# Supplementary material for: Comprehensive Analysis of Hub Genes Associated With Competing Endogenous RNA Networks in Stroke Using Bioinformatics Analysis
Source: Front Genet. 2022 Jan 12;12:779923. doi: 10.3389/fgene.2021.779923 (PMC8790239; doi:10.3389/fgene.2021.779923)
Supplement: Supplementary file 1 [file DataSheet3.ZIP]

Archive with 13 entries (12 files):
- Figure 2-raw data/
- Figure 2-raw data/GSE110993_DEmiRNAs.txt
- Figure 2-raw data/GSE110993_DEmiRNAs_up and down information.txt
- Figure 2-raw data/GSE110993_miRNAs_EdgeR.csv
- Figure 2-raw data/GSE58294_DEGs.csv
- Figure 2-raw data/GSE58294_DElncRNAs.txt
- Figure 2-raw data/GSE58294_DElncRNAs_up and Down information.txt
- Figure 2-raw data/GSE58294_DEmRNA_DElncRNAs.txt
- Figure 2-raw data/GSE58294_DEmRNAs.txt
- Figure 2-raw data/GSE58294_DEmRNAs_up and Down information.txt
- Figure 2-raw data/GSE58294_expr.csv
- Figure 2-raw data/GSE58294_targets.csv
- Figure 2-raw data/easy_input.csv
