# Supplementary material for: Comprehensive Analysis of Hub Genes Associated With Competing Endogenous RNA Networks in Stroke Using Bioinformatics Analysis
Source: Front Genet. 2022 Jan 12;12:779923. doi: 10.3389/fgene.2021.779923 (PMC8790239; doi:10.3389/fgene.2021.779923)
Supplement: Supplementary file 1 [file DataSheet3.ZIP › Figure 2-raw data/GSE110993_DEmiRNAs.txt]

X	logFC
hsa-mir-660	Down
hsa-miR-660-5p	Down
hsa-miR-125a-5p	Up
hsa-mir-125a	Up
hsa-mir-1-1	Down
hsa-miR-1	Down
hsa-miR-3184-5p	Down
hsa-miR-423-3p	Down
hsa-let-7f-1	Down
hsa-let-7f-5p	Down
hsa-miR-99b-5p	Up
hsa-mir-99b	Up
hsa-miR-126-5p	Down
hsa-mir-126	Down
hsa-miR-532-5p	Down
hsa-miR-101-3p	Down
hsa-mir-101-2	Down
hsa-mir-18a	Down
hsa-mir-532	Down
hsa-mir-17	Down
hsa-miR-512-3p	Up
hsa-mir-193a	Down
hsa-mir-92a-1	Down
hsa-miR-92a-3p	Down
hsa-mir-3158-2	Down
hsa-mir-3158-1	Down
hsa-miR-3158-3p	Down
hsa-miR-3158-5p	Down
hsa-miR-193a-5p	Down
hsa-miR-17-5p	Down
hsa-miR-16-2-3p	Down
hsa-miR-18a-5p	Down
hsa-miR-516b-5p	Up
hsa-miR-18a-3p	Down
hsa-mir-140	Down
hsa-miR-140-3p	Down
hsa-let-7i	Down
hsa-let-7i-5p	Down
hsa-mir-20a	Down
hsa-miR-20a-5p	Down
hsa-miR-26b-5p	Down
hsa-mir-128-1	Down
hsa-mir-26b	Down
hsa-miR-17-3p	Down
hsa-miR-3688-3p	Down
hsa-miR-3688-5p	Down
hsa-miR-185-5p	Down
hsa-mir-185	Down
hsa-let-7d	Down
hsa-let-7b-3p	Down
hsa-mir-130b	Down
hsa-miR-128-3p	Down
hsa-let-7d-3p	Down
hsa-miR-130b-3p	Down
hsa-miR-15b-3p	Down
hsa-mir-181a-2	Down
hsa-miR-181a-5p	Down
hsa-miR-19b-3p	Down
hsa-let-7d-5p	Down
hsa-miR-130a-3p	Down
hsa-mir-130a	Down
hsa-mir-19b-1	Down
hsa-mir-103b-2	Down
hsa-mir-103a-2	Down
hsa-miR-103b	Down
hsa-miR-103a-3p	Down
hsa-miR-484	Down
hsa-mir-484	Down
hsa-miR-516a-5p	Up
hsa-miR-181a-2-3p	Down
hsa-miR-99a-5p	Up
hsa-mir-99a	Up
hsa-miR-378a-3p	Down
hsa-mir-378a	Down
hsa-miR-125b-5p	Up
hsa-mir-125b-2	Up
hsa-miR-126-3p	Down
hsa-miR-652-3p	Down
hsa-mir-652	Down
hsa-miR-3143	Down
hsa-miR-942-5p	Down
hsa-mir-128-2	Down
hsa-mir-942	Down
hsa-mir-16-2	Down
hsa-miR-502-3p	Down
hsa-mir-502	Down
hsa-mir-3143	Down
hsa-miR-16-5p	Down
hsa-mir-19a	Down
hsa-miR-10b-5p	Up
hsa-mir-10b	Up
hsa-miR-19a-3p	Down
hsa-miR-576-5p	Down
hsa-miR-143-3p	Up
hsa-mir-143	Up
hsa-mir-485	Up
