# Supplementary material for: Comprehensive Analysis of Hub Genes Associated With Competing Endogenous RNA Networks in Stroke Using Bioinformatics Analysis
Source: Front Genet. 2022 Jan 12;12:779923. doi: 10.3389/fgene.2021.779923 (PMC8790239; doi:10.3389/fgene.2021.779923)
Supplement: Supplementary file 1 [file DataSheet3.ZIP › Figure 2-raw data/GSE110993_miRNAs_EdgeR.csv]

	logFC	logCPM	PValue	FDR
hsa-miR-512-3p	3.094221449	3.366487994	8.84E-05	0.001546095
hsa-mir-1-1	-2.978254472	4.31156302	1.76E-07	1.46E-05
hsa-miR-516b-5p	2.690311579	3.010321452	0.000301719	0.003794342
hsa-miR-1	-2.604524352	4.421881223	2.50E-07	1.48E-05
hsa-miR-516a-5p	2.077562505	2.442016163	0.004789787	0.026305036
hsa-mir-3158-2	-1.925479485	2.580634296	0.000109578	0.001750791
hsa-mir-3158-1	-1.92547279	2.580634296	0.000109688	0.001750791
hsa-miR-18a-5p	-1.78750607	2.388414392	0.000271303	0.003518465
hsa-mir-660	-1.785728276	5.033170039	9.83E-08	1.08E-05
hsa-miR-660-5p	-1.783306614	5.031379738	1.04E-07	1.08E-05
hsa-mir-193a	-1.775645197	2.561384304	8.94E-05	0.001546095
hsa-miR-193a-5p	-1.742305521	2.549278455	0.000201808	0.002829442
hsa-miR-532-5p	-1.604599978	5.375446551	1.22E-05	0.000336588
hsa-miR-1283	1.565579564	2.074119099	0.025878366	0.097632017
hsa-mir-20a	-1.514962506	4.115443915	0.000713638	0.007423182
hsa-miR-20a-5p	-1.514962217	4.115443915	0.000715487	0.007423182
hsa-mir-18a	-1.505249349	3.82027386	3.37E-05	0.000776319
hsa-miR-3143	-1.484546017	2.25104926	0.006095936	0.031622669
hsa-mir-101-2	-1.470551858	8.181628546	2.14E-05	0.000522274
hsa-miR-101-3p	-1.461528428	8.189612961	1.97E-05	0.000511937
hsa-miR-17-5p	-1.440676285	4.973987766	0.000204538	0.002829442
hsa-mir-17	-1.43298969	5.213082731	7.19E-05	0.00149127
hsa-mir-532	-1.430790077	5.614128341	5.64E-05	0.001231601
hsa-mir-3143	-1.420145212	2.263986956	0.008632899	0.040711966
hsa-miR-18a-3p	-1.393087836	3.489850796	0.000361498	0.004412407
hsa-miR-3158-3p	-1.385483709	2.856802965	0.000150843	0.002253611
hsa-miR-3158-5p	-1.385387923	2.856802965	0.000152051	0.002253611
hsa-miR-15b-3p	-1.371946009	4.857405427	0.002491758	0.018801444
hsa-miR-17-3p	-1.337147101	3.042837439	0.001272868	0.010780413
hsa-miR-3688-3p	-1.326201694	2.838139871	0.001223304	0.010780413
hsa-miR-3688-5p	-1.326162432	2.838139871	0.001227627	0.010780413
hsa-miR-16-2-3p	-1.31121451	9.93997799	0.000215519	0.002885174
hsa-miR-125a-5p	1.305638888	7.796876859	7.86E-08	1.08E-05
hsa-mir-125a	1.303043776	7.809662032	8.51E-08	1.08E-05
hsa-miR-1247-3p	1.252574462	4.231343912	0.033145405	0.1217287
hsa-mir-1247	1.252557637	4.231343912	0.033111234	0.1217287
hsa-let-7f-1	-1.247004747	11.60796719	8.52E-07	3.54E-05
hsa-let-7f-5p	-1.246257355	11.6083845	8.50E-07	3.54E-05
hsa-miR-185-5p	-1.211746905	7.431376665	0.001222254	0.010780413
hsa-mir-185	-1.208938074	7.441804414	0.001257829	0.010780413
hsa-miR-515-5p	1.189748205	1.934357959	0.085614722	0.246736874
hsa-miR-3184-5p	-1.185223842	7.954754273	2.77E-07	1.48E-05
hsa-miR-423-3p	-1.185217191	7.954754273	2.86E-07	1.48E-05
hsa-miR-9-5p	1.173480765	2.766138011	0.052617328	0.174689528
hsa-miR-502-3p	-1.167973148	2.662400924	0.007894413	0.038129519
hsa-mir-502	-1.167955092	2.662400924	0.007901539	0.038129519
hsa-miR-26b-5p	-1.152355451	8.949824632	0.000744717	0.007537986
hsa-miR-517-5p	1.128348529	2.546530106	0.067605606	0.212860914
hsa-mir-26b	-1.127127668	8.974774827	0.000913286	0.008814274
hsa-miR-126-5p	-1.125806603	10.06106755	3.39E-06	0.00010833
hsa-miR-576-5p	-1.121077006	3.354276989	0.010809508	0.048235977
hsa-mir-19b-1	-1.115571214	6.333716661	0.003699355	0.024575063
hsa-miR-205-5p	-1.097780833	2.354220664	0.038290428	0.13044126
hsa-mir-205	-1.097732624	2.354220664	0.038346587	0.13044126
hsa-miR-19b-3p	-1.093419302	6.36142339	0.002845455	0.020273478
hsa-miR-942-5p	-1.082191607	3.9393619	0.00693834	0.035206822
hsa-mir-126	-1.081174105	10.20147904	7.34E-06	0.000217653
hsa-mir-576	-1.079503402	3.381191264	0.013240381	0.05664699
hsa-miR-99b-5p	1.061862471	7.529682132	1.98E-06	7.40E-05
hsa-mir-99b	1.056511682	7.534244252	2.14E-06	7.40E-05
hsa-let-7i	-1.051864635	10.22257836	0.000497273	0.005430743
hsa-let-7i-5p	-1.051859788	10.22006228	0.000496266	0.005430743
hsa-mir-942	-1.046244079	3.949451429	0.007629357	0.037800399
hsa-miR-181a-2-3p	-1.045363792	3.868081196	0.004380976	0.026305036
hsa-miR-652-3p	-1.043166629	6.188274097	0.005606558	0.029829765
hsa-mir-652	-1.032293969	6.199962124	0.005890978	0.030946279
hsa-mir-92a-1	-1.031218535	14.70723372	8.20E-05	0.001546095
hsa-miR-92a-3p	-1.031187233	14.70728706	8.36E-05	0.001546095
hsa-mir-128-1	-1.013355585	5.611676944	0.000784601	0.007752602
hsa-mir-485	1.006631093	2.22065581	0.01142287	0.049380116
hsa-mir-19a	-1.002535655	4.665330749	0.009963099	0.045568955
hsa-miR-19a-3p	-0.997140849	4.661958822	0.010483353	0.047289038
hsa-mir-16-2	-0.958772449	14.67653407	0.007651165	0.037800399
hsa-miR-130b-3p	-0.952895764	5.81251495	0.001879391	0.014443465
hsa-miR-16-5p	-0.945627116	14.62166861	0.008622358	0.040711966
hsa-miR-203a	-0.944077796	3.013329382	0.036209216	0.12589389
hsa-miR-203b-5p	-0.944071138	3.013329382	0.036217232	0.12589389
hsa-mir-203a	-0.944040779	3.013329382	0.036253798	0.12589389
hsa-mir-203b	-0.943917173	3.013329382	0.036403052	0.12589389
hsa-mir-130b	-0.940839105	5.961926243	0.001377941	0.011212658
hsa-miR-128-3p	-0.938923688	6.55808273	0.001576872	0.01258465
hsa-mir-133a-2	-0.932306989	4.921282793	0.022714611	0.094265635
hsa-miR-99a-5p	0.927123058	6.706936753	0.004788177	0.026305036
hsa-mir-99a	0.927076152	6.706936753	0.004731424	0.026305036
hsa-mir-548o-2	-0.925108948	2.420237579	0.111258008	0.295974828
hsa-miR-518a-3p	0.913670847	1.795419448	0.237307658	0.537316726
hsa-miR-143-3p	0.907288547	10.81335418	0.011259335	0.049309669
hsa-mir-143	0.907144372	10.81351809	0.011287755	0.049309669
hsa-miR-3180-3p	0.907013314	2.543642787	0.121085907	0.312115848
hsa-mir-103b-2	-0.902444666	10.78253882	0.003908323	0.024575063
hsa-mir-103a-2	-0.902330955	10.78257874	0.003879498	0.024575063
hsa-miR-103b	-0.901731921	10.78370394	0.003798186	0.024575063
hsa-miR-103a-3p	-0.901731861	10.78370394	0.003800164	0.024575063
hsa-let-7d-5p	-0.889369837	7.79546941	0.002882253	0.020273478
hsa-mir-128-2	-0.884547856	5.558026035	0.006956529	0.035206822
hsa-miR-133a-3p	-0.87905853	4.991948708	0.025314995	0.096526859
hsa-let-7b-3p	-0.874562467	4.421149094	0.001333281	0.011066234
hsa-mir-140	-0.850008554	8.439935135	0.000385605	0.004515936
hsa-miR-140-3p	-0.84841026	8.435747888	0.000391744	0.004515936
hsa-miR-130b-5p	-0.838999113	3.081056665	0.029800232	0.111415283
hsa-let-7d	-0.814412142	8.800764494	0.001179859	0.010780413
hsa-miR-130a-3p	-0.80603209	7.467841359	0.003212541	0.022022848
hsa-mir-130a	-0.80601897	7.467841359	0.003237093	0.022022848
hsa-mir-136	-0.795680066	2.82057041	0.072241158	0.216517284
hsa-miR-135a-5p	0.785479422	1.753737919	0.303888532	0.630568705
hsa-mir-181a-2	-0.784028508	10.53794968	0.002707978	0.020068052
hsa-miR-378a-3p	-0.781823759	6.789599165	0.004473377	0.026305036
hsa-miR-181a-5p	-0.780901122	10.52784621	0.002778298	0.020227961
hsa-miR-136-3p	-0.779803274	2.790437421	0.084371433	0.244854158
hsa-mir-378a	-0.779784846	6.795270148	0.00460254	0.026305036
hsa-miR-484	-0.762314257	7.981948589	0.004229292	0.025827051
hsa-mir-484	-0.761491089	7.982667478	0.004231902	0.025827051
hsa-miR-125b-5p	0.759306382	5.027973142	0.004665126	0.026305036
hsa-miR-3200-5p	-0.746973424	2.953661723	0.151730778	0.37239942
hsa-let-7d-3p	-0.742981216	7.824918223	0.001832312	0.014347352
hsa-mir-125b-2	0.726151593	5.402661834	0.004817308	0.026305036
hsa-miR-193b-5p	-0.723080468	2.17858616	0.206101675	0.483232741
hsa-mir-3200	-0.71983544	3.099841307	0.152162439	0.37239942
hsa-miR-6862-5p	0.713349713	1.799972939	0.261912014	0.575097808
hsa-let-7e-5p	0.705487384	6.227199434	0.068748565	0.212860914
hsa-let-7e	0.701063737	6.234425816	0.06975683	0.212860914
hsa-let-7b	-0.691154733	10.0425489	0.017626473	0.074642719
hsa-let-7b-5p	-0.68801654	10.01621331	0.019909759	0.083460101
hsa-mir-1306	-0.686184578	2.192730361	0.095154084	0.266726091
hsa-mir-6511a-2	-0.682522625	2.044727039	0.097084955	0.266822891
hsa-miR-532-3p	-0.68045639	3.345440371	0.13895751	0.345313572
hsa-miR-126-3p	-0.675790801	6.807268593	0.005287649	0.028498366
hsa-miR-548o-3p	-0.672761544	2.743854352	0.088774234	0.254077979
hsa-miR-345-5p	-0.671968259	6.825217308	0.02531016	0.096526859
hsa-mir-345	-0.671963285	6.825217308	0.025352838	0.096526859
hsa-miR-518a-5p	0.669617293	1.72529735	0.453077812	0.789793598
hsa-mir-320c-2	-0.668965245	2.123066235	0.244426475	0.548308039
hsa-miR-10b-5p	0.668640272	13.60053779	0.00998583	0.045568955
hsa-mir-10b	0.668551102	13.60084951	0.009992229	0.045568955
hsa-miR-376a-3p	0.662300097	1.784396161	0.472692368	0.789793598
hsa-mir-3180-5	-0.654993156	2.488348465	0.365162378	0.720370446
hsa-let-7a-3p	-0.650085365	3.756383446	0.025064972	0.096526859
hsa-miR-671-3p	0.642938389	3.166822592	0.064884818	0.208737981
hsa-mir-1294	-0.63826247	3.702673969	0.130906462	0.3353468
hsa-miR-1294	-0.636181275	3.701557745	0.13566732	0.341223866
hsa-mir-4521	-0.618829192	3.457205125	0.053769968	0.177099497
hsa-mir-941-1	0.612705863	3.689994163	0.061376796	0.19899508
hsa-miR-4521	-0.612600388	3.446883763	0.060187454	0.19667554
hsa-miR-519a-3p	0.608311884	1.73338543	0.553010836	0.789793598
hsa-miR-512-5p	0.60801691	1.710874454	0.543864636	0.789793598
hsa-miR-29b-3p	0.607993259	1.710509319	0.543864636	0.789793598
hsa-miR-4444	0.607728597	1.70738991	0.645156698	0.789793598
hsa-miR-3116	0.607661002	1.706798806	0.645156698	0.789793598
hsa-mir-671	0.60065713	3.219538074	0.078091824	0.228226105
hsa-mir-1976	-0.582637856	2.050091983	0.371833876	0.720370446
hsa-mir-410	-0.576901987	3.667689742	0.132698585	0.336189482
hsa-miR-410-3p	-0.57687223	3.667689742	0.132855603	0.336189482
hsa-miR-342-3p	0.575325417	6.434064263	0.035077197	0.12589389
hsa-miR-4446-3p	0.571885598	3.455244821	0.103978943	0.282034388
hsa-mir-4446	0.571862928	3.455244821	0.103832256	0.282034388
hsa-mir-320b-1	-0.565491924	9.396802743	0.024498166	0.096526859
hsa-miR-320b	-0.564347147	9.400273665	0.023963981	0.096526859
hsa-mir-431	0.562640011	2.29922672	0.248806302	0.552163718
hsa-miR-329-3p	0.550636393	1.751111959	0.659991463	0.800866833
hsa-miR-548ag	0.546643003	1.721008498	0.652808826	0.796810772
hsa-miR-105-3p	0.543680955	1.696313361	0.645156698	0.789793598
hsa-miR-105-5p	0.543680955	1.696313361	0.645156698	0.789793598
hsa-miR-1185-5p	0.543680955	1.696313361	0.645156698	0.789793598
hsa-miR-1233-3p	0.543680955	1.696313361	0.645156698	0.789793598
hsa-miR-1233-5p	0.543680955	1.696313361	0.645156698	0.789793598
hsa-miR-1270	0.543680955	1.696313361	0.645156698	0.789793598
hsa-miR-1285-3p	0.543680955	1.696313361	0.645156698	0.789793598
hsa-miR-1289	0.543680955	1.696313361	0.645156698	0.789793598
hsa-miR-153-3p	0.543680955	1.696313361	0.645156698	0.789793598
hsa-miR-194-5p	0.543680955	1.696313361	0.645156698	0.789793598
hsa-miR-1972	0.543680955	1.696313361	0.645156698	0.789793598
hsa-miR-199a-5p	0.543680955	1.696313361	0.645156698	0.789793598
hsa-miR-219a-5p	0.543680955	1.696313361	0.645156698	0.789793598
hsa-miR-3119	0.543680955	1.696313361	0.645156698	0.789793598
hsa-miR-3156-3p	0.543680955	1.696313361	0.645156698	0.789793598
hsa-miR-3198	0.543680955	1.696313361	0.645156698	0.789793598
hsa-miR-320d	0.543680955	1.696313361	0.645156698	0.789793598
hsa-miR-329-5p	0.543680955	1.696313361	0.645156698	0.789793598
hsa-miR-3670	0.543680955	1.696313361	0.645156698	0.789793598
hsa-miR-3680-3p	0.543680955	1.696313361	0.645156698	0.789793598
hsa-miR-3680-5p	0.543680955	1.696313361	0.645156698	0.789793598
hsa-miR-3689d	0.543680955	1.696313361	0.645156698	0.789793598
hsa-miR-378d	0.543680955	1.696313361	0.645156698	0.789793598
hsa-miR-3910	0.543680955	1.696313361	0.645156698	0.789793598
hsa-miR-3914	0.543680955	1.696313361	0.645156698	0.789793598
hsa-miR-3926	0.543680955	1.696313361	0.645156698	0.789793598
hsa-miR-4283	0.543680955	1.696313361	0.645156698	0.789793598
hsa-miR-4315	0.543680955	1.696313361	0.645156698	0.789793598
hsa-miR-4436b-3p	0.543680955	1.696313361	0.645156698	0.789793598
hsa-miR-4436b-5p	0.543680955	1.696313361	0.645156698	0.789793598
hsa-miR-4472	0.543680955	1.696313361	0.645156698	0.789793598
hsa-miR-450a-5p	0.543680955	1.696313361	0.645156698	0.789793598
hsa-miR-4536-3p	0.543680955	1.696313361	0.645156698	0.789793598
hsa-miR-4536-5p	0.543680955	1.696313361	0.645156698	0.789793598
hsa-miR-4650-3p	0.543680955	1.696313361	0.645156698	0.789793598
hsa-miR-4650-5p	0.543680955	1.696313361	0.645156698	0.789793598
hsa-miR-4679	0.543680955	1.696313361	0.645156698	0.789793598
hsa-miR-4771	0.543680955	1.696313361	0.645156698	0.789793598
hsa-miR-4776-3p	0.543680955	1.696313361	0.645156698	0.789793598
hsa-miR-4776-5p	0.543680955	1.696313361	0.645156698	0.789793598
hsa-miR-509-5p	0.543680955	1.696313361	0.645156698	0.789793598
hsa-miR-511-3p	0.543680955	1.696313361	0.645156698	0.789793598
hsa-miR-513a-3p	0.543680955	1.696313361	0.645156698	0.789793598
hsa-miR-513a-5p	0.543680955	1.696313361	0.645156698	0.789793598
hsa-miR-515-3p	0.543680955	1.696313361	0.645156698	0.789793598
hsa-miR-516a-3p	0.543680955	1.696313361	0.645156698	0.789793598
hsa-miR-516b-3p	0.543680955	1.696313361	0.645156698	0.789793598
hsa-miR-521	0.543680955	1.696313361	0.645156698	0.789793598
hsa-miR-526a	0.543680955	1.696313361	0.645156698	0.789793598
hsa-miR-548aa	0.543680955	1.696313361	0.645156698	0.789793598
hsa-miR-548ae	0.543680955	1.696313361	0.645156698	0.789793598
hsa-miR-548aj-3p	0.543680955	1.696313361	0.645156698	0.789793598
hsa-miR-548d-3p	0.543680955	1.696313361	0.645156698	0.789793598
hsa-miR-548d-5p	0.543680955	1.696313361	0.645156698	0.789793598
hsa-miR-548x-3p	0.543680955	1.696313361	0.645156698	0.789793598
hsa-miR-5583-3p	0.543680955	1.696313361	0.645156698	0.789793598
hsa-miR-5583-5p	0.543680955	1.696313361	0.645156698	0.789793598
hsa-miR-5692a	0.543680955	1.696313361	0.645156698	0.789793598
hsa-miR-5692c	0.543680955	1.696313361	0.645156698	0.789793598
hsa-miR-6077	0.543680955	1.696313361	0.645156698	0.789793598
hsa-miR-6089	0.543680955	1.696313361	0.645156698	0.789793598
hsa-miR-6511b-3p	0.543680955	1.696313361	0.645156698	0.789793598
hsa-miR-6511b-5p	0.543680955	1.696313361	0.645156698	0.789793598
hsa-miR-7112-3p	0.543680955	1.696313361	0.645156698	0.789793598
hsa-miR-7112-5p	0.543680955	1.696313361	0.645156698	0.789793598
hsa-miR-7973	0.543680955	1.696313361	0.645156698	0.789793598
hsa-miR-8071	0.543680955	1.696313361	0.645156698	0.789793598
hsa-miR-769-5p	-0.53991436	3.986048614	0.095478155	0.266726091
hsa-mir-769	-0.539863322	3.986048614	0.095764307	0.266726091
hsa-miR-124-3p	0.538020539	2.211925621	0.558891482	0.789793598
hsa-miR-431-5p	0.535971435	2.275203306	0.260465974	0.574964784
hsa-miR-6770-3p	0.53579351	2.217972457	0.504184899	0.789793598
hsa-mir-30c-1	-0.535154191	7.005481202	0.033570048	0.122206752
hsa-miR-335-5p	-0.530756701	5.39590041	0.023210501	0.09536988
hsa-miR-550b-2-5p	-0.529730374	3.465756552	0.137154693	0.342886732
hsa-mir-941-2	0.527233696	4.484748358	0.109428602	0.293001453
hsa-miR-196a-5p	0.526938189	3.166504141	0.462426269	0.789793598
hsa-miR-30c-5p	-0.519854623	7.008869353	0.036184548	0.12589389
hsa-miR-1184	0.519324175	2.204371435	0.617473392	0.789793598
hsa-miR-218-5p	0.518103022	1.870496973	0.591792583	0.789793598
hsa-miR-124-5p	0.517724878	2.204371435	0.618304166	0.789793598
hsa-miR-1244	0.517257285	2.204371435	0.618546696	0.789793598
hsa-miR-3156-5p	0.516795906	2.204371435	0.618785839	0.789793598
hsa-miR-3179	0.515994124	2.204371435	0.619201041	0.789793598
hsa-miR-4509	0.515180025	2.204371435	0.619622128	0.789793598
hsa-miR-509-3p	0.513697715	2.204371435	0.620387575	0.789793598
hsa-miR-514a-3p	0.512698742	2.204371435	0.620902519	0.789793598
hsa-miR-514a-5p	0.511718297	2.204371435	0.621407201	0.789793598
hsa-mir-7-2	-0.50961052	3.404129121	0.325839535	0.66075515
hsa-mir-3529	-0.509569906	3.404129121	0.326049154	0.66075515
hsa-miR-3529-3p	-0.509502546	3.404129121	0.326397122	0.66075515
hsa-miR-3180-5p	0.507133422	2.220525737	0.566387384	0.789793598
hsa-miR-6770-5p	0.504932537	2.204371435	0.560102184	0.789793598
hsa-mir-342	0.502355179	6.864721916	0.051137214	0.171144707
hsa-miR-146a-5p	0.501331906	10.99161668	0.072850942	0.216517284
hsa-mir-146a	0.501288079	10.99163541	0.073001623	0.216517284
hsa-miR-125b-2-3p	0.49689622	3.749267087	0.096602255	0.266822891
hsa-miR-146b-5p	0.491712657	9.199797369	0.073041975	0.216517284
hsa-mir-184	0.488389644	1.954386699	0.314785215	0.6467122
hsa-miR-184	0.488109006	1.954386699	0.313872093	0.6467122
hsa-mir-146b	0.487799744	9.203248089	0.075162911	0.221224169
hsa-let-7a-1	-0.485712453	10.59616254	0.109434278	0.293001453
hsa-miR-223-5p	-0.485435873	4.089718074	0.18437691	0.442291431
hsa-miR-199a-3p	0.481943169	1.710282066	0.76164257	0.882807485
hsa-miR-5701	0.481774655	1.715349657	0.76164257	0.882807485
hsa-let-7a-5p	-0.479379357	11.59346779	0.114499432	0.302657733
hsa-let-7a-3	-0.47606093	10.5994499	0.119273186	0.309364827
hsa-miR-21-5p	0.469212507	9.302547193	0.238231994	0.537316726
hsa-miR-4435	0.466683748	2.391303137	0.247294523	0.551759285
hsa-miR-129-5p	0.46548679	1.878025426	0.690283948	0.835183202
hsa-miR-941	0.451765011	5.561129997	0.090598583	0.257523369
hsa-miR-27b-3p	0.450951414	10.32140769	0.024425299	0.096526859
hsa-mir-27b	0.450493483	10.32214178	0.024430465	0.096526859
hsa-miR-320c	-0.450319296	2.849395	0.15254916	0.37239942
hsa-mir-335	-0.449117395	5.540672677	0.044020892	0.148525773
hsa-miR-5010-5p	-0.447481654	2.712232084	0.449142269	0.789793598
hsa-miR-550a-3p	-0.447070519	3.640626398	0.160816397	0.390285408
hsa-miR-3180	-0.445753733	3.374614071	0.376675631	0.720370446
hsa-miR-9-3p	0.443520005	2.296261795	0.644026813	0.789793598
hsa-miR-6859-5p	0.437073827	2.294049339	0.576607058	0.789793598
hsa-miR-21-3p	-0.431998474	5.764586816	0.167424858	0.40396114
hsa-miR-6859-3p	0.428695158	2.216164912	0.628060465	0.789793598
hsa-miR-4773	0.423912216	1.710788862	0.76164257	0.882807485
hsa-mir-7-3	-0.414806112	3.508363818	0.3761682	0.720370446
hsa-mir-629	-0.414750447	2.482756147	0.498528351	0.789793598
hsa-miR-1254	-0.411291137	2.143434654	0.296484059	0.624765257
hsa-mir-5010	-0.409417256	2.841028762	0.462109353	0.789793598
hsa-miR-629-3p	-0.403672955	2.478079456	0.497231939	0.789793598
hsa-mir-21	0.402242616	9.417378106	0.300571837	0.626820666
hsa-mir-877	0.400091699	3.22054531	0.117115467	0.305678736
hsa-miR-877-5p	0.400041776	3.22054531	0.11701727	0.305678736
hsa-mir-941-4	0.392909	4.495166793	0.19252929	0.45656946
hsa-miR-548i	0.390316256	2.594376475	0.701189072	0.839159667
hsa-mir-3591	0.389605018	12.10212891	0.292571331	0.622651807
hsa-mir-122	0.389604826	12.10212891	0.292391779	0.622651807
hsa-miR-3591-3p	0.3896047	12.10179015	0.292365537	0.622651807
hsa-miR-122-5p	0.389604647	12.10179015	0.292316555	0.622651807
hsa-miR-6862-3p	0.387029144	1.760049581	0.771759255	0.882807485
hsa-miR-3690	0.386010292	1.767096887	0.771759255	0.882807485
hsa-miR-3074-5p	0.384108438	7.671282809	0.069102918	0.212860914
hsa-mir-24-1	0.383612667	7.671646058	0.069364924	0.212860914
hsa-mir-3074	0.383598261	7.671646058	0.069224455	0.212860914
hsa-miR-625-5p	-0.383368535	2.119380177	0.784689061	0.884907501
hsa-miR-7-5p	-0.381907155	4.485167676	0.296575315	0.624765257
hsa-mir-941-3	0.38162589	4.417788318	0.224390014	0.520233832
hsa-miR-24-3p	0.379033842	7.683707087	0.069032456	0.212860914
hsa-miR-625-3p	-0.376226052	2.609385349	0.487805681	0.789793598
hsa-mir-181c	-0.371798656	5.071655412	0.217428105	0.506925077
hsa-mir-6087	-0.370469149	2.429265597	0.375455499	0.720370446
hsa-miR-138-5p	0.367538415	1.717807652	0.880841432	0.951951027
hsa-miR-133a-5p	0.366854444	1.7228224	0.880841432	0.951951027
hsa-miR-181c-5p	-0.364376388	4.988715235	0.234705838	0.535180895
hsa-miR-548a-3p	0.35107717	2.229339348	0.700385254	0.839159667
hsa-mir-15b	-0.342631719	6.810298095	0.339316659	0.683574823
hsa-mir-155	-0.340231953	5.461129476	0.2875688	0.622651807
hsa-miR-155-5p	-0.340215655	5.461129476	0.28776016	0.622651807
hsa-miR-6511a-5p	0.335385259	2.637957855	0.750975174	0.877900556
hsa-mir-744	0.324119363	6.194695189	0.188936235	0.450623779
hsa-mir-141	-0.319740471	5.636051403	0.343879373	0.686385765
hsa-miR-141-3p	-0.319723725	5.636051403	0.344019854	0.686385765
hsa-miR-744-5p	0.312905596	6.186349052	0.20344242	0.479707978
hsa-miR-548f-3p	0.312255699	2.909288353	0.775926851	0.882807485
hsa-miR-548h-5p	0.311826681	2.909288353	0.77608231	0.882807485
hsa-mir-625	-0.306655074	3.0613691	0.618936876	0.789793598
hsa-mir-501	0.297134927	4.451629547	0.365439408	0.720370446
hsa-mir-92b	-0.290096503	8.865850536	0.234149899	0.535180895
hsa-miR-92b-3p	-0.290047632	8.86582293	0.234125069	0.535180895
hsa-miR-197-3p	0.290030539	3.444087605	0.405219904	0.760933304
hsa-miR-3199	0.287333468	1.769543783	1	1
hsa-miR-501-3p	0.285282204	4.443954549	0.382471205	0.728098853
hsa-mir-6511a-3	0.276984416	2.110685396	0.426888013	0.789793598
hsa-mir-197	0.269707882	3.510302045	0.40171025	0.757771608
hsa-miR-335-3p	0.26024084	2.69047033	0.445556867	0.789793598
hsa-mir-3615	-0.256920236	6.8222063	0.512412181	0.789793598
hsa-miR-3615	-0.256917025	6.8222063	0.512517866	0.789793598
hsa-miR-342-5p	0.256692803	5.02652475	0.298497806	0.625639341
hsa-miR-3913-3p	0.254528753	1.923792298	0.795849425	0.891613438
hsa-miR-3913-5p	0.254528753	1.923792298	0.795849425	0.891613438
hsa-miR-3118	0.24467193	3.172493127	0.853714702	0.934806336
hsa-miR-3160-3p	0.240348567	1.768013163	1	1
hsa-miR-3160-5p	0.240348567	1.768013163	1	1
hsa-mir-574	-0.234963146	3.724226765	0.55338072	0.789793598
hsa-miR-574-3p	-0.229039223	3.706749166	0.567030221	0.789793598
hsa-miR-30e-5p	-0.224589366	11.30165332	0.372571856	0.720370446
hsa-miR-28-3p	-0.219977648	7.284973984	0.367731386	0.720370446
hsa-miR-1255b-5p	0.218821209	1.924106515	1	1
hsa-miR-432-5p	0.217303735	3.726548755	0.559527526	0.789793598
hsa-mir-28	-0.214804058	7.327993239	0.372428944	0.720370446
hsa-mir-30e	-0.212693562	11.34747755	0.393070283	0.744859211
hsa-miR-550a-5p	0.210937709	3.557089036	0.53417212	0.789793598
hsa-miR-550b-3p	0.210903643	3.557089036	0.53392678	0.789793598
hsa-mir-223	-0.200434417	7.291509209	0.472662196	0.789793598
hsa-miR-10b-3p	0.200407525	2.286263775	0.590152333	0.789793598
hsa-mir-432	0.185314229	3.742352321	0.605547962	0.789793598
hsa-let-7c-5p	0.184589252	7.287528125	0.576881242	0.789793598
hsa-let-7c	0.184190369	7.28936199	0.577545153	0.789793598
hsa-mir-654	-0.180494603	4.384264147	0.659113623	0.800866833
hsa-miR-223-3p	-0.174768397	7.150985656	0.537655173	0.789793598
hsa-mir-550b-2	-0.173132356	3.257162212	0.800450024	0.891613438
hsa-mir-550a-2	-0.173101386	3.257162212	0.800513404	0.891613438
hsa-miR-500a-3p	0.16995532	5.056166457	0.530285344	0.789793598
hsa-miR-7641	0.16633462	1.824568198	1	1
hsa-mir-550b-1	-0.164940742	3.391517043	0.840865078	0.923301306
hsa-mir-550a-1	-0.164819276	3.391517043	0.840982876	0.923301306
hsa-miR-381-3p	-0.164323005	2.957133339	0.838324652	0.923301306
hsa-mir-381	-0.164320989	2.957133339	0.838326621	0.923301306
hsa-mir-500a	0.163423544	5.060674959	0.550378796	0.789793598
hsa-mir-889	-0.157915094	2.901436078	0.880525826	0.951951027
hsa-miR-889-3p	-0.151063983	2.898469934	0.909687633	0.972990639
hsa-miR-145-3p	0.146679221	3.664593061	0.801377861	0.891613438
hsa-miR-511-5p	0.143708732	1.926792044	1	1
hsa-mir-511	0.143456218	1.926792044	1	1
hsa-miR-30e-3p	0.138417869	6.393854877	0.537362659	0.789793598
hsa-miR-181d-5p	0.135104771	2.915910728	0.744469763	0.8727541
hsa-miR-127-3p	-0.133956634	5.461717093	0.629430948	0.789793598
hsa-miR-181b-5p	-0.132937981	6.331025597	0.71773051	0.855914257
hsa-mir-181b-2	-0.132415546	6.303195619	0.731484926	0.868801659
hsa-mir-127	-0.131073605	5.464191866	0.641548207	0.789793598
hsa-miR-654-3p	-0.129112769	4.310818061	0.768998248	0.882807485
hsa-mir-181d	0.115068495	2.923255023	0.777828239	0.882807485
hsa-mir-486	-0.114088955	17.97004419	0.73861526	0.868801659
hsa-mir-486-2	-0.114088949	17.97004419	0.738766991	0.868801659
hsa-miR-486-3p	-0.114088829	17.97005336	0.738919588	0.868801659
hsa-miR-486-5p	-0.114088826	17.97005336	0.739004785	0.868801659
hsa-mir-193b	-0.102282524	2.797960311	0.865257023	0.94247156
hsa-miR-1302	0.094258354	4.071316278	1	1
hsa-mir-145	0.086295948	4.624619759	0.897791102	0.965241728
hsa-mir-148b	-0.08162721	6.279031684	0.837040897	0.923301306
hsa-miR-3130-3p	-0.076062347	1.830684207	0.780699632	0.882807485
hsa-miR-3130-5p	-0.076062347	1.830684207	0.780699632	0.882807485
hsa-miR-145-5p	0.069307135	3.795926872	0.987692694	1
hsa-miR-148b-3p	-0.069263349	6.243306351	0.862470912	0.941909022
hsa-miR-6511a-3p	-0.066386039	3.652725483	0.693100295	0.836152972
hsa-mir-7706	-0.062312245	3.996809434	1	1
hsa-miR-7706	-0.062312089	3.996809434	1	1
hsa-miR-26b-3p	0.057089034	3.481839452	0.701658806	0.839159667
hsa-miR-15b-5p	-0.054417235	6.433380232	0.903492475	0.96886144
hsa-mir-331	-0.053775216	2.349631722	1	1
hsa-miR-200a-3p	-0.048580917	3.040467317	0.944279296	0.997139715
hsa-miR-331-5p	-0.035697391	2.223016532	1	1
hsa-miR-409-3p	-0.031313887	5.630621114	0.95822708	1
hsa-mir-409	-0.029898445	5.632837438	0.962872452	1
hsa-mir-200a	-0.026683115	3.065186667	0.888893796	0.958158248
hsa-miR-423-5p	0.026641021	13.48754624	0.924220213	0.983465098
hsa-miR-3184-3p	0.026640722	13.48754624	0.924159257	0.983465098
hsa-mir-26a-1	-0.023155768	11.91105159	0.931029828	0.98568966
hsa-miR-26a-5p	-0.02309511	11.91160141	0.931061076	0.98568966
hsa-miR-323b-3p	-0.022000239	2.496497455	0.960289493	1
hsa-mir-323b	-0.021897752	2.496497455	0.960318715	1
hsa-miR-3202	-0.02036245	1.794076295	0.776361857	0.882807485
hsa-miR-28-5p	0.016860643	2.770084012	0.969975727	1
hsa-mir-423	0.002635897	13.5180384	0.992153544	1
hsa-mir-3184	0.002635584	13.5180384	0.992147064	1
hsa-miR-23b-3p	0.001484593	7.850798087	0.973216196	1
hsa-mir-23b	0.001254886	7.851407734	0.97424123	1
