# Supplementary material for: Comprehensive Analysis of Hub Genes Associated With Competing Endogenous RNA Networks in Stroke Using Bioinformatics Analysis
Source: Front Genet. 2022 Jan 12;12:779923. doi: 10.3389/fgene.2021.779923 (PMC8790239; doi:10.3389/fgene.2021.779923)
Supplement: Supplementary file 1 [file DataSheet3.ZIP › Figure 2-raw data/GSE58294_DEGs.csv]

gene_name	id	logFC	AveExpr	t	P.Value	adj.P.Val	B
POM121L9P	222253_s_at	-3.338545652	-3.519252826	-18.80874551	4.32E-24	9.35E-20	43.67142716
ACSM2A	244723_at	-3.249893913	-3.709932609	-15.6567523	9.95E-21	1.08E-16	36.48534362
HLA-DQA1	203290_at	-2.808774348	-0.619026304	-2.637755968	0.01114596	0.039587626	-3.478089135
TIMM8A	210800_at	-2.753644791	-1.62383717	-14.58711251	1.76E-19	1.27E-15	33.77537227
SH3GL3	211565_at	-2.531898696	-3.385002826	-14.46393472	2.47E-19	1.34E-15	33.45379983
SRCIN1	232547_at	-2.474243043	-3.965893696	-12.11872637	2.26E-16	8.16E-13	26.93995157
AP000525.9	231882_at	-2.445049565	-3.306162174	-11.55753594	1.28E-15	3.47E-12	25.26835754
BC048132	1562111_at	-2.11241	-4.696786304	-14.20635656	5.05E-19	2.19E-15	32.77488226
FAT3	236029_at	-2.09595087	-4.065355	-8.870535046	9.01E-12	2.32E-09	16.6797898
ARG1	206177_s_at	2.078011626	1.516581013	6.741912543	1.65E-08	6.78E-07	9.357209185
OVOL2	206048_at	-2.065481739	-4.107643043	-9.773183971	4.18E-13	2.59E-10	19.66698328
LOC100996760	1557094_at	-2.015703043	-3.296829783	-12.04530231	2.83E-16	8.76E-13	26.72374643
HLA-DRB4	209728_at	2.013748696	-0.114283043	1.917623652	0.06098317	0.145873252	-4.966247029
BTNL3	217207_s_at	-1.999241652	-1.063236478	-3.538887675	0.000889479	0.005133709	-1.14464983
LPAR4	206960_at	-1.984852609	-3.628130217	-7.23989272	2.78E-09	1.67E-07	11.0903196
FAM133A	239481_at	-1.948815652	-4.220017391	-10.2928858	7.44E-14	7.00E-11	21.34210895
PRTG	229073_at	-1.928605217	-4.163917391	-10.89196955	1.06E-14	1.89E-11	23.22917612
LECT2	207409_at	-1.891621739	-4.508681304	-8.517164279	3.07E-11	5.31E-09	15.48636881
THSD4	222835_at	-1.885983043	-4.377921087	-9.452310727	1.23E-12	5.27E-10	18.61590801
GAGE1	208283_at	-1.827895217	-4.050020217	-8.104535322	1.30E-10	1.55E-08	14.07839032
GABRB2	1557122_s_at	-1.814882609	-4.43413	-7.312961819	2.15E-09	1.39E-07	11.34421756
ZNF536	242715_at	-1.810843913	-4.571788478	-9.272158131	2.27E-12	7.94E-10	18.02042688
OLAH	222945_x_at	1.808838391	-2.886663413	6.50011002	3.91E-08	1.38E-06	8.515749728
ANKRD22	238439_at	1.79775477	0.143601315	7.424540817	1.44E-09	1.02E-07	11.73157122
SHOX	207570_at	-1.776652609	-4.493833261	-10.76207482	1.61E-14	2.29E-11	22.82411346
LINC00883	235606_at	-1.762131304	-3.963806957	-6.49808321	3.94E-08	1.38E-06	8.50870173
CACNA1E	236013_at	1.761467043	-1.351801261	7.057571078	5.34E-09	2.79E-07	10.45617298
MAOA	212741_at	1.731342609	-2.731834783	4.023852926	0.000197374	0.001491846	0.278654576
MCEMP1	235568_at	1.66817087	1.87789413	8.172312779	1.02E-10	1.31E-08	14.31062702
ZNF595	227952_at	-1.666472887	-1.341827313	-4.5518073	3.52E-05	0.000348396	1.927434696
LOC441666	1562527_at	-1.636049565	-4.22762913	-8.749026037	1.37E-11	2.99E-09	16.27081421
LILRA5	215838_at	1.620060565	1.546693326	8.077854762	1.43E-10	1.67E-08	13.98687399
VSIG4	204787_at	1.617774813	-1.197253463	7.261195923	2.58E-09	1.58E-07	11.16436043
INSC	237056_at	1.584459596	-1.510511085	6.245211063	9.70E-08	2.86E-06	7.630523688
RNF165	1557545_s_at	-1.579986522	-3.195420217	-6.168274544	1.28E-07	3.62E-06	7.363925739
GLYATL1	1562089_at	-1.563466087	-4.540488261	-9.291739182	2.13E-12	7.55E-10	18.08533213
RP11-111K18.2	234437_at	1.55957913	-3.678818696	6.849176699	1.12E-08	5.00E-07	9.730690464
SPTLC3	220456_at	-1.542046522	-2.710475	-10.57757157	2.93E-14	3.34E-11	22.24483874
CCDC144CP	1561271_at	-1.522322174	-4.557411957	-9.153574249	3.41E-12	1.04E-09	17.62642979
RBMS3	238447_at	-1.505983478	-4.298966087	-7.756944862	4.43E-10	4.05E-08	12.88220886
USP43	237439_at	-1.499987391	-3.255917609	-4.775810481	1.65E-05	0.000186974	2.651937679
PPP5D1	1566544_at	-1.492958261	-2.346305217	-8.08763397	1.38E-10	1.63E-08	14.02042364
CXADR	203917_at	-1.487523043	-3.671219348	-10.12334301	1.30E-13	1.08E-10	20.79943429
FCAR	207674_at	1.481554057	-0.76775558	5.301286482	2.72E-06	4.27E-05	4.396027736
BTNL8	220421_at	1.48109087	1.523019348	2.823209504	0.006848097	0.026729548	-3.036474088
TOPORS-AS1	78383_at	1.46877114	1.371609517	9.383392191	1.56E-12	6.02E-10	18.38854803
ALDOAP2	211617_at	-1.468422609	-3.701867826	-8.777971247	1.24E-11	2.82E-09	16.36837404
XRCC2	207598_x_at	-1.464268565	-0.2569795	-8.437751985	4.05E-11	6.74E-09	15.21653621
AKNAD1	1558834_s_at	-1.45408087	-4.774532174	-6.100618276	1.62E-07	4.35E-06	7.1297762
PRO1804	224110_at	-1.453438261	-4.075331739	-7.977070365	2.04E-10	2.27E-08	13.64070253
SLC26A8	237340_at	1.438590022	0.138277198	6.175185083	1.25E-07	3.55E-06	7.387858145
LOC93463	234861_at	-1.435285217	-4.678901304	-9.875805617	2.96E-13	1.95E-10	20.0004751
GADL1	1563533_at	-1.432470435	-3.903351739	-6.710320813	1.84E-08	7.30E-07	9.247222119
RP11-69I8.2	216319_at	-1.431737391	-2.044613043	-10.68615277	2.06E-14	2.62E-11	22.58630029
FGF13	205110_s_at	1.418217143	-2.102021428	2.869919466	0.006039764	0.024171336	-2.921834802
SAP30	204900_x_at	1.416701765	0.321772596	8.332687474	5.84E-11	8.70E-09	14.85867788
BC039319	1558869_at	-1.410437391	-4.093443478	-10.97086163	8.23E-15	1.78E-11	23.47407138
BMX	206464_at	1.404694183	-0.879831604	6.080212529	1.75E-07	4.57E-06	7.05921305
MSX1	205932_s_at	-1.39922	-3.849313043	-6.354520167	6.57E-08	2.08E-06	8.009817009
1-Mar	218865_at	1.398338713	2.036473687	7.883781585	2.83E-10	2.96E-08	13.31964016
GLOD5	241564_at	-1.394636522	-3.364813043	-5.183028323	4.10E-06	5.96E-05	3.998849757
LOC100130458	239214_at	-1.390217391	-3.65651913	-5.297823542	2.75E-06	4.31E-05	4.384363657
RP11-744D14.2	1557025_a_at	-1.381218261	-4.675474348	-6.74356566	1.64E-08	6.77E-07	9.362964762
LIX1	230865_at	-1.377316087	-2.876535435	-5.605833144	9.35E-07	1.77E-05	5.428843914
HNRNPL	35201_at	1.376121217	0.991644109	9.46735705	1.17E-12	5.27E-10	18.66547109
HTRA1	201185_at	1.355030391	-2.124355239	4.919714171	1.01E-05	0.000125788	3.123879443
CLEC5A	219890_at	1.349542474	0.091387759	7.033982433	5.81E-09	2.98E-07	10.37407804
SEMG1	206442_at	1.34320087	-2.681158696	3.895928512	0.000296022	0.002081284	-0.10621747
MMP9	203936_s_at	1.34286	2.538451739	5.597745515	9.62E-07	1.81E-05	5.401252326
ACTR3BP2	224425_x_at	-1.34232913	-4.330288478	-7.898124772	2.69E-10	2.84E-08	13.36904185
SOX9	202935_s_at	-1.340729565	-4.809986957	-6.165306778	1.29E-07	3.66E-06	7.353648719
ECHDC3	219298_at	1.340235222	0.293091107	5.366012291	2.17E-06	3.53E-05	4.614395111
DLGAP1-AS2	223974_at	1.338961739	-1.473123478	8.950885611	6.83E-12	1.78E-09	16.94939751
FCRL4	224403_at	-1.337716522	-4.267689565	-7.652444449	6.42E-10	5.41E-08	12.52108793
PRRG4	238513_at	1.334831313	0.642324774	8.580046777	2.46E-11	4.56E-09	15.6996236
TJP1	202011_at	-1.332163913	-4.164822391	-5.498290552	1.36E-06	2.43E-05	5.062639345
CFD	205382_s_at	1.327765217	2.426978261	5.579704303	1.03E-06	1.90E-05	5.339732712
LOC100507073	233249_at	-1.323436522	-4.37106087	-6.292442393	8.20E-08	2.51E-06	7.794343621
COX7B	202110_at	1.31619	2.546247174	6.091658883	1.68E-07	4.45E-06	7.098791109
CLEC4D	1552773_at	1.309751148	1.695244687	6.743037802	1.64E-08	6.77E-07	9.36112694
RPL22L1	225541_at	1.3057827	0.009544393	5.890011095	3.43E-07	7.83E-06	6.402996726
SPIB	232739_at	-1.300101579	-0.546398602	-8.581665952	2.45E-11	4.56E-09	15.70510986
RP11-476D10.1	233591_at	1.294862913	-2.588103326	4.611714743	2.88E-05	0.000293299	2.119905367
DKFZP434L187	1569476_at	-1.293396957	-3.091887609	-6.908945043	9.07E-09	4.24E-07	9.938797187
C1QC	225353_s_at	1.27298	-3.230416522	6.26618248	9.01E-08	2.69E-06	7.703248482
RP11-6I2.3	1570301_at	1.271939209	-0.348558222	8.404064345	4.55E-11	7.30E-09	15.10189871
LOC101927988	1560760_s_at	-1.264163478	-4.958716957	-5.986795834	2.43E-07	5.92E-06	6.736557675
FAM132B	229622_at	1.263272291	-3.194376898	2.913756345	0.005362592	0.021964618	-2.813037319
LOC102723918	1558796_a_at	1.257463957	-2.169098457	3.926896878	0.000268491	0.001923309	-0.013628439
NFIB	209290_s_at	-1.252427826	-3.47824	-4.866775502	1.21E-05	0.000145932	2.949712043
DEFA4	207269_at	1.24892443	2.216246567	3.041261404	0.003773431	0.016649071	-2.490097214
CNTNAP2	219301_s_at	-1.243441404	-1.647477646	-3.073517227	0.003447976	0.015470483	-2.406907306
MPPED2	215692_s_at	-1.240356087	-4.243698913	-6.658962775	2.22E-08	8.46E-07	9.068440667
CD79B	205297_s_at	-1.236780652	1.532744457	-8.813935595	1.10E-11	2.68E-09	16.48947413
CASP5	207500_at	1.231272152	0.539856094	5.916995803	3.12E-07	7.25E-06	6.495917335
C9orf38	208077_at	-1.22799	-2.731416304	-4.78838782	1.59E-05	0.000180867	2.692993343
GPR97	220404_at	1.227433478	2.662342826	6.999144822	6.57E-09	3.27E-07	10.25281863
HECW2	232080_at	1.226045957	0.64713737	7.750785115	4.53E-10	4.07E-08	12.8609401
TSGA10	223838_at	-1.225451304	-3.279104348	-3.49349086	0.0010194	0.005753218	-1.272590044
CCDC71L	229521_at	1.223020319	0.464087145	8.130694605	1.19E-10	1.47E-08	14.16806614
ABCA1	203504_s_at	1.215107322	0.889530165	5.820986922	4.38E-07	9.48E-06	6.165617357
CHPF2	55093_at	1.213269322	0.5355546	8.600475252	2.30E-11	4.32E-09	15.76882322
DLGAP5	203764_at	1.208002174	-3.64542587	4.809242186	1.48E-05	0.00017103	2.76115065
PMP2	206826_at	-1.20740087	-4.807962609	-5.58717523	9.99E-07	1.87E-05	5.365203235
LINC00540	1561367_a_at	-1.203677826	-2.455261522	-5.38893727	2.00E-06	3.32E-05	4.691894834
COL5A3	218975_at	-1.202186957	-2.46238087	-5.32134887	2.53E-06	4.02E-05	4.463641408
TGFBR3	226625_at	1.2013109	0.812358493	5.50150391	1.35E-06	2.41E-05	5.073559322
PEG3-AS1	230068_s_at	-1.195496087	-3.415744565	-6.788698938	1.39E-08	5.93E-07	9.520109404
DQ592442	1558444_at	-1.18969013	-1.630725065	-3.704698755	0.000536828	0.003408092	-0.669278661
LINC01270	1556896_at	1.18917413	-0.38357033	4.096670715	0.000156332	0.001222594	0.500488083
ZNF467	214746_s_at	1.181103913	2.198686739	7.296211331	2.28E-09	1.45E-07	11.28602862
METTL7B	227055_at	1.180976726	-4.475993811	3.421270299	0.001264066	0.006865648	-1.47408693
FLJ37786	1558579_at	-1.180373913	-5.129648261	-5.939695698	2.88E-07	6.75E-06	6.574132304
COX16	223191_at	1.176442706	0.694882675	7.658857251	6.28E-10	5.33E-08	12.54326614
GAGE3	207663_x_at	-1.172142174	-4.486524565	-3.007471542	0.004145075	0.017966694	-2.576604089
PAK3	214607_at	-1.169746957	-3.913596957	-6.990581092	6.78E-09	3.35E-07	10.22300838
DDIT4L	228057_at	1.165695217	-4.637868478	4.763458103	1.73E-05	0.000193151	2.611653523
ZNF566	240239_at	-1.164598261	-3.477544348	-6.337414272	6.99E-08	2.19E-06	7.950425151
BCL2A1	205681_at	1.164404783	3.260128478	5.946927881	2.80E-07	6.63E-06	6.599060741
LOC101927121	1556888_at	-1.161948439	-1.96915552	-4.352916888	6.80E-05	0.000602356	1.295808318
C8orf88	228107_at	1.158498783	-2.402460174	6.087840103	1.70E-07	4.48E-06	7.08558592
UBE2S	202779_s_at	-1.157553174	-1.05499963	-9.439058015	1.29E-12	5.27E-10	18.57223102
FOLR3	206371_at	1.155666957	2.673637826	3.75964849	0.000453049	0.002951494	-0.509053544
S1PR3	228176_at	1.15538313	0.022078948	6.301025988	7.95E-08	2.45E-06	7.824127122
IGHV5-78	210450_at	-1.153808696	-2.692888261	-4.856935105	1.26E-05	0.000149991	2.917406728
DHX32	218198_at	1.153295635	0.086119557	10.35895207	5.99E-14	5.89E-11	21.55255815
MS4A4A	219607_s_at	1.144890865	-0.240365867	5.366417515	2.16E-06	3.53E-05	4.615764303
LINC00282	1557465_at	1.133304104	-0.194927078	6.983056562	6.96E-09	3.43E-07	10.19681486
NAG18	210496_at	-1.128613478	-4.38897587	-5.782040875	5.03E-07	1.06E-05	6.03188153
SLC22A4	205896_at	1.12854913	2.544291957	9.088761061	4.25E-12	1.20E-09	17.41042358
CCDC127	226515_at	1.126133591	-0.0811728	10.98699633	7.81E-15	1.78E-11	23.52405169
SYCP1	206740_x_at	-1.124726957	-4.757452174	-9.647848507	6.37E-13	3.36E-10	19.25791082
RP1-193H18.2	229569_at	1.120303152	0.334839424	8.5749904	2.51E-11	4.60E-09	15.68248949
RCAN2	203498_at	1.119963826	-3.182295478	3.146682553	0.002804771	0.013047759	-2.21603694
IL18RAP	207072_at	1.118335652	3.699389565	7.48813693	1.15E-09	8.39E-08	11.95212748
LRRC37BP1	216149_at	-1.11722	-3.659208261	-5.324334356	2.51E-06	3.99E-05	4.47370855
ZFP28	231943_at	-1.111426087	-2.33851087	-5.948334572	2.79E-07	6.60E-06	6.60390994
SERPINB2	204614_at	1.111345909	-1.802162698	4.207710366	0.000109215	0.000904071	0.842408519
TMEM45B	230323_s_at	1.110360596	0.67360292	5.101075441	5.44E-06	7.54E-05	3.725066666
LOC100129917	1559528_at	-1.10928	-3.046356957	-5.222932364	3.57E-06	5.33E-05	4.132600725
BCAT1	226517_at	1.107695217	0.297924565	5.674565693	7.34E-07	1.46E-05	5.66364945
FAM102A	212400_at	-1.106470391	2.186825674	-9.146980131	3.49E-12	1.05E-09	17.60447447
BC022892	1562110_at	-1.10581087	-1.735098478	-6.040233972	2.01E-07	5.11E-06	6.921051015
GALNT14	219271_at	1.101763052	-0.808062387	5.755739005	5.51E-07	1.14E-05	5.941651353
ERVK3-2	221200_at	1.101161857	-1.980218202	3.97949557	0.0002273	0.001676492	0.144489153
RP1-142L7.8	1556935_at	-1.100266087	-5.317459565	-6.159123624	1.32E-07	3.71E-06	7.3322389
WWC2	237656_at	-1.09769	-4.399531087	-5.602939011	9.45E-07	1.78E-05	5.418969421
RASEF	1553185_at	-1.093224783	3.141200652	-8.803136032	1.14E-11	2.71E-09	16.45312334
SOX7	228698_at	-1.092654783	-3.946387826	-6.449730305	4.68E-08	1.57E-06	8.340596062
ANXA3	209369_at	1.09263913	2.772045652	5.172525106	4.25E-06	6.13E-05	3.96369214
CDCA5	224753_at	1.090972978	-2.078030467	6.869530459	1.04E-08	4.76E-07	9.801561296
FAM111B	1557129_a_at	-1.088334348	-4.231903696	-5.477577016	1.47E-06	2.58E-05	4.992282542
CD19	206398_s_at	-1.08780287	-0.295877952	-5.81737855	4.44E-07	9.59E-06	6.15322034
LOC100505915	81737_at	-1.085714978	-0.879735772	-7.8466084	3.23E-10	3.21E-08	13.19154334
SHC4	235238_at	-1.083734348	-4.761922826	-7.115756377	4.34E-09	2.39E-07	10.65863208
ASPH	209135_at	1.082481796	1.484677407	5.983350017	2.46E-07	5.97E-06	6.724668663
POTEM	242912_at	-1.080810422	-1.508864354	-7.476103705	1.20E-09	8.70E-08	11.91040869
GRHL2	219388_at	-1.079413043	-3.69069913	-5.40078415	1.92E-06	3.21E-05	4.731975436
AMDHD1	229596_at	1.077956952	-1.594287176	3.868231422	0.000322937	0.002233539	-0.188702938
F5	204714_s_at	1.076971957	1.846085978	7.234557428	2.84E-09	1.69E-07	11.07177431
SCRG1	205475_at	1.075423826	-2.184849391	7.052492097	5.43E-09	2.84E-07	10.43849749
RP3-525N10.2	1558795_at	1.075113404	-0.953766776	3.276647931	0.001931591	0.009631267	-1.869773036
ST6GALNAC3	235334_at	1.074524696	-1.578496783	7.866796721	3.01E-10	3.09E-08	13.26112235
SNORD89	235536_at	1.074523	0.055076735	5.734166652	5.95E-07	1.22E-05	5.867700266
DSC2	226817_at	1.073375652	1.713474783	4.632331857	2.68E-05	0.000277483	2.186368565
FGF9	239178_at	-1.072708696	-3.386481304	-4.647838488	2.55E-05	0.000266706	2.236431403
SLIRP	221434_s_at	1.072676935	0.726662359	7.019074311	6.12E-09	3.11E-07	10.32218933
ECRP	216667_at	1.072258765	0.143066383	5.06167621	6.23E-06	8.42E-05	3.593897347
LINC00566	1569983_at	-1.071815652	-4.325056522	-5.599054963	9.58E-07	1.80E-05	5.405719063
ZNF781	1552785_at	-1.068784304	-2.313659543	-3.418263879	0.001275375	0.006914934	-1.482419661
ACKR4	220351_at	-1.067263913	-4.132081522	-6.140227054	1.41E-07	3.90E-06	7.266822022
MIER2	44822_s_at	1.066954	-1.952819522	8.771439966	1.27E-11	2.83E-09	16.34636771
LOC102723479	217260_x_at	-1.06461087	-2.614168478	-3.942961137	0.000255201	0.001842122	0.034548813
ZNF257	210697_at	-1.064138261	-4.429414783	-5.838448946	4.12E-07	9.06E-06	6.22562818
FAM155A	214825_at	-1.063806522	-4.260297174	-6.734330743	1.69E-08	6.88E-07	9.330812275
SFXN5	226373_at	1.063169485	0.642980388	7.33856746	1.96E-09	1.30E-07	11.43314964
GAB1	229114_at	1.06235857	0.550873237	9.21560725	2.76E-12	9.16E-10	17.83273309
AK094644	1560025_at	-1.062244348	-3.674806087	-7.24158176	2.77E-09	1.67E-07	11.09619047
RP11-443B7.1	236398_s_at	1.061104609	0.822158391	6.401117939	5.57E-08	1.80E-06	8.171665097
AREG	205239_at	1.059612957	-3.621921783	2.793796935	0.007407329	0.028466684	-3.107968983
CYP1B1-AS1	1553829_at	1.058939274	-1.034010798	3.625920025	0.0006833	0.004148267	-0.896682496
PLIN5	241368_at	1.057886691	0.440815963	5.677189652	7.28E-07	1.45E-05	5.672624479
OR52K3P	232829_at	1.056130017	1.168573252	4.992542955	7.90E-06	0.000101993	3.364482623
RP11-456P18.2	243581_at	1.055653052	-1.280147387	4.827806565	1.39E-05	0.000162485	2.821910143
FRY-AS1	1558793_at	1.053804783	-4.020371957	5.218801399	3.62E-06	5.39E-05	4.118741475
CLIC3	219529_at	-1.053313435	-1.009055848	-6.420128028	5.20E-08	1.71E-06	8.237716494
GATS	1553971_a_at	1.052979983	0.356171313	7.881429524	2.86E-10	2.96E-08	13.31153775
KCNE1	236407_at	1.052564939	-1.555801443	6.146247265	1.38E-07	3.84E-06	7.287660626
RP11-44F14.8	237063_at	1.050676396	0.020472098	5.044436127	6.61E-06	8.81E-05	3.536596902
LCN10	238071_at	-1.050520596	-1.215461615	-7.757810064	4.42E-10	4.05E-08	12.8851961
ZNF594	235690_at	-1.050286087	-2.381414783	-4.319131434	7.59E-05	0.000663247	1.189705976
ID3	207826_s_at	-1.0486427	-0.22372352	-7.958406428	2.18E-10	2.39E-08	13.57651647
BC043356	1563720_at	1.047019565	-2.383820652	5.941715313	2.86E-07	6.72E-06	6.581093228
TLR5	210166_at	1.046470657	1.458157063	7.397070069	1.59E-09	1.10E-07	11.63624861
ZNF483	1559988_at	-1.045537391	-2.183696957	-5.556147383	1.11E-06	2.04E-05	5.259466957
IGHD	230877_at	-1.044367874	1.212337802	-4.462177879	4.74E-05	0.000445232	1.641350068
RP11-319G9.3	1556595_at	-1.043626043	-1.893481283	-4.683668772	2.26E-05	0.000240244	2.352348925
SLC38A5	234973_at	-1.043581913	-1.74316487	-4.842592679	1.32E-05	0.000155529	2.870361262
VANGL2	226029_at	-1.042664783	-3.597467174	-3.878821977	0.000312378	0.002180002	-0.157199225
RP1-102H19.8	233438_at	-1.042639565	-3.293096739	-6.217454937	1.07E-07	3.11E-06	7.534306172
LINC00624	1557597_at	-1.042182174	-4.606665	-5.75197612	5.59E-07	1.15E-05	5.928748441
DPF2	202116_at	1.041690204	1.05473642	8.778505182	1.24E-11	2.82E-09	16.37017288
CDH26	232306_at	1.0408766	-1.718366483	5.158011385	4.47E-06	6.38E-05	3.915143035
PMF1	202337_at	1.038677304	1.650051696	9.211820486	2.79E-12	9.16E-10	17.82015181
FAM13A-AS1	1558711_at	1.038375217	2.599283261	7.531957093	9.85E-10	7.51E-08	12.10399521
TXN	216609_at	1.038235217	3.09847413	8.176749418	1.01E-10	1.30E-08	14.32581649
LOC145474	230505_at	1.037362818	0.022315313	5.479939583	1.46E-06	2.56E-05	5.000304369
UQCRQ	201568_at	1.037321348	1.316150674	6.188810933	1.19E-07	3.39E-06	7.435055076
RP11-382B18.4	236385_at	1.037248435	-2.73725013	3.588549578	0.000765504	0.004534188	-1.003582838
DMRT2	223986_x_at	-1.036745217	-4.01165	-5.716376304	6.34E-07	1.29E-05	5.806751736
TREML4	1564052_at	1.036573174	1.015488326	2.360289742	0.022275871	0.067979705	-4.096120942
C7orf73	224758_at	1.036324473	-0.058799928	6.770294825	1.49E-08	6.28E-07	9.456028831
PBX1	212148_at	1.035326913	-0.081000022	2.866432216	0.00609691	0.024366034	-2.930439671
LINC01146	1559363_at	-1.033746087	-3.893050435	-4.176404009	0.000120882	0.000988186	0.745573862
KIF4A	218355_at	1.031958696	-3.663215435	4.648450102	2.54E-05	0.000266287	2.238407283
RP11-330O11.3	242582_at	1.030607453	-0.627518013	7.036763104	5.75E-09	2.97E-07	10.38375599
IL1R1	202948_at	1.029167265	0.937266672	6.075350601	1.78E-07	4.63E-06	7.042404683
FBN2	203184_at	1.02871652	0.477713906	5.779217491	5.08E-07	1.07E-05	6.022192319
KL	205978_at	1.026938435	-3.919842957	3.461651706	0.001121113	0.006220266	-1.361734086
SUSD1	226264_at	1.02619087	1.341834565	9.449691137	1.24E-12	5.27E-10	18.60727626
TNK2	203839_s_at	1.02559913	2.476238696	8.326518658	5.97E-11	8.79E-09	14.83763666
DSEL	232235_at	1.025463435	-2.3153335	3.17230786	0.002607534	0.012285933	-2.14848557
ENAM	223893_at	-1.024815217	-2.945507174	-5.110368024	5.27E-06	7.34E-05	3.756047547
NEURL1	204889_s_at	-1.024671526	-1.031947063	-6.62313502	2.52E-08	9.42E-07	8.943742877
FLJ11292	220828_s_at	-1.024647077	-0.584578287	-9.152366842	3.42E-12	1.04E-09	17.62241006
HIST1H4D	208076_at	1.020528261	-3.383042826	5.418243798	1.81E-06	3.05E-05	4.791083513
PHF20L1	230098_at	1.018283913	2.356233261	7.999481165	1.88E-10	2.15E-08	13.71774186
ITGA1	226731_at	1.016391196	-1.75959788	6.014224338	2.21E-07	5.48E-06	6.831226549
RP1-228H13.5	235939_at	1.014857522	-2.419468196	5.843512319	4.04E-07	8.92E-06	6.24303468
FKBP9	212169_at	1.011656965	0.617481965	5.691065191	6.93E-07	1.39E-05	5.720097647
LY96	206584_at	1.011487826	3.135139565	5.609435007	9.24E-07	1.75E-05	5.441134555
MMP8	231688_at	1.011358391	-0.588155578	2.281099416	0.02691622	0.078681257	-4.262591219
AGFG1	218091_at	1.009024783	2.114816739	9.429278415	1.33E-12	5.34E-10	18.53998713
FGF20	220394_at	-1.008732609	-4.443424565	-6.756783539	1.56E-08	6.51E-07	9.408985467
GK3P	215966_x_at	1.008519663	0.253597229	8.136661848	1.16E-10	1.45E-08	14.18851489
MSRB2	218773_s_at	1.008438261	1.523136522	6.926347192	8.53E-09	4.05E-07	9.999386382
CD177	219669_at	1.008122046	-0.94998376	2.227283894	0.030542502	0.08660441	-4.373105377
PLXDC2	227276_at	1.006442609	2.204338696	8.405409021	4.53E-11	7.30E-09	15.10647651
EBF1	227646_at	-1.006024409	-0.618864809	-4.494025835	4.26E-05	0.000408347	1.742740467
ABHD5	218739_at	1.004363478	2.358103478	7.006591165	6.40E-09	3.21E-07	10.27873852
RP3-368A4.6	239577_at	1.004176891	1.260361902	7.022014967	6.06E-09	3.09E-07	10.33242473
C2orf80	241998_at	-1.003976957	-4.826780217	-5.314254231	2.60E-06	4.11E-05	4.439723822
FXYD1	205384_at	1.00323513	-1.955653739	8.376244671	5.02E-11	7.70E-09	15.00715419
TNFAIP6	206026_s_at	1.000717826	2.651171957	5.196563797	3.91E-06	5.74E-05	4.04418653
SHKBP1	224846_at	1.000323478	3.165766087	8.993704044	5.90E-12	1.56E-09	17.09279197
TST	209605_at	0.999836087	1.800131087	7.821322075	3.53E-10	3.46E-08	13.10435735
SLC22A1	207201_s_at	0.998990826	-0.949140674	5.247881504	3.27E-06	4.98E-05	4.216367082
RP11-305L7.3	236008_at	0.997196957	-3.623942391	6.145272083	1.39E-07	3.85E-06	7.284284939
TPST1	204140_at	0.996455874	-0.118748133	4.822504758	1.41E-05	0.000164816	2.804549579
SPIDR	213003_s_at	0.995112609	2.231021522	7.120172948	4.27E-09	2.36E-07	10.6739971
TNFRSF25	219423_x_at	-0.994619239	0.429390381	-7.972563572	2.07E-10	2.30E-08	13.62520571
ZMAT4	219877_at	-0.994474783	-3.913272174	-3.999212664	0.000213492	0.001594746	0.204034676
TMEM138	223113_at	0.990837791	0.700941496	5.545143059	1.16E-06	2.11E-05	5.221996341
TCN1	205513_at	0.990446413	0.454326663	4.515471141	3.97E-05	0.000383789	1.811178284
USP37	226730_s_at	0.990009861	0.893338417	9.746974711	4.56E-13	2.64E-10	19.58160071
CTSK	202450_s_at	0.989060293	-0.303788566	8.70517396	1.60E-11	3.32E-09	16.12285155
TSPAN14	221002_s_at	0.988762174	2.386402826	8.562058044	2.62E-11	4.71E-09	15.63865577
CNTNAP3	233202_at	0.98872587	-2.993256196	2.805557314	0.007178841	0.027760323	-3.079446937
C20orf26	1554657_a_at	-0.988106087	-3.868505652	-5.575017795	1.04E-06	1.93E-05	5.32375867
TBX3	225544_at	-0.988096087	-3.479499348	-5.188286794	4.02E-06	5.88E-05	4.016458996
TPH1	214601_at	-0.98757287	-2.139892087	-3.884939611	0.000306431	0.002146108	-0.13898058
TNAP	1555707_at	-0.987271304	-3.90429	-5.504249212	1.34E-06	2.39E-05	5.082889815
VNN3	220528_at	0.986423913	3.063925	6.720600182	1.78E-08	7.10E-07	9.28300893
KCNH8	1552742_at	-0.986271304	-2.827012609	-3.367385331	0.001481994	0.00779822	-1.622755418
ZNF415	205514_at	-0.985788261	-3.421817174	-3.18007637	0.00255037	0.012058873	-2.12793596
LOC100506100	228773_at	0.985013522	-1.452783239	7.415531011	1.49E-09	1.04E-07	11.70031082
CEACAM6	211657_at	0.984980926	-1.697473015	2.398275736	0.02031554	0.063327051	-4.014668631
ZNF287	216710_x_at	-0.983504783	-3.820803261	-5.68247713	7.14E-07	1.43E-05	5.690712244
CNIH4	218728_s_at	0.982908261	2.53925413	7.0641421	5.21E-09	2.74E-07	10.47904032
MTX1	210386_s_at	0.982573478	2.118791087	9.481091949	1.12E-12	5.27E-10	18.71069094
NDUFB3	203371_s_at	0.982262609	2.017726957	5.965622752	2.62E-07	6.29E-06	6.663519718
DNAJC15	218435_at	0.981747391	2.047169348	8.561279534	2.63E-11	4.71E-09	15.63601653
CD163	215049_x_at	0.980084783	2.380777174	7.520884157	1.02E-09	7.73E-08	12.06562804
NOG	231798_at	-0.980058774	1.298014091	-3.698812367	0.000546638	0.003459216	-0.686365066
NME8	220384_at	0.978685048	1.496012085	5.210346388	3.73E-06	5.52E-05	4.090384498
OTULIN	229268_at	0.977882409	1.122445535	8.676507692	1.76E-11	3.44E-09	16.02602521
ANKRD36B	220940_at	-0.97717803	1.406089246	-6.855988443	1.10E-08	4.93E-07	9.754408721
LHFPL2	212658_at	0.977005	1.316659457	8.298150467	6.59E-11	9.52E-09	14.74083399
RPH3A	205230_at	0.976989887	0.109394952	3.787342936	0.000415739	0.002758221	-0.427812659
CLEC12B	231600_at	0.976775809	0.185671835	3.680545903	0.000578187	0.00361973	-0.739290545
SAFB2	32099_at	0.975687609	1.427043804	7.898177604	2.69E-10	2.84E-08	13.36922379
KLHL13	227875_at	-0.975262609	-4.175696522	-5.260458802	3.13E-06	4.79E-05	4.258635573
LRRC6	206483_at	0.9752496	1.280468278	3.244694825	0.002118625	0.010402628	-1.955742243
BFSP2-AS1	1553936_a_at	0.974447174	-2.689275978	4.146304774	0.000133236	0.001067418	0.652791593
TACSTD2	202286_s_at	0.973929957	-2.117102413	2.20527149	0.032146302	0.090335865	-4.4176911
CARD16	1552701_a_at	0.972752174	2.040376087	6.691274782	1.97E-08	7.75E-07	9.180917707
ZNF702P	206557_at	-0.966695652	-3.90187	-4.59215287	3.07E-05	0.000309959	2.056949348
VCPIP1	1556228_a_at	0.964957014	0.832467623	8.131427828	1.18E-10	1.47E-08	14.17057892
LIN7A	227929_at	0.964337391	2.290607826	5.705804462	6.58E-07	1.33E-05	5.770549743
LRFN5	230644_at	-0.96382913	-4.524948913	-5.459722663	1.56E-06	2.72E-05	4.931685447
LINC01410	243824_at	0.963601957	2.089374457	4.469465528	4.62E-05	0.000436872	1.66452477
GAS6-AS1	238097_at	-0.963051691	-1.435962372	-3.845052633	0.000347262	0.002369527	-0.257494693
SLAMF8	219386_s_at	0.961775096	-0.109791157	5.586068444	1.00E-06	1.87E-05	5.361429443
SCN11A	210853_at	-0.96172913	-5.099481087	-4.768574957	1.70E-05	0.000190819	2.62833636
FAR2	220615_s_at	0.960717796	0.991051059	7.010322966	6.32E-09	3.17E-07	10.29172824
VPS9D1	205781_at	0.960264348	1.353093043	8.408720851	4.48E-11	7.29E-09	15.11775058
CHRNA10	220210_at	0.960028153	-0.886966358	7.700502472	5.42E-10	4.73E-08	12.68723827
BC045789	1559807_at	-0.9597	-2.53067087	-4.846918595	1.30E-05	0.000153607	2.884545985
CWF19L2	237040_at	-0.959540558	0.944968852	-7.94949828	2.25E-10	2.44E-08	13.54587244
PSMB5	208799_at	0.959353478	1.510385435	8.805743079	1.13E-11	2.71E-09	16.46189962
F12	205774_at	0.958131609	-1.358411587	8.108843695	1.28E-10	1.53E-08	14.09316332
RP11-66N11.8	237048_at	0.957619307	-2.30093339	4.877264781	1.17E-05	0.000141987	2.984171792
LOC100130744	236228_at	0.957485217	-4.481376957	6.315919532	7.54E-08	2.34E-06	7.875813088
CENPN	228559_at	0.957355783	-1.679327326	5.691382007	6.92E-07	1.39E-05	5.72118184
LINC00550	1557717_at	-0.956006957	-5.051621304	-7.50846693	1.07E-09	7.94E-08	12.02259619
GYG1	211275_s_at	0.955567826	3.837579565	10.6141582	2.60E-14	3.13E-11	22.36007166
CTD-2033C11.1	239326_at	0.954953957	-2.098578239	6.281751952	8.52E-08	2.58E-06	7.75725464
SPRY1	212558_at	-0.954827391	-3.010475	-4.0468994	0.000183369	0.001400658	0.348653121
LINC00592	1558195_at	-0.954595652	-4.512206087	-5.346119767	2.32E-06	3.74E-05	4.547212551
CRISP2	210262_at	0.954321087	-3.513489457	2.3421031	0.023273123	0.070241042	-4.134752976
COL4A3	222073_at	-0.95415087	-3.264417174	-3.617624538	0.000700784	0.004229506	-0.920467035
SNX22	230509_at	-0.952533448	1.034168059	-6.88947335	9.73E-09	4.49E-07	9.871000396
CLEC1A	219761_at	0.949669783	-1.180755978	6.277062217	8.66E-08	2.62E-06	7.740986006
HIST1H4H	232035_at	0.949598639	-0.381681107	6.078519438	1.76E-07	4.59E-06	7.053359612
FLJ32955	1553472_at	-0.949056087	-5.280883261	-5.179825254	4.14E-06	6.00E-05	3.988125955
MAP2K6	205698_s_at	0.948927378	0.868847615	7.864646879	3.03E-10	3.09E-08	13.25371418
ZNF439	236562_at	-0.948484748	0.109662461	-4.969948591	8.53E-06	0.000108912	3.289717389
HMP19	218623_at	0.9472	-4.696228696	4.908673204	1.05E-05	0.000129696	3.087503454
VPS13A	213686_at	0.947118457	0.672957511	6.95882281	7.59E-09	3.67E-07	10.11245093
POLE4	225844_at	0.946554348	1.436320652	8.523294427	3.00E-11	5.24E-09	15.5071743
LOC101060609	1559148_at	-0.946205652	-3.059133696	-6.244424165	9.73E-08	2.87E-06	7.627795318
HNRNPLL	225386_s_at	0.945842435	0.981432087	8.41739428	4.34E-11	7.18E-09	15.14727191
RP11-255A11.4	234655_at	-0.945446087	-4.912370435	-6.794507282	1.37E-08	5.84E-07	9.540333527
TCIRG1	204158_s_at	0.942925217	3.970888696	9.480065186	1.12E-12	5.27E-10	18.70731126
ZFP14	232911_at	-0.94233913	-2.459858696	-3.957667771	0.000243593	0.001775599	0.078742505
LINC01094	229635_at	0.940528617	-1.389234822	4.941122514	9.42E-06	0.00011833	3.194488009
SLC35D1	209712_at	0.940367917	-0.176781693	6.046365561	1.97E-07	5.03E-06	6.942233778
P4HA1	207543_s_at	0.940054	1.586540043	7.84667732	3.23E-10	3.21E-08	13.19178092
MAPK13	210059_s_at	0.93958593	0.759167687	9.032993366	5.15E-12	1.39E-09	17.22419522
PPFIA1	202066_at	0.938885217	1.80689913	8.698914643	1.63E-11	3.36E-09	16.10171628
NDST3	220429_at	-0.938637391	-4.944766522	-6.72978392	1.72E-08	6.95E-07	9.314982202
HEPACAM2	242601_at	0.938426552	-3.721649767	2.250669932	0.028916605	0.083126123	-4.325342973
AK021804	232113_at	-0.93756087	-4.532431304	-5.987466175	2.43E-07	5.92E-06	6.738870643
NLRP12	1554952_s_at	0.937470435	2.619065652	6.327613826	7.23E-08	2.25E-06	7.916403538
ACTR3C	223874_at	0.935787391	-3.026333696	5.998115855	2.34E-07	5.74E-06	6.775621413
RP11-421F16.3	1563898_at	0.935156522	-3.60312913	3.039923161	0.003787536	0.016697698	-2.4935358
HEBP2	203430_at	0.934763043	3.128777174	7.7680725	4.26E-10	3.98E-08	12.92062534
RP11-357G3.2	1562201_x_at	-0.934423043	-4.749511957	-5.487442531	1.42E-06	2.51E-05	5.025784921
C14orf2	210532_s_at	0.934227391	3.741000652	6.48535183	4.12E-08	1.44E-06	8.464432495
TMEM56	234980_at	0.933826678	-3.161275357	2.325233672	0.024233663	0.072473411	-4.170374175
LOC101929497	1554225_a_at	-0.933435217	-5.170883696	-5.010689479	7.42E-06	9.69E-05	3.424606733
ZNF438	229743_at	0.933317861	0.066901517	6.156576872	1.33E-07	3.73E-06	7.323421176
LINC00323	240068_at	-0.933036087	-4.41559413	-4.028069974	0.000194737	0.001475514	0.291448167
MSL3	207551_s_at	0.932936087	2.486511522	8.867910295	9.09E-12	2.32E-09	16.67097137
DCXR	217973_at	0.932034783	1.873052174	9.404208923	1.45E-12	5.71E-10	18.45728036
LA16c-83F12.6	243762_at	-0.931824348	-4.507963478	-6.236172313	1.00E-07	2.94E-06	7.599186063
ST3GAL4-AS1	227925_at	0.931134091	-0.224210346	5.625062463	8.74E-07	1.68E-05	5.494478528
SYN2	210247_at	0.931030435	-2.954474783	4.172748519	0.000122321	0.000997688	0.734288878
ANKRD50	225731_at	0.930498865	-0.265869263	6.681070332	2.05E-08	7.98E-07	9.145394919
AGBL3	232395_x_at	-0.930354	-2.474513087	-3.088542953	0.003305531	0.014965767	-2.367953436
CASC1	220168_at	0.929371117	-1.586578354	5.170039225	4.28E-06	6.16E-05	3.955374026
GNRHR2	1553067_a_at	-0.929281525	-0.620237281	-6.039046551	2.02E-07	5.12E-06	6.916949156
GLI4	238364_x_at	0.929248408	0.643768152	8.285098282	6.90E-11	9.89E-09	14.69627238
SERTAD3	219382_at	0.929042222	-0.228818033	7.272149195	2.48E-09	1.54E-07	11.20242397
COX19	235533_at	0.928882939	0.697089313	9.134683005	3.63E-12	1.05E-09	17.5635179
TRAF7	223031_s_at	-0.927700348	2.030515043	-10.26217697	8.23E-14	7.22E-11	21.24409338
PFKFB4	228499_at	0.927096957	2.585874565	6.799992712	1.34E-08	5.75E-07	9.559433393
C9orf84	1553920_at	0.925915635	-0.803583904	3.638743094	0.000657094	0.004016195	-0.859855544
OSBPL1A	209485_s_at	0.925704791	0.597169778	6.422483103	5.16E-08	1.70E-06	8.245900206
NCAPH2	40640_at	0.925667391	2.032255435	6.768742495	1.50E-08	6.30E-07	9.450623907
CPD	201941_at	0.925159565	2.926979783	8.534110164	2.89E-11	5.09E-09	15.54387402
C7orf34	231435_at	0.924974965	-1.820437735	4.806936405	1.49E-05	0.000171823	2.753609704
BHLHB9	213709_at	0.924264183	-1.496413996	5.673410972	7.37E-07	1.46E-05	5.659700074
ZNF385D	220117_at	-0.923658696	-3.165654565	-5.342800915	2.35E-06	3.78E-05	4.53600989
HINT2	224415_s_at	0.923603943	0.561675854	9.742842885	4.63E-13	2.64E-10	19.56813261
ATXN2L	207798_s_at	-0.922793609	-0.102232909	-7.703918121	5.35E-10	4.69E-08	12.69904226
PIGW	1558292_s_at	-0.922342609	-2.581596522	-4.183985146	0.00011795	0.000967506	0.768992513
SPRED2	212458_at	0.92208987	-1.898408109	6.959626524	7.57E-09	3.67E-07	10.11524896
AC079305.10	236213_at	0.921112609	-3.79235413	5.061175752	6.24E-06	8.42E-05	3.592233155
AKIRIN2	223145_s_at	0.920572609	2.094616739	9.981658641	2.08E-13	1.56E-10	20.34308343
LRG1	228648_at	0.919795652	2.363928261	5.78452816	4.98E-07	1.06E-05	6.040418002
GPR84	223767_at	0.919691157	-1.116931813	4.749858458	1.81E-05	0.00020008	2.567344687
GJB6	231771_at	0.919585783	-3.034433196	2.713415691	0.009157962	0.033836489	-3.300581005
MGC24103	232568_at	-0.919118261	-2.401294348	-2.882088845	0.005844219	0.023529811	-2.891748605
DNAJC6	204720_s_at	0.917589017	-2.196446796	2.968219522	0.004619683	0.019535096	-2.67626275
ENTPD1	209473_at	0.917178261	3.190693478	8.851360617	9.63E-12	2.42E-09	16.61535267
ENO1	201231_s_at	0.916983043	3.247613261	10.74730773	1.69E-14	2.29E-11	22.77791903
C1QTNF1-AS1	237313_at	-0.916487826	-4.354469565	-5.945794515	2.81E-07	6.65E-06	6.595153882
TSHZ3	223393_s_at	0.916113043	1.506404348	7.002871641	6.49E-09	3.23E-07	10.26579136
KCNH7	224099_at	0.916068783	-0.966300826	5.273462526	2.99E-06	4.64E-05	4.302365238
FBXO30	226541_at	0.914367122	0.330466178	9.44548294	1.26E-12	5.27E-10	18.59340824
NRG1	206343_s_at	0.914218043	0.2720325	3.572850679	0.000802789	0.004722735	-1.048299856
AMN1	226258_at	0.914060743	0.986659541	6.308313781	7.75E-08	2.39E-06	7.849417121
ADCY4	230800_at	0.912389271	0.501424625	7.791001249	3.93E-10	3.77E-08	12.99975986
IFI6	204415_at	0.912330396	0.574546889	4.494096132	4.26E-05	0.000408347	1.742964588
SPG21	217827_s_at	0.912083478	2.788828696	9.83657871	3.38E-13	2.15E-10	19.87315365
ENAH	217820_s_at	-0.91158	-4.285879565	-4.397060619	5.88E-05	0.000532837	1.434977692
SPRNP1	235715_at	-0.910727826	-3.908588696	-4.646884857	2.56E-05	0.000267072	2.233350798
DGKK	238194_at	-0.90875387	-2.235253891	-2.995938565	0.00427957	0.01838407	-2.605978961
LINC00328	220771_at	-0.907101304	-3.954830652	-3.281356087	0.001905389	0.00953496	-1.857060504
MXRA7	212509_s_at	0.906945961	1.523256498	3.566932711	0.000817289	0.004787232	-1.065127176
RGL3	228877_at	0.906056217	-2.222054065	5.306451091	2.67E-06	4.20E-05	4.413427113
LOC100505841	231434_at	-0.905515652	-4.179739565	-6.083192312	1.73E-07	4.53E-06	7.069515383
DCTN1-AS1	1557617_at	-0.90551	-4.217730652	-4.072067652	0.000169175	0.00130792	0.42531991
C12orf42	1561378_at	-0.905403739	-1.723746217	-3.70928108	0.000529308	0.003371225	-0.65596711
MPZL2	203780_at	0.905049802	0.054724447	4.413814	5.56E-05	0.000508101	1.487951554
LATS2	227013_at	0.904420435	1.961049348	9.138259066	3.59E-12	1.05E-09	17.57542999
RP11-394I13.2	242309_at	0.904135387	-0.872980133	4.737069249	1.89E-05	0.000207019	2.525717758
RP11-295G20.2	237563_s_at	0.902634783	2.449143478	6.135692969	1.43E-07	3.95E-06	7.251129049
BEX1	218332_at	0.902373565	-3.084457565	2.438073809	0.01842939	0.058732663	-3.928234645
CCNB2	202705_at	0.902294391	-2.16889237	5.417204248	1.81E-06	3.06E-05	4.787562945
HMMR	207165_at	0.900644348	-3.050524783	3.564154653	0.000824182	0.004818485	-1.073020793
RP4-680D5.8	242947_at	-0.900510452	-1.105237861	-5.382648939	2.05E-06	3.38E-05	4.670628646
WDFY3	212606_at	0.899454783	1.860883913	6.386240222	5.87E-08	1.89E-06	8.119981116
GPER1	210640_s_at	0.899430783	-1.265079391	5.833796022	4.18E-07	9.19E-06	6.209634849
SMARCD3	204099_at	0.899202174	1.892531522	8.052083115	1.56E-10	1.80E-08	13.89842473
BC045784	1569921_at	-0.898759565	-4.833052826	-6.280789248	8.55E-08	2.59E-06	7.753914945
TGFA	205016_at	0.898628161	0.661312311	5.633736556	8.48E-07	1.63E-05	5.524100133
TTC28	215146_s_at	-0.898426957	-3.182512609	-5.579646523	1.03E-06	1.90E-05	5.339535749
SLC1A3	202800_at	0.898075696	-1.609082152	4.999264253	7.72E-06	0.000100145	3.386744086
LOC102724387	239210_at	0.897624078	-1.01974447	2.355278784	0.02254675	0.068555163	-4.1067889
FCRL1	243968_x_at	-0.897598243	0.845011748	-3.562018542	0.00082952	0.004843155	-1.079087935
ZNRD1	228009_x_at	0.896767391	1.550566304	8.562457721	2.62E-11	4.71E-09	15.64001069
LINC00957	1564207_at	0.896762174	1.690402826	7.997050568	1.90E-10	2.15E-08	13.70938816
LINC01013	244280_at	-0.896543043	-3.292995435	-3.366166854	0.001487312	0.007819313	-1.626100379
BCL7A	203796_s_at	-0.896422148	-1.777812361	-5.287494063	2.85E-06	4.43E-05	4.349582973
CCL8	214038_at	-0.895466522	-3.17590413	-3.445642163	0.001175841	0.006482394	-1.406372667
SPX	229778_at	-0.894909161	-2.156538072	-2.915361687	0.005339189	0.021889461	-2.809031075
SNTB2	226685_at	0.894576783	0.900834478	7.63376468	6.86E-10	5.65E-08	12.45647271
ACTA2	200974_at	0.894430883	-0.074267202	4.152063898	0.000130781	0.001049907	0.670519952
SIX3	206634_at	-0.894327826	-4.098116522	-6.266555854	8.99E-08	2.69E-06	7.704543472
MYCT1	231947_at	-0.893696061	-1.104375426	-4.223929284	0.000103609	0.000861946	0.892706794
FLJ38379	1556474_a_at	-0.892940217	-3.088654891	-2.853259433	0.006317329	0.025023187	-2.9628768
NAA60	45526_g_at	0.89282	2.759318696	9.167858917	3.24E-12	1.03E-09	17.67397447
LIMCH1	212328_at	-0.89252087	-3.674041304	-4.281285455	8.59E-05	0.000739091	1.071284269
FECH	203115_at	0.892464783	2.149051957	2.590683523	0.012574684	0.043547863	-3.586631655
ZNF521	226676_at	-0.892458696	-3.318670652	-6.221630698	1.06E-07	3.08E-06	7.548778938
S100P	204351_at	0.891856087	3.998313261	2.374150289	0.021541735	0.066192733	-4.066519288
COX6C	201754_at	0.89162687	1.753887348	4.528354943	3.80E-05	0.000371145	1.852357042
LINC00671	1556737_at	0.891075652	-3.010905217	4.694264447	2.18E-05	0.0002333	2.386691267
SF3A2	37462_i_at	0.890665791	0.060465074	8.38140168	4.93E-11	7.67E-09	15.02472235
ZNF570	231215_at	-0.890127939	-0.984177465	-4.108255296	0.000150617	0.001186037	0.535957275
PGP	222622_at	0.8895811	-0.248095967	8.250313355	7.79E-11	1.06E-08	14.57744353
TWIST1	213943_at	-0.889108696	-3.615297391	-4.900074567	1.08E-05	0.000132767	3.05919267
MAP3K15	242581_at	-0.88899087	-1.740733261	-6.126517934	1.48E-07	4.05E-06	7.219377213
ELOVL4	219532_at	-0.888696957	-2.484410217	-3.199447205	0.002412932	0.011532123	-2.076552682
RP11-539G18.2	1561432_at	-0.88809	-4.593525435	-4.254167848	9.39E-05	0.00079518	0.986718425
ADAM23	244463_at	-0.887654696	-1.74820387	-2.753030927	0.008252394	0.031084638	-3.206165637
GRIP1	235957_at	-0.886838	-1.804558565	-4.550610896	3.53E-05	0.000349463	1.923600942
ANXA1	201012_at	0.886735217	3.924441522	7.674458362	5.94E-10	5.06E-08	12.59721213
FCGR1A	216951_at	0.886460435	1.639187609	4.468917098	4.63E-05	0.000437477	1.662780223
ERV3-2	222139_at	0.886206957	2.323512174	4.378744476	6.24E-05	0.000559913	1.377160425
LOC285847	1557724_a_at	0.886200261	-2.666454217	5.129465707	4.93E-06	6.93E-05	3.819769463
RNF217	226885_at	0.886161991	-0.408072483	4.781717639	1.62E-05	0.000184229	2.671215422
PGLYRP1	207384_at	0.88558587	1.5455625	4.496644064	4.22E-05	0.00040553	1.75108888
HPSE	219403_s_at	0.884683043	1.312026739	6.586608839	2.87E-08	1.05E-06	8.816637024
LOC100507507	241353_s_at	0.884598696	2.120568913	8.621305077	2.14E-11	4.06E-09	15.8393415
ADAMTSL4	226071_at	0.884546526	0.313024563	6.820743983	1.24E-08	5.43E-07	9.631688407
TANC2	224952_at	0.884107583	0.5371516	7.775929171	4.15E-10	3.90E-08	12.94774483
LOC100271832	1556999_at	-0.884063478	-4.00306	-4.30895732	7.85E-05	0.000682705	1.157825436
MT1E	212859_x_at	0.883915709	1.02953958	4.352684365	6.80E-05	0.00060257	1.295076857
TUBB6	209191_at	0.882455922	-0.238702491	4.822023097	1.41E-05	0.000164997	2.802972722
LOC200772	241525_at	-0.881737958	-0.553862021	-3.70367963	0.000538514	0.003416794	-0.672237956
SH2D2A	207351_s_at	0.880869681	0.617536116	4.901222205	1.08E-05	0.000132323	3.062970293
TENM1	205728_at	0.880550152	-1.22063362	3.180071074	0.002550408	0.012058873	-2.12794998
PDK3	228959_at	0.879562609	3.241724783	9.050135864	4.86E-12	1.33E-09	17.28147617
GABRA4	233437_at	-0.879371304	-5.028787826	-5.622745658	8.81E-07	1.69E-05	5.486568291
GRB14	206204_at	-0.877388261	-3.19917587	-4.255220674	9.36E-05	0.000793386	0.989997135
ANG	205141_at	0.875779443	0.614501887	5.181280944	4.12E-06	5.98E-05	3.992999341
QSOX1	201482_at	0.87558087	1.799581739	8.446612025	3.92E-11	6.69E-09	15.24666973
BMP2K	226853_at	0.874506087	2.080048696	8.35352041	5.43E-11	8.22E-09	14.9297129
CDC45	204126_s_at	0.87419	-2.920930652	5.033513185	6.86E-06	9.08E-05	3.500323298
BRAF	226391_at	0.87318037	0.686736728	8.545478685	2.78E-11	4.93E-09	15.58243773
RP11-749H17.2	1570316_at	-0.872790435	-4.022254783	-5.888366978	3.45E-07	7.85E-06	6.397337371
ERLIN1	202441_at	0.872174348	2.486339348	9.600470049	7.47E-13	3.85E-10	19.10277637
LTB4R	236172_at	0.872066522	2.475920217	6.100831195	1.62E-07	4.35E-06	7.13051262
CD72	215925_s_at	-0.871725422	-0.367479224	-5.295667933	2.77E-06	4.33E-05	4.377103996
ALPK1	227438_at	0.871210435	2.42040087	7.554280796	9.10E-10	7.09E-08	12.18132807
SNX29	232485_at	-0.870434473	-0.561276815	-4.606758711	2.92E-05	0.000297374	2.1039456
SLPI	203021_at	0.870351739	3.185784565	4.328835715	7.35E-05	0.000644288	1.22014506
CEBPD	203973_s_at	0.869643913	3.890769783	7.592572927	7.94E-10	6.34E-08	12.31392159
SSMEM1	1553329_at	-0.869243913	-4.878288913	-4.720886958	1.99E-05	0.000217116	2.473104965
CPQ	208454_s_at	0.869228696	1.852536087	7.32232766	2.08E-09	1.37E-07	11.37674911
SLC5A9	232378_at	0.868866296	-0.804229461	4.167774878	0.000124305	0.001010094	0.718942006
SEPSECS-AS1	1559479_at	-0.868426087	-1.826664783	-7.147631424	3.87E-09	2.18E-07	10.76951421
CIDEB	221188_s_at	0.867869652	1.54444787	5.922640481	3.05E-07	7.12E-06	6.515362573
SMIM12	225404_at	0.867777391	2.151693043	10.06416646	1.58E-13	1.27E-10	20.60914537
PAX8-AS1	227474_at	-0.867673861	0.459714391	-2.22066281	0.031017294	0.087719	-4.386554222
DRC1	231133_at	0.867172174	-3.520703913	3.735575393	0.000488077	0.003139086	-0.579406831
CPA3	205624_at	0.867090044	-0.50995326	2.78550375	0.007572476	0.028926082	-3.128030178
KAZN	213478_at	0.866845632	-1.208383706	2.703139423	0.00940736	0.03456335	-3.324908387
PPP3R1	204506_at	0.866446957	2.777249565	6.277861257	8.64E-08	2.61E-06	7.743757788
ZNF404	239043_at	-0.866317522	-2.460992239	-3.37583301	0.001445617	0.007642783	-1.599544279
C21orf91-OT1	1560633_a_at	0.866123787	-0.261291133	3.767436611	0.000442243	0.00289591	-0.486240047
ABCB4	207819_s_at	-0.865945087	-1.470397761	-5.220498287	3.60E-06	5.37E-05	4.124434118
KIAA1958	228349_at	0.865282087	-1.366444609	7.642115022	6.66E-10	5.57E-08	12.48535969
RP11-138I18.2	243185_at	-0.86513	-3.272274565	-4.109500186	0.000150015	0.001183449	0.539771685
GPM6A	236024_at	-0.864949565	-3.409799565	-4.301847994	8.03E-05	0.000697107	1.135568089
DUSP1	201041_s_at	0.864857826	4.054759348	7.639372686	6.73E-10	5.60E-08	12.47587332
CWF19L1	233568_x_at	0.8645083	-0.53008672	6.728342235	1.73E-08	6.96E-07	9.309962913
UBALD1	225874_at	0.864303113	-0.79961627	7.139141161	3.99E-09	2.24E-07	10.73998175
VWDE	239552_at	-0.863668261	-4.035619783	-2.955736594	0.004780945	0.020052558	-2.707766813
CILP	206227_at	0.862427609	-3.169921848	3.369274284	0.001473785	0.007761387	-1.617568383
PEX2	210296_s_at	0.861952735	0.969646807	6.110778966	1.57E-07	4.24E-06	7.16492232
GUSBP1	1558640_a_at	-0.8599	-4.401321739	-3.55486659	0.000847634	0.004935605	-1.09938601
CDCA2	226661_at	0.859509565	-3.801331739	4.825734996	1.40E-05	0.000163396	2.815126088
RNASE2	206111_at	0.857995652	3.863697826	4.877813321	1.17E-05	0.000141881	2.985974561
PNPLA3	233030_at	-0.857691739	-4.906710652	-5.647205874	8.09E-07	1.57E-05	5.570115042
MGST2	204168_at	0.857273913	1.826558696	7.315640586	2.13E-09	1.39E-07	11.35352237
FKBP1B	206857_s_at	0.857237052	0.562635939	4.106990294	0.000151231	0.00119044	0.532081804
RPL26L1	218830_at	0.856692609	1.728733261	6.403163213	5.52E-08	1.79E-06	8.178770861
LOC731424	1569095_at	0.85662057	-0.766038398	3.836491446	0.000356686	0.002425889	-0.282847944
VMP1	1569003_at	0.856237379	0.698557832	4.561271259	3.41E-05	0.000338952	1.957774997
CTGF	209101_at	-0.85499087	-4.451681087	-4.486736387	4.37E-05	0.000416519	1.719507954
CEACAM8	206676_at	0.854341113	1.699651426	2.180661927	0.034026989	0.094166704	-4.467108399
CARD6	224414_s_at	0.853825652	2.200012826	7.205593495	3.15E-09	1.84E-07	10.97108261
KPNA2	201088_at	0.853248696	1.68658087	9.259786176	2.37E-12	8.15E-10	17.97939506
CASP1	211368_s_at	0.852526957	3.385463478	7.801103304	3.79E-10	3.65E-08	13.03461515
MPO	203949_at	0.852445822	-0.959206215	3.980409675	0.000226641	0.00167277	0.147246476
CALHM2	221565_s_at	0.852413448	0.581105015	5.31914107	2.55E-06	4.05E-05	4.456197561
VNN1	205844_at	0.852118243	2.406749574	4.519817851	3.91E-05	0.00037912	1.825065826
TM9SF2	201078_at	0.851892174	2.944389565	10.87058458	1.14E-14	1.89E-11	23.1626471
MGST1	224918_x_at	0.851793522	1.568727196	6.112441457	1.56E-07	4.24E-06	7.170673573
NT5DC4	1562020_s_at	0.851734783	-2.976533478	3.837370307	0.000355707	0.002419993	-0.280246647
CTBP1-AS	1563571_at	-0.851445217	-2.534655652	-4.144656548	0.000133947	0.001072319	0.647719982
C12orf75	225105_at	0.851176465	-0.014013085	6.693232093	1.96E-08	7.71E-07	9.187731454
GNAZ	204993_at	-0.851050948	2.053904948	-3.637715545	0.000659158	0.004025402	-0.862809318
RPRD1B	225024_at	0.8509595	0.985151493	7.067025776	5.16E-09	2.72E-07	10.48907535
FPR2	210772_at	0.85085087	2.549203696	4.964823697	8.69E-06	0.000110488	3.27277394
PLS1	205190_at	0.850511739	-3.596538043	3.511007084	0.000967259	0.005504858	-1.223340468
CNTNAP3P2	220436_at	0.85049587	-3.165767717	2.15076078	0.036441992	0.098990383	-4.526537999
TENM2	231867_at	-0.85045087	-4.708669783	-4.743977939	1.84E-05	0.000203062	2.548199482
AMOTL2	203002_at	-0.849788261	-4.882174565	-4.335751094	7.19E-05	0.000632901	1.241854524
PFDN4	205361_s_at	0.847898391	-1.924884283	3.275288487	0.001939219	0.00966263	-1.873441525
INSL3	214572_s_at	0.846708491	-0.492186624	5.190717286	3.99E-06	5.83E-05	4.024599752
RNF135	223592_s_at	0.84615	2.369075	5.776296259	5.13E-07	1.08E-05	6.012168175
MESDC1	223264_at	0.846135626	0.362807822	8.117714429	1.24E-10	1.51E-08	14.12357575
C15orf37	1556588_at	0.845660783	1.133376478	5.734766924	5.94E-07	1.22E-05	5.869757357
PTP4A3	206574_s_at	-0.845522683	0.780482137	-5.094504616	5.56E-06	7.66E-05	3.703169933
ACSM5	220061_at	-0.845492174	-3.621251739	-6.706170514	1.87E-08	7.39E-07	9.232773474
CCDC17	236320_at	0.843201791	-0.02303387	5.07546536	5.94E-06	8.09E-05	3.63977028
NR2F2	209119_x_at	-0.843086957	-3.066225652	-4.496640384	4.22E-05	0.00040553	1.751077143
TFAP4	205688_at	0.843040435	-2.748576304	5.782111589	5.02E-07	1.06E-05	6.032124216
DAAM2	212793_at	0.843037013	-1.431892333	1.988577324	0.052334259	0.130039974	-4.836935926
S100A12	205863_at	0.842858261	4.626716087	6.303530364	7.88E-08	2.43E-06	7.832817494
MCTS1	218163_at	0.842065217	1.878819565	9.305408578	2.03E-12	7.45E-10	18.13061604
SLC7A5	201195_s_at	0.840765104	1.197228622	3.438666816	0.001200474	0.006604742	-1.425782574
STT3A	202223_at	0.840398747	0.782476334	7.275613882	2.45E-09	1.53E-07	11.21446327
ELF4	31845_at	0.839709565	2.604141739	9.297249899	2.09E-12	7.53E-10	18.10359058
GLIS3	230258_at	-0.839483913	-3.993485	-6.015149021	2.20E-07	5.46E-06	6.834419081
ELMO1	204513_s_at	0.839170376	1.115056508	7.485128405	1.16E-09	8.45E-08	11.94169763
MLC1	213395_at	-0.837926609	-0.461400696	-5.131886629	4.89E-06	6.90E-05	3.827852091
ANXA9	211712_s_at	0.837673043	-2.800236957	4.84258423	1.32E-05	0.000155529	2.870333564
LPCAT2	227889_at	0.837593913	2.612014348	6.84982245	1.12E-08	5.00E-07	9.73293895
ZNF608	229817_at	0.836745696	-2.704528891	3.552627105	0.000853383	0.004963743	-1.105737034
KIR2DL4	208426_x_at	0.836413026	-2.088610878	3.167529288	0.002643294	0.012413909	-2.161109723
TMEM33	225492_at	0.836168696	2.392397391	8.310222793	6.32E-11	9.25E-09	14.78203751
TSEN34	218132_s_at	0.835273043	2.705766957	6.557146601	3.19E-08	1.15E-06	8.714132286
HCCS	203745_at	0.8348936	0.902429417	8.768493748	1.28E-11	2.83E-09	16.33643939
ESRP1	219121_s_at	-0.834583043	-4.617469783	-5.058175315	6.30E-06	8.49E-05	3.582256735
FAM102B	226568_at	0.834427033	0.073975714	7.308485686	2.18E-09	1.41E-07	11.328669
SPHK2	40273_at	0.832070804	-0.437863737	6.503167386	3.87E-08	1.36E-06	8.526381586
PP7080	225458_at	-0.831571752	-0.77262112	-7.075796899	5.00E-09	2.65E-07	10.51959751
AC092620.2	243170_at	0.830433043	2.214103478	6.164856437	1.29E-07	3.66E-06	7.352089292
PDZK1IP1	219630_at	-0.830161435	3.50282363	-3.231388592	0.002201452	0.010727374	-1.991383189
ARAP3	218950_at	0.830108696	2.568667391	7.56737508	8.68E-10	6.81E-08	12.22667758
PRL	205445_at	0.829267391	-4.275551957	3.586535766	0.000770193	0.004560711	-1.009325358
C2orf76	227840_at	0.828168152	0.13955622	5.544461835	1.16E-06	2.11E-05	5.21967724
LINC00537	232034_at	0.82766857	1.589264759	4.70220128	2.12E-05	0.000228039	2.412434599
SH3GLB1	209090_s_at	0.827646957	2.966010435	9.663676525	6.04E-13	3.27E-10	19.30967679
IL1RAPL1	220663_at	-0.827478261	-4.675312174	-5.968913343	2.59E-07	6.22E-06	6.674868468
LOC101930415	239742_at	-0.827457826	-2.386443696	-5.268780171	3.04E-06	4.69E-05	4.286615878
N6AMT1	234698_at	-0.827278348	-2.050360913	-4.645693651	2.57E-05	0.000267654	2.22950307
PTTG1	203554_x_at	0.827074229	0.556479755	8.366575126	5.19E-11	7.91E-09	14.97420712
C11orf57	218314_s_at	0.826857916	1.079398523	5.801054492	4.70E-07	1.01E-05	6.097152991
LOC100996902	237871_x_at	-0.826769565	-4.37596913	-5.101313439	5.43E-06	7.54E-05	3.725859929
UBL5	218011_at	0.826746087	2.761429565	7.375798711	1.72E-09	1.18E-07	11.56241733
NUP214	202155_s_at	0.826367391	4.352418478	8.442767668	3.98E-11	6.73E-09	15.23359571
RNASE1	201785_at	0.825686458	-0.991688945	3.508530095	0.000974474	0.005538646	-1.230313776
LANCL3	243856_at	0.825138217	-3.780984804	3.359753283	0.001515605	0.007937225	-1.643694551
CLSPN	243840_at	0.823848565	-4.022552674	3.364599734	0.001494179	0.007843818	-1.630401335
LY6G5C	219860_at	0.823245439	-0.209662063	5.830325842	4.24E-07	9.28E-06	6.197708275
BAZ2B	203080_s_at	0.823081739	3.320493043	6.734863219	1.69E-08	6.88E-07	9.332666135
MIB1	224726_at	0.823072609	2.359014565	10.82158243	1.33E-14	2.06E-11	23.00996589
SLC45A4	225598_at	0.822644783	2.056435435	5.705807986	6.58E-07	1.33E-05	5.770561807
CLEC2B	209732_at	0.822219	2.545031239	3.375907753	0.001445299	0.007642783	-1.599338753
SLC44A5	235763_at	-0.82201	-4.447984565	-1.736793305	0.088691942	0.192120036	-5.277362177
RP11-395I6.3	230248_x_at	-0.82194887	-1.066245304	-3.384656967	0.001408526	0.007479556	-1.57526096
ANKRD9	230972_at	0.821686422	-0.247938972	3.831973903	0.000361757	0.002456523	-0.296214184
NFIL3	203574_at	0.821343913	3.359432826	6.442635157	4.80E-08	1.61E-06	8.315934941
LOC152225	1562048_at	-0.821128261	-3.223612391	-2.985300607	0.004407233	0.018816767	-2.633005503
DPM3	219373_at	0.820941091	-0.40153988	7.362239601	1.80E-09	1.22E-07	11.51534571
SIGLEC8	208253_at	-0.820869652	-1.09852917	-3.789382544	0.000413112	0.002744993	-0.421816766
CR1	244313_at	0.820740435	3.347278913	5.995255242	2.36E-07	5.78E-06	6.765748908
LOC100288152	226125_at	-0.820692408	-0.27092577	-4.465457427	4.69E-05	0.000441181	1.651777095
RP11-2E11.9	236131_at	-0.820547391	-3.330552391	-6.140206827	1.41E-07	3.90E-06	7.26675201
MAGI1	215372_x_at	-0.820538261	-3.256651304	-5.181852837	4.11E-06	5.98E-05	3.994914042
TFEC	206715_at	0.820386391	1.4406545	5.035385424	6.82E-06	9.03E-05	3.506539045
CSTA	204971_at	0.819246957	4.496758261	6.479783557	4.20E-08	1.46E-06	8.445072117
WDR72	236741_at	-0.818484348	-3.604652609	-5.16135829	4.41E-06	6.33E-05	3.926335185
COMMD6	225312_at	0.818153622	1.616749407	3.758727432	0.000454343	0.002959038	-0.511749868
PML	211012_s_at	0.817416087	1.295277609	6.546072244	3.32E-08	1.20E-06	8.675607513
KIF3C	203390_s_at	0.816468726	-0.820667376	5.548652007	1.14E-06	2.08E-05	5.233942879
KREMEN1	227250_at	0.815849743	0.944299215	3.962370202	0.00023999	0.001752184	0.092891036
GLA	214430_at	0.815694783	2.361125652	7.868193502	2.99E-10	3.09E-08	13.26593538
B3GALT2	210121_at	-0.815674304	-2.597268457	-3.09633309	0.003233872	0.014699727	-2.347707604
LOC100996756	222315_at	0.815306604	0.890486785	3.320197193	0.001701714	0.008715851	-1.751745501
CTBS	218924_s_at	0.814459565	1.701908043	6.643962044	2.34E-08	8.82E-07	9.016228481
FAM98C	227951_s_at	0.814400478	-0.362002791	8.125512372	1.21E-10	1.49E-08	14.15030525
ANKRD55	220112_at	0.814282584	1.016835664	4.795872042	1.55E-05	0.000177266	2.717441758
IFT52	218709_s_at	0.814119579	0.899486732	7.093280823	4.70E-09	2.54E-07	10.58043468
SLC16A1	209900_s_at	0.813399204	-0.090229067	7.5719865	8.54E-10	6.75E-08	12.24264633
LOC158402	236769_at	0.813181739	-2.468677826	4.597381283	3.02E-05	0.000305718	2.073765836
PDE1C	243564_at	-0.812355652	-4.676977826	-5.148843702	4.61E-06	6.55E-05	3.884496567
LDLR	202068_s_at	0.811671217	-2.027159609	5.303399713	2.70E-06	4.25E-05	4.403146609
ARHGAP29	203910_at	0.811509478	-3.188053957	2.965341738	0.004656403	0.019644342	-2.683533769
IL1R2	205403_at	0.811173478	3.771599783	5.516322626	1.28E-06	2.31E-05	5.123936031
DIRC2	226026_at	0.810869565	1.685208696	7.22766047	2.91E-09	1.72E-07	11.0477995
RP11-932O9.10	242723_at	0.810586087	-4.151706522	3.287593208	0.001871197	0.009405936	-1.840201769
SETD9	238465_at	0.810091826	-2.366854522	3.868946819	0.000322213	0.002230419	-0.186576271
LRRN1	226884_at	0.809426522	-2.036196739	3.228343477	0.002220833	0.010802366	-1.999526329
OSM	230170_at	0.809298746	-0.737732801	5.458409996	1.57E-06	2.73E-05	4.927232075
KIF20A	218755_at	0.809286957	-4.523276522	4.957216947	8.92E-06	0.000112994	3.247635477
RNF8	203160_s_at	0.808874683	0.008089489	7.427756069	1.43E-09	1.01E-07	11.74272606
DCTN4	222488_s_at	0.808434348	2.346691087	9.758983517	4.38E-13	2.64E-10	19.62073264
PAX5	221969_at	-0.80834777	-0.296902159	-5.441253449	1.67E-06	2.86E-05	4.869049168
CELSR1	41660_at	-0.808010057	-1.267397189	-3.294731921	0.001832775	0.009263251	-1.820881189
LOC100289061	1563071_at	0.807825809	-0.881710574	5.581286345	1.02E-06	1.90E-05	5.345125755
HESX1	211267_at	-0.807783913	-3.874192391	-5.064974336	6.16E-06	8.34E-05	3.604865957
SATB2	213435_at	0.80777	-3.453185	4.545752204	3.59E-05	0.000354537	1.908035865
SIGLEC16	1561880_a_at	0.807644	-1.240786696	4.80507977	1.50E-05	0.000172818	2.747538581
ZNF818P	238149_at	0.807498783	-2.149462783	3.533293884	0.000904589	0.005208423	-1.160467222
DMPK	37996_s_at	0.80732773	-0.585485265	6.091158625	1.68E-07	4.45E-06	7.097061182
PNPLA1	1553364_at	0.80678487	-2.891381913	3.826601465	0.000367879	0.002488962	-0.312098933
EPHB4	202894_at	0.806620459	1.147956771	4.849890666	1.29E-05	0.000152623	2.894293932
PRC1	218009_s_at	0.806600609	-2.307250565	4.855640151	1.26E-05	0.000150189	2.913157134
EMR2	207610_s_at	0.806158696	2.758322826	5.179183376	4.15E-06	6.01E-05	3.985977184
LOC100129550	229699_at	0.806057826	2.709355	7.166368671	3.62E-09	2.07E-07	10.83468378
NANOG	220184_at	-0.806012348	-2.558790957	-3.67644271	0.000585511	0.003659232	-0.751159018
LIN54	235809_at	0.805547565	-2.148137087	4.631482118	2.69E-05	0.00027801	2.183627036
KCNRG	239098_at	0.804914348	-3.269215435	4.784196678	1.61E-05	0.00018299	2.679308156
LINC00662	232281_at	-0.80482783	-0.957020867	-4.71429321	2.04E-05	0.000220949	2.451685748
GLTP	226177_at	0.804794783	2.720632174	10.91322331	9.90E-15	1.89E-11	23.29523519
DQ582785	1562688_at	0.804480435	-4.834346739	6.27219075	8.81E-08	2.65E-06	7.724088082
FMO2	211726_s_at	-0.804180435	-4.460412391	-5.659870182	7.73E-07	1.52E-05	5.613399382
YOD1	227309_at	0.803935652	2.991233043	3.688208933	0.000564745	0.003553035	-0.717105411
NPL	240440_at	0.803796522	3.106589565	7.728134207	4.91E-10	4.36E-08	12.78271044
AC068039.4	216110_x_at	-0.803503043	-3.655103261	-3.8558582	0.00033571	0.002303488	-0.225452232
BIRC2	202076_at	0.803455652	2.234506087	6.05572462	1.90E-07	4.89E-06	6.974571707
ADA	204639_at	0.803228396	1.089444633	6.746842557	1.62E-08	6.72E-07	9.374373828
SSH2	226080_at	0.802716522	3.497797391	6.833144688	1.19E-08	5.22E-07	9.674867377
SIPA1L2	225056_at	0.80239787	1.840359804	4.614456058	2.85E-05	0.000291164	2.128735976
GRK6	210981_s_at	0.802092609	1.566876739	8.726523257	1.48E-11	3.12E-09	16.19491072
ARRDC4	225283_at	0.802082413	1.021390789	5.779768796	5.07E-07	1.07E-05	6.024084208
SBNO2	204166_at	0.802067439	0.012105907	5.996198218	2.35E-07	5.76E-06	6.769003223
TCL1A	39318_at	-0.802063087	1.73754237	-3.866541537	0.000324654	0.002241953	-0.193725657
BTBD19	1557049_at	0.80171513	-2.055643304	5.31951115	2.55E-06	4.04E-05	4.457445273
GNPDA1	202382_s_at	0.80156257	0.919372585	8.6721913	1.79E-11	3.46E-09	16.01143873
SF3A1	216457_s_at	0.800883478	2.235133043	8.392279229	4.74E-11	7.44E-09	15.06177082
HOXB-AS1	237189_at	-0.800805543	-0.863044533	-5.094785258	5.56E-06	7.66E-05	3.70410498
COL9A2	213622_at	0.800155157	-0.689667204	4.863887241	1.23E-05	0.000146967	2.940227806
SENP1	226619_at	0.79971833	0.992319617	7.381680498	1.68E-09	1.16E-07	11.5828343
BAGE	1555605_x_at	-0.797904783	-4.277402391	-5.401682288	1.91E-06	3.20E-05	4.735014894
NOA1	223157_at	0.797518696	1.951811522	10.46085308	4.29E-14	4.64E-11	21.87602779
PAQR6	219236_at	0.797463996	-0.19385235	4.718404064	2.01E-05	0.000218395	2.46503822
EFCAB12	232639_at	0.797392435	-0.998791174	4.976639992	8.34E-06	0.000106694	3.31184822
GLDC	204836_at	0.79702913	-3.94212587	3.92179617	0.000272849	0.001949368	-0.028904516
ZNF883	230876_at	-0.796964783	-2.992734565	-3.633286229	0.000668126	0.004069839	-0.875536323
EFCAB2	233375_at	0.796510317	-0.330012707	4.137102521	0.000137252	0.00109473	0.624488356
KBTBD7	223412_at	0.796232345	0.839945725	6.918406995	8.77E-09	4.13E-07	9.971741179
RP11-134L10.1	242596_at	0.79505923	-0.536559954	6.022211584	2.15E-07	5.37E-06	6.858805187
AXIN2	222696_at	-0.794316519	-0.035815606	-3.778344019	0.000427526	0.002814858	-0.454246199
SIRPD	232891_at	0.793993661	-0.115966235	7.013889291	6.24E-09	3.16E-07	10.30414179
RAB36	211471_s_at	0.793958217	-0.949066109	5.190571889	3.99E-06	5.83E-05	4.024112726
RP11-333I13.1	230227_at	0.793528261	-3.134400217	5.138039739	4.79E-06	6.77E-05	3.848400145
LINC00102	1562916_at	-0.793064783	-4.526345	-3.596257005	0.000747811	0.004450083	-0.981587417
RRM2B	223342_at	0.792926957	1.810028696	5.037231412	6.77E-06	8.99E-05	3.512668333
GYPB	214407_x_at	0.792780313	1.989515378	2.137686848	0.037544393	0.101231185	-4.552310176
GCM1	206269_at	0.792514869	-1.00565474	4.037523819	0.000188947	0.001438416	0.320153099
AVEN	219366_at	0.792338935	-0.747112707	7.228067329	2.90E-09	1.72E-07	11.04921384
FCHO2	228220_at	0.792187826	1.94082	5.340190556	2.37E-06	3.80E-05	4.527199941
CITED4	228625_at	0.791878696	-1.857027174	7.012893117	6.26E-09	3.16E-07	10.30067435
MRPS18C	228019_s_at	0.79186579	0.419560779	5.812939004	4.51E-07	9.73E-06	6.137969468
MYEOV2	226845_s_at	0.791568696	2.038266957	6.938076407	8.18E-09	3.91E-07	10.04022289
NPHP1	238844_s_at	-0.791185217	-4.293596087	-4.533565219	3.74E-05	0.000366405	1.869023273
C7orf69	221172_at	-0.790434348	-3.832402391	-4.142673016	0.000134807	0.00107801	0.641617896
SLCO3A1	219229_at	0.790378261	3.249384783	9.140051827	3.57E-12	1.05E-09	17.58140125
PDSS1	220865_s_at	0.789814296	0.103754117	7.111857133	4.40E-09	2.42E-07	10.64506649
KIAA0125	220377_at	-0.789611985	-0.493484268	-4.907350661	1.06E-05	0.000130097	3.083147953
KB-431C1.4	1555888_at	0.789373913	2.410665217	5.391995777	1.98E-06	3.29E-05	4.702240412
SEMA3C	203789_s_at	0.789174687	-1.481818309	3.580562382	0.000784262	0.00463262	-1.026347892
ZNF239	206261_at	-0.788386091	-2.297387824	-3.978873099	0.000227749	0.001679234	0.142611705
SLC35F1	228060_at	-0.788179565	-4.704531087	-5.659191367	7.75E-07	1.52E-05	5.611078837
TRAPPC5	225870_s_at	0.787420435	2.816492826	7.495889342	1.12E-09	8.22E-08	11.97900142
RITA1	44065_at	0.787089948	-0.637371548	6.966338128	7.39E-09	3.61E-07	10.13861434
TFDP1	212330_at	0.787088261	3.239631087	4.594283688	3.05E-05	0.000307899	2.063801943
CADM1	209031_at	0.78695027	-1.929602691	3.085257519	0.003336197	0.015063098	-2.376481735
MMP26	220541_at	-0.786873478	-4.771888913	-4.922081825	1.01E-05	0.000124895	3.131683488
GPR132	223887_at	0.786229765	-0.3459347	5.578108261	1.03E-06	1.91E-05	5.33429226
MACROD2	1563209_a_at	-0.785548517	-1.696479041	-3.191625888	0.002467563	0.011734585	-2.097324043
MT2A	212185_x_at	0.784412609	3.112858478	6.810690135	1.29E-08	5.58E-07	9.596681251
SPTB	214145_s_at	-0.784294165	0.607931178	-5.559797048	1.10E-06	2.02E-05	5.271897834
SPTLC2	225095_at	0.784126087	2.388697826	8.69125757	1.67E-11	3.40E-09	16.07585609
LINC00276	1569755_at	-0.783314348	-4.428586304	-5.364673418	2.18E-06	3.54E-05	4.609871438
CLDN8	214598_at	-0.783256522	-5.127641304	-4.006255705	0.000208759	0.001564251	0.225340327
LDLRAD3	234985_at	0.782504539	0.891368374	5.127949116	4.96E-06	6.96E-05	3.814706648
TBCC	202495_at	0.782334513	0.969923787	6.702113968	1.90E-08	7.48E-07	9.218651385
GTF2IRD2	228765_at	0.780892565	0.31098937	7.904812234	2.63E-10	2.80E-08	13.39207056
TMEM255A	219895_at	0.780812609	-4.011557609	2.718135424	0.009045468	0.033483693	-3.289385063
KIF1B	209234_at	0.780093652	1.310533783	6.721587944	1.77E-08	7.09E-07	9.286447798
CTRL	214377_s_at	0.779447377	0.497456355	6.523912541	3.59E-08	1.28E-06	8.598528667
TRIM27	212116_at	0.779086087	1.643086522	7.944997489	2.28E-10	2.47E-08	13.53038763
EPB41L3	212681_at	0.779053574	0.45286027	5.19180888	3.97E-06	5.82E-05	4.02825631
CA1	205950_s_at	0.779024426	2.099558743	1.90548178	0.062579433	0.148836641	-4.987971835
OR2B6	216522_at	0.778828696	-4.190544348	3.499488324	0.001001252	0.005670008	-1.255743715
RP11-548H18.2	216316_x_at	0.778715139	-1.067669387	5.585661991	1.00E-06	1.87E-05	5.360043603
TCTE3	232258_at	-0.778693478	-2.757943261	-4.575773247	3.24E-05	0.000324701	2.004314654
RP11-288H12.4	1569052_at	0.778577	0.732252391	5.217811741	3.63E-06	5.41E-05	4.115421648
LOC286272	232182_at	-0.778388696	-2.862447391	-2.998288593	0.004251838	0.018310936	-2.599999638
KIF11	204444_at	0.778227783	-1.161718717	4.758035443	1.76E-05	0.000195117	2.5939806
ABHD17A	221267_s_at	-0.777741729	-0.115072149	-9.554995177	8.71E-13	4.29E-10	18.95361993
ASPRV1	235514_at	0.77690054	0.527666817	4.255739897	9.34E-05	0.000792354	0.991614233
C10orf128	228372_at	0.775771739	2.350816304	5.219149788	3.61E-06	5.39E-05	4.119910193
CDK19	212899_at	0.775394783	2.810588696	7.635279366	6.82E-10	5.65E-08	12.46171285
SCN3A	210432_s_at	-0.774673187	-1.168860507	-2.431780211	0.018716741	0.059464646	-3.941977308
RNASE4	213397_x_at	0.774537622	0.733627085	4.312990591	7.75E-05	0.000674556	1.170459713
NDUFA1	202298_at	0.774487391	3.020513261	6.735070704	1.69E-08	6.88E-07	9.333388515
CREB5	232555_at	0.774238696	2.734732391	4.461980412	4.74E-05	0.00044533	1.64072234
LOC101930114	237154_at	0.774133783	-1.532462674	5.196046711	3.91E-06	5.74E-05	4.042453961
KDM3B	201643_x_at	0.77407	2.291400217	7.828066064	3.45E-10	3.41E-08	13.12761424
CLEC4F	1552410_at	-0.773955465	-2.552491659	-1.787217259	0.080073469	0.178320749	-5.193313025
EFNA5	214036_at	0.773843913	-2.724608043	3.750979324	0.000465375	0.003011928	-0.53441756
LRRIQ3	1553674_at	-0.773836087	-3.897683261	-2.674835053	0.010126917	0.036653581	-3.391561724
RNASE3	206851_at	0.773295348	0.327571587	2.197006934	0.032767392	0.091618131	-4.434337399
NPEPL1	235033_at	0.772801491	0.908667254	5.184760322	4.07E-06	5.94E-05	4.00464922
LOC100129447	1559618_at	-0.772538696	-3.325477609	-4.42931817	5.28E-05	0.000487131	1.537051009
PEG3	209243_s_at	-0.772235652	-5.25694	-4.363781773	6.56E-05	0.000583597	1.330005432
NECAB2	215005_at	0.771564752	0.896082802	3.322976807	0.001687959	0.008665542	-1.744178875
CAMP	210244_at	0.770509291	2.220276824	3.034530053	0.003844882	0.01690234	-2.50738287
RNF175	236465_at	0.769764348	4.076999565	6.463491654	4.45E-08	1.52E-06	8.388432026
SERPINB8	206034_at	0.769711939	-0.319049248	6.084226893	1.72E-07	4.52E-06	7.073092498
CCDC147	1557544_at	0.769374735	-1.802703067	4.068409765	0.00017117	0.001321455	0.41416296
PSD3	203355_s_at	-0.768792174	-3.374422609	-4.56462974	3.37E-05	0.000335631	1.968547847
KLHL14	228377_at	-0.76814973	-1.158176609	-2.932911543	0.005089466	0.021061033	-2.765133576
PSORS1C3	238997_at	0.76780913	-4.017782391	2.679089529	0.010015627	0.036335801	-3.381576116
NSUN7	238983_at	0.767797052	0.696530244	4.156694944	0.000128839	0.00103911	0.684784144
SDF2	203090_at	0.767316087	2.17090587	9.554750325	8.71E-13	4.29E-10	18.95281614
CCNB1	214710_s_at	0.767110004	-1.877408041	4.526768815	3.82E-05	0.000372082	1.847284977
LSM2	209449_at	0.767026261	0.72585487	7.339528262	1.95E-09	1.30E-07	11.4364862
EPHB1	230425_at	0.766956134	-0.714652803	4.763259206	1.73E-05	0.000193182	2.611005174
SERAC1	232183_at	0.766937425	-0.42667954	6.026745519	2.11E-07	5.30E-06	6.87446225
FREM3	243337_at	-0.766123913	-2.490372391	-3.870816782	0.000320328	0.00222188	-0.181016434
TPM2	204083_s_at	-0.766044787	1.003629785	-5.675762955	7.31E-07	1.46E-05	5.667744484
SCO2	205241_at	0.765500435	2.226315435	5.613067073	9.12E-07	1.73E-05	5.453529871
GPR160	223423_at	0.765420709	1.288823385	5.089366052	5.66E-06	7.76E-05	3.686051882
UBAP2	219192_at	0.76527143	1.010257459	8.149777024	1.11E-10	1.40E-08	14.23344873
BEX2	224367_at	-0.765117222	-0.61097602	-3.843625025	0.000348817	0.002378346	-0.261724514
VPS37C	1560060_s_at	0.764906957	2.037544783	6.075296648	1.78E-07	4.63E-06	7.042218169
IMPDH1	204169_at	0.764640933	1.02189436	5.221025212	3.59E-06	5.36E-05	4.126201924
ACOX2	205364_at	0.764280435	-3.310923696	5.307691085	2.66E-06	4.19E-05	4.417605254
CBR3	205379_at	-0.764210591	0.151777296	-3.902287601	0.000290155	0.002048014	-0.087236055
ALMS1P	1552576_at	-0.764044348	-3.078764348	-4.660760467	2.44E-05	0.000256729	2.278197945
SPRY3	232157_at	0.763828696	-2.152207826	5.075338808	5.94E-06	8.09E-05	3.639349103
SFRP2	223121_s_at	-0.763323767	-0.341116638	-3.328280415	0.001662004	0.008550893	-1.729730459
PARP10	229350_x_at	0.762826522	1.458404565	7.654592595	6.37E-10	5.39E-08	12.52851738
RP11-348N5.7	216297_at	0.762586348	-1.659100304	3.539453527	0.000887964	0.005127698	-1.143048972
LOC101930097	242278_at	0.762217791	-0.497957617	4.651719801	2.52E-05	0.000263758	2.248972034
ZNF30	232014_at	-0.762113543	-0.945938498	-4.765570412	1.71E-05	0.00019224	2.618539659
LINC00862	1562909_at	0.761639565	-2.94235587	4.075841735	0.00016714	0.001295428	0.436836379
CYP4F3	206515_at	0.761448696	2.492533043	4.415035805	5.54E-05	0.00050637	1.491818206
RP1-93H18.6	229543_at	0.761338261	2.130225652	4.969217478	8.56E-06	0.000109121	3.28729991
PTPLAD2	244050_at	0.76106087	2.373491304	6.786677873	1.40E-08	5.96E-07	9.513072269
APBA2	209870_s_at	-0.760935435	1.72143663	-5.678790669	7.24E-07	1.45E-05	5.678101009
ATP5H	210149_s_at	0.760593478	2.546157609	9.888677001	2.84E-13	1.95E-10	20.0422106
TMEM120A	223482_at	0.759869565	1.835821739	6.515862598	3.69E-08	1.31E-06	8.570531373
SPON1	213994_s_at	-0.759278696	-2.079425435	-3.301616862	0.001796428	0.00911686	-1.802222347
COPS2	202467_s_at	0.7589	1.879915217	4.526701227	3.82E-05	0.000372082	1.847068862
STK32B	219686_at	0.757897391	-2.790766957	4.39910903	5.84E-05	0.000529691	1.441450148
CRISPLD2	221541_at	0.757673913	3.57855	4.629750402	2.71E-05	0.000278833	2.178040556
SIGLEC6	206519_x_at	-0.757522609	-2.72726	-3.226681765	0.002231476	0.01083224	-2.003967934
SUMO3	200740_s_at	0.757338696	2.074860652	7.517538075	1.04E-09	7.78E-08	12.05403291
PUS10	229362_at	0.757221663	-0.076589156	6.762884033	1.53E-08	6.40E-07	9.430225935
LAMP2	203041_s_at	0.756989565	3.644451304	7.42392896	1.45E-09	1.02E-07	11.72944843
RAB11A	200863_s_at	0.756857826	4.01371587	9.913192758	2.62E-13	1.89E-10	20.1216454
FAM49B	217916_s_at	0.756526522	2.982271957	8.62963804	2.07E-11	3.98E-09	15.86754068
FUT8	203988_s_at	0.75644587	-1.001899239	4.729865108	1.93E-05	0.000211587	2.502287192
NDUFA4	217773_s_at	0.756219565	3.356370652	5.468163286	1.52E-06	2.66E-05	4.960327052
ARHGAP32	229648_at	-0.756065087	-1.525014717	-3.753335833	0.000461993	0.002995051	-0.527526114
VIPAS39	218431_at	0.756053652	1.094992043	7.718463446	5.08E-10	4.47E-08	12.74930135
PLD4	235802_at	-0.755863478	-1.674897391	-6.143938238	1.39E-07	3.86E-06	7.279667797
PLSCR1	202446_s_at	0.755774783	2.551648261	5.284066083	2.88E-06	4.48E-05	4.338044412
FBXL13	1553798_a_at	0.755690065	-0.650302346	3.780510853	0.000424659	0.002803653	-0.447884422
CLOCK	227531_at	0.75554747	-0.425652357	5.874470395	3.62E-07	8.14E-06	6.349512505
MRPL12	203931_s_at	-0.755291726	-0.318515007	-4.866217719	1.22E-05	0.000146047	2.947880292
NCEH1	225847_at	0.755275839	-1.712560341	3.818401642	0.000377415	0.00254133	-0.336320538
UGT2B28	211682_x_at	-0.75465087	-3.023443261	-4.330221028	7.32E-05	0.000641885	1.224492762
HTATIP2	209448_at	0.753732609	3.24093587	6.725368366	1.75E-08	7.02E-07	9.299609317
CDCA7	224428_s_at	0.753598043	-1.407361413	3.462717708	0.001117556	0.006202736	-1.358757386
KLHL34	1553873_at	-0.7532	-3.79051	-4.205510661	0.000109998	0.00090916	0.835593622
ALOX5	204446_s_at	0.753074348	3.365450217	6.913468427	8.93E-09	4.19E-07	9.954546471
LARGE	215543_s_at	-0.752571639	-0.877801472	-3.29690466	0.00182123	0.009216909	-1.814995517
MCTP2	229021_at	0.752152174	2.660019565	7.122622456	4.23E-09	2.36E-07	10.68251863
IMMP1L	229025_s_at	0.752057207	0.120290321	5.093293314	5.58E-06	7.67E-05	3.699134273
HNMT	204112_s_at	0.751863143	0.78935638	4.188408186	0.000116272	0.0009541	0.782664709
DAPP1	222858_s_at	0.751533043	1.985579565	6.092804856	1.67E-07	4.44E-06	7.102754033
SPRYD7	230151_at	0.751086696	-1.85493187	5.895814953	3.36E-07	7.68E-06	6.422976612
GHET1	1570125_at	-0.751015217	-4.771137174	-5.062050704	6.22E-06	8.42E-05	3.595142698
TCN2	204043_at	0.750998522	-1.099009435	5.985126699	2.45E-07	5.94E-06	6.730798583
GS1-111G14.1	216380_x_at	0.750888526	0.059490824	7.536021277	9.71E-10	7.45E-08	12.11807596
LINC00113	231491_at	-0.750763043	-4.872833261	-5.271873597	3.01E-06	4.65E-05	4.297020377
FXYD6	217897_at	0.750145491	0.583167559	6.373482909	6.14E-08	1.97E-06	8.075670008
ATF6	226941_at	0.750124783	1.852327609	8.816164749	1.09E-11	2.68E-09	16.49697587
OSBPL10	219073_s_at	-0.749920809	-0.077865635	-3.932606836	0.000263692	0.001894575	0.003484373
PPCDC	219066_at	0.74976	2.521523478	5.975682119	2.53E-07	6.12E-06	6.698215701
SIRPB1	1554624_a_at	0.74936087	2.929258696	6.32008975	7.43E-08	2.31E-06	7.890287056
B3GALT4	210205_at	0.749047826	1.19531087	8.068346169	1.48E-10	1.72E-08	13.95424588
STYK1	220030_at	0.748724565	-2.891461196	2.557270028	0.013688188	0.046516303	-3.662781269
STRADA	52169_at	0.74846913	1.908956304	8.747020818	1.38E-11	2.99E-09	16.26405251
CYSTM1	224707_at	0.748455652	3.769288696	6.034116172	2.06E-07	5.20E-06	6.899918629
ADIPOR2	201346_at	0.748091304	2.195863043	9.875383562	2.97E-13	1.95E-10	19.99910623
CMTM4	224998_at	0.748018526	-1.299940302	5.563425868	1.09E-06	2.00E-05	5.284259419
RP4-758J24.5	228835_at	0.747950965	-0.70382843	5.772153397	5.20E-07	1.09E-05	5.997953536
SMIM24	231982_at	-0.747798281	1.325993872	-2.360666151	0.022255642	0.067936815	-4.095318868
EIF2AK2	213294_at	0.747334783	2.39545	6.711415215	1.84E-08	7.29E-07	9.251032147
FAM89B	32209_at	0.746591304	1.938382609	6.873805032	1.03E-08	4.71E-07	9.816445033
UBALD2	224783_at	0.746436087	3.240805	7.152142316	3.81E-09	2.15E-07	10.78520419
MANBAL	224689_at	0.746363043	2.030342391	8.812111925	1.10E-11	2.68E-09	16.48333658
ALKBH6	225969_at	0.746270043	-0.164878457	5.590496569	9.87E-07	1.85E-05	5.376528883
RPL34	200026_at	0.746259565	4.024364565	4.426518336	5.33E-05	0.000490407	1.528178997
LINC00963	217625_x_at	0.746239987	0.54347392	5.638306483	8.34E-07	1.61E-05	5.539709841
ANLN	222608_s_at	0.746166522	-4.026031522	3.288291691	0.001867404	0.009393413	-1.838312532
THBS1	201108_s_at	0.745797709	-0.526263754	2.85589475	0.00627265	0.024928286	-2.956395996
MYL9	201058_s_at	-0.745273959	0.379554773	-2.155790354	0.036025528	0.098225812	-4.516588828
IL18R1	206618_at	0.744976913	1.555585413	3.946450717	0.000252399	0.001824331	0.045027473
PRKDC	208694_at	0.744656522	2.07421087	6.062293991	1.86E-07	4.80E-06	6.997274297
SNORD114-3	232355_at	-0.744593478	-5.041385	-5.015215707	7.31E-06	9.57E-05	3.439613849
EXOC8	227577_at	0.744112	1.432686435	5.098635425	5.48E-06	7.57E-05	3.716934544
FUCA2	223120_at	0.743952609	1.721289348	8.118646001	1.24E-10	1.51E-08	14.12676921
TOM1	202807_s_at	0.743442178	0.505781954	7.151620077	3.82E-09	2.15E-07	10.78338774
SLK	206874_s_at	0.743415217	1.945759783	8.304158378	6.45E-11	9.38E-09	14.76134086
LYSMD1	232283_at	0.743239565	1.955437174	7.092328031	4.71E-09	2.55E-07	10.57711949
PNKP	218961_s_at	0.743208322	0.710480709	7.360318506	1.81E-09	1.23E-07	11.50867591
UNC93A	214382_at	-0.742432174	-4.659813043	-3.649939975	0.000635002	0.003910969	-0.827638513
ARL6IP4	218216_x_at	-0.742394783	2.28045913	-6.339411469	6.94E-08	2.18E-06	7.957358801
ZNF580	220748_s_at	0.742300435	1.336085	6.757145494	1.56E-08	6.51E-07	9.410245702
HGD	205221_at	-0.741462277	-0.541379388	-5.045641189	6.58E-06	8.79E-05	3.540600214
LOC401220	1559760_at	-0.74119913	-4.299129565	-3.372083451	0.001461657	0.007710643	-1.609851133
CD82	228910_at	-0.741041087	0.852444674	-6.035211391	2.05E-07	5.18E-06	6.903701583
ATG7	218673_s_at	0.741006078	0.801297352	7.213282387	3.06E-09	1.80E-07	10.99781493
DOHH	208141_s_at	-0.740762935	-0.096275402	-6.832516597	1.19E-08	5.23E-07	9.672680376
RNF7	224439_x_at	0.740622609	1.540163478	7.820921913	3.54E-10	3.46E-08	13.10297728
C5orf42	1562387_at	-0.740076522	-4.023346522	-4.542723114	3.62E-05	0.000357812	1.89833535
SLC37A3	223304_at	0.739559565	0.76234413	4.391541771	5.98E-05	0.000541493	1.417545914
EMC8	227363_s_at	0.739525652	1.427462826	9.079724635	4.39E-12	1.22E-09	17.38027072
SIPA1L1	202255_s_at	0.739394783	1.800471304	6.601968472	2.72E-08	9.97E-07	8.870083268
C1QB	202953_at	0.738538739	-2.476902804	3.062628299	0.00355478	0.01583925	-2.435056784
SLC22A15	228497_at	0.738458416	0.63268827	4.82568529	1.40E-05	0.000163396	2.814963322
SAMSN1	220330_s_at	0.738346957	1.96169087	4.218310721	0.000105518	0.000876486	0.875272399
RGL1	209568_s_at	0.738321148	-0.300576809	4.138124278	0.0001368	0.00109153	0.627629492
DDX58	242961_x_at	0.738174348	2.06441587	1.386520454	0.171849363	0.311969847	-5.801316034
MSRA	219281_at	0.738043043	1.11170413	6.850562311	1.12E-08	5.00E-07	9.735515119
FES	205418_at	0.737784478	1.383053109	6.011522457	2.23E-07	5.51E-06	6.821898496
ABCA17P	231164_at	-0.737766522	-2.182739348	-3.197380663	0.002427255	0.01159001	-2.082044086
SRRM5	1565849_a_at	-0.737753478	-3.376407609	-3.700593723	0.000543651	0.003443516	-0.681195923
AFF3	227198_at	-0.737574948	0.653547322	-4.106301486	0.000151566	0.00119178	0.529971807
BRAP	41512_at	0.737476522	1.768546957	9.456125747	1.22E-12	5.27E-10	18.62847734
LINC00937	1560119_at	-0.737437391	-2.078768696	-6.281895889	8.51E-08	2.58E-06	7.757753973
TMEM38A	222896_at	0.737149287	-1.548742313	5.525279056	1.24E-06	2.25E-05	5.154398074
KCNV1	215736_at	-0.736420435	-4.149556739	-3.683860285	0.000572336	0.003591404	-0.729698291
TM9SF1	209149_s_at	0.736384506	-0.626299051	6.852640857	1.11E-08	4.97E-07	9.742752551
SNRPG	205644_s_at	0.736290457	1.094810033	4.470357871	4.61E-05	0.00043596	1.667363487
SNX7	205573_s_at	0.736149565	-4.584330435	2.854467069	0.006296818	0.024983071	-2.959907495
FHL2	202949_s_at	0.7354138	-2.083372665	3.034203438	0.003848381	0.016910855	-2.508220936
BRCA1	204531_s_at	0.735342459	-0.911281379	5.230389206	3.48E-06	5.23E-05	4.1576257
FCGR1B	214511_x_at	0.734991739	2.872356739	4.854764178	1.27E-05	0.000150358	2.91028271
ZNF33B	1558586_at	0.734816596	-0.815341698	4.871190999	1.20E-05	0.000144152	2.964214956
KLHL18	212882_at	0.734432609	1.808707609	8.515191963	3.09E-11	5.31E-09	15.4796741
CD7	214049_x_at	0.734370783	1.287989739	6.028444958	2.10E-07	5.28E-06	6.880331324
CECR6	224393_s_at	0.734180552	1.003610724	5.266177127	3.07E-06	4.72E-05	4.277861985
CTD-2377D24.6	239332_at	0.734081739	-3.559408696	2.473305263	0.016893077	0.054911374	-3.850792833
RNF31	231635_x_at	0.733678696	2.986161087	7.598634687	7.77E-10	6.28E-08	12.33490482
BC039686	1563112_at	0.73357913	-3.386488261	3.017084833	0.004035998	0.017571277	-2.552059744
AF198444	222168_at	-0.733405217	-4.323525652	-5.006113645	7.54E-06	9.82E-05	3.409439416
DHX40	218277_s_at	0.732937826	1.475664565	7.846084297	3.23E-10	3.21E-08	13.18973667
PIWIL1	214868_at	-0.73249	-4.877883696	-4.132577323	0.00013927	0.001109188	0.6105812
CDH24	230157_at	-0.732035652	-3.129709565	-4.401273534	5.79E-05	0.000526803	1.448290821
PDZD11	223037_at	0.731332595	0.888392385	7.607079285	7.54E-10	6.14E-08	12.36413332
TACR1	210637_at	-0.730788696	-2.519361739	-4.610299355	2.89E-05	0.000294556	2.115346762
PITPNA	201192_s_at	0.730701304	3.068324565	5.574691987	1.04E-06	1.93E-05	5.32264825
GGTA1P	228376_at	-0.730230349	0.295277457	-3.398577585	0.001351844	0.007251159	-1.536872519
CR2	205544_s_at	-0.730151739	-2.35571587	-3.994720879	0.000216564	0.001613244	0.190456529
ADIRF	203571_s_at	0.730047348	-2.64413937	4.646212779	2.56E-05	0.000267494	2.231179865
ZNF683	230756_at	0.72964587	-0.084608804	2.432146468	0.018699908	0.059435573	-3.941178312
RARS2	225264_at	0.729251304	1.499560435	7.04821896	5.52E-09	2.87E-07	10.42362611
KIAA1324	226248_s_at	0.729034843	1.401549591	2.466254323	0.01719094	0.055686661	-3.86636053
GMPS	214431_at	0.728743043	1.890384565	7.812745493	3.64E-10	3.55E-08	13.07477657
NAGA	202944_at	0.728662609	1.564961739	7.078199188	4.96E-09	2.64E-07	10.52795686
TAOK2	204986_s_at	0.728542759	-0.350863403	6.144387898	1.39E-07	3.86E-06	7.281224296
CYP4F2	210452_x_at	0.728442974	0.548435004	4.884280187	1.14E-05	0.000139332	3.007232903
HCN3	228741_s_at	-0.728353478	-1.711231087	-4.466155298	4.67E-05	0.000440543	1.65399632
LSM3	202209_at	0.728172513	1.324981909	4.172457119	0.000122436	0.000998253	0.733389486
CXCL16	223454_at	0.728003913	3.112493261	6.470801809	4.34E-08	1.49E-06	8.413845354
HSPBAP1	219284_at	0.727890435	2.759493043	7.256011149	2.63E-09	1.60E-07	11.14634162
DUSP22	218845_at	0.727877391	2.97586913	8.413621184	4.40E-11	7.22E-09	15.13443042
ZAK	225662_at	0.727798174	1.132976913	5.439765922	1.68E-06	2.87E-05	4.864006518
LRRC25	1559502_s_at	0.727739565	1.689617609	6.531112558	3.50E-08	1.25E-06	8.623571386
AK000798	233225_at	-0.727390435	-4.101222609	-4.125628685	0.000142424	0.001130568	0.589240229
TNFRSF17	206641_at	0.72737253	-0.337810713	2.788725757	0.007507914	0.028751755	-3.120241267
HP	206697_s_at	0.72716993	1.168041922	2.595608308	0.01241774	0.0431354	-3.57534476
CASP9	203984_s_at	0.727027826	1.595474783	7.2439791	2.74E-09	1.66E-07	11.10452316
GOLGB1	201057_s_at	0.726512609	1.661608478	8.229943768	8.37E-11	1.13E-08	14.50781271
PLEKHG3	229952_at	0.726139709	0.704716407	4.937315927	9.54E-06	0.000119674	3.181925936
LOC285819	1562388_at	0.725874587	0.119079467	5.211159016	3.72E-06	5.51E-05	4.093109399
FAM63B	222111_at	0.725502637	0.252187769	6.528551374	3.53E-08	1.26E-06	8.614663061
SNX11	220140_s_at	0.725476957	2.740060217	7.003239493	6.48E-09	3.23E-07	10.26707181
JUP	201015_s_at	-0.725388696	-1.711485652	-4.338955817	7.11E-05	0.000626785	1.251920247
LOC100506299	229756_at	0.724817	-2.064089326	4.70927971	2.07E-05	0.000223321	2.435407141
ZNF586	219711_at	0.724119383	1.180108396	6.979640015	7.05E-09	3.46E-07	10.18492136
NSMAF	203269_at	0.723988696	2.533072609	7.34374416	1.92E-09	1.29E-07	11.45112627
OK/SW-CL.36	1555000_at	0.723913478	-2.313778478	3.473029178	0.001083704	0.006050538	-1.329935265
DR1	1558236_at	0.723756087	1.711917174	8.331626497	5.86E-11	8.70E-09	14.85505923
ALDH3A2	202053_s_at	0.723639135	0.94958478	8.111027231	1.27E-10	1.53E-08	14.10064992
RAB40C	227698_s_at	0.723566	1.234178652	7.104209345	4.52E-09	2.48E-07	10.61845868
GABPB1	204618_s_at	0.723520435	1.04003413	6.461688965	4.48E-08	1.53E-06	8.382165338
LOC100506990	227917_at	0.723437917	0.205609402	6.925312581	8.56E-09	4.06E-07	9.995784222
ZNF428	215429_s_at	-0.723252253	-0.999095265	-7.544630497	9.42E-10	7.28E-08	12.14790082
CABP5	221160_s_at	-0.722997826	-2.970161087	-3.398000482	0.00135415	0.007260242	-1.538465899
CLIC2	213415_at	0.722826078	-1.240827396	3.341334286	0.001599725	0.008281629	-1.694106954
CMTM5	230942_at	-0.722720774	-0.348239091	-2.878748857	0.005897294	0.023710713	-2.900014974
RTN2	34408_at	0.72270323	-0.192073607	6.66661908	2.16E-08	8.28E-07	9.095090779
KCNJ15	210119_at	0.722518261	4.244467826	4.477370215	4.50E-05	0.000428172	1.689679209
ACSL3	201662_s_at	0.72240287	1.20101013	7.26325479	2.56E-09	1.57E-07	11.17151545
FCRL5	224406_s_at	-0.722374397	0.033742797	-2.269777188	0.027645676	0.080368789	-4.286019452
TRIM6	223599_at	0.722287261	-1.898754196	3.085196737	0.003336767	0.015063098	-2.376639454
PROM1	204304_s_at	-0.722196957	-3.82468587	-2.738525591	0.008573935	0.032056038	-3.240852499
ACP5	204638_at	-0.722168957	-0.890322348	-4.152000349	0.000130808	0.001049907	0.670324266
GLIS2	223378_at	0.72208287	-2.547330739	4.169793338	0.000123496	0.001006008	0.725169219
ACPP	237030_at	0.722033817	0.50643953	5.435171716	1.70E-06	2.91E-05	4.848434392
CDK14	204604_at	0.721953261	1.142180978	4.636281468	2.65E-05	0.000274574	2.199113784
CYP1B1	202437_s_at	0.721941174	2.166448848	3.74322291	0.000476676	0.003077646	-0.557083912
SLC18A2	205857_at	0.721918652	-0.534630674	5.158122843	4.46E-06	6.38E-05	3.915515723
GNGT1	207166_at	-0.72164	-4.721741304	-3.788095401	0.000414768	0.00275262	-0.42560082
SULT1C2	240200_at	-0.721186522	-3.902886304	-4.862816637	1.23E-05	0.000147423	2.936712724
JAGN1	223104_at	0.72065087	2.249438478	8.775796887	1.25E-11	2.82E-09	16.36104829
EMR3	210724_at	0.720301304	2.788433261	5.255080713	3.19E-06	4.88E-05	4.240558158
CDKN3	209714_s_at	0.720277391	-2.711407826	4.479191553	4.48E-05	0.000426339	1.695477686
G0S2	213524_s_at	0.720218087	-0.906536609	5.341188652	2.36E-06	3.79E-05	4.530568386
ST20	217104_at	0.72001087	2.773857609	4.086510506	0.000161517	0.001258597	0.469419696
C5orf51	226159_at	0.719697826	2.000366304	9.164327919	3.28E-12	1.03E-09	17.66222411
IFI27	202411_at	0.718969365	-0.476587509	1.874185511	0.066858875	0.155948831	-5.043420144
CD109	226545_at	0.7189	-3.370690435	3.761076981	0.000451048	0.002940229	-0.504871038
RORC	228806_at	-0.718790435	-1.988623043	-4.41845541	5.47E-05	0.000501952	1.502642639
CASQ1	219645_at	0.718693043	-5.17486087	3.855462747	0.000336126	0.002305613	-0.226625733
LOC101929050	240427_at	-0.718561739	-4.749985217	-4.43246242	5.23E-05	0.000483115	1.547017189
CRTAP	1555889_a_at	0.718430435	2.997558696	7.935742944	2.36E-10	2.54E-08	13.49854334
AVIL	205539_at	0.718393705	0.076878548	4.540951058	3.65E-05	0.000359115	1.892661617
DYSF	218660_at	0.718373043	3.604625652	5.141559117	4.73E-06	6.70E-05	3.860156133
LOC101927018	1563241_at	-0.718372609	-3.125532826	-4.967645248	8.60E-06	0.000109646	3.2821016
FAM172A	212936_at	0.718347913	1.223652217	7.488127237	1.15E-09	8.39E-08	11.95209388
IDH1	201193_at	0.718332174	2.495605217	7.762240573	4.35E-10	4.04E-08	12.90049242
CARS	212971_at	0.718327826	2.743368261	9.186296716	3.05E-12	9.85E-10	17.73530866
POLD1	203422_at	-0.717847826	-2.298567826	-6.107931153	1.58E-07	4.27E-06	7.155070963
SRD5A3	222750_s_at	0.717823675	-0.313967293	4.696801848	2.16E-05	0.000231541	2.394919656
RNPC3	229903_x_at	0.717556087	1.691573696	6.80124176	1.33E-08	5.74E-07	9.563782496
GPCPD1	224835_at	0.717451739	3.238865	7.199546575	3.22E-09	1.87E-07	10.95005789
ZNF462	244007_at	-0.717353478	-3.536610217	-4.678792139	2.30E-05	0.000243501	2.336552606
CKLF	223451_s_at	0.717038261	3.507362609	6.515271046	3.70E-08	1.31E-06	8.568474051
SELT	217811_at	0.716971739	2.522038043	6.041354497	2.00E-07	5.11E-06	6.924921881
EIF4E3	225941_at	0.716951304	2.601532174	7.602049297	7.68E-10	6.23E-08	12.34672393
GPR27	227769_at	0.716844435	2.285535261	4.481245651	4.45E-05	0.000423813	1.702018343
SLC7A9	220135_s_at	0.716606087	-3.330558261	3.235378706	0.002176299	0.01063352	-1.980705489
LOC102724611	241299_at	-0.71656913	-3.587849348	-4.097436138	0.000155948	0.001220913	0.50283014
CCDC64	228320_x_at	-0.716342796	-0.075966202	-7.172172719	3.55E-09	2.03E-07	10.85486899
HORMAD1	223861_at	0.715933043	-3.768712609	3.319817418	0.001703602	0.008722534	-1.75277901
SLC46A3	214719_at	0.715855217	2.042175435	7.851464038	3.17E-10	3.20E-08	13.20828069
LINC01206	231482_at	-0.715718261	-4.948955217	-4.728737371	1.94E-05	0.00021218	2.498620536
TM6SF1	219892_at	0.715334783	1.883780435	5.054673412	6.38E-06	8.56E-05	3.570615198
HOXA13	238571_at	-0.715193043	-4.678796087	-4.016965616	0.000201757	0.00151681	0.257774287
IGF2R	201393_s_at	0.715012609	2.388715	5.192787064	3.96E-06	5.80E-05	4.031533151
RBMXL1	227748_at	0.714915739	1.107469609	5.421020513	1.79E-06	3.04E-05	4.800487996
KATNB1	203162_s_at	0.714770526	0.821633085	7.245450887	2.73E-09	1.65E-07	11.10963872
ZNF776	228652_at	0.714709178	0.473344563	5.436649795	1.69E-06	2.89E-05	4.853444028
DPY19L3	225633_at	0.71446087	1.757778261	5.806565274	4.61E-07	9.90E-06	6.116077624
SCCPDH	201825_s_at	0.713282482	0.590292542	6.791772637	1.38E-08	5.89E-07	9.53081173
LINC00493	226236_at	0.713214783	2.449263913	6.860263699	1.08E-08	4.89E-07	9.769294975
SYNGR1	210613_s_at	0.71302727	0.620003626	5.641790098	8.24E-07	1.60E-05	5.551610661
MIB2	226644_at	0.712910117	0.61290115	6.150424629	1.36E-07	3.79E-06	7.302121649
SIGLEC5	220000_at	0.712863478	3.405775217	3.635408323	0.000663815	0.004046994	-0.869439888
FNDC3A	202304_at	0.712386565	1.533293283	5.815656893	4.46E-07	9.64E-06	6.147305819
C2orf27A	242418_at	-0.712172609	-3.272397609	-2.597125819	0.012369742	0.043010076	-3.57186358
LOC101927438	1559787_at	-0.712152609	-4.109496739	-3.245535337	0.002113493	0.010387314	-1.953487763
FLVCR2	219316_s_at	0.712107752	-0.742372646	5.479240281	1.46E-06	2.57E-05	4.997929885
GABPB1-AS1	235274_at	-0.711414017	1.331701687	-2.972084578	0.00457079	0.019376254	-2.666489623
PDXK	218019_s_at	0.711338696	1.673030217	7.736838378	4.76E-10	4.24E-08	12.81277566
RP11-373D23.2	241824_at	0.711330739	-0.114447683	4.629564969	2.71E-05	0.000278874	2.1774424
LINC00408	1556206_at	-0.71102	-4.190428696	-6.789389143	1.39E-08	5.93E-07	9.522512629
ACVR1B	213198_at	0.710818561	0.946791893	5.624791774	8.75E-07	1.68E-05	5.493554285
AKAP11	203156_at	0.710577391	1.031693043	5.464346648	1.54E-06	2.68E-05	4.947374788
ANKRD20A11P	241233_x_at	-0.710268283	-0.254439359	-3.785224604	0.000418485	0.002772193	-0.434038137
LOC101929243	229444_at	0.710183552	0.138311359	7.336068426	1.98E-09	1.31E-07	11.42447114
SLC2A3	202499_s_at	0.71014913	4.167087609	7.248363014	2.70E-09	1.64E-07	11.11976034
SERPING1	200986_at	0.709957217	-0.259198774	2.816311087	0.006975634	0.027134429	-3.053290763
PLA2G4A	210145_at	0.709907691	-1.135667024	4.433495438	5.21E-05	0.000481672	1.550292144
EPB41L1	212336_at	-0.709661739	-3.424844348	-4.386694127	6.08E-05	0.000547929	1.402241882
BC069756	220851_at	-0.709192609	-4.226681087	-3.50440508	0.000986605	0.005600243	-1.24192019
TAF3	235154_at	-0.708916913	0.605571978	-7.088869905	4.77E-09	2.56E-07	10.56508696
SET	210231_x_at	0.708629565	2.77121913	7.078532757	4.95E-09	2.64E-07	10.52911759
EAPP	202623_at	0.708314783	2.405366087	7.614064721	7.36E-10	6.03E-08	12.38830858
LOC100506172	1568660_a_at	-0.708134348	-5.323430217	-4.354929538	6.75E-05	0.000598628	1.302140333
NOTCH1	218902_at	-0.707806	1.91435787	-6.103276028	1.61E-07	4.32E-06	7.13896878
CLCN5	226274_at	0.707374422	-0.614468007	6.466131107	4.41E-08	1.52E-06	8.397607739
GPR19	207183_at	0.707326565	-1.422058457	4.130750895	0.000140092	0.001114509	0.604970138
PBK	219148_at	0.707271739	-4.846277174	3.653357861	0.000628401	0.003875827	-0.817792987
GLB1L2	213713_s_at	0.707255957	-2.680405065	4.11113661	0.000149227	0.001178953	0.544786622
NUP50-AS1	240233_at	0.706898178	0.18582952	4.152819007	0.000130463	0.0010483	0.672845271
RHOXF1	1552724_at	-0.706862609	-2.934777826	-2.368920757	0.021816133	0.066887776	-4.077704005
RP11-489E7.4	231258_at	-0.7066333	1.259057263	-6.358776996	6.47E-08	2.05E-06	8.024598669
LXN	218729_at	0.706628039	1.187636198	5.671827698	7.41E-07	1.47E-05	5.654285213
CANT1	46323_at	0.706233478	2.344638478	6.88306292	9.95E-09	4.59E-07	9.848680094
FSD1L	230904_at	0.706153652	-1.489775348	4.07693367	0.000166556	0.001291943	0.440169341
CCDC168	1566665_at	-0.706138696	-5.157081957	-4.306341157	7.92E-05	0.000688028	1.149633059
GALNT15	236361_at	-0.705935217	-4.904819783	-4.886820238	1.13E-05	0.000138208	3.015585311
SUOX	204067_at	0.705891722	0.106995013	7.296213894	2.28E-09	1.45E-07	11.28603753
MORF4L2	201994_at	0.705794348	3.094149348	8.204269955	9.16E-11	1.22E-08	14.42000207
NT5E	203939_at	-0.705610165	-0.421321222	-3.349595739	0.001561461	0.008124326	-1.671516848
MTMR7	243804_at	0.705408696	-2.622384348	4.169716842	0.000123527	0.001006008	0.724933193
CTB-181H17.1	1558624_at	-0.704806522	-3.214696739	-4.671578391	2.35E-05	0.000248758	2.313197161
CBY3	241712_at	-0.704595652	-4.07025	-4.268632893	8.96E-05	0.000764808	1.031797421
TEK	206702_at	-0.704501739	-3.790315217	-2.998341833	0.004251212	0.018310936	-2.599864138
TMEM88	229452_at	0.704272548	0.175607178	4.626271503	2.74E-05	0.000281173	2.16682011
GOLGA6L2	1560790_at	-0.704214348	-4.845041957	-5.052911407	6.42E-06	8.61E-05	3.564758604
AP001462.6	1563426_a_at	-0.703811739	-2.071668478	-5.446457007	1.64E-06	2.81E-05	4.886691506
ZNF441	1553193_at	-0.703639304	-2.236862696	-2.748712009	0.00834695	0.031380764	-3.216507518
TTC1	201434_at	0.702906957	2.199696957	10.41853786	4.92E-14	5.08E-11	21.74187118
CCM2L	1570070_at	0.702826522	-4.366307609	4.78665632	1.59E-05	0.000181741	2.687339026
GAB2	203853_s_at	0.702549565	2.163948696	5.229588685	3.49E-06	5.24E-05	4.154938712
SLC12A9	223995_at	0.702263697	0.761734021	5.403338757	1.90E-06	3.19E-05	4.740620993
CST8	220627_at	-0.702174783	-3.708311739	-5.499531058	1.36E-06	2.42E-05	5.066854797
HOXB3	228904_at	-0.701950565	-1.35415137	-3.965074705	0.000237941	0.001740161	0.101032121
LPAR6	218589_at	0.701794783	2.042484348	4.26141058	9.17E-05	0.000779666	1.009281128
RNF169	226739_at	0.701658696	2.46898587	6.938401053	8.17E-09	3.91E-07	10.04135316
ZFAS1	226227_x_at	0.70163913	3.140045652	6.273810811	8.76E-08	2.64E-06	7.729707547
LOC554174	1554949_at	-0.701527826	-1.676584783	-7.279865289	2.42E-09	1.52E-07	11.2292358
RABEP1	225092_at	0.701466435	1.229372348	5.75225381	5.58E-07	1.15E-05	5.929700586
LQFBS-1	224260_at	-0.701295304	1.917417565	-6.679506939	2.06E-08	8.01E-07	9.139952694
HIST1H2AK	239041_at	0.701252696	-2.728282783	2.465819412	0.017209467	0.05571401	-3.867319637
NSDHL	215093_at	0.701234426	0.571729352	8.39678539	4.67E-11	7.38E-09	15.07711557
DDR2	227561_at	-0.701210435	-3.762973913	-4.005900459	0.000208996	0.001565479	0.224265238
SYTL3	238423_at	0.701097826	2.535992391	6.919122496	8.75E-09	4.13E-07	9.974232341
COPG1	217749_at	0.700896957	1.794883261	8.253992471	7.69E-11	1.06E-08	14.59001649
DSE	218854_at	0.700170313	0.858609913	4.989569562	7.98E-06	0.000102924	3.354637506
RP11-1024P17.1	232715_at	0.699995217	-1.410346739	5.363693184	2.19E-06	3.55E-05	4.606559678
MKKS	218138_at	0.699863217	1.406579435	4.683662323	2.26E-05	0.000240244	2.352328032
MBOAT2	226726_at	0.699847391	2.435793261	4.964727875	8.69E-06	0.000110488	3.272457195
ANKRD6	204671_s_at	0.699711548	0.0685984	5.471789075	1.50E-06	2.63E-05	4.972633543
COL1A2	202403_s_at	-0.699611304	-4.021846957	-4.109086253	0.000150215	0.001184116	0.538503312
PSENEN	218302_at	0.699602266	-0.472926258	5.149997112	4.59E-06	6.54E-05	3.88835143
MX2	204994_at	0.699337826	3.451590652	6.298497497	8.03E-08	2.46E-06	7.815353362
RNF166	227726_at	-0.699016826	2.009608978	-6.574835088	2.99E-08	1.09E-06	8.775671655
DAGLB	226640_at	0.698975452	0.910447752	6.665683367	2.16E-08	8.29E-07	9.091833701
ALG6	219649_at	0.698742696	1.308640913	6.618715499	2.56E-08	9.52E-07	8.928362275
USMG5	225413_at	0.698061304	3.411730652	6.804311888	1.32E-08	5.69E-07	9.574472504
PRO2852	223797_at	0.69792993	0.088731904	3.345563663	0.001580027	0.008199252	-1.682546491
LINC00910	1559144_x_at	0.697543783	-2.196685065	5.021728735	7.15E-06	9.39E-05	3.461215717
RP11-1275H24.2	238107_at	0.697518565	-1.222035935	4.867971821	1.21E-05	0.000145499	2.953640973
SETX	201964_at	0.697496087	1.950091522	6.859946009	1.08E-08	4.89E-07	9.768188796
DOCK4	205003_at	0.697300229	0.63425491	3.338690515	0.001612157	0.008334033	-1.701328732
SLC38A10	212890_at	0.697287039	-0.025085189	6.951554545	7.79E-09	3.75E-07	10.0871471
ESF1	218859_s_at	-0.697228622	-1.040282124	-4.716235695	2.02E-05	0.000219779	2.457994608
DKFZp667F0711	1559756_at	0.697203217	-1.309984043	3.735762836	0.000487794	0.003139086	-0.57885999
SEMA4B	234725_s_at	0.697180217	1.249155326	5.711378082	6.45E-07	1.31E-05	5.789634391
MIR4313	1562383_at	-0.697048261	-3.782345	-3.799420937	0.00040041	0.002674549	-0.39228125
USP3	221654_s_at	0.697043913	3.909435	9.11871398	3.84E-12	1.09E-09	17.5103068
SLC36A4	234978_at	0.69702787	1.270605239	5.841633058	4.07E-07	8.97E-06	6.236574004
SMDT1	225794_s_at	0.697017391	2.241782609	6.217944938	1.07E-07	3.11E-06	7.536004418
RGL2	209110_s_at	0.69689913	3.41738	7.750664854	4.53E-10	4.07E-08	12.86052483
NFE4	1560527_at	0.696722496	1.371338622	3.497743699	0.001006499	0.005690793	-1.260645979
HIP1	226364_at	0.696640822	1.208886502	3.388757392	0.001391599	0.007415129	-1.563963409
IFNAR1	225669_at	0.696596957	2.22521587	6.463999949	4.45E-08	1.52E-06	8.390199031
SOX8	226913_s_at	-0.696436087	-2.34015413	-3.495125639	0.001014422	0.005728112	-1.267999801
ZWINT	204026_s_at	0.696257643	-0.872688135	3.876456668	0.000314707	0.002191313	-0.164239217
RP11-981G7.6	1556580_a_at	0.696108391	-2.744041891	2.332358248	0.023823752	0.071570713	-4.155355091
TMCO3	226050_at	0.696005957	1.38659863	4.873764435	1.19E-05	0.000143132	2.972669567
KIAA0319L	222468_at	0.695983913	1.910739783	5.867029319	3.72E-07	8.31E-06	6.323911397
CTD-3025N20.3	230927_at	-0.695814783	-2.693424348	-2.684309362	0.009880619	0.035942349	-3.369308673
RPN2	213399_x_at	0.695347391	3.532756304	10.03276999	1.76E-13	1.36E-10	20.50800399
FPR3	230422_at	0.695308304	-2.801813674	3.08335525	0.003354074	0.015119167	-2.381416845
WLS	228949_at	0.694988783	2.408955261	3.287059831	0.001874098	0.009411781	-1.841644264
TPX2	210052_s_at	0.694899435	-3.072435065	2.986535346	0.004392235	0.01876383	-2.629871945
MRPL3	208787_at	0.694665957	1.134419935	5.180212115	4.14E-06	6.00E-05	3.989421059
MTFMT	235689_at	0.694455891	0.403045328	5.585732232	1.00E-06	1.87E-05	5.360283095
ADCY10	217305_s_at	-0.694398696	-4.377501522	-4.134264664	0.000138514	0.001103576	0.615766009
IRAK3	213817_at	0.694206522	2.899038043	5.392934959	1.97E-06	3.28E-05	4.705417531
RSL24D1	222465_at	0.693858696	2.105029348	3.803236304	0.000395682	0.002649505	-0.381044438
SLC35G2	219569_s_at	0.69380913	-3.030911957	3.828172019	0.000366079	0.002478874	-0.307456486
SLC31A1	203971_at	0.693747789	0.805688271	5.923289979	3.05E-07	7.12E-06	6.517600192
C11orf63	220141_at	-0.693481739	-2.272891739	-4.561669875	3.40E-05	0.000338656	1.959053458
FAM120AOS	225395_s_at	0.693446522	1.844627609	8.277697543	7.08E-11	1.01E-08	14.67099911
TREML1	1555659_a_at	-0.693161789	0.552208223	-2.928845155	0.00514634	0.021247664	-2.775321221
AGPAT4-IT1	223740_at	0.693072787	-0.352365785	4.984609973	8.12E-06	0.00010431	3.338220044
TRPM6	224412_s_at	0.693069987	1.725343702	4.241587033	9.78E-05	0.000822261	0.947567688
CCDC141	1553645_at	-0.693063913	-2.428918478	-3.659810532	0.000616118	0.003817466	-0.799191299
DOK3	223553_s_at	0.693036087	4.301874565	6.597767293	2.76E-08	1.01E-06	8.85546415
PLIN3	202122_s_at	0.692451522	0.926539674	6.504717753	3.84E-08	1.36E-06	8.531773017
FAM110C	226863_at	-0.692432609	-3.237738478	-2.223629277	0.03080377	0.087242432	-4.380532721
KCNJ13	210179_at	-0.692414783	-4.238464783	-3.958721506	0.000242781	0.00177077	0.081912209
LOC100288893	229556_at	-0.692408683	0.61331042	-4.580604086	3.19E-05	0.000320236	2.019830573
FEZ2	215000_s_at	0.692309565	2.087854783	7.634087631	6.85E-10	5.65E-08	12.45758999
GGH	203560_at	0.691924043	-1.582908848	5.210170587	3.73E-06	5.52E-05	4.089795019
LOC283788	229187_at	-0.69180927	0.230515804	-2.456601004	0.01760644	0.056736229	-3.887618006
ZC3H3	213445_at	0.691659096	-0.399432626	7.116369806	4.33E-09	2.39E-07	10.66076619
RBX1	218117_at	0.69136913	1.645815	6.478084046	4.23E-08	1.47E-06	8.439163256
KCNJ2	206765_at	0.690908261	3.864701957	6.365429622	6.32E-08	2.02E-06	8.047701118
ODF3B	238327_at	0.690644804	0.53671722	4.77110224	1.68E-05	0.000189487	2.636578582
ZNF492	215532_x_at	-0.689878696	-3.978658478	-3.112935216	0.003085994	0.014125385	-2.304446714
VPS41	210849_s_at	0.689877826	1.555447609	7.197516359	3.24E-09	1.88E-07	10.94299875
PRO2964	220872_at	0.689528261	-4.780177174	3.024074739	0.003958379	0.017299434	-2.534179789
ST6GALNAC2	204542_at	0.689525652	3.34215413	4.363129868	6.57E-05	0.000584565	1.32795253
FLT3	206674_at	0.689229396	-1.273433128	4.200073455	0.000111956	0.000922528	0.818755694
C1orf21	223125_s_at	0.6891857	0.190388933	4.021100156	0.000199115	0.001501083	0.270306864
RPS21	200834_s_at	0.689134348	3.882645435	5.211723776	3.71E-06	5.50E-05	4.095003219
NDUFS6	203606_at	0.689107391	3.503701522	8.687239533	1.70E-11	3.40E-09	16.0622837
RTDR1	220105_at	0.688892174	-2.318693913	4.373750986	6.35E-05	0.000567554	1.361415724
ACSS2	234312_s_at	0.688781617	0.907555148	7.399370718	1.58E-09	1.09E-07	11.64423294
WDR86	243526_at	0.688293913	-2.386186087	2.872283726	0.006001305	0.024030743	-2.915996723
LOC101927603	239560_at	0.687831517	-0.651802937	4.987059177	8.05E-06	0.000103498	3.34632687
KIAA0226L	44790_s_at	0.687824348	2.78542087	4.45927079	4.78E-05	0.000449155	1.632109881
USP35	229198_at	0.687784652	-1.625316804	7.237203492	2.81E-09	1.68E-07	11.08097204
PIDD1	219019_at	0.687738122	-0.388107026	6.731670163	1.71E-08	6.92E-07	9.321549264
ANXA7	209860_s_at	0.687698261	3.00891	9.342186694	1.79E-12	6.69E-10	18.25234781
ASB7	226513_at	0.687660435	2.002486739	8.252712367	7.73E-11	1.06E-08	14.58564201
TOPORS	204071_s_at	0.68763813	1.044176022	3.706469621	0.00053391	0.00339255	-0.664135419
PAPSS1	209043_at	0.68752087	1.666077826	5.16531831	4.35E-06	6.25E-05	3.939580255
NAIP	204860_s_at	0.687414783	3.021107391	4.422139139	5.41E-05	0.000496717	1.514307072
TRMT2B	205238_at	0.686308348	-1.687258	2.010259744	0.049911528	0.125430445	-4.79662384
LOC101929741	1560495_at	0.686133043	-5.039067391	3.54359699	0.000876946	0.005078854	-1.131322064
TMEM260	225675_at	0.686081652	1.082075609	6.8568769	1.09E-08	4.92E-07	9.757502291
DPF3	238532_at	-0.68542587	-1.526825978	-4.661408867	2.43E-05	0.000256294	2.28029486
LRRC4	223552_at	0.685180278	1.400513165	4.749476302	1.81E-05	0.000200236	2.566100243
DMRTC2	236811_at	0.685029087	-2.535543717	2.560055085	0.013592056	0.0462938	-3.656462795
SLC17A6	220551_at	-0.684846522	-4.865749783	-4.96312961	8.74E-06	0.000110964	3.267174329
GFPT2	205100_at	0.684722043	-3.1403855	3.354125097	0.001540853	0.00803641	-1.659117049
LONRF2	235977_at	-0.684664348	-4.27376	-3.625393694	0.000684397	0.004152597	-0.898192498
UBE2A	201899_s_at	0.684628696	2.777544783	9.225585252	2.66E-12	9.01E-10	17.86587663
STX8	204690_at	0.684626522	1.931913261	7.738489107	4.73E-10	4.24E-08	12.81847698
C1orf226	227019_at	0.68442087	-3.938772174	4.342567205	7.03E-05	0.00062091	1.263267144
CEP290	221683_s_at	-0.684376896	-0.916653248	-4.768775653	1.69E-05	0.000190788	2.628990833
YIPF1	214733_s_at	0.684362609	2.893433478	7.681109178	5.80E-10	5.02E-08	12.62020546
LOC100130452	244518_at	-0.684054783	-3.935257826	-4.767682594	1.70E-05	0.000191099	2.625426468
CXCR5	206126_at	-0.684018838	-0.877341581	-5.436801333	1.69E-06	2.89E-05	4.85395765
PLB1	235703_at	0.683667282	-0.509569837	4.715870546	2.03E-05	0.00021994	2.456808595
BEST1	207671_s_at	0.68353487	1.214980478	3.716830456	0.00051714	0.003297604	-0.634016441
SULT1B1	207601_at	0.683419261	1.087443978	4.024670917	0.00019686	0.001489518	0.281135662
RNASE6	213566_at	0.683414348	4.052346304	6.281696592	8.52E-08	2.58E-06	7.757062593
PAM	202336_s_at	0.683391265	1.233321715	3.376166408	0.001444199	0.007640881	-1.598627485
AL833181	1559078_at	-0.683364304	0.721200457	-4.933572634	9.67E-06	0.000121076	3.169575794
LOC100505658	1557865_at	-0.682774783	-3.022334348	-3.822868772	0.000372191	0.002512402	-0.323128441
CASKIN1	1552689_at	-0.682737391	1.063983478	-7.284441206	2.38E-09	1.50E-07	11.24513527
PTPRM	1555579_s_at	0.6822165	-0.59846695	2.798187984	0.007321242	0.028200194	-3.097329622
RUNX1-IT1	220918_at	-0.682147522	1.352026239	-6.42529121	5.11E-08	1.69E-06	8.255658427
REEP4	218777_at	0.682120452	0.064391557	6.636985558	2.40E-08	9.00E-07	8.991946992
SLC26A6	232551_at	-0.681767391	-1.787670652	-6.140315736	1.41E-07	3.90E-06	7.267128971
WDR1	200609_s_at	0.681684783	3.334825	10.25847881	8.33E-14	7.22E-11	21.23228137
NXF3	220110_s_at	0.681261304	-4.350344565	2.989082121	0.00436145	0.018661768	-2.623405846
RRP12	216913_s_at	0.681015913	1.204628391	4.663122182	2.42E-05	0.000254945	2.28583621
RP11-585P4.5	239668_at	0.680873179	-0.648127758	6.080448384	1.74E-07	4.57E-06	7.060028476
JAKMIP1	238600_at	0.680701776	-0.656192586	4.371547599	6.39E-05	0.000571215	1.354470799
MVB12B	52975_at	0.680618217	-1.191787848	5.798578694	4.74E-07	1.01E-05	6.088651812
ARSB	232197_x_at	0.680472419	-0.413230747	4.245779382	9.65E-05	0.000814035	0.960608187
SORT1	224818_at	0.680367826	1.651688261	5.559551458	1.10E-06	2.02E-05	5.271061292
POF1B	219756_s_at	-0.680253913	-4.117443913	-4.064825312	0.000173147	0.001332915	0.403234729
TOR1AIP2	214801_at	0.680224783	3.226021087	9.729905492	4.83E-13	2.68E-10	19.52594828
PGM2	225367_at	0.67957087	1.524285435	5.639317591	8.31E-07	1.61E-05	5.543163868
UBE2F	225783_at	0.679484783	2.658355435	6.515355542	3.70E-08	1.31E-06	8.568767916
KAT7	200049_at	0.679453609	1.6550355	7.787265445	3.98E-10	3.78E-08	12.98686857
ZNF641	226509_at	0.67940087	2.750935217	5.181170136	4.12E-06	5.98E-05	3.992628365
CNTN4	229084_at	-0.679353913	-5.328409565	-4.215419538	0.000106514	0.000883742	0.866305207
HCG27	1559050_at	0.679109565	3.195893913	5.018541957	7.22E-06	9.47E-05	3.450644996
GPD2	210007_s_at	0.678898696	1.43780587	7.554026753	9.11E-10	7.09E-08	12.18044816
ZNF551	242992_at	0.678816522	-2.726073913	4.076905243	0.000166571	0.001291943	0.440082566
ZNF414	239145_at	0.678806213	-0.345212546	5.899021853	3.32E-07	7.62E-06	6.434017711
CCDC43	225607_at	0.678711974	0.845153374	5.771963646	5.21E-07	1.09E-05	5.997302519
TMEM201	228671_at	-0.678390535	-0.742722689	-6.672744959	2.11E-08	8.14E-07	9.116414351
FAM110B	228790_at	0.678277174	-1.67992837	5.099648423	5.46E-06	7.56E-05	3.72031054
TMED8	225343_at	0.677881739	2.712506087	6.847910995	1.13E-08	5.00E-07	9.726283319
PCDH9	219737_s_at	-0.677835348	-1.915848978	-2.823386834	0.006844847	0.02672168	-3.036041412
LOC255177	1562501_at	-0.677601739	-4.783825652	-4.084961505	0.000162322	0.001263961	0.464686358
IFI27L2	223626_x_at	0.677537528	0.275340975	7.721314605	5.03E-10	4.45E-08	12.75915166
RP4-647C14.3	236572_at	0.677506096	-0.331183474	4.777956278	1.64E-05	0.000185907	2.658939418
COPRS	225096_at	0.67741613	-1.018316717	6.84415771	1.14E-08	5.05E-07	9.713214479
RP11-539L10.3	229189_s_at	0.677366	-2.106590913	2.80799348	0.007132333	0.027605123	-3.073527802
ANGPT1	205609_at	0.677332574	-2.117802843	3.070342554	0.003478799	0.015574406	-2.415121245
LOC100271840	233092_s_at	-0.677243913	-5.090554565	-5.22322479	3.56E-06	5.33E-05	4.133581918
ROPN1L	223609_at	0.677225522	1.286671891	3.648430401	0.000637938	0.00392459	-0.831985316
ETF1	201574_at	0.677155652	2.254477826	8.780527526	1.23E-11	2.82E-09	16.37698593
LINC01352	1568851_at	0.677059565	-3.328557174	2.855121755	0.006285725	0.024957346	-2.958297394
BC022047	229319_at	0.676872487	0.365840191	6.364993219	6.33E-08	2.02E-06	8.046185575
SRPK1	202200_s_at	0.676707391	3.340510217	6.537424897	3.42E-08	1.23E-06	8.645527703
AX746627	243317_at	-0.676613913	-3.528644348	-3.083677373	0.003351041	0.015108637	-2.380581295
LOC158434	1563827_at	-0.676577391	-5.030714783	-3.802706335	0.000396336	0.002653061	-0.382605638
DUSP10	221563_at	0.6765026	0.029519552	5.052037018	6.44E-06	8.63E-05	3.561852517
HSDL2	209513_s_at	0.676492609	2.832737609	6.110764075	1.57E-07	4.24E-06	7.164870806
ABCC2	206155_at	0.676203109	-1.18961888	4.524159763	3.85E-05	0.000374513	1.83894339
NUP205	212247_at	0.676071165	0.717380809	6.359663425	6.45E-08	2.05E-06	8.027676848
FLJ41455	244395_at	-0.676057391	-4.187743043	-3.027822731	0.003917337	0.017158159	-2.524580938
NPTXR	213040_s_at	-0.676043043	-3.042347174	-4.458868159	4.79E-05	0.000449366	1.630830313
MIATNB	232340_at	0.675941652	1.173849087	5.224237931	3.55E-06	5.32E-05	4.136981478
ZFYVE1	223387_at	0.675777087	1.282549413	7.0956359	4.66E-09	2.53E-07	10.58862898
KAT2B	203845_at	0.675704783	2.792326304	4.713067747	2.05E-05	0.000221365	2.447706141
ADAMTS6	237411_at	-0.675590435	-3.605363913	-2.4682243	0.017107245	0.055449392	-3.862014509
LOC101929007	1568894_at	0.675578217	-2.619321761	3.261385903	0.002018888	0.009988351	-1.910902304
LOC285181	1561334_at	0.675458652	-2.234945022	3.20072985	0.002404083	0.011501105	-2.073143159
DECR2	219664_s_at	0.675424652	-1.129161587	6.41237664	5.35E-08	1.74E-06	8.210782376
TBC1D7	223461_at	0.675364343	0.597800437	6.428399721	5.05E-08	1.67E-06	8.266460875
COMMD3	218048_at	0.675355217	2.049460217	5.510121462	1.31E-06	2.35E-05	5.10285135
LOC494150	238788_at	-0.675301304	-1.93287413	-6.021544461	2.15E-07	5.38E-06	6.856501538
ACIN1	201715_s_at	0.6752164	0.587771235	7.591727415	7.97E-10	6.34E-08	12.31099464
GGA1	50277_at	0.675074391	1.184541543	6.645126766	2.33E-08	8.80E-07	9.020282341
DHRS12	231345_s_at	0.674889565	2.05061	5.2256915	3.53E-06	5.30E-05	4.141859193
SGMS2	242963_at	0.674812069	-0.129560474	4.883598783	1.15E-05	0.000139578	3.004992501
CCDC62	231567_s_at	0.674265217	-3.774975217	2.944580215	0.004929497	0.020544314	-2.735845044
ATRNL1	1569796_s_at	-0.674114348	-5.058102391	-4.003496906	0.000210601	0.001575324	0.216992554
C19orf24	221587_s_at	-0.674040435	1.295253696	-6.738484961	1.67E-08	6.84E-07	9.345275609
PQLC1	218208_at	0.673851739	1.914451957	5.140292864	4.75E-06	6.72E-05	3.855926128
TMC6	204328_at	-0.673685217	2.187409565	-7.121687455	4.25E-09	2.36E-07	10.67926589
APBB1IP	230925_at	0.673663043	3.250218478	6.617312884	2.57E-08	9.55E-07	8.923481033
CDADC1	233647_s_at	0.67340847	-0.540612722	5.254674135	3.19E-06	4.88E-05	4.239191724
TOR1B	209593_s_at	0.673393913	2.494644783	7.019902738	6.10E-09	3.11E-07	10.32507281
LRRC28	227423_at	0.67298123	-0.538322428	6.729074707	1.73E-08	6.96E-07	9.312513045
LOC202181	220609_at	-0.672743122	-0.602560691	-3.842654044	0.000349878	0.00238483	-0.264600936
PGLS	230699_at	0.672702174	3.113055435	7.365073499	1.78E-09	1.21E-07	11.5251844
SVIL	202565_s_at	0.672675652	3.194033478	7.596724467	7.83E-10	6.30E-08	12.32829266
PELO	218472_s_at	0.672628522	1.334392522	6.173978968	1.25E-07	3.56E-06	7.383680953
CHIC2	219492_at	0.67244	1.255276522	5.782078896	5.02E-07	1.06E-05	6.032012015
SREK1IP1	1553581_s_at	0.672401739	2.399566087	6.413579214	5.32E-08	1.74E-06	8.214960878
PIKFYVE	213111_at	0.672048348	1.944363304	5.477699415	1.47E-06	2.58E-05	4.992698112
CTDNEP1	200035_at	0.67185913	2.19472087	9.350094386	1.74E-12	6.62E-10	18.27850107
CREBRF	235556_at	0.671792609	3.049878913	7.202431901	3.18E-09	1.86E-07	10.96009009
MEX3C	218247_s_at	-0.671654913	2.083116022	-5.466466686	1.53E-06	2.67E-05	4.954569161
TNNI3K	241858_at	0.671321261	-1.705365457	3.205956932	0.002368335	0.011364126	-2.059239385
ANTXR2	225524_at	0.671067391	3.265916304	6.670932484	2.12E-08	8.18E-07	9.110105254
ZNF668	219047_s_at	0.67081087	-1.918379348	7.508284945	1.07E-09	7.94E-08	12.02196547
SEPT7P9	1556222_at	-0.670766522	-1.797975435	-3.664797281	0.000606784	0.003768256	-0.78480287
NOV	214321_at	0.670705392	0.141177466	3.689366879	0.00056274	0.003541449	-0.713750814
HIST1H2AE	214469_at	0.670582151	0.379497181	3.461483808	0.001121674	0.006221786	-1.362202875
LTB	207339_s_at	-0.670553043	4.00671913	-6.243017137	9.78E-08	2.87E-06	7.622916884
GDE1	226214_at	0.670347826	2.698269565	6.491547245	4.03E-08	1.41E-06	8.485974456
SH3RF1	225589_at	-0.670241435	-2.339271587	-3.290031949	0.001857986	0.009356906	-1.833604419
TNNC2	205388_at	-0.670176957	-3.054732826	-5.158522204	4.46E-06	6.38E-05	3.916851098
KRT77	237120_at	-0.670165217	-4.682624348	-1.569707581	0.122903408	0.24484575	-5.540547066
LOC283693	1565912_at	-0.670096522	-3.431595217	-4.738800212	1.88E-05	0.000205916	2.531349415
TCTEX1D2	228606_at	0.670004043	-1.83449363	4.651203906	2.52E-05	0.000263967	2.247304936
PCNX	213159_at	0.669718696	2.249733261	5.712382174	6.43E-07	1.31E-05	5.793072872
SNRK-AS1	237942_at	0.669281374	-0.919731922	5.114519911	5.19E-06	7.26E-05	3.769894995
RAP2A	225585_at	0.669079565	2.995405	6.743766099	1.64E-08	6.77E-07	9.363662621
MICAL3	212715_s_at	-0.668903017	-0.435110622	-6.674564948	2.10E-08	8.12E-07	9.122749645
NUBP1	203978_at	0.668850435	1.523277391	7.427800388	1.43E-09	1.01E-07	11.74287981
LOC101926996	1557644_at	-0.668811739	-4.030887174	-3.112991012	0.003085508	0.014125385	-2.304301065
CEACAM1	209498_at	0.668640243	1.043341835	5.174291112	4.22E-06	6.10E-05	3.969602131
GIPC1	207525_s_at	-0.668072877	0.002526652	-5.903254863	3.27E-07	7.52E-06	6.448593017
PKD1L1	1563465_at	-0.667837826	-4.678351087	-3.251037467	0.002080188	0.010265831	-1.938720322
HPD	206024_at	0.667629043	-3.059569391	2.364160736	0.022068616	0.067470829	-4.08786757
FAF1	224217_s_at	0.667617548	1.125656617	7.011375437	6.29E-09	3.17E-07	10.29539166
PTPRD	214043_at	-0.667523478	-4.187763043	-2.628614722	0.011411214	0.040311555	-3.4992824
KIAA0101	202503_s_at	0.667346143	-1.838104754	2.549501168	0.013959626	0.047218946	-3.680378832
LINC00824	1555580_at	-0.666986087	-2.951474783	-3.51190083	0.000964668	0.005491555	-1.220823648
CAMKK1	223460_at	0.666919574	-0.507616304	5.61982228	8.91E-07	1.70E-05	5.476587967
PTPN23	223150_s_at	0.66680494	0.099456791	6.437706082	4.88E-08	1.63E-06	8.29880358
DRAP1	203258_at	-0.666563913	2.079857174	-5.937784268	2.90E-07	6.79E-06	6.567544575
LOC102723845	235898_at	0.666529696	-1.867092109	3.907322615	0.00028559	0.002023043	-0.072195523
SGPL1	212321_at	0.666265217	1.843532609	7.545454649	9.39E-10	7.28E-08	12.15075574
KRTCAP2	224885_s_at	0.666254348	3.273183696	8.177760107	1.01E-10	1.30E-08	14.32927651
HDHD1	203974_at	0.66622887	1.637701391	6.127703179	1.47E-07	4.04E-06	7.223478662
RP11-502N13.2	240893_at	0.666053478	-3.10903587	4.347292828	6.92E-05	0.000612092	1.278121142
LOC643355	1568794_at	-0.665719565	-5.153873261	-5.45444554	1.59E-06	2.75E-05	4.913783695
GTF3C2	212429_s_at	0.665687391	1.467991522	7.613157667	7.38E-10	6.03E-08	12.38516958
TMC4	226403_at	0.665410574	-0.976308626	3.466225828	0.001105928	0.006150195	-1.348957433
FAM160A2	223637_s_at	0.665091304	2.085971739	6.847955263	1.13E-08	5.00E-07	9.726437459
TBC1D1	212350_at	0.664963478	2.870473043	5.158748717	4.45E-06	6.38E-05	3.917608521
BRWD1	238890_at	0.664941337	0.38538634	4.939051341	9.49E-06	0.000119034	3.187652568
UBE2G2	1557053_s_at	-0.664900435	2.817632391	-7.698120556	5.46E-10	4.75E-08	12.67900633
ZNF649	223616_at	-0.664611739	-3.287548913	-3.779056572	0.000426581	0.002812913	-0.452154376
RP11-399O19.9	233820_at	0.664528087	-1.009940304	5.450903772	1.61E-06	2.78E-05	4.90177107
COX7A2	201597_at	0.664266087	2.82368087	7.276839603	2.44E-09	1.53E-07	11.21872239
STS	203767_s_at	0.66412957	-0.455033911	4.910229877	1.05E-05	0.000129117	3.092630506
CTD-2165H16.3	237544_at	0.66377717	0.60320555	5.547304046	1.15E-06	2.09E-05	5.229353432
FAM160B1	226155_at	0.663603913	3.137436739	6.548715808	3.29E-08	1.19E-06	8.684803513
REPS2	227425_at	0.663532609	2.456048913	4.996884594	7.78E-06	0.000100906	3.3788614
LINC00607	1564200_at	-0.66340087	-4.224587826	-4.190737983	0.000115397	0.00094764	0.789869113
ZNF850	244640_at	-0.663029565	-3.007793913	-3.186146387	0.002506528	0.011890223	-2.111856442
RNF24	226542_at	0.662935652	2.76038087	5.196726941	3.91E-06	5.74E-05	4.044733178
CD58	205173_x_at	0.662743913	2.473341522	4.815134018	1.45E-05	0.00016809	2.780425305
PINX1	223907_s_at	-0.662695913	-0.525211	-7.675281282	5.92E-10	5.06E-08	12.60005728
FLJ33360	1563969_at	-0.662619565	-4.457478043	-2.820798625	0.006892421	0.026873494	-3.042354582
LMNB1	203276_at	0.662534348	2.009028043	4.574733251	3.26E-05	0.000325682	2.00097518
PRCP	201494_at	0.662300435	3.162771957	7.962839919	2.14E-10	2.37E-08	13.59176563
ITGAM	205786_s_at	0.662114348	3.803961522	6.907267342	9.13E-09	4.25E-07	9.932955826
CACUL1	225192_at	0.662109565	2.78972	6.964743793	7.43E-09	3.62E-07	10.13306396
SMPDL3A	213624_at	0.662017883	0.57953155	4.570149587	3.31E-05	0.000330408	1.986260374
NIPA2	212129_at	0.661817391	2.843104348	9.005211053	5.67E-12	1.51E-09	17.13129437
LOC101928779	244800_x_at	-0.661597826	-4.024543261	-3.887628783	0.000303852	0.00212942	-0.130967343
SLC39A4	219215_s_at	0.661597817	-0.611293243	5.130458475	4.91E-06	6.92E-05	3.823083844
CYP2R1	227109_at	0.661580235	0.895889665	5.336062128	2.41E-06	3.85E-05	4.513268716
ZFYVE26	213073_at	0.661572609	1.704721087	8.162776732	1.06E-10	1.35E-08	14.27797374
ATP6V1D	208898_at	0.660957826	3.017413696	8.351089975	5.48E-11	8.24E-09	14.92142766
SLC7A11	209921_at	0.660891478	-2.241912957	3.291881535	0.001848026	0.00932192	-1.828598802
PIK3R5	227645_at	0.660794783	3.778553913	8.151983196	1.10E-10	1.39E-08	14.24100597
MKNK1	243256_at	0.66052087	3.22543	6.092917999	1.67E-07	4.44E-06	7.103145301
ZNF615	241827_at	0.660420748	0.466273843	5.799415311	4.73E-07	1.01E-05	6.091524448
HBQ1	220807_at	-0.660193056	0.895585646	-2.502875729	0.015694085	0.051862569	-3.785130264
INTS6	222239_s_at	0.660136037	0.706117547	6.604144812	2.70E-08	9.93E-07	8.877656553
MTMR3	202197_at	0.659943043	3.041610652	5.790075912	4.88E-07	1.04E-05	6.059460392
ENOX1	219501_at	-0.659911739	-4.156221522	-4.621654643	2.78E-05	0.000285293	2.151934384
CAP2	212551_at	-0.659867391	-5.110019348	-3.920445311	0.000274014	0.00195576	-0.032948482
ITFG2	220590_at	-0.659349206	-0.232535488	-6.991832185	6.75E-09	3.34E-07	10.22736348
NFKBID	230052_s_at	0.659288283	-0.090525872	6.333748499	7.08E-08	2.21E-06	7.937699167
NEIL3	219502_at	0.658912174	-4.303886087	2.755003558	0.008209535	0.030966293	-3.201438132
ATP5L	208746_x_at	0.658822174	3.845250217	7.85875465	3.09E-10	3.13E-08	13.23340852
YTHDF3-AS1	231071_at	0.658812348	-2.304909478	4.120852242	0.000144632	0.001145997	0.574580517
ATP6V0B	200078_s_at	0.658809565	3.787596087	5.959571913	2.68E-07	6.40E-06	6.642653589
VPS53	229653_at	0.658777087	1.367027674	5.759472272	5.44E-07	1.13E-05	5.954454173
NFAT5	224984_at	0.658713913	2.137161304	6.490436034	4.05E-08	1.41E-06	8.482110603
FCRL2	1563674_at	-0.658682713	0.565809096	-3.003286893	0.004193412	0.0181399	-2.587271463
LOC102723526	244269_at	0.658499565	-2.373287174	3.944617135	0.000253867	0.00183372	0.039520926
ACAT1	205412_at	0.6584162	0.736155943	5.227509767	3.51E-06	5.28E-05	4.147961232
TUB	228882_at	-0.658317391	-2.859796957	-4.163251881	0.000126137	0.001021316	0.704993097
TRAF6	227264_at	0.657969948	0.675970635	6.935615467	8.25E-09	3.93E-07	10.03165495
C1orf56	230468_s_at	0.657890688	1.223131004	3.361192539	0.001509212	0.007911397	-1.63974809
LINC00032	1559292_s_at	-0.657598696	-4.559738478	-5.606202961	9.34E-07	1.77E-05	5.430105767
ATXN1	203232_s_at	0.657407391	2.550068913	8.200198175	9.29E-11	1.23E-08	14.40607072
PKLR	222078_at	-0.657164087	-0.850350304	-5.225698712	3.53E-06	5.30E-05	4.141883394
RP11-400N9.1	1564056_at	-0.657022174	-4.303242826	-4.235747337	9.97E-05	0.000835858	0.929412789
ATN1	40489_at	-0.656959456	-0.47744672	-7.22444658	2.94E-09	1.74E-07	11.0366271
FRMD4B	213056_at	0.65695053	-1.161258213	3.476619037	0.001072149	0.005997775	-1.319889014
PCTP	218676_s_at	0.656863043	2.234422826	5.333624979	2.43E-06	3.88E-05	4.505045914
AX748339	1558742_at	-0.656780304	1.102801152	-4.645367257	2.57E-05	0.000267654	2.228448845
ZAP70	1555613_a_at	-0.65668417	0.976236176	-4.972008066	8.47E-06	0.000108274	3.296527796
BUB1	209642_at	0.656674348	-3.371551087	2.898448789	0.005590596	0.022709504	-2.851160618
NQO2	203814_s_at	0.65666087	2.871043478	3.764195341	0.00044671	0.002918099	-0.495737721
SPATA2L	214965_at	0.656469652	1.594013087	4.899327274	1.09E-05	0.000132956	3.056733003
PRR3	204795_at	0.656462144	-0.709885015	5.811710181	4.52E-07	9.76E-06	6.133748519
PPP1R3C	240187_at	-0.656433913	-4.661238261	-5.073523875	5.98E-06	8.14E-05	3.633309203
LOC101927648	1562925_at	-0.655959565	-1.868526304	-4.161345097	0.000126917	0.001026285	0.69911471
TMEM136	238497_at	-0.655922609	-3.325907391	-3.603920377	0.000730608	0.004371736	-0.959690778
IMPAD1	224743_at	0.65567913	2.227648261	7.752925307	4.50E-10	4.07E-08	12.86833014
RFWD2	234950_s_at	0.655641304	3.448651087	7.314120031	2.14E-09	1.39E-07	11.34824069
RP11-248J18.2	236606_at	-0.655631304	-4.324823043	-3.902396342	0.000290056	0.002047981	-0.086911331
BIRC5	202095_s_at	0.655533022	-1.283339141	3.806640516	0.000391509	0.002624808	-0.371013428
MT1G	204745_x_at	0.655503435	1.423277804	5.405333762	1.89E-06	3.17E-05	4.74737337
AGPAT9	224480_s_at	0.655345217	3.07222913	5.027306013	7.01E-06	9.24E-05	3.479720827
DNASE1L1	203912_s_at	0.655181304	2.715825435	8.437583429	4.05E-11	6.74E-09	15.21596287
RAD51B	210255_at	0.654937557	-1.831629917	3.309982406	0.001753182	0.008932979	-1.779517883
NDUFA9	208969_at	0.654919565	2.536477174	8.25713731	7.61E-11	1.06E-08	14.60076274
IL23A	220054_at	-0.654872078	-0.77483083	-4.157281489	0.000128595	0.001037529	0.68659131
FAM178A	203482_at	0.654386839	1.020836902	5.419918168	1.80E-06	3.04E-05	4.796754316
TAF10	200055_at	0.654374783	3.536756957	8.241581278	8.04E-11	1.09E-08	14.5475982
C5orf63	244761_at	-0.65425769	-0.449740564	-4.71906049	2.00E-05	0.00021802	2.46717075
CLDN9	214635_at	0.654174174	-1.420922478	5.222731318	3.57E-06	5.33E-05	4.131926154
LSMEM1	239203_at	0.654167517	1.17037115	4.250194649	9.51E-05	0.00080366	0.974348398
NENF	218407_x_at	0.653900348	0.898320174	6.779175072	1.44E-08	6.10E-07	9.486948439
DPH3	225195_at	0.653811304	1.460940435	5.825558528	4.31E-07	9.39E-06	6.181325506
CA4	206209_s_at	0.653594017	0.7080666	3.105241543	0.003153715	0.014376616	-2.32451363
C2orf15	1552740_at	-0.653385652	-2.611434565	-3.375962502	0.001445066	0.007642783	-1.599188202
MICU1	216903_s_at	0.653318261	2.534485217	6.874499947	1.03E-08	4.71E-07	9.818864667
GPR22	221288_at	0.653144174	-2.126074	3.376999506	0.001440661	0.00762589	-1.596336351
RP13-270P17.3	230604_at	0.653139757	-0.678447948	5.939069192	2.88E-07	6.76E-06	6.571973025
SLC25A42	226737_at	-0.653066622	0.745701472	-5.8100607	4.55E-07	9.81E-06	6.128082865
ELAVL2	228260_at	-0.652666087	-5.341596087	-3.591591498	0.000758474	0.004502399	-0.994905073
AC079767.4	239287_at	-0.651842409	-0.424209478	-2.846879793	0.006426716	0.025386816	-2.978548066
FBXO34	218539_at	0.65116923	0.443246763	5.602161156	9.48E-07	1.78E-05	5.416315633
SLC29A4	1570124_at	0.651048726	-0.347292163	5.571393329	1.06E-06	1.95E-05	5.311406531
KHDRBS3	209781_s_at	-0.650905217	-2.862410435	-4.468230437	4.64E-05	0.000437989	1.660596091
ALX3	207690_at	-0.650813478	-3.281435435	-5.484771539	1.43E-06	2.53E-05	5.016713144
LOC100505812	242521_at	0.650537826	3.110938478	6.059532759	1.88E-07	4.83E-06	6.987731592
CCDC157	1568796_at	0.650006957	-2.52505	5.131265291	4.90E-06	6.91E-05	3.825777552
LOC286382	240545_at	-0.649987391	-5.021706304	-4.908431695	1.05E-05	0.000129696	3.086708071
SNIP1	235837_at	0.649741913	0.861527478	7.572103195	8.54E-10	6.75E-08	12.24305042
TLR8	229560_at	0.649163913	3.836608043	6.264816832	9.05E-08	2.70E-06	7.698512
GAPT	1552386_at	0.648870722	1.33153103	4.753640976	1.78E-05	0.000197737	2.579663918
CHST13	239647_at	0.648645391	-0.987751652	3.381472247	0.001421807	0.00753899	-1.584029739
PDE9A	205593_s_at	-0.648253043	-1.795878696	-3.64539579	0.000643881	0.003950908	-0.840720363
LOC100506406	231284_at	-0.648243913	-4.284180217	-3.558379461	0.00083869	0.004891154	-1.089419046
PLRG1	225194_at	0.648172609	2.29443413	6.335181143	7.04E-08	2.20E-06	7.942672619
LOC101928047	1559131_a_at	0.648133478	-4.103873696	2.416699717	0.019421782	0.061148399	-3.974793851
SOCS3	227697_at	0.648131739	2.605709348	3.357187228	0.001527067	0.007987595	-1.650728109
LOC101928940	1569753_at	-0.647958696	-5.314942826	-5.792628874	4.84E-07	1.03E-05	6.068224356
RP1-30M3.5	1560071_a_at	0.64785516	-0.179368072	6.891559593	9.65E-09	4.47E-07	9.87826439
RPUSD3	1555916_at	0.647785378	0.791195746	6.607309034	2.67E-08	9.83E-07	8.888667656
ARID5A	213138_at	0.647553043	1.445289565	6.056643843	1.90E-07	4.88E-06	6.977748195
CORO2B	209789_at	-0.647540435	-3.127566739	-3.612217646	0.000712409	0.004286526	-0.935952714
RLN2	214519_s_at	-0.647145217	-3.061256522	-3.127815253	0.002958877	0.013638671	-2.265542473
LIMK2	210582_s_at	0.647113913	2.94413087	5.012619948	7.37E-06	9.64E-05	3.431006865
C11orf73	230326_s_at	0.646821304	1.335193261	6.781194992	1.43E-08	6.07E-07	9.493981528
SCN9A	229199_at	0.64672	-3.870274783	3.394754743	0.00136719	0.007313029	-1.547424284
PIGC	202846_s_at	0.646528261	2.198477174	7.421365233	1.46E-09	1.03E-07	11.7205536
RP11-732A19.1	242031_at	-0.646421491	-0.566356385	-6.022907338	2.14E-07	5.36E-06	6.861207738
TCHP	223455_at	0.646040435	1.554098478	6.840834264	1.16E-08	5.10E-07	9.701642318
LTF	202018_s_at	0.646024152	2.14608162	1.709262039	0.093714188	0.200024329	-5.322356565
mir-223	229934_at	0.645743913	4.061658913	7.28278226	2.39E-09	1.50E-07	11.23937118
C9orf78	218116_at	0.645583043	3.482800217	4.332252731	7.27E-05	0.000638136	1.230870214
LOC100505902	244668_at	-0.645537826	-4.563538913	-3.667374845	0.000602013	0.003748298	-0.777361416
ZNF705G	237711_at	-0.64535087	-4.943366304	-4.839474307	1.33E-05	0.000157012	2.860138769
ANKRD36BP2	1569040_s_at	-0.645097622	-1.452573159	-1.69324345	0.096742976	0.204826863	-5.348242568
DLGAP4	233056_x_at	-0.645096739	1.435877717	-4.710288476	2.06E-05	0.000222895	2.43868205
TMPRSS3	220177_s_at	0.645056165	-1.469496704	2.710897997	0.009218496	0.034025315	-3.306547517
PHKA2	209439_s_at	0.644817391	1.800234783	6.716384821	1.81E-08	7.17E-07	9.268333365
UGT8	228956_at	-0.644788696	-4.049629565	-2.112853848	0.039719072	0.105561672	-4.600904067
ATP6V1C2	1552532_a_at	-0.644741739	-3.353205652	-4.81265251	1.46E-05	0.000169241	2.772306256
KLHL9	233197_at	0.644720291	0.753407537	6.47977195	4.20E-08	1.46E-06	8.445031764
FLJ32255	235291_s_at	0.64423087	1.78154587	7.201651702	3.19E-09	1.86E-07	10.95737738
C1orf86	229113_s_at	0.644221322	-0.678875861	5.928862639	2.99E-07	6.99E-06	6.536800333
RASSF6	229147_at	-0.644121739	-3.803435217	-2.480350758	0.016600114	0.054186303	-3.835202758
RP11-111M22.4	229243_at	-0.643676783	-1.688113174	-2.873338347	0.005984223	0.023975642	-2.913391445
RLF	204243_at	0.642885217	1.614068696	6.420829365	5.19E-08	1.71E-06	8.240153567
PPP1R3B	222662_at	0.64287087	3.295091957	5.664712377	7.60E-07	1.50E-05	5.629954099
RP11-135A1.2	237115_at	-0.642469565	-3.559581739	-3.281025539	0.001907218	0.009540495	-1.857953397
DGAT2	224327_s_at	0.642225217	3.415486522	4.474000173	4.55E-05	0.000432231	1.678952772
TBC1D12	221858_at	0.642179391	-2.028799435	3.255986958	0.002050653	0.010131618	-1.925422461
ANKRD32	223542_at	0.641652557	-0.5464972	4.999474645	7.71E-06	0.000100133	3.387441074
RP11-475A13.2	1562480_at	-0.641543478	-5.444868696	-4.255765254	9.34E-05	0.000792354	0.991693208
APMAP	206656_s_at	0.641420435	4.080479783	7.680430103	5.81E-10	5.02E-08	12.61785786
HARBI1	241498_at	0.641059522	-1.322610239	7.770676045	4.22E-10	3.96E-08	12.92961261
PPIL1	222500_at	-0.641003985	-0.028655471	-4.550108764	3.54E-05	0.000349738	1.921992033
METTL20	1569792_a_at	0.640964204	-0.771616593	4.780108463	1.63E-05	0.00018514	2.665963118
PROX1	242119_at	-0.640863043	-3.080689783	-3.795153708	0.000405763	0.00270363	-0.40484167
ABCG1	204567_s_at	0.640811304	2.290257826	3.68066259	0.00057798	0.003619481	-0.738952921
TNIP3	220655_at	0.640444783	-4.011430652	3.053479253	0.003646908	0.016166591	-2.458656318
TECPR2	204308_s_at	0.64021253	1.487881474	4.093150722	0.000158109	0.001234713	0.489720262
GDI1	201864_at	0.639990435	2.393656087	7.005599437	6.42E-09	3.21E-07	10.27528647
FAM175B	212837_at	0.639833739	1.504525565	7.568688845	8.64E-10	6.81E-08	12.23122708
DSERG1	217671_at	0.639605696	-1.810447152	1.963911959	0.05521288	0.135436668	-4.882342283
CCRN4L	1554283_at	0.639052622	0.91842195	6.045411174	1.98E-07	5.04E-06	6.938936483
ZC3H15	201595_s_at	0.639043217	1.347465087	5.21592002	3.65E-06	5.44E-05	4.109076307
GCSAML	1552908_at	-0.639038696	-2.48501413	-2.321696097	0.024439528	0.072997991	-4.177817987
FOXQ1	227475_at	0.638593826	-3.436257435	2.144451457	0.036970398	0.099999246	-4.538991554
SLCO4C1	222071_s_at	0.638376504	0.406255219	3.016950962	0.004037498	0.017574276	-2.552401908
TP53I11	203421_at	0.638179601	-0.172954526	4.095651591	0.000156844	0.001225718	0.497370078
LOC645984	1560007_at	0.638127565	-0.568074478	2.93574044	0.005050246	0.020937676	-2.758040442
SYTL2	232914_s_at	0.637716974	-0.29525847	3.418477041	0.00127457	0.006914032	-1.481828998
IL1RL1	242809_at	0.637667391	-2.953135	3.138334753	0.002871999	0.013323296	-2.237964827
SCARB2	224983_at	0.637623913	1.66786413	6.903170756	9.26E-09	4.29E-07	9.918692403
BOD1L1	225821_s_at	0.6376	3.339521739	6.947198852	7.91E-09	3.80E-07	10.0719829
SFR1	236027_at	0.63731596	0.589443194	4.634635865	2.66E-05	0.000275739	2.193802995
B3GAT2	239144_at	-0.637161739	-4.698046522	-3.950073755	0.000249521	0.001807152	0.055911889
PMCHL2	224422_x_at	-0.637126087	-4.967526522	-3.882805811	0.000308493	0.002156363	-0.145336855
ANKRD30B	1562292_at	-0.637121304	-4.291068478	-3.718973281	0.000513735	0.003280254	-0.627781431
PTPRK	203038_at	-0.63693113	-1.137048609	-2.354161221	0.022607563	0.068701485	-4.109165654
ASGR2	206130_s_at	0.636666009	1.388717778	3.956324042	0.000244632	0.001781535	0.0747011
MRPS14	203800_s_at	0.63655913	1.561927391	6.689129878	1.99E-08	7.78E-07	9.173450964
NR3C1	201865_x_at	0.636364348	2.819334348	6.656993375	2.23E-08	8.49E-07	9.061585702
LOC101060091	237075_at	-0.6363	-3.409385217	-2.027955628	0.048006669	0.121631499	-4.763449675
MARK3	202568_s_at	0.636273043	3.044293043	5.826254989	4.30E-07	9.38E-06	6.183718743
GBAP1	210589_s_at	0.63602	1.90451	6.818283828	1.25E-08	5.47E-07	9.62312222
RBMS2	225776_at	0.6360085	-0.477895315	5.874176957	3.63E-07	8.14E-06	6.348502831
ABHD17C	225436_at	0.635921304	-2.897200217	2.994993407	0.004290771	0.018421225	-2.60838288
FXYD5	218084_x_at	0.635716522	3.760593043	8.109273477	1.28E-10	1.53E-08	14.09463693
TLR10	223750_s_at	0.635689291	-0.22004925	4.994466829	7.85E-06	0.000101545	3.370853689
TBL1X	213400_s_at	0.635614348	2.97071587	5.882740055	3.52E-07	7.98E-06	6.3779703
SGK2	230573_at	-0.635101739	-3.991285652	-3.185688112	0.002509813	0.011903199	-2.113071115
MBNL3	229498_at	0.634680435	3.363183696	2.743155507	0.00847007	0.031738947	-3.229795435
STX11	235670_at	0.634608261	1.88430413	6.006968272	2.26E-07	5.59E-06	6.80617675
PSRC1	201896_s_at	0.634476496	-0.471547839	4.44864964	4.95E-05	0.000462114	1.598371716
MME	203435_s_at	0.634291739	4.032371957	4.528428306	3.80E-05	0.000371145	1.852591658
RP11-174G6.5	230491_at	0.634230578	0.738073115	3.977660858	0.000228627	0.001684801	0.13895586
CMC2	218447_at	0.633992609	1.692761522	5.824827615	4.32E-07	9.40E-06	6.178813934
DHX38	209178_at	-0.633915382	-0.1701733	-7.539493148	9.59E-10	7.39E-08	12.13010396
SOX11	204914_s_at	-0.633244783	-4.992561957	-5.976035693	2.53E-07	6.12E-06	6.699435368
CCR1	205098_at	0.63315087	3.412549348	5.555427176	1.12E-06	2.04E-05	5.257014113
MRPL43	224332_s_at	0.632974348	1.361065435	6.968567974	7.33E-09	3.59E-07	10.14637709
GPR34	223620_at	0.632664383	-1.397388243	2.894610129	0.00564917	0.022859736	-2.860698621
POLR3B	219459_at	0.632394014	-0.361068246	5.909627849	3.20E-07	7.41E-06	6.470539773
POP4	202868_s_at	0.632143913	1.98864587	7.314908127	2.13E-09	1.39E-07	11.35097817
CCDC6	225010_at	0.631882609	2.622002174	6.453058389	4.62E-08	1.56E-06	8.352164295
SALL3	230785_at	-0.631814348	-4.767473696	-4.361830588	6.60E-05	0.000586152	1.323861388
GOLPH3	217803_at	0.631607391	1.780947174	5.614552612	9.07E-07	1.73E-05	5.458600105
EMP1	201324_at	0.631498374	-1.138598643	2.853477725	0.006313617	0.025019661	-2.962340136
RPN1	201011_at	0.631436087	2.644922391	8.685880156	1.71E-11	3.40E-09	16.05769154
PRDM5	235764_at	0.631143757	-2.123848991	2.202718035	0.032337078	0.090813232	-4.422839671
CXXC5	224516_s_at	-0.630954083	0.532757737	-5.634147258	8.47E-07	1.63E-05	5.525502885
LOC148709	1558577_at	0.630341826	-1.715956913	4.820998065	1.42E-05	0.000165395	2.799617169
CCR7	206337_at	-0.630320965	1.999530822	-3.566019731	0.000819548	0.004796573	-1.067721726
ZCCHC18	230224_at	-0.630286087	-1.540073913	-4.551220241	3.52E-05	0.00034892	1.925553478
QPCT	205174_s_at	0.630223478	4.173872609	4.651196691	2.52E-05	0.000263967	2.247281623
CD274	227458_at	0.630070561	0.820316154	3.717713383	0.000515734	0.00328961	-0.631447614
NR4A2	204622_x_at	0.629860439	-1.926054563	2.61169071	0.011917596	0.041726549	-3.538373644
MUL1	218246_at	0.629727667	0.770189899	5.694988145	6.83E-07	1.38E-05	5.733523426
ZNF790-AS1	235779_at	-0.629115	-1.265481848	-4.966367329	8.64E-06	0.000109998	3.277876767
COBLL1	203642_s_at	-0.62905513	-1.550485391	-2.358831666	0.022354388	0.06811373	-4.099226933
ZNF470	234921_at	-0.628938696	-2.807350652	-3.762280308	0.000449369	0.00293142	-0.501347119
NDUFA6	202001_s_at	0.628851739	1.814412826	5.449267504	1.62E-06	2.79E-05	4.896221941
SMAD1	227798_at	0.628754422	-0.312472385	3.262277391	0.002013687	0.009969456	-1.908503221
PHACTR1	226397_s_at	0.628634783	2.381943478	4.225107111	0.000103213	0.000859364	0.896362933
AGO2	225827_at	0.628360826	1.742773457	3.335083864	0.001629264	0.00840241	-1.711174982
DPM2	209391_at	-0.628330791	0.485469387	-2.913854482	0.005361159	0.021964618	-2.812792455
C16orf46	230281_at	-0.628319565	-1.912442391	-4.739718541	1.87E-05	0.000205485	2.534337485
DBN1	202806_at	0.62824351	-0.511593897	4.689214842	2.22E-05	0.000236837	2.370321081
ATP7B	204624_at	0.628223043	-2.718532826	3.63116877	0.000672455	0.004091602	-0.88161742
ISM1	235182_at	-0.628129004	-1.108327098	-2.909980519	0.005418015	0.022141368	-2.822454063
FAM189B	203550_s_at	0.627804874	0.131336728	7.27279002	2.48E-09	1.54E-07	11.20465078
RP11-121C2.2	230139_at	0.627804009	-0.057702774	4.545349088	3.59E-05	0.000354852	1.906744758
HAT1	203138_at	0.627608913	1.754674022	4.130240665	0.000140323	0.001115524	0.603402844
STRBP	229513_at	-0.627572404	1.075257276	-4.105623288	0.000151897	0.001193516	0.527894478
AATK	205986_at	0.627162413	-0.446117933	4.941696052	9.40E-06	0.000118229	3.196381006
C3orf62	1569374_at	0.627015783	-1.848032543	4.257543356	9.29E-05	0.000788944	0.997231721
LOC101927722	1560550_at	-0.626891739	-3.459361087	-2.852910648	0.006323265	0.025042117	-2.963734217
STEAP4	225987_at	0.626796522	4.051006957	6.092754662	1.67E-07	4.44E-06	7.102580453
UBE2G1	209141_at	0.626598696	1.889121087	6.45558762	4.58E-08	1.56E-06	8.360955996
SUV420H1	222759_at	0.62652087	1.91123	7.316115167	2.12E-09	1.39E-07	11.35517082
XPR1	222581_at	0.626410783	0.90814887	7.881238752	2.86E-10	2.96E-08	13.31088056
AP3M1	222516_at	0.626407391	1.567247174	7.593259334	7.92E-10	6.34E-08	12.31629773
LILRA1	210660_at	0.626343913	3.479819783	6.263246714	9.10E-08	2.70E-06	7.693066474
CTA-331P3.1	1561488_at	0.626286522	-4.478239348	2.866401474	0.006097416	0.024366034	-2.930515493
RP11-473I1.9	217682_at	0.625706522	2.811331522	4.73272846	1.91E-05	0.000209867	2.511598342
EPC2	225838_at	0.62566913	1.197408478	5.909164517	3.20E-07	7.41E-06	6.468944069
IGHM	212827_at	-0.62566	3.268900435	-3.357409005	0.001526073	0.007984325	-1.65012035
MRPL41	225423_x_at	-0.62555713	1.593538826	-5.467230128	1.52E-06	2.66E-05	4.957160067
EXOC6	226259_at	0.62535913	1.557223043	5.122838507	5.04E-06	7.08E-05	3.797649146
RP11-539I5.1	235800_at	-0.625348261	-3.706067609	-2.595509691	0.012420865	0.0431354	-3.575570933
RAG1	206591_at	-0.625237826	-2.894036739	-2.346008963	0.02305564	0.069749913	-4.126476181
FRRS1	1570207_at	-0.625037391	-5.359965652	-3.19430377	0.002448728	0.01167743	-2.090216015
RP11-532F12.5	242354_at	0.624933478	-2.553188043	3.876033171	0.000315126	0.002192114	-0.165499458
RP11-803D5.4	240176_at	-0.624784652	-1.213947978	-5.14476891	4.68E-06	6.63E-05	3.870880002
TFAP2B	214451_at	-0.624701739	-4.525857391	-2.433406235	0.018642116	0.059305865	-3.938429392
LOC100129455	1560475_at	-0.62468913	-4.939418913	-5.311660558	2.62E-06	4.14E-05	4.43098201
RRP36	225788_at	0.624639565	1.297298043	7.075216189	5.01E-09	2.65E-07	10.51757677
MYL6B	204173_at	0.62459823	0.269382167	5.317247269	2.57E-06	4.07E-05	4.449813022
TMX4	201581_at	0.624531304	2.933452609	6.342039166	6.87E-08	2.16E-06	7.966481612
PIK3C3	204297_at	0.624493043	1.857272609	7.990855169	1.94E-10	2.18E-08	13.68809336
CLEC4E	222934_s_at	0.624424783	4.65475587	4.38199815	6.18E-05	0.000554861	1.387423543
LOC100996385	1566039_a_at	-0.624257391	-3.104346522	-3.864580653	0.000326657	0.002254203	-0.199552405
RP11-155O18.6	242848_x_at	-0.624130435	-3.273677391	-3.645830553	0.000643026	0.00394692	-0.839469161
LOC285147	242852_at	0.624116426	0.922879961	4.826497687	1.39E-05	0.000163121	2.817623661
GK	207387_s_at	0.624069565	3.037582609	4.697449529	2.16E-05	0.00023115	2.397020244
PA2G4	208676_s_at	0.623970435	2.417572174	6.770031777	1.49E-08	6.28E-07	9.455112946
ZNF442	208081_s_at	-0.623586957	-3.68630087	-2.072381615	0.043499668	0.113124211	-4.679087805
RHOG	203175_at	0.623413043	3.688993478	6.2991525	8.01E-08	2.46E-06	7.817626168
APC	215310_at	0.623412574	0.99928893	5.172008093	4.25E-06	6.13E-05	3.96196205
DNAH11	1553159_at	-0.623236957	-4.008560217	-4.160615937	0.000127217	0.001027939	0.696867132
PLCB4	203896_s_at	-0.623148696	-4.759301304	-4.798903318	1.53E-05	0.000175918	2.727347709
B3GALT1	222969_at	-0.622881304	-4.992375	-4.803048211	1.51E-05	0.000173552	2.740896399
SLC6A13	237058_x_at	0.622724652	-3.969811152	1.995216584	0.051581859	0.128598434	-4.824631531
JTB	210434_x_at	0.622614783	4.004842174	7.754083307	4.48E-10	4.07E-08	12.87232858
RRS1	209567_at	-0.622573748	0.82202617	-7.1647501	3.64E-09	2.07E-07	10.8290546
LOC101928069	244214_at	0.62255913	-2.790946957	3.413112885	0.001294976	0.00699843	-1.496686012
MTFR2	228069_at	0.622420339	-1.352312004	4.241499085	9.79E-05	0.000822261	0.947294184
PFDN1	201507_at	0.62229587	1.274839239	8.177130851	1.01E-10	1.30E-08	14.3271223
NUP62CL	232960_at	-0.622212609	-3.189299348	-4.124622917	0.000142886	0.001133821	0.586152685
TBC1D30	213913_s_at	0.621956739	-2.752764674	2.875698014	0.005946165	0.023871749	-2.907559799
F8	205756_s_at	0.6217736	-1.120025809	5.498720602	1.36E-06	2.43E-05	5.064100704
STON2	227461_at	0.621640587	-0.73848275	3.847758543	0.000344334	0.002354453	-0.24947514
AP5B1	231858_x_at	0.62162827	2.252331517	2.667090807	0.01033241	0.037254135	-3.409707875
KCNE1L	220010_at	0.621558174	-2.684073957	3.2251558	0.002241293	0.010870146	-2.008045401
MFN2	201155_s_at	0.621017826	2.129856739	4.27150451	8.87E-05	0.000759168	1.040754736
ZNF625	1552769_at	-0.621015652	-4.019013478	-3.755282283	0.000459217	0.002983601	-0.521832075
FZD5	221245_s_at	0.620946348	-2.816800739	2.677781326	0.010049727	0.036447302	-3.38464783
ARFIP1	218230_at	0.620917391	2.311128261	5.2507456	3.24E-06	4.94E-05	4.225990079
WSB1	201296_s_at	0.62086	2.836060435	6.826597699	1.22E-08	5.33E-07	9.6520709
PAQR9	1558322_a_at	0.620505957	-4.005667457	1.581708329	0.120134729	0.240576492	-5.522439765
RFPL1S	214120_at	-0.620090435	-3.922180435	-2.616524673	0.011770903	0.041346133	-3.527227462
ABHD4	218581_at	0.619977833	0.137060238	4.808308891	1.48E-05	0.000171284	2.758098204
C15orf54	1562367_at	-0.619623043	-2.336281522	-2.281167974	0.026911856	0.078679121	-4.262449071
C10orf12	226892_at	0.619419565	1.933970652	6.73625691	1.68E-08	6.88E-07	9.337518405
IRS2	209185_s_at	0.619362174	4.080311522	5.827622118	4.28E-07	9.36E-06	6.188416717
LINC00969	1557293_at	-0.619304609	1.104856391	-4.296541358	8.18E-05	0.000707332	1.118965074
CES2	209667_at	0.619215217	1.27886413	8.1903684	9.62E-11	1.26E-08	14.37243328
MAN2A1	226538_at	0.619125652	2.518915	5.355882028	2.25E-06	3.64E-05	4.580174707
C9orf66	1552755_at	0.618854009	-0.934537778	3.369593287	0.001472403	0.007757882	-1.616692231
FMNL3	232249_at	-0.618829435	0.639528761	-4.846879065	1.30E-05	0.000153607	2.884416344
POLB	203616_at	0.618808261	2.960443261	5.997329021	2.34E-07	5.75E-06	6.772905838
KRBOX1-AS1	1556796_at	-0.618783913	-4.76399413	-3.80549735	0.000392906	0.002632541	-0.374382472
RCBTB1	218352_at	0.618743548	-0.253144313	4.533623715	3.74E-05	0.000366405	1.869210431
CUL4B	202214_s_at	0.61863913	2.884567391	8.250671099	7.78E-11	1.06E-08	14.57866613
DEFB108B	1561165_a_at	-0.618625217	-4.773650435	-5.196790899	3.90E-06	5.74E-05	4.044947481
ESCO2	235588_at	-0.618612174	-3.68664087	-2.727651724	0.008822505	0.032821052	-3.266767495
RP5-1085F17.3	227547_at	0.618201739	2.961309565	7.190698965	3.32E-09	1.92E-07	10.91929362
GAS2L1	31874_at	0.618174687	1.0740817	4.232595131	0.000100729	0.000842845	0.919617696
CYFIP1	208923_at	0.618097826	1.817440217	5.677384677	7.27E-07	1.45E-05	5.673291578
PLA2G4C	209785_s_at	0.617803817	-1.856574613	2.001291617	0.050901594	0.127371622	-4.813342347
TFG	217839_at	0.61779	2.047799348	6.52286165	3.60E-08	1.28E-06	8.594873627
CDK5R1	204995_at	0.617770317	1.018884289	3.299142747	0.00180941	0.009174145	-1.808930264
WDR41	218055_s_at	0.617688952	1.176127507	3.788326137	0.000414471	0.002752334	-0.424922533
PFKFB3	202464_s_at	0.617291304	3.864680435	6.454642611	4.60E-08	1.56E-06	8.357671083
IPCEF1	214735_at	0.617152609	2.036058913	6.875376563	1.02E-08	4.70E-07	9.821916971
DTX1	227336_at	-0.616957609	-1.229830543	-5.17739953	4.18E-06	6.04E-05	3.980005914
LAMP5	219463_at	0.616806774	-1.781720526	3.309033027	0.00175804	0.008947204	-1.782096362
NIPSNAP3A	224436_s_at	0.616787226	0.051636261	4.25652978	9.32E-05	0.000790935	0.994074459
RP11-38L15.2	233048_at	-0.616775652	-3.392107826	-5.27830689	2.94E-06	4.57E-05	4.318663383
PTPRCAP	204960_at	0.61675913	2.250379565	4.706698851	2.09E-05	0.000224939	2.427029679
ALKBH7	227879_at	-0.616702957	1.161170261	-5.173835918	4.23E-06	6.10E-05	3.968078757
SSSCA1-AS1	1557131_at	0.616268261	-3.06471587	3.450966567	0.001157364	0.00639518	-1.391540754
AGTRAP	225059_at	0.616259565	2.748429783	5.065365388	6.15E-06	8.34E-05	3.606166625
BMPR1B	242579_at	-0.61620913	-5.223541087	-3.964573676	0.000238319	0.001742338	0.099523711
LINC01004	235217_at	0.616082869	0.357231844	3.799531729	0.000400272	0.002674452	-0.391955035
LOC101929239	1562864_at	-0.616019565	-4.568561957	-4.413409945	5.57E-05	0.00050824	1.486672937
KIAA1107	214098_at	0.615954348	-2.42000587	3.285643009	0.001881825	0.009442221	-1.845475274
NDUFA3	218563_at	0.615830435	1.998915217	7.35348785	1.86E-09	1.25E-07	11.48495964
CCDC142	239922_at	-0.615494833	-0.319497427	-5.35729678	2.23E-06	3.63E-05	4.584952835
METTL25	229018_at	0.615453739	1.292583391	6.074576718	1.78E-07	4.64E-06	7.039729411
LBX2-AS1	238422_at	0.615380478	-1.467745848	4.582715996	3.17E-05	0.000318423	2.026615715
CCR2	206978_at	0.615307826	2.999732174	4.76793266	1.70E-05	0.000191099	2.626241883
BC062763	1562098_at	0.61512187	-2.821971239	3.502591339	0.000991984	0.005627098	-1.24702089
LOC101929289	240142_at	0.615082739	-1.848551674	4.145529835	0.00013357	0.001069696	0.650406979
LOC647070	215467_x_at	-0.615078478	-1.191271413	-5.428791606	1.74E-06	2.96E-05	4.826814
LRRK1	1565628_at	0.615030848	0.772608876	3.739242093	0.000482578	0.003111115	-0.56870695
GRAMD1C	219313_at	0.614940291	0.174732767	2.673614854	0.010159044	0.03673916	-3.394423459
KCNG1	214595_at	-0.614880435	-2.488832826	-4.155767657	0.000129226	0.001041841	0.681927387
MMP19	204574_s_at	-0.614840435	2.129075435	-5.897312532	3.34E-07	7.66E-06	6.428132545
ZNF585A	227674_at	0.61477053	-0.116572135	3.987946832	0.000221279	0.001640069	0.16999383
RFX2	226872_at	0.6147513	1.312636524	4.235068351	9.99E-05	0.000837383	0.927302641
RAP1GDS1	209444_at	0.614686957	1.75836087	6.654379241	2.25E-08	8.54E-07	9.05248667
CYP27A1	203979_at	0.614307522	1.943402457	2.154914427	0.036097755	0.098351395	-4.518322908
UBE2J2	225209_s_at	0.614105217	2.268074348	7.205792122	3.14E-09	1.84E-07	10.9717732
JHDM1D-AS1	232579_at	0.61404613	1.290796983	2.453094124	0.017759616	0.057110853	-3.895324415
NSD1	219084_at	0.614020378	0.769428898	6.397633058	5.64E-08	1.82E-06	8.159558157
LRRC59	222231_s_at	0.614000435	1.681665435	7.091059142	4.74E-09	2.55E-07	10.57270442
DHDDS	218547_at	0.613916674	0.788499228	8.085766924	1.39E-10	1.63E-08	14.01401889
CERS4	218922_s_at	-0.613861304	-1.60721413	-6.032888509	2.07E-07	5.21E-06	6.895678313
MAP3K7CL	221211_s_at	-0.613824083	1.446296654	-2.997081546	0.004266061	0.018351521	-2.603071206
DENND1B	228032_s_at	0.613770609	1.363220087	4.608469124	2.91E-05	0.000295812	2.109452846
PRSS35	235874_at	-0.613719565	-5.066736739	-3.669013187	0.000598998	0.003731678	-0.772629975
OLR1	210004_at	0.613592174	-3.045965217	1.455741436	0.151826301	0.285448737	-5.706254812
SAMD9L	230036_at	0.613484348	2.708885652	4.721677925	1.99E-05	0.000216645	2.475675086
CGRRF1	204605_at	0.613448065	0.773730185	4.435945291	5.17E-05	0.000478191	1.558060135
ARSG	230856_at	0.613271739	1.54511413	5.68764567	7.01E-07	1.41E-05	5.708396215
ABCG2	209735_at	0.613132348	-1.541084261	1.697020892	0.096021562	0.20375766	-5.342157718
HINT1	1555961_a_at	0.613021304	4.069841087	5.216551673	3.65E-06	5.43E-05	4.111194973
GNB4	225710_at	0.61281	2.367818043	6.050703983	1.94E-07	4.96E-06	6.957223346
AP3D1	208710_s_at	-0.612709876	1.041336366	-5.908530886	3.21E-07	7.41E-06	6.46676189
RP11-182J23.1	1564936_at	0.612694	-1.68166387	3.396358567	0.001360732	0.007286509	-1.542998314
RP11-250B2.3	244604_at	-0.612439565	-4.154196304	-3.274681823	0.001942633	0.009670738	-1.875078309
CEP164	204251_s_at	-0.612165974	-0.621375622	-5.884123733	3.50E-07	7.95E-06	6.382732459
TRAPPC3L	232368_at	-0.612085217	-3.458121304	-3.304811244	0.001779796	0.009040932	-1.793556923
LOC200609	233209_at	-0.611779565	-4.047150652	-3.06741198	0.003507483	0.015663958	-2.422698548
ABCD1	205142_x_at	0.611718243	-0.941306965	6.435622817	4.92E-08	1.64E-06	8.291563284
DRAM1	218627_at	0.611669913	1.326095826	5.075724729	5.93E-06	8.09E-05	3.640633491
TAF8	1556176_at	0.611578017	0.122556835	4.769631536	1.69E-05	0.000190335	2.631781989
EXTL2	209537_at	0.611512783	-1.94237187	3.411927871	0.001299526	0.007012517	-1.499966207
MAPRE2	202501_at	0.611355217	2.103403696	7.095636408	4.66E-09	2.53E-07	10.58863075
USP44	224048_at	-0.611255652	-3.291534348	-3.488346208	0.001035216	0.005830326	-1.28702719
ASPN	219087_at	-0.611215652	-4.68969	-3.019922755	0.004004314	0.017457907	-2.544803832
ESM1	208394_x_at	-0.611103913	-4.68633413	-3.528794108	0.000916921	0.005265429	-1.173180424
FAM26F	229390_at	0.610987391	2.710154565	4.174922159	0.000121463	0.000992563	0.740998637
RHEBL1	1570253_a_at	-0.610804783	-2.334109783	-4.14178116	0.000135196	0.00108032	0.638874663
CRIPT	239050_s_at	0.610757391	2.503161304	8.011536057	1.80E-10	2.07E-08	13.75916697
HLX	214438_at	0.610703609	1.149606587	5.066963533	6.12E-06	8.31E-05	3.611482487
DTD1	234107_s_at	0.610579062	0.754275599	7.31096213	2.16E-09	1.40E-07	11.33727141
PPP4R1	201594_s_at	0.610491739	3.180958913	5.863458937	3.77E-07	8.41E-06	6.311629268
GRHL1	222830_at	-0.610453478	-3.247960652	-2.819818726	0.006910513	0.026929487	-3.044743672
LOC101593348	243272_at	0.610372174	-3.606983043	3.539790832	0.000887062	0.005125224	-1.142094624
NDUFC1	203478_at	0.610202174	2.537170652	6.72226786	1.77E-08	7.09E-07	9.288814911
NDUFB11	218320_s_at	0.60999913	3.206399565	7.757640554	4.42E-10	4.05E-08	12.88461085
BTBD7	1556000_s_at	0.60965	2.380855435	5.293300484	2.79E-06	4.36E-05	4.369131779
SCYL2	224960_at	0.609196087	2.145711087	6.268725676	8.92E-08	2.67E-06	7.712069303
DAD1	200046_at	0.60907087	2.960039783	7.35644626	1.84E-09	1.24E-07	11.49523155
LOC102546226	1561473_at	-0.609036087	-4.790008913	-4.366585094	6.50E-05	0.00057919	1.338834823
ANXA5	200782_at	0.608957391	2.795435217	6.391291554	5.76E-08	1.85E-06	8.137528093
RP1-100J12.1	240406_at	0.608931304	-5.100755652	3.447862709	0.001168101	0.006446288	-1.400188688
HELZ2	228230_at	0.608828248	-0.642866746	4.78374228	1.61E-05	0.000183161	2.677824679
SNX29P2	1559297_at	-0.608776522	-1.493075217	-5.626842238	8.69E-07	1.67E-05	5.500555636
FFAR2	221345_at	0.608430843	1.064821504	3.717781918	0.000515625	0.00328961	-0.631248201
SEC61G	203484_at	0.608122174	2.50009587	6.654596787	2.25E-08	8.54E-07	9.05324388
ANKRD36	214723_x_at	-0.607834913	1.403721674	-4.11224287	0.000148697	0.001175192	0.548177377
FHOD3	218980_at	-0.607623478	-3.575696087	-4.513666681	3.99E-05	0.000385129	1.805414694
CBX4	227558_at	0.607569565	0.874193043	5.954639212	2.73E-07	6.48E-06	6.625645541
TLR2	204924_at	0.607524348	3.736518696	5.773886181	5.17E-07	1.09E-05	6.003898701
NPRL3	214273_x_at	-0.60730387	2.674765457	-2.385836592	0.020939708	0.064778483	-4.041454627
PAPSS2	203060_s_at	0.607268548	-0.483862248	3.902655389	0.000289819	0.002047646	-0.086137742
FGGY	219718_at	0.607254913	-1.726872543	5.822841311	4.35E-07	9.43E-06	6.171988835
RS1	207363_at	0.607176522	-2.934033043	3.485742154	0.001043311	0.005863716	-1.294329965
TSPAN2	227236_at	0.607175217	2.088548478	5.131996075	4.89E-06	6.90E-05	3.828217521
CTNNAL1	202468_s_at	0.607143509	-0.622883028	2.396280598	0.020414512	0.063579721	-4.018972278
CYP2C9	214420_s_at	-0.607111304	-4.617711304	-4.016902074	0.000201798	0.00151681	0.257581729
WDR46	209196_at	-0.606979091	0.145297402	-6.806971572	1.31E-08	5.65E-07	9.583733382
LOC100129406	240868_at	0.60695087	-4.548339783	3.116274404	0.003057029	0.014016507	-2.295727043
GZMH	210321_at	0.60675	3.741218478	2.994489401	0.004296756	0.018432299	-2.609664556
EMC3-AS1	237005_at	-0.606610691	-0.490758394	-5.737825541	5.87E-07	1.20E-05	5.88023962
NPC1	202679_at	0.606457826	1.475355	7.190148213	3.33E-09	1.92E-07	10.91737852
MPC2	202427_s_at	0.606451739	1.93702587	8.265590356	7.39E-11	1.04E-08	14.62964366
TRIM21	204804_at	0.606178696	3.119337174	5.38914098	2.00E-06	3.32E-05	4.692583854
ST6GALNAC4	220937_s_at	-0.605942078	-0.552757135	-2.754933276	0.008211059	0.030966645	-3.201606609
CC2D2B	243534_at	0.605791174	-1.775253109	4.631022873	2.70E-05	0.000278041	2.182145444
PGM1	201968_s_at	0.605734783	2.300176087	6.416604326	5.27E-08	1.73E-06	8.225472253
KIT	205051_s_at	0.605684087	-1.90763187	2.636050557	0.011195014	0.039703247	-3.482047178
DCAKD	224522_s_at	0.605449478	-1.479183957	4.472524313	4.58E-05	0.000433594	1.67425633
SLC17A5	223441_at	0.6051157	0.743353498	6.637130859	2.40E-08	9.00E-07	8.992452701
PSMD2	200830_at	0.605004783	2.808606739	8.727366083	1.48E-11	3.12E-09	16.19775454
MOB4	202919_at	0.604993043	1.084766087	4.451121674	4.91E-05	0.000458867	1.606221175
SLC51A	229230_at	0.604961652	-2.46201613	3.395102595	0.001365787	0.007309963	-1.546464447
CCPG1	221156_x_at	0.604943174	1.262108978	3.638916396	0.000656747	0.004015963	-0.859357326
LOC100132319	224526_at	0.604855413	-1.236486207	2.232574641	0.030167743	0.085833987	-4.362335316
POC1A	226355_at	0.60485	-2.469842826	4.693172722	2.19E-05	0.000233929	2.383151481
GBP6	1559607_s_at	0.604611304	-5.214221304	3.421120019	0.001264629	0.006866984	-1.474503556
PSEN1	203460_s_at	0.604478261	3.141295652	7.990793639	1.94E-10	2.18E-08	13.68788185
LMBRD2	226779_at	0.604291304	1.380036957	4.339007843	7.11E-05	0.000626785	1.252083683
CD200	209583_s_at	-0.604216539	-1.610714339	-1.858930701	0.069033291	0.159696178	-5.070159658
PLIN2	209122_at	0.604079609	1.531844152	5.881459547	3.53E-07	7.99E-06	6.373563371
KIAA2013	224708_at	0.604076957	2.716542826	7.096681465	4.64E-09	2.53E-07	10.5922669
SQRDL	217995_at	0.60387913	4.059383043	5.931863391	2.96E-07	6.92E-06	6.547140275
DHRS9	224009_x_at	0.603852435	1.692826217	3.181416654	0.002540628	0.012025638	-2.124387259
LINC00173	1563369_at	0.603842522	1.178134304	3.696952141	0.000549773	0.003478044	-0.691761593
TMEM39A	222690_s_at	0.603733219	0.221282257	5.325260853	2.50E-06	3.98E-05	4.476833018
RBM38	212430_at	-0.603497043	3.619455826	-2.298729927	0.025814414	0.076066287	-4.225922958
NFIA	224970_at	0.603359191	0.989774361	3.696058783	0.000551286	0.003486591	-0.694352692
TOMM5	225036_at	0.603100565	1.57747637	4.456080845	4.83E-05	0.000452753	1.621973499
SELP	206049_at	0.603055129	0.117796701	4.531089385	3.77E-05	0.000368608	1.86110281
SPAG6	210032_s_at	0.603011739	-4.693776304	4.401386647	5.79E-05	0.000526803	1.448648341
UQCRC1	201903_at	-0.602784883	0.852890167	-5.094189822	5.57E-06	7.66E-05	3.702121116
CCR6	206983_at	-0.602693087	1.376870848	-6.231548782	1.02E-07	2.98E-06	7.583157804
LILRP2	214561_at	0.602406087	-4.387304783	3.822177253	0.000372995	0.002517046	-0.325171137
DCAF10	222804_x_at	0.602328609	1.449534739	3.161239875	0.002691065	0.012600003	-2.177706233
STOM	201061_s_at	0.602322174	3.744652391	4.47659504	4.52E-05	0.000429088	1.687211627
CARD8	204950_at	0.602130435	3.612608696	6.755620139	1.57E-08	6.52E-07	9.404934809
NASP	201970_s_at	0.601937243	0.714972543	6.160002806	1.31E-07	3.70E-06	7.335283019
XK	206698_at	0.601901696	2.334303022	1.828629063	0.073530358	0.167451878	-5.122711437
RPS19BP1	225148_at	0.601624783	1.770573261	7.530525501	9.90E-10	7.52E-08	12.09903514
SPOCK1	202363_at	0.601573478	-2.902001087	3.771595661	0.000436575	0.002863988	-0.474046553
FIBP	202041_s_at	0.601254348	2.323222826	7.951519719	2.23E-10	2.44E-08	13.55282667
RNF146	223886_s_at	0.601203913	2.40015413	6.519871681	3.64E-08	1.30E-06	8.584474548
FAM76B	226753_at	0.601066957	1.827446522	4.481637366	4.44E-05	0.000423448	1.703265783
RRAGD	221524_s_at	0.600905217	1.579778696	4.687912848	2.23E-05	0.000237644	2.366101234
CD55	1555950_a_at	0.600870435	3.957083043	4.996542686	7.79E-06	0.000100964	3.377728916
RPS6KC1	218909_at	0.600852087	0.842281696	6.731915582	1.71E-08	6.92E-07	9.322403708
SLC7A1	212295_s_at	0.600769565	2.285841304	5.242318516	3.33E-06	5.05E-05	4.197680158
VAMP7	202829_s_at	0.600449565	1.84562913	6.369459348	6.23E-08	1.99E-06	8.061695944
UVSSA	233893_s_at	0.600237826	3.358736304	7.648471365	6.51E-10	5.47E-08	12.50734619
LOC100506675	237267_at	-0.600153478	-2.975324565	-5.022082941	7.14E-06	9.39E-05	3.462390766
CHN1	212624_s_at	0.6001004	-1.475678061	3.312591199	0.001739899	0.008873649	-1.772430105
TAF15	202840_at	0.599835217	1.133530652	6.08995945	1.69E-07	4.46E-06	7.092914417
HTR2A	207135_at	-0.599821304	-4.84397587	-3.487204007	0.001038759	0.005846525	-1.290230766
TERF2IP	201174_s_at	0.59962087	3.467088696	7.12912277	4.13E-09	2.31E-07	10.70513178
C20orf197	1553311_at	0.599188217	-1.156853717	2.580733317	0.012897314	0.044466062	-3.60938661
HOOK3	226395_at	0.598844348	2.502504783	7.523938296	1.01E-09	7.67E-08	12.07621105
RP11-793H13.11	239389_at	0.598838348	-1.935893	4.448603693	4.96E-05	0.000462114	1.598225834
CACNA2D1	207050_at	-0.598482174	-4.523889783	-3.16321016	0.002676013	0.012543088	-2.172509371
HES1	203395_s_at	-0.598113013	-0.649340007	-4.833248474	1.36E-05	0.000159938	2.839736282
MIS18A	228597_at	-0.59789602	-0.204407198	-4.442825917	5.05E-05	0.000469225	1.579886776
ZNF26	219595_at	0.597875113	0.26157717	5.01288431	7.37E-06	9.64E-05	3.43188337
THRB	229657_at	-0.59781	-3.777020652	-1.900031406	0.063307482	0.150024461	-4.997685294
PKI55	214717_at	0.597751818	-0.036811483	5.751323475	5.60E-07	1.16E-05	5.926510678
SETD7	224928_at	0.597682056	0.767970624	5.973181485	2.55E-07	6.14E-06	6.689589946
CDKN2B	236313_at	0.597572955	-0.836571788	3.593797966	0.000753413	0.004476974	-0.988607969
OAZ3	213863_s_at	-0.597539947	-0.395192595	-6.243667313	9.76E-08	2.87E-06	7.625171157
MTMR11	1556034_s_at	0.5975393	1.107283133	4.598996687	3.00E-05	0.000304211	2.078963064
RRAGA	201628_s_at	0.597483043	2.541963261	8.787888747	1.20E-11	2.82E-09	16.40178159
ZC3H12C	231899_at	0.59744713	-1.503764696	2.97155437	0.004577468	0.019398254	-2.667830819
IL21R	237753_at	-0.597398957	1.106517913	-4.870755385	1.20E-05	0.000144286	2.962783963
ZNF619	1552836_at	0.597338696	-3.452966739	3.219093427	0.002280697	0.01102914	-2.024232123
GFPT1	226886_at	0.597153383	-0.337551569	6.327278862	7.24E-08	2.25E-06	7.915240804
THOC5	209418_s_at	0.596894348	2.755551522	6.011750179	2.23E-07	5.51E-06	6.82268467
TAB3	227357_at	0.59674087	1.854970435	5.40739708	1.88E-06	3.15E-05	4.754357585
CAMKMT	219617_at	0.596666478	-1.323784587	5.414111245	1.83E-06	3.09E-05	4.777089039
MB21D1	242077_x_at	-0.596555826	-1.622544435	-3.562278441	0.000828869	0.004840658	-1.078349863
CD79A	1555779_a_at	-0.596500391	1.279454152	-3.220947718	0.002268575	0.010977878	-2.019283196
ASH1L-AS1	1554057_at	0.596456	-1.169128522	3.22230145	0.002259765	0.010945025	-2.015669053
EZH1	32259_at	0.596178696	2.847263261	6.449875059	4.68E-08	1.57E-06	8.341099212
RP4-545K15.5	240169_at	0.596149174	-1.582186283	3.692177283	0.000557902	0.00351816	-0.705606558
PDLIM7	203370_s_at	0.596058261	2.545137826	4.865919184	1.22E-05	0.000146115	2.946899937
DPPA2	240301_at	-0.596045217	-3.915435217	-3.226820231	0.002230588	0.010830353	-2.003597883
TAX1BP1	200976_s_at	0.595966522	3.070261522	6.34440774	6.81E-08	2.15E-06	7.974705054
CALCOCO2	210817_s_at	0.595833043	2.768494783	7.338621338	1.96E-09	1.30E-07	11.43333674
PELI2	219132_at	0.595628261	2.794848913	5.46713075	1.52E-06	2.66E-05	4.956822801
ADRA1A	211491_at	-0.595586522	-4.359188913	-3.250886147	0.002081097	0.010267979	-1.939126672
SLC16A10	236220_at	-0.59537913	-2.50286	-1.983541385	0.052911251	0.131262819	-4.846245701
SLC22A16	232233_at	0.595370235	-1.52692097	2.92145909	0.005251162	0.021606291	-2.793800503
KDM5B	211202_s_at	0.595297835	0.959948909	6.208036061	1.11E-07	3.20E-06	7.501664817
GYPC	202947_s_at	-0.595276087	5.009544565	-3.235947536	0.002172736	0.010620122	-1.97918259
LOC102724017	235466_s_at	0.595249952	-0.016283715	3.654232233	0.000626723	0.00386791	-0.815273443
VASP	202205_at	0.595190572	0.390494401	5.151050316	4.57E-06	6.52E-05	3.891871601
NOL7	202882_x_at	0.595055652	2.722123478	5.289335043	2.83E-06	4.41E-05	4.355780503
ZNF175	205497_at	0.594760522	-1.312138435	6.03274793	2.07E-07	5.21E-06	6.89519276
COL4A1	211980_at	0.594734348	-4.457478043	3.432939994	0.001221064	0.006679835	-1.441700476
LOC101928988	1560257_at	0.594684144	-0.570177928	3.618537918	0.000698838	0.004218938	-0.917849749
ZNF281	228785_at	0.59464913	2.005559348	4.66036786	2.44E-05	0.000256916	2.276928316
LONRF1	226038_at	0.594545689	0.346671529	4.326025238	7.42E-05	0.000649468	1.211326454
PPP5C	201979_s_at	-0.594476522	-2.315086522	-7.301675501	2.23E-09	1.43E-07	11.30501144
ANO5	229313_at	0.59444913	-3.137508043	2.315975573	0.024775735	0.073616703	-4.18983601
ME2	209397_at	0.594383043	2.610165435	7.083254444	4.87E-09	2.61E-07	10.54554752
DIAPH2	205726_at	0.594204965	0.745094648	6.554690876	3.22E-08	1.16E-06	8.705589216
CBS	1553972_a_at	0.594129315	-0.911255342	2.387386576	0.020861005	0.064590373	-4.03812294
ZFYVE16	203651_at	0.594065217	2.328332609	4.136300011	0.000137608	0.001096759	0.622021501
POLR2I	212955_s_at	0.593945652	1.959703261	5.882132376	3.53E-07	7.98E-06	6.375878925
PM20D1	239929_at	0.59378087	-4.375334783	2.118886382	0.039180895	0.104449479	-4.589142754
TNFSF18	221371_at	-0.593551739	-4.527466739	-4.167395372	0.000124458	0.00101093	0.717771338
CYBB	203923_s_at	0.59354	3.143404783	6.098062212	1.64E-07	4.38E-06	7.12093578
VEGFA	210512_s_at	0.593401461	0.216043339	3.539117035	0.000888865	0.00513153	-1.144000964
USP49	229351_at	0.593155413	-0.183189254	4.58487499	3.15E-05	0.000316572	2.033553387
PARL	218271_s_at	0.593132174	2.460509565	8.684844925	1.71E-11	3.40E-09	16.05419428
PIAS2	235107_at	0.59309354	0.877659361	5.099468356	5.47E-06	7.56E-05	3.719710421
GRAMD4	212856_at	-0.593035335	-0.132087654	-6.209639392	1.10E-07	3.18E-06	7.507220855
GGNBP2	218079_s_at	0.592892609	2.908185435	6.871693619	1.04E-08	4.73E-07	9.809093259
GSTM3	202554_s_at	0.592873074	-0.812884789	2.298219957	0.025845711	0.076146947	-4.226986787
TRIM69	1568592_at	0.592751304	1.924010435	6.57656771	2.97E-08	1.08E-06	8.781699925
PPM1M	226074_at	0.592603478	2.515510435	6.562402454	3.13E-08	1.14E-06	8.732417005
MADCAM1	208037_s_at	0.592218513	-1.762379874	2.895844028	0.00563028	0.022802265	-2.857633694
BC041025	1558078_at	-0.591970674	0.623005967	-3.806155062	0.000392102	0.002627966	-0.372444183
PPP2R5A	202187_s_at	0.591908696	3.177728261	6.04689029	1.97E-07	5.02E-06	6.944046685
FAM43A	227410_at	-0.591862539	0.210631774	-5.266819261	3.06E-06	4.72E-05	4.28002134
MLLT1	224993_at	0.591720465	0.435778007	6.193743376	1.17E-07	3.34E-06	7.452142621
RP1-135L22.1	236881_at	-0.591692174	-4.145627826	-3.606516961	0.000724865	0.004349392	-0.95226545
SLIT1	213601_at	0.591608087	-2.568446826	4.197833186	0.000112772	0.000928904	0.811820957
MMRN1	205612_at	0.591552174	-3.888223478	2.499624885	0.015822016	0.052189756	-3.792378382
LINC-PINT	228702_at	0.591509522	1.386506935	5.629068845	8.62E-07	1.66E-05	5.508159002
MYO1C	214656_x_at	-0.591491916	0.053531451	-5.511189924	1.30E-06	2.34E-05	5.106483875
LAMTOR3	217971_at	0.591226522	1.564404565	4.515047279	3.97E-05	0.000383988	1.809824352
C5	205500_at	0.591037435	-1.4163765	3.934933982	0.00026176	0.001883819	0.010462512
TMEM185B	219253_at	0.590214318	0.067513263	4.860028705	1.24E-05	0.000148646	2.927560418
SCPEP1	218217_at	0.590135217	2.472180652	5.570162835	1.06E-06	1.96E-05	5.307213404
POLR2K	202635_s_at	0.590129956	-0.511305452	2.954793556	0.004793338	0.020092865	-2.710143089
GALK1	229458_s_at	0.590121739	1.59983913	6.157778254	1.32E-07	3.72E-06	7.32758072
LRCH3	235347_at	-0.590045991	0.908294396	-5.789875207	4.89E-07	1.04E-05	6.058771426
TPPP3	218876_at	-0.589989065	-0.003401076	-3.097880358	0.003219814	0.014651202	-2.343682341
CEP128	244033_at	0.58998463	-1.198126815	3.730671361	0.000495525	0.003180377	-0.593708371
C17orf104	1566480_x_at	-0.589924348	-2.241396522	-4.334868627	7.21E-05	0.000634222	1.239083352
ERI3	208973_at	-0.589767276	-0.255147545	-4.797601367	1.54E-05	0.000176508	2.723092775
VARS2	226200_at	0.589736697	0.128612278	5.780139103	5.06E-07	1.07E-05	6.025354992
NCAM1	231532_at	-0.589674264	-0.744424558	-3.318869149	0.001708324	0.008741434	-1.755359281
TAS2R38	1553555_at	0.589633913	-4.600615217	5.246487626	3.29E-06	5.00E-05	4.211684336
FAM181A-AS1	1557211_a_at	-0.58951	-4.626378478	-3.566334489	0.000818769	0.004793306	-1.066827277
LSM10	225593_at	0.589457826	1.578141957	6.911663509	8.99E-09	4.21E-07	9.948262219
MAN1C1	218918_at	-0.589304743	-0.29403452	-4.55515264	3.48E-05	0.000345078	1.938156609
ZNF23	213934_s_at	-0.589059135	0.330333041	-3.546694983	0.000868793	0.005042539	-1.122548811
EDIL3	207379_at	-0.589021739	-3.995442609	-3.676716277	0.00058502	0.003657219	-0.750367957
LOC100505874	234082_at	-0.588813913	-3.671023478	-1.559249893	0.12535777	0.248165742	-5.556224543
CLDN23	228707_at	-0.588798506	-0.825366266	-3.063643911	0.003544689	0.015800788	-2.432434122
PABPC1L	231838_at	0.58875613	1.600125891	4.638007799	2.63E-05	0.000273417	2.20468587
KNOP1	213235_at	-0.588711244	0.001576526	-4.841479231	1.32E-05	0.00015603	2.866710955
C1orf162	228532_at	0.588703043	4.129164565	7.499871276	1.10E-09	8.15E-08	11.99280385
ZNF138	244743_x_at	-0.588538852	-0.786378561	-3.189966221	0.002479304	0.011784313	-2.101727429
MTUS1	239576_at	-0.588445913	-2.383097739	-3.270292569	0.001967499	0.009761749	-1.886914802
TCRBV15S1	234886_at	-0.588435957	-1.443910587	-3.274779147	0.001942085	0.009670233	-1.874815741
LACE1	1552490_at	-0.587937391	-4.455476522	-3.647307236	0.000640132	0.003935846	-0.835218796
CCDC7	1553214_a_at	-0.587698861	-1.059773352	-3.065380104	0.0035275	0.015734046	-2.427949317
GYPA	211821_x_at	0.58753313	0.834232665	1.549606153	0.127655853	0.251651115	-5.570597785
AREL1	202128_at	0.587498696	2.481627609	6.349276959	6.70E-08	2.12E-06	7.99161122
SH2D4B	1563849_at	0.587375652	-4.437191304	2.7449214	0.008430762	0.031619006	-3.225574573
SKI	229265_at	0.58711913	1.683572609	4.819071044	1.43E-05	0.000166357	2.793309522
TEX12	221438_s_at	-0.587063913	-4.275517609	-3.274091651	0.001945959	0.00968062	-1.876670413
AMPD2	212360_at	0.586953913	3.618794348	5.771465259	5.22E-07	1.09E-05	5.995592625
FDX1L	226451_at	-0.586769294	-0.667033753	-6.23385119	1.01E-07	2.96E-06	7.591139354
INVS	210114_at	0.586671804	-1.140562793	4.646855484	2.56E-05	0.000267072	2.233255916
ACP6	218795_at	0.586529563	-0.307050014	5.262822436	3.11E-06	4.76E-05	4.266582022
PSMC3	201267_s_at	-0.586432447	0.806340298	-6.907034698	9.13E-09	4.25E-07	9.932145812
TSPAN13	217979_at	-0.586315783	1.87512037	-3.423392382	0.00125614	0.006829454	-1.468202582
BDNF	239367_at	-0.586213913	-3.166147391	-3.892089631	0.000299619	0.002102478	-0.117668466
SIGLEC7	207224_s_at	0.585588261	2.041172391	5.973714166	2.55E-07	6.14E-06	6.691427348
CD36	206488_s_at	0.585572609	3.138525435	4.169476882	0.000123623	0.001006411	0.724192815
ARMC12	231263_at	0.585491739	-2.738040652	6.906170553	9.16E-09	4.26E-07	9.929137053
ELFN1	229581_at	-0.585413043	-4.39619	-3.022458905	0.003976197	0.017370292	-2.538315547
ANKRD18A	244297_at	-0.585375043	-2.179201435	-3.053630667	0.003645366	0.016163061	-2.45826614
SCN7A	228504_at	-0.585353043	-4.835701739	-2.8591342	0.006218129	0.024743401	-2.948423673
GNAI3	201180_s_at	0.585040435	2.542928913	6.658690939	2.22E-08	8.46E-07	9.067494475
CLPB	221845_s_at	0.584786017	-0.370860057	5.665457283	7.58E-07	1.49E-05	5.632501057
SOX30	207678_s_at	-0.584638696	-4.953943261	-3.732049354	0.000493421	0.003167813	-0.5896908
LINC00926	230245_s_at	-0.584602087	2.647912	-3.391510214	0.001380344	0.007364217	-1.556374075
LINC01191	230796_at	0.584552261	-1.605502565	4.784785692	1.60E-05	0.000182802	2.681231188
ATP1B3	208836_at	0.584522174	3.017721957	6.44143895	4.82E-08	1.61E-06	8.31177736
C9orf69	224962_at	-0.584142391	1.597024457	-6.955341955	7.69E-09	3.71E-07	10.1003327
LOC100506325	238953_at	-0.584133043	-3.504835217	-2.443272098	0.018195056	0.058139877	-3.91686278
PTAR1	226110_at	0.584044783	3.052296304	4.977548566	8.32E-06	0.000106488	3.314853925
LOC101928708	1560812_at	-0.583946522	-4.884896304	-3.657052548	0.00062134	0.003842123	-0.807144254
FGD4	230559_x_at	0.583860435	1.766912826	4.231247482	0.000101172	0.000845243	0.915431057
CISD2	226689_at	0.583848696	3.06942	3.118691101	0.003036226	0.013941787	-2.289412413
KATNAL1	227713_at	0.583716052	-0.366297192	4.428750401	5.29E-05	0.000487628	1.535251693
MAP3K1	225927_at	0.583641739	4.302390435	9.438681426	1.29E-12	5.27E-10	18.5709896
PMEPA1	222450_at	-0.583497739	-0.958987565	-3.448016429	0.001167567	0.006444983	-1.399760505
RSPH1	230093_at	-0.583410435	-3.699121304	-3.421867115	0.001261832	0.006855235	-1.472432235
FHDC1	226599_at	0.583265291	-0.370602163	3.339999412	0.001605991	0.008308106	-1.697753767
DDIT3	209383_at	0.583180921	0.3445322	5.13896416	4.77E-06	6.75E-05	3.851487821
FLJ22763	233604_at	-0.583023478	-5.316825652	-4.044228877	0.000184942	0.001411174	0.340531919
GINS2	221521_s_at	0.583015522	-1.8854205	2.637213605	0.011161539	0.039616968	-3.479348098
TNFRSF10C	211163_s_at	0.582965217	3.990965217	4.390203276	6.01E-05	0.000543435	1.41331956
TCL1B	206413_s_at	-0.58279	-2.335170217	-3.202464231	0.002392166	0.011458161	-2.068531425
RP3-507I15.1	217256_x_at	0.582718696	2.327989783	3.309775782	0.001754238	0.008936258	-1.780079106
ERGIC1	224576_at	0.582573043	4.331416957	7.271236801	2.49E-09	1.54E-07	11.19925347
TMEM170B	235798_at	0.582387826	2.441389565	4.383044131	6.15E-05	0.000553181	1.390723588
SAP30L	225509_at	0.582312174	2.308221304	7.080536996	4.92E-09	2.63E-07	10.53609174
ZNF268	209989_at	-0.58222237	-0.417573367	-3.155743551	0.002733477	0.012768214	-2.192192209
RP11-680F20.10	1570503_at	-0.582148261	-3.860121522	-5.264191636	3.09E-06	4.75E-05	4.271185653
CACNG8	231355_at	-0.581979565	-2.158497174	-3.876055299	0.000315104	0.002192114	-0.165433612
PAFAH1B2	224777_s_at	0.581783478	2.903722174	6.410818133	5.38E-08	1.75E-06	8.205367218
MGST3	201403_s_at	0.581421304	3.349367174	6.690778346	1.98E-08	7.75E-07	9.179189531
ITPRIP	225582_at	0.581200435	2.840948043	4.758770568	1.75E-05	0.000194932	2.596376015
HAL	217521_at	0.581086957	3.255126087	4.129291633	0.000140753	0.001118531	0.600487911
PIEZO1	202771_at	-0.580903809	0.569922009	-5.378958086	2.07E-06	3.41E-05	4.658149533
NUDT13	214136_at	-0.580786957	-2.068552174	-3.665656672	0.000605189	0.003759429	-0.782322126
ST3GAL6	213355_at	0.580686522	2.043934565	4.029096421	0.0001941	0.001473119	0.294563186
VSIG10L	238654_at	0.580623913	-2.68128587	3.318291855	0.001711204	0.008752038	-1.756929889
MCMBP	222464_s_at	0.580516522	2.193501739	5.912707209	3.16E-07	7.34E-06	6.481145486
ZNF777	1553172_at	0.580423043	-2.299850652	4.106408418	0.000151514	0.00119178	0.530299357
AF131215.4	1552563_a_at	-0.580173913	-5.108284783	-4.628381929	2.72E-05	0.000279718	2.173626455
IQSEC2	229840_at	0.580158261	-1.651033913	5.490132557	1.40E-06	2.49E-05	5.034922346
CATIP-AS1	1560625_s_at	0.580001991	-0.766205517	3.649490074	0.000635876	0.003913012	-0.828934106
HIST1H1T	207982_at	0.579972609	-3.255197174	4.233260866	0.000100511	0.000841672	0.921686108
TUBA4A	212242_at	0.579806522	4.397477174	6.068281906	1.82E-07	4.72E-06	7.017970138
NUSAP1	218039_at	0.579760865	-0.292553485	4.51733289	3.94E-05	0.0003821	1.817125831
RP4-657D16.3	242994_at	0.579650297	0.83134946	5.431222444	1.73E-06	2.94E-05	4.835050724
KIF27	232514_at	0.579613913	-2.762275217	2.973367997	0.004554662	0.019331871	-2.663242444
C12orf79	1564150_a_at	-0.579541739	-2.475362174	-2.745799508	0.008411278	0.031578747	-3.223474971
TP53I3	210609_s_at	0.57946073	0.146913422	4.153968526	0.000129979	0.001045967	0.676385535
LINC00161	1552466_x_at	-0.579146522	-4.138904565	-4.029017918	0.000194148	0.001473119	0.294324934
TDRD10	231371_at	0.579131739	-5.133877609	3.486137377	0.001042078	0.005859831	-1.293221816
PIFO	228100_at	-0.57897	-3.560778913	-3.918685832	0.000275539	0.001963411	-0.038214629
RP11-231E19.1	1561279_at	0.57893913	-4.874556087	2.865453974	0.00611303	0.024414914	-2.932852174
SDC1	201287_s_at	0.578877826	-3.278107174	3.382546149	0.001417316	0.007518855	-1.581073435
TRIM9	209859_at	0.578734696	-3.144584391	1.959435536	0.055749643	0.13632097	-4.89053116
PTH2R	206772_at	0.578413913	-4.34333913	2.399756162	0.020242381	0.063135353	-4.011473429
IL17RE	229401_at	-0.578412609	-3.422652391	-4.747519396	1.82E-05	0.000201361	2.559728382
MTF1	227150_at	0.578151739	1.69075413	5.184081069	4.08E-06	5.94E-05	4.002374728
ZNF35	206096_at	0.578142426	-0.936946613	5.299373389	2.73E-06	4.29E-05	4.3895837
KYNU	217388_s_at	0.577805217	2.125133043	4.216602737	0.000106106	0.000880689	0.869974634
MEST	202016_at	-0.577644304	-1.469943457	-3.413440968	0.001293719	0.006993382	-1.495777735
LINC00847	1556180_at	0.57747787	-2.13701063	3.277492465	0.001926866	0.009617582	-1.867493557
MATK	206267_s_at	-0.577362	-1.060658391	-4.559840144	3.42E-05	0.00034042	1.953185424
ADORA2B	205891_at	0.577289087	-1.70352937	3.123910088	0.002991753	0.013766767	-2.27576454
LOC101928635	240435_at	0.576942087	-3.048489391	2.343039897	0.023220794	0.070149543	-4.132768838
METTL6	1553689_s_at	0.576819139	-0.565796518	4.7761209	1.65E-05	0.000186875	2.652950511
PADI4	220001_at	0.576743478	2.596971739	3.114053383	0.003076266	0.014092773	-2.30152752
CARKD	217940_s_at	0.57662087	1.046210435	5.552641283	1.13E-06	2.06E-05	5.247526691
ARSD	225286_at	0.57659277	0.673933354	5.0092642	7.46E-06	9.73E-05	3.419881962
LYST	203518_at	0.576510435	3.671707391	5.907807114	3.22E-07	7.42E-06	6.464269313
TFEB	50221_at	0.576470652	1.218970109	4.866300045	1.22E-05	0.000146047	2.948150644
NUP153	202097_at	0.576373609	1.619230283	5.724499401	6.16E-07	1.26E-05	5.834576647
ACSL1	201963_at	0.576293043	4.26415087	4.8552474	1.26E-05	0.000150276	2.911868335
CLCN4	214769_at	0.576261194	-0.571164172	3.298869316	0.00181085	0.009179298	-1.809671406
CCDC88C	227228_s_at	0.576243391	1.285321696	3.512176299	0.00096387	0.00548846	-1.220047841
PTRH2	218732_at	0.576142174	1.770818913	5.193695484	3.95E-06	5.79E-05	4.034576445
RAB20	219622_at	0.575777618	0.1636888	3.232563047	0.00219402	0.010703201	-1.988241183
LINC01393	1561795_at	-0.575559565	-3.625408478	-2.679949251	0.009993275	0.036272941	-3.379556848
ARL5B	226345_at	0.575533478	1.719240652	5.465605542	1.53E-06	2.67E-05	4.951646784
SDPR	222717_at	-0.575516753	1.744654667	-2.8172284	0.006958549	0.027077697	-3.051056277
RP11-18I14.11	236713_at	0.575460043	-0.810719543	5.031724284	6.90E-06	9.13E-05	3.494384885
RHOT1	222148_s_at	0.575366957	2.669005217	6.157732307	1.33E-07	3.72E-06	7.327421639
HDAC11	227679_at	0.575336817	-1.187512896	4.790520885	1.57E-05	0.000179913	2.699959978
VLDLR	209822_s_at	0.575305478	-3.823296826	1.908525999	0.062175907	0.148153529	-4.98253612
PLD1	226636_at	0.57525513	-0.594996348	4.165112923	0.00012538	0.001016134	0.710731685
KCNA1	208479_at	-0.575177391	-4.222878261	-4.830880538	1.37E-05	0.000161057	2.831978752
N4BP1	32069_at	0.575053913	3.129909565	5.375765184	2.10E-06	3.44E-05	4.647355722
WDR86-AS1	1560147_at	-0.57502	-3.293718696	-2.574011327	0.013119524	0.045059997	-3.624721466
ANKRD37	227337_at	0.574969987	-0.25875542	5.552981563	1.13E-06	2.06E-05	5.248685468
PDX1	208559_at	-0.574840435	-3.284286739	-3.335624897	0.001626687	0.008391117	-1.709698371
ZNF552	219741_x_at	0.574772174	2.245229565	7.033421785	5.82E-09	2.98E-07	10.37212672
ADRB2	206170_at	0.574746826	1.615934283	4.101156039	0.000154094	0.001207714	0.514215354
NOS3	229093_at	-0.574733826	-1.488949087	-5.136401334	4.81E-06	6.80E-05	3.842928068
ING5	228287_at	-0.574725219	-0.536380864	-5.067761312	6.10E-06	8.29E-05	3.6141363
BEND7	227341_at	0.574666822	-1.900915715	2.321385419	0.024457682	0.072997991	-4.178471286
C5orf30	221823_at	0.574644463	0.209467925	3.585822543	0.00077186	0.004569333	-1.011358713
PTX3	206157_at	0.574547841	-1.720696514	3.35914987	0.001518293	0.00794938	-1.645348805
RAB2B	225074_at	0.574158261	2.638744348	3.393254197	0.001373259	0.007338629	-1.551564082
TMEM216	223305_at	0.573922174	1.94137413	6.060831695	1.87E-07	4.82E-06	6.992220594
RP11-554J4.1	230598_at	0.573743578	-0.260443863	3.045268884	0.003731485	0.016500981	-2.479793942
ITPR3	201189_s_at	-0.573426404	-0.391444076	-4.495820892	4.24E-05	0.000406456	1.748463923
FAM114A1	213455_at	0.573192217	-1.563531283	4.028754436	0.000194312	0.001473624	0.293525299
ARL3	202641_at	0.57298713	0.814550957	5.879609932	3.56E-07	8.03E-06	6.3671981
LINC00355	243986_at	-0.572773478	-4.264797609	-2.897141568	0.005610479	0.022752853	-2.854409697
SSTR2	214597_at	-0.572695217	-4.066474565	-2.910074649	0.005416627	0.022139873	-2.822219412
EPHX2	209368_at	-0.572608563	-0.260340377	-3.753174163	0.000462224	0.002995051	-0.527998982
ZNF765	1558943_x_at	0.57257657	-1.016028676	3.406026482	0.001322411	0.007114733	-1.516291265
ADCK1	227482_at	0.572551615	-0.20206724	5.401869733	1.91E-06	3.20E-05	4.735649254
OSBPL6	223805_at	0.572476957	-2.814158913	2.891868936	0.005691346	0.023015143	-2.867504278
ASCC1	219336_s_at	0.572293591	0.268417196	6.460469321	4.50E-08	1.53E-06	8.377925548
RPIA	212973_at	0.57224087	1.918472609	3.24191277	0.002135695	0.010465823	-1.963201797
LUC7L3	208835_s_at	-0.57200913	3.975399783	-5.678856933	7.23E-07	1.45E-05	5.678327684
TFE3	212457_at	0.571903478	3.58599087	6.686300262	2.01E-08	7.84E-07	9.163600714
TRIB1	202241_at	0.571855217	1.937766739	4.005206701	0.000209458	0.001568398	0.222165836
ZNF160	214715_x_at	-0.571843478	1.790495652	-4.603937229	2.95E-05	0.000299918	2.094862613
TTC13	219481_at	0.571730435	2.065486957	6.168702052	1.27E-07	3.62E-06	7.365406193
ITGA9	227297_at	0.57169187	-2.056127543	2.576791337	0.013027205	0.044835365	-3.618383114
RGS19	204336_s_at	0.571676522	3.315403478	6.959378549	7.58E-09	3.67E-07	10.11438567
PLD3	201050_at	-0.571570909	-0.256775446	-5.55546919	1.12E-06	2.04E-05	5.257157199
PRUNE2	212805_at	0.571298417	-2.135085139	1.671374512	0.101007782	0.21139688	-5.383232897
FZD3	227499_at	0.571118261	-2.996083478	2.712528054	0.009179262	0.03390686	-3.30268502
PTTG1IP	200677_at	0.571097391	3.999944348	7.78199759	4.06E-10	3.84E-08	12.96868912
DDIAS	228281_at	0.570883957	-1.611818022	4.09646405	0.000156435	0.001222964	0.499855762
RMDN2	235349_at	0.570787522	-1.150860587	3.199771734	0.00241069	0.011523952	-2.075690105
INTS7	222250_s_at	0.570676712	0.504164027	4.594636827	3.05E-05	0.000307678	2.064937737
TMEM40	222892_s_at	-0.570649943	0.553530246	-2.541753268	0.014235199	0.04803832	-3.697888227
SSH3	51192_at	0.570649565	1.186572609	6.411854357	5.36E-08	1.74E-06	8.208967653
STMN1	200783_s_at	0.570506265	0.013298793	4.317558868	7.63E-05	0.00066587	1.184776185
CTTN	201059_at	-0.570502452	-0.474833848	-2.151424284	0.036386811	0.098862821	-4.525226597
NMNAT2	1552712_a_at	0.570243043	-2.978055435	3.247873456	0.002099279	0.01033649	-1.947214328
BIN3-IT1	207287_at	0.56990387	-0.766431978	5.474685862	1.48E-06	2.60E-05	4.982467018
ZNF793	244180_at	-0.569798696	-2.093733261	-4.779385268	1.63E-05	0.000185206	2.66360283
LINC01252	1557826_at	-0.569782609	-4.775049565	-2.659260683	0.010544064	0.037859675	-3.428015489
AC005785.2	1570133_at	-0.569734348	-2.982221087	-4.779582099	1.63E-05	0.000185179	2.664245216
MERTK	206028_s_at	0.569675391	-1.80958187	3.344788699	0.001583619	0.008213956	-1.684665436
ARID5B	212614_at	0.569589609	1.043355674	4.050828661	0.00018108	0.001385123	0.360606999
CTNS	36566_at	0.569307737	-0.003451329	5.379842083	2.07E-06	3.40E-05	4.661138219
APIP	218698_at	0.569280993	-0.486304716	4.067299624	0.00017178	0.001324747	0.410777878
C5orf45	220341_s_at	-0.569201043	0.784108174	-5.793207764	4.83E-07	1.03E-05	6.0702117
GPX3	201348_at	0.569154435	-2.297484957	1.82212188	0.074527652	0.169100618	-5.133898754
GANC	236077_at	0.569147395	-0.559172389	5.17662317	4.19E-06	6.05E-05	3.977407296
SLC8A1-AS1	1558920_at	0.569081304	0.019920643	1.90783542	0.062267252	0.148317009	-4.983769863
FLJ10038	205510_s_at	0.569063317	0.416631255	5.313118805	2.61E-06	4.12E-05	4.435896808
ZNF610	235953_at	-0.569023913	-4.521151087	-3.036882442	0.003819769	0.016809004	-2.501345049
FBXO32	225328_at	0.568794456	-0.623124511	3.387166203	0.001398145	0.007436027	-1.568348475
MRAP	1555741_at	-0.568632174	-2.919666087	-5.114034838	5.20E-06	7.26E-05	3.768277002
TRUB2	223109_at	0.568559783	-0.108804022	2.36455505	0.022047602	0.06742562	-4.087026249
C10orf32	225334_at	0.568386348	0.939323609	4.631023994	2.70E-05	0.000278041	2.182149061
KIR2DS4	216552_x_at	-0.568153043	-3.080732609	-2.770914949	0.00787127	0.029893432	-3.163215706
SRGAP2C	228628_at	-0.567967752	-0.343579533	-6.103488446	1.61E-07	4.32E-06	7.139703506
RP11-686D22.8	236692_at	0.567892174	-1.310446957	3.296438771	0.0018237	0.009224999	-1.816257757
ERCC8	205162_at	0.567604696	-1.623754609	4.063020321	0.00017415	0.001339215	0.397733476
FBXL5	209004_s_at	0.567506522	4.150453261	6.000555344	2.32E-07	5.70E-06	6.784041041
FKBP5	224840_at	0.567204348	4.157954348	4.887452016	1.13E-05	0.000137988	3.017663001
PARM1	204687_at	-0.567153913	-2.433180435	-3.232183906	0.002196417	0.010712479	-1.989255574
ETV5	230102_at	0.567054135	-0.855257715	3.708845894	0.000530018	0.003373867	-0.657231709
EXOC6B	225900_at	0.567017957	-1.23461363	4.663794289	2.42E-05	0.000254492	2.288010204
CHAMP1	226194_at	0.566965657	-0.099828037	5.694475538	6.85E-07	1.38E-05	5.731768998
CTD-2561B21.11	238217_at	0.566861739	-4.073892609	3.242195262	0.002133956	0.010459667	-1.962444536
[truncated: 19,656 more rows]
