# Supplementary material for: Comprehensive Analysis of Hub Genes Associated With Competing Endogenous RNA Networks in Stroke Using Bioinformatics Analysis
Source: Front Genet. 2022 Jan 12;12:779923. doi: 10.3389/fgene.2021.779923 (PMC8790239; doi:10.3389/fgene.2021.779923)
Supplement: Supplementary file 1 [file DataSheet3.ZIP › Figure 2-raw data/GSE58294_DElncRNAs.txt]

gene_name	gene_type	id	logFC	AveExpr	t	P.Value	adj.P.Val	B
RP11-69I8.2	lincRNA	216319_at	-1.431737391	-2.044613043	-10.68615277	2.06e-14	2.62e-11	22.58630029
TOPORS-AS1	antisense	78383_at	1.46877114	1.371609517	9.383392191	1.56e-12	6.02e-10	18.38854803
DLGAP1-AS2	antisense	223974_at	1.338961739	-1.473123478	8.950885611	6.83e-12	1.78e-09	16.94939751
RP1-193H18.2	lincRNA	229569_at	1.120303152	0.334839424	8.5749904	2.51e-11	4.6e-09	15.68248949
RP11-6I2.3	lincRNA	1570301_at	1.271939209	-0.348558222	8.404064345	4.55e-11	7.3e-09	15.10189871
LINC00957	lincRNA	1564207_at	0.896762174	1.690402826	7.997050568	1.9e-10	2.15e-08	13.70938816
FAM13A-AS1	antisense	1558711_at	1.038375217	2.599283261	7.531957093	9.85e-10	7.51e-08	12.10399521
LINC00550	lincRNA	1557717_at	-0.956006957	-5.051621304	-7.50846693	1.07e-09	7.94e-08	12.02259619
RP5-1085F17.3	lincRNA	227547_at	0.618201739	2.961309565	7.190698965	3.32e-09	1.92e-07	10.91929362
SEPSECS-AS1	antisense	1559479_at	-0.868426087	-1.826664783	-7.147631424	3.87e-09	2.18e-07	10.76951421
PP7080	antisense	225458_at	-0.831571752	-0.77262112	-7.075796899	5e-09	2.65e-07	10.51959751
RP11-330O11.3	sense_intronic	242582_at	1.030607453	-0.627518013	7.036763104	5.75e-09	2.97e-07	10.38375599
RP3-368A4.6	sense_intronic	239577_at	1.004176891	1.260361902	7.022014967	6.06e-09	3.09e-07	10.33242473
LINC00282	lincRNA	1557465_at	1.133304104	-0.194927078	6.983056562	6.96e-09	3.43e-07	10.19681486
DKFZP434L187	lincRNA	1569476_at	-1.293396957	-3.091887609	-6.908945043	9.07e-09	4.24e-07	9.938797187
RP1-30M3.5	antisense	1560071_a_at	0.64785516	-0.179368072	6.891559593	9.65e-09	4.47e-07	9.87826439
RP11-111K18.2	lincRNA	234437_at	1.55957913	-3.678818696	6.849176699	1.12e-08	5e-07	9.730690464
LINC00408	lincRNA	1556206_at	-0.71102	-4.190428696	-6.789389143	1.39e-08	5.93e-07	9.522512629
RP11-744D14.2	lincRNA	1557025_a_at	-1.381218261	-4.675474348	-6.74356566	1.64e-08	6.77e-07	9.362964762
CYB561D2	antisense	209665_at	0.541154565	0.897172935	6.610206486	2.64e-08	9.76e-07	8.898750597
LINC00883	lincRNA	235606_at	-1.762131304	-3.963806957	-6.49808321	3.94e-08	1.38e-06	8.50870173
RP11-443B7.1	lincRNA	236398_s_at	1.061104609	0.822158391	6.401117939	5.57e-08	1.8e-06	8.171665097
RP11-489E7.4	antisense	231258_at	-0.7066333	1.259057263	-6.358776996	6.47e-08	2.05e-06	8.024598669
CTD-2033C11.1	lincRNA	239326_at	0.954953957	-2.098578239	6.281751952	8.52e-08	2.58e-06	7.75725464
LINC00937	lincRNA	1560119_at	-0.737437391	-2.078768696	-6.281895889	8.51e-08	2.58e-06	7.757753973
ZFAS1	antisense	226227_x_at	0.70163913	3.140045652	6.273810811	8.76e-08	2.64e-06	7.729707547
LA16c-83F12.6	lincRNA	243762_at	-0.931824348	-4.507963478	-6.236172313	1e-07	2.94e-06	7.599186063
AC092620.2	3prime_overlapping_ncrna	243170_at	0.830433043	2.214103478	6.164856437	1.29e-07	3.66e-06	7.352089292
RP1-142L7.8	lincRNA	1556935_at	-1.100266087	-5.317459565	-6.159123624	1.32e-07	3.71e-06	7.3322389
RP11-305L7.3	lincRNA	236008_at	0.997196957	-3.623942391	6.145272083	1.39e-07	3.85e-06	7.284284939
RP11-2E11.9	antisense	236131_at	-0.820547391	-3.330552391	-6.140206827	1.41e-07	3.9e-06	7.26675201
RP11-295G20.2	antisense	237563_s_at	0.902634783	2.449143478	6.135692969	1.43e-07	3.95e-06	7.251129049
RP11-585P4.5	antisense	239668_at	0.680873179	-0.648127758	6.080448384	1.74e-07	4.57e-06	7.060028476
RP11-134L10.1	antisense	242596_at	0.79505923	-0.536559954	6.022211584	2.15e-07	5.37e-06	6.858805187
C1QTNF1-AS1	antisense	237313_at	-0.916487826	-4.354469565	-5.945794515	2.81e-07	6.65e-06	6.595153882
RP13-270P17.3	lincRNA	230604_at	0.653139757	-0.678447948	5.939069192	2.88e-07	6.76e-06	6.571973025
HCP5	sense_overlapping	206082_at	0.531906957	3.032675217	5.911828005	3.17e-07	7.36e-06	6.478117308
RP11-749H17.2	sense_intronic	1570316_at	-0.872790435	-4.022254783	-5.888366978	3.45e-07	7.85e-06	6.397337371
RP1-228H13.5	sense_overlapping	235939_at	1.014857522	-2.419468196	5.843512319	4.04e-07	8.92e-06	6.24303468
LINC00624	antisense	1557597_at	-1.042182174	-4.606665	-5.75197612	5.59e-07	1.15e-05	5.928748441
PKI55	lincRNA	214717_at	0.597751818	-0.036811483	5.751323475	5.6e-07	1.16e-05	5.926510678
LINC00963	processed_transcript	217625_x_at	0.746239987	0.54347392	5.638306483	8.34e-07	1.61e-05	5.539709841
LINC-PINT	antisense	228702_at	0.591509522	1.386506935	5.629068845	8.62e-07	1.66e-05	5.508159002
SNX29P2	lincRNA	1559297_at	-0.608776522	-1.493075217	-5.626842238	8.69e-07	1.67e-05	5.500555636
ST3GAL4-AS1	antisense	227925_at	0.931134091	-0.224210346	5.625062463	8.74e-07	1.68e-05	5.494478528
LINC00032	lincRNA	1559292_s_at	-0.657598696	-4.559738478	-5.606202961	9.34e-07	1.77e-05	5.430105767
LINC00566	lincRNA	1569983_at	-1.071815652	-4.325056522	-5.599054963	9.58e-07	1.8e-05	5.405719063
RP11-399O19.9	sense_overlapping	233820_at	0.664528087	-1.009940304	5.450903772	1.61e-06	2.78e-05	4.90177107
AP001462.6	lincRNA	1563426_a_at	-0.703811739	-2.071668478	-5.446457007	1.64e-06	2.81e-05	4.886691506
RP4-657D16.3	antisense	242994_at	0.579650297	0.83134946	5.431222444	1.73e-06	2.94e-05	4.835050724
KB-431C1.4	antisense	1555888_at	0.789373913	2.410665217	5.391995777	1.98e-06	3.29e-05	4.702240412
LINC00540	lincRNA	1561367_a_at	-1.203677826	-2.455261522	-5.38893727	2e-06	3.32e-05	4.691894834
RP4-680D5.8	antisense	242947_at	-0.900510452	-1.105237861	-5.382648939	2.05e-06	3.38e-05	4.670628646
LINC00276	lincRNA	1569755_at	-0.783314348	-4.428586304	-5.364673418	2.18e-06	3.54e-05	4.609871438
RP11-1024P17.1	sense_overlapping	232715_at	0.699995217	-1.410346739	5.363693184	2.19e-06	3.55e-05	4.606559678
LINC00592	lincRNA	1558195_at	-0.954595652	-4.512206087	-5.346119767	2.32e-06	3.74e-05	4.547212551
RP11-38L15.2	lincRNA	233048_at	-0.616775652	-3.392107826	-5.27830689	2.94e-06	4.57e-05	4.318663383
LINC00113	lincRNA	231491_at	-0.750763043	-4.872833261	-5.271873597	3.01e-06	4.65e-05	4.297020377
RP11-680F20.10	lincRNA	1570503_at	-0.582148261	-3.860121522	-5.264191636	3.09e-06	4.75e-05	4.271185653
NPTN-IT1	sense_intronic	228723_at	0.526053043	1.799952609	5.224365394	3.55e-06	5.32e-05	4.137409189
MIATNB	lincRNA	232340_at	0.675941652	1.173849087	5.224237931	3.55e-06	5.32e-05	4.136981478
FRY-AS1	antisense	1558793_at	1.053804783	-4.020371957	5.218801399	3.62e-06	5.39e-05	4.118741475
RP11-803D5.4	lincRNA	240176_at	-0.624784652	-1.213947978	-5.14476891	4.68e-06	6.63e-05	3.870880002
RP11-333I13.1	lincRNA	230227_at	0.793528261	-3.134400217	5.138039739	4.79e-06	6.77e-05	3.848400145
SNRK-AS1	antisense	237942_at	0.669281374	-0.919731922	5.114519911	5.19e-06	7.26e-05	3.769894995
HOXB-AS1	antisense	237189_at	-0.800805543	-0.863044533	-5.094785258	5.56e-06	7.66e-05	3.70410498
GHET1	lincRNA	1570125_at	-0.751015217	-4.771137174	-5.062050704	6.22e-06	8.42e-05	3.595142698
AC079305.10	antisense	236213_at	0.921112609	-3.79235413	5.061175752	6.24e-06	8.42e-05	3.592233155
RP11-44F14.8	lincRNA	237063_at	1.050676396	0.020472098	5.044436127	6.61e-06	8.81e-05	3.536596902
RP11-18I14.11	antisense	236713_at	0.575460043	-0.810719543	5.031724284	6.9e-06	9.13e-05	3.494384885
LINC00910	lincRNA	1559144_x_at	0.697543783	-2.196685065	5.021728735	7.15e-06	9.39e-05	3.461215717
RP11-73M18.8	sense_intronic	226579_at	0.550834435	1.241438957	5.003727718	7.6e-06	9.89e-05	3.401532594
SNAI3-AS1	antisense	1556154_a_at	0.540563726	1.166551441	4.976924094	8.33e-06	0.000106653	3.312788055
RP1-93H18.6	antisense	229543_at	0.761338261	2.130225652	4.969217478	8.56e-06	0.000109121	3.28729991
ZNF790-AS1	antisense	235779_at	-0.629115	-1.265481848	-4.966367329	8.64e-06	0.000109998	3.277876767
LINC01094	lincRNA	229635_at	0.940528617	-1.389234822	4.941122514	9.42e-06	0.00011833	3.194488009
KIAA0125	lincRNA	220377_at	-0.789611985	-0.493484268	-4.907350661	1.06e-05	0.000130097	3.083147953
RP11-66N11.8	antisense	237048_at	0.957619307	-2.30093339	4.877264781	1.17e-05	0.000141987	2.984171792
RP11-1275H24.2	lincRNA	238107_at	0.697518565	-1.222035935	4.867971821	1.21e-05	0.000145499	2.953640973
LINC01191	lincRNA	230796_at	0.584552261	-1.605502565	4.784785692	1.6e-05	0.000182802	2.681231188
AC005785.2	processed_transcript	1570133_at	-0.569734348	-2.982221087	-4.779582099	1.63e-05	0.000185179	2.664245216
RP4-647C14.3	antisense	236572_at	0.677506096	-0.331183474	4.777956278	1.64e-05	0.000185907	2.658939418
CTD-2194D22.4	antisense	1562811_at	-0.534661739	-4.860490435	-4.758169147	1.76e-05	0.000195117	2.594416268
RP11-394I13.2	lincRNA	242309_at	0.904135387	-0.872980133	4.737069249	1.89e-05	0.000207019	2.525717758
RP11-473I1.9	3prime_overlapping_ncrna	217682_at	0.625706522	2.811331522	4.73272846	1.91e-05	0.000209867	2.511598342
LINC01206	lincRNA	231482_at	-0.715718261	-4.948955217	-4.728737371	1.94e-05	0.00021218	2.498620536
LINC00662	lincRNA	232281_at	-0.80482783	-0.957020867	-4.71429321	2.04e-05	0.000220949	2.451685748
LINC00671	lincRNA	1556737_at	0.891075652	-3.010905217	4.694264447	2.18e-05	0.0002333	2.386691267
RP11-319G9.3	sense_intronic	1556595_at	-1.043626043	-1.893481283	-4.683668772	2.26e-05	0.000240244	2.352348925
CTB-181H17.1	sense_intronic	1558624_at	-0.704806522	-3.214696739	-4.671578391	2.35e-05	0.000248758	2.313197161
RP11-373D23.2	sense_intronic	241824_at	0.711330739	-0.114447683	4.629564969	2.71e-05	0.000278874	2.1774424
AF131215.4	sense_intronic	1552563_a_at	-0.580173913	-5.108284783	-4.628381929	2.72e-05	0.000279718	2.173626455
RP11-476D10.1	lincRNA	233591_at	1.294862913	-2.588103326	4.611714743	2.88e-05	0.000293299	2.119905367
LBX2-AS1	antisense	238422_at	0.615380478	-1.467745848	4.582715996	3.17e-05	0.000318423	2.026615715
RP11-121C2.2	lincRNA	230139_at	0.627804009	-0.057702774	4.545349088	3.59e-05	0.000354852	1.906744758
IL10RB-AS1	antisense	230631_s_at	0.506287826	2.016765652	4.516315949	3.96e-05	0.000383053	1.813876986
LINC00294	lincRNA	226793_at	0.534152304	1.42154137	4.47764865	4.5e-05	0.000428153	1.690565582
LINC01410	lincRNA	243824_at	0.963601957	2.089374457	4.469465528	4.62e-05	0.000436872	1.66452477
RP11-793H13.11	antisense	239389_at	0.598838348	-1.935893	4.448603693	4.96e-05	0.000462114	1.598225834
TMEM161B-AS1	antisense	235406_x_at	-0.529743304	1.968671826	-4.416579474	5.51e-05	0.00050422	1.496704106
RP11-502N13.2	antisense	240893_at	0.666053478	-3.10903587	4.347292828	6.92e-05	0.000612092	1.278121142
LINC00969	lincRNA	1557293_at	-0.619304609	1.104856391	-4.296541358	8.18e-05	0.000707332	1.118965074
RP11-216L13.19	processed_transcript	236518_at	-0.54883913	-2.279037391	-4.268699421	8.95e-05	0.000764808	1.03200491
RP11-475A13.2	lincRNA	1562480_at	-0.641543478	-5.444868696	-4.255765254	9.34e-05	0.000792354	0.991693208
RP11-400N9.1	antisense	1564056_at	-0.657022174	-4.303242826	-4.235747337	9.97e-05	0.000835858	0.929412789
RP11-506O24.2	sense_intronic	233273_at	-0.524391739	-5.339050652	-4.194222172	0.000114101	0.000938419	0.800646695
LINC00607	lincRNA	1564200_at	-0.66340087	-4.224587826	-4.190737983	0.000115397	0.00094764	0.789869113
LINC01146	lincRNA	1559363_at	-1.033746087	-3.893050435	-4.176404009	0.000120882	0.000988186	0.745573862
NUP50-AS1	lincRNA	240233_at	0.706898178	0.18582952	4.152819007	0.000130463	0.0010483	0.672845271
USP30-AS1	antisense	228675_at	-0.561238696	-2.969375	-4.151311744	0.000131099	0.001051855	0.668203932
BFSP2-AS1	antisense	1553936_a_at	0.974447174	-2.689275978	4.146304774	0.000133236	0.001067418	0.652791593
CTBP1-AS	antisense	1563571_at	-0.851445217	-2.534655652	-4.144656548	0.000133947	0.001072319	0.647719982
C7orf69	antisense	221172_at	-0.790434348	-3.832402391	-4.142673016	0.000134807	0.00107801	0.641617896
YTHDF3-AS1	lincRNA	231071_at	0.658812348	-2.304909478	4.120852242	0.000144632	0.001145997	0.574580517
RP11-138I18.2	lincRNA	243185_at	-0.86513	-3.272274565	-4.109500186	0.000150015	0.001183449	0.539771685
RP11-326I11.3	lincRNA	238758_at	0.523575873	-0.013506437	4.102383405	0.000153488	0.001203394	0.517972948
LINC01270	lincRNA	1556896_at	1.18917413	-0.38357033	4.096670715	0.000156332	0.001222594	0.500488083
TTLL11-IT1	lincRNA	1559340_at	0.549536087	-4.923144565	4.076609215	0.00016673	0.001292707	0.439178948
LINC00862	lincRNA	1562909_at	0.761639565	-2.94235587	4.075841735	0.00016714	0.001295428	0.436836379
DCTN1-AS1	antisense	1557617_at	-0.90551	-4.217730652	-4.072067652	0.000169175	0.00130792	0.42531991
FLJ22763	lincRNA	233604_at	-0.583023478	-5.316825652	-4.044228877	0.000184942	0.001411174	0.340531919
RP11-258C19.7	lincRNA	228539_at	-0.52987883	-0.231122933	-4.039439174	0.000187794	0.00143193	0.325972776
LINC00161	lincRNA	1552466_x_at	-0.579146522	-4.138904565	-4.029017918	0.000194148	0.001473119	0.294324934
LINC00323	antisense	240068_at	-0.933036087	-4.41559413	-4.028069974	0.000194737	0.001475514	0.291448167
RP11-174G6.5	sense_overlapping	230491_at	0.634230578	0.738073115	3.977660858	0.000228627	0.001684801	0.13895586
ITPKB-IT1	sense_intronic	240398_at	0.550768739	-1.661749109	3.926718543	0.000268642	0.001923756	-0.014162706
RP11-248J18.2	sense_intronic	236606_at	-0.655631304	-4.324823043	-3.902396342	0.000290056	0.002047981	-0.086911331
RP11-532F12.5	antisense	242354_at	0.624933478	-2.553188043	3.876033171	0.000315126	0.002192114	-0.165499458
AC068039.4	antisense	216110_x_at	-0.803503043	-3.655103261	-3.8558582	0.00033571	0.002303488	-0.225452232
GAS6-AS1	antisense	238097_at	-0.963051691	-1.435962372	-3.845052633	0.000347262	0.002369527	-0.257494693
KRBOX1-AS1	antisense	1556796_at	-0.618783913	-4.76399413	-3.80549735	0.000392906	0.002632541	-0.374382472
LINC01004	antisense	235217_at	0.616082869	0.357231844	3.799531729	0.000400272	0.002674452	-0.391955035
C21orf91-OT1	lincRNA	1560633_a_at	0.866123787	-0.261291133	3.767436611	0.000442243	0.00289591	-0.486240047
LINC00173	processed_transcript	1563369_at	0.603842522	1.178134304	3.696952141	0.000549773	0.003478044	-0.691761593
RP4-545K15.5	sense_overlapping	240169_at	0.596149174	-1.582186283	3.692177283	0.000557902	0.00351816	-0.705606558
CATIP-AS1	processed_transcript	1560625_s_at	0.580001991	-0.766205517	3.649490074	0.000635876	0.003913012	-0.828934106
RP11-155O18.6	antisense	242848_x_at	-0.624130435	-3.273677391	-3.645830553	0.000643026	0.00394692	-0.839469161
RP11-1072C15.4	antisense	232999_at	0.516453913	-5.074992174	3.634806811	0.000665035	0.004053286	-0.871168141
ZNF883	lincRNA	230876_at	-0.796964783	-2.992734565	-3.633286229	0.000668126	0.004069839	-0.875536323
CYP1B1-AS1	antisense	1553829_at	1.058939274	-1.034010798	3.625920025	0.0006833	0.004148267	-0.896682496
DNAJC3-AS1	lincRNA	239119_at	0.515203913	-1.677003261	3.612102356	0.000712658	0.004286838	-0.936282766
RP1-135L22.1	lincRNA	236881_at	-0.591692174	-4.145627826	-3.606516961	0.000724865	0.004349392	-0.95226545
LINC00102	lincRNA	1562916_at	-0.793064783	-4.526345	-3.596257005	0.000747811	0.004450083	-0.981587417
AC064852.4	3prime_overlapping_ncrna	244582_at	-0.532961304	-3.440924565	-3.590113182	0.000761883	0.004517812	-0.999122833
SLC22A18AS	antisense	206097_at	0.534347304	-1.466660696	3.572598743	0.000803401	0.00472377	-1.049016549
FAM181A-AS1	antisense	1557211_a_at	-0.58951	-4.626378478	-3.566334489	0.000818769	0.004793306	-1.066827277
GS1-279B7.1	lincRNA	242226_at	0.55049913	-2.992120435	3.556911216	0.000842417	0.004910511	-1.09358555
RP11-348N5.7	antisense	216297_at	0.762586348	-1.659100304	3.539453527	0.000887964	0.005127698	-1.143048972
LINC00824	processed_transcript	1555580_at	-0.666986087	-2.951474783	-3.51190083	0.000964668	0.005491555	-1.220823648
NFE4	antisense	1560527_at	0.696722496	1.371338622	3.497743699	0.001006499	0.005690793	-1.260645979
C17orf77	lincRNA	1553298_at	-0.506936957	-5.054974565	-3.492798557	0.001021514	0.005763652	-1.274533551
SSSCA1-AS1	processed_transcript	1557131_at	0.616268261	-3.06471587	3.450966567	0.001157364	0.00639518	-1.391540754
RP1-100J12.1	antisense	240406_at	0.608931304	-5.100755652	3.447862709	0.001168101	0.006446288	-1.400188688
RP11-182J23.1	antisense	1564936_at	0.612694	-1.68166387	3.396358567	0.001360732	0.007286509	-1.542998314
NEGR1-IT1	sense_intronic	1563316_at	-0.538121739	-4.749766087	-3.392781162	0.001375177	0.007344073	-1.552868886
LINC00926	lincRNA	230245_s_at	-0.584602087	2.647912	-3.391510214	0.001380344	0.007364217	-1.556374075
RP11-395I6.3	sense_overlapping	230248_x_at	-0.82194887	-1.066245304	-3.384656967	0.001408526	0.007479556	-1.57526096
LINC01013	lincRNA	244280_at	-0.896543043	-3.292995435	-3.366166854	0.001487312	0.007819313	-1.626100379
LINC01207	lincRNA	238103_at	-0.549053913	-4.86841913	-3.313706664	0.001734249	0.008849	-1.769398448
RP11-245J9.5	lincRNA	237240_at	0.535696957	-4.681781957	3.296901032	0.001821249	0.009216909	-1.815005348
RP11-686D22.8	processed_transcript	236692_at	0.567892174	-1.310446957	3.296438771	0.0018237	0.009224999	-1.816257757
RP11-932O9.10	lincRNA	242723_at	0.810586087	-4.151706522	3.287593208	0.001871197	0.009405936	-1.840201769
RP11-135A1.2	antisense	237115_at	-0.642469565	-3.559581739	-3.281025539	0.001907218	0.009540495	-1.857953397
LINC00847	lincRNA	1556180_at	0.57747787	-2.13701063	3.277492465	0.001926866	0.009617582	-1.867493557
RP3-525N10.2	antisense	1558795_at	1.075113404	-0.953766776	3.276647931	0.001931591	0.009631267	-1.869773036
RP11-250B2.3	lincRNA	244604_at	-0.612439565	-4.154196304	-3.274681823	0.001942633	0.009670738	-1.875078309
RNF185-AS1	antisense	207280_at	-0.517314348	-2.751105	-3.242709984	0.00213079	0.010448881	-1.961064639
CTD-2561B21.11	lincRNA	238217_at	0.566861739	-4.073892609	3.242195262	0.002133956	0.010459667	-1.962444536
ASH1L-AS1	antisense	1554057_at	0.596456	-1.169128522	3.22230145	0.002259765	0.010945025	-2.015669053
LINC00942	lincRNA	1569378_at	-0.518925652	-3.846375	-3.176457486	0.002576851	0.012162533	-2.137512882
CTD-2302E22.4	antisense	1561113_at	-0.53237	-4.454378913	-3.137392664	0.002879681	0.01335321	-2.240437081
AC002059.10	sense_intronic	243343_at	0.538009565	-3.356198261	3.089707555	0.003294724	0.01492308	-2.364928915
CTD-2313J17.5	sense_intronic	1569182_at	0.506635096	-0.90471943	3.083721591	0.003350624	0.015108637	-2.380466596
RP11-554J4.1	antisense	230598_at	0.573743578	-0.260443863	3.045268884	0.003731485	0.016500981	-2.479793942
RP11-421F16.3	antisense	1563898_at	0.935156522	-3.60312913	3.039923161	0.003787536	0.016697698	-2.4935358
RP11-116D17.1	lincRNA	1564819_at	-0.510426957	-5.287557391	-2.980931209	0.004460693	0.019003798	-2.644087132
GABPB1-AS1	antisense	235274_at	-0.711414017	1.331701687	-2.972084578	0.00457079	0.019376254	-2.666489623
SPATA41	lincRNA	1559298_a_at	0.523708261	-4.278251957	2.957206274	0.004761689	0.020004848	-2.704062452
RP11-109G23.3	antisense	1562036_at	-0.502064348	-4.071024348	-2.950583516	0.004849034	0.020298826	-2.720745172
RP11-138A9.1	lincRNA	238619_at	-0.521703304	1.645217913	-2.949881425	0.00485838	0.020331317	-2.722512218
LINC00355	lincRNA	243986_at	-0.572773478	-4.264797609	-2.897141568	0.005610479	0.022752853	-2.854409697
RP11-111M22.4	lincRNA	229243_at	-0.643676783	-1.688113174	-2.873338347	0.005984223	0.023975642	-2.913391445
CTA-331P3.1	antisense	1561488_at	0.626286522	-4.478239348	2.866401474	0.006097416	0.024366034	-2.930515493
RP11-231E19.1	lincRNA	1561279_at	0.57893913	-4.874556087	2.865453974	0.00611303	0.024414914	-2.932852174
AC005224.2	lincRNA	1569685_at	-0.514059565	-2.06359587	-2.863084448	0.006152241	0.024535319	-2.938693385
LINC01352	lincRNA	1568851_at	0.677059565	-3.328557174	2.855121755	0.006285725	0.024957346	-2.958297394
AC079767.4	lincRNA	239287_at	-0.651842409	-0.424209478	-2.846879793	0.006426716	0.025386816	-2.978548066
FLJ33360	lincRNA	1563969_at	-0.662619565	-4.457478043	-2.820798625	0.006892421	0.026873494	-3.042354582
RP11-539L10.3	lincRNA	229189_s_at	0.677366	-2.106590913	2.80799348	0.007132333	0.027605123	-3.073527802
PPP1R26-AS1	antisense	1559026_at	-0.537043478	-3.098273478	-2.803180998	0.007224478	0.02789371	-3.085217092
CTD-3025N20.3	lincRNA	230927_at	-0.695814783	-2.693424348	-2.684309362	0.009880619	0.035942349	-3.369308673
LINC01393	lincRNA	1561795_at	-0.575559565	-3.625408478	-2.679949251	0.009993275	0.036272941	-3.379556848
PSORS1C3	sense_intronic	238997_at	0.76780913	-4.017782391	2.679089529	0.010015627	0.036335801	-3.381576116
LINC01252	lincRNA	1557826_at	-0.569782609	-4.775049565	-2.659260683	0.010544064	0.037859675	-3.428015489
RFPL1S	antisense	214120_at	-0.620090435	-3.922180435	-2.616524673	0.011770903	0.041346133	-3.527227462
RP11-379H18.1	antisense	236170_x_at	-0.506135652	-2.564894783	-2.607178551	0.012056028	0.042142582	-3.54876381
RP11-539I5.1	antisense	235800_at	-0.625348261	-3.706067609	-2.595509691	0.012420865	0.0431354	-3.575570933
C20orf197	lincRNA	1553311_at	0.599188217	-1.156853717	2.580733317	0.012897314	0.044466062	-3.60938661
WDR86-AS1	processed_transcript	1560147_at	-0.57502	-3.293718696	-2.574011327	0.013119524	0.045059997	-3.624721466
