# Supplementary material for: Comprehensive Analysis of Hub Genes Associated With Competing Endogenous RNA Networks in Stroke Using Bioinformatics Analysis
Source: Front Genet. 2022 Jan 12;12:779923. doi: 10.3389/fgene.2021.779923 (PMC8790239; doi:10.3389/fgene.2021.779923)
Supplement: Supplementary file 1 [file DataSheet3.ZIP › Figure 2-raw data/GSE58294_DElncRNAs_up and Down information.txt]

gene_name	logFC
RP11-69I8.2	Down
TOPORS-AS1	Up
DLGAP1-AS2	Up
RP1-193H18.2	Up
RP11-6I2.3	Up
LINC00957	Up
FAM13A-AS1	Up
LINC00550	Down
RP5-1085F17.3	Up
SEPSECS-AS1	Down
PP7080	Down
RP11-330O11.3	Up
RP3-368A4.6	Up
LINC00282	Up
DKFZP434L187	Down
RP1-30M3.5	Up
RP11-111K18.2	Up
LINC00408	Down
RP11-744D14.2	Down
CYB561D2	Up
LINC00883	Down
RP11-443B7.1	Up
RP11-489E7.4	Down
CTD-2033C11.1	Up
LINC00937	Down
ZFAS1	Up
LA16c-83F12.6	Down
AC092620.2	Up
RP1-142L7.8	Down
RP11-305L7.3	Up
RP11-2E11.9	Down
RP11-295G20.2	Up
RP11-585P4.5	Up
RP11-134L10.1	Up
C1QTNF1-AS1	Down
RP13-270P17.3	Up
HCP5	Up
RP11-749H17.2	Down
RP1-228H13.5	Up
LINC00624	Down
PKI55	Up
LINC00963	Up
LINC-PINT	Up
SNX29P2	Down
ST3GAL4-AS1	Up
LINC00032	Down
LINC00566	Down
RP11-399O19.9	Up
AP001462.6	Down
RP4-657D16.3	Up
KB-431C1.4	Up
LINC00540	Down
RP4-680D5.8	Down
LINC00276	Down
RP11-1024P17.1	Up
LINC00592	Down
RP11-38L15.2	Down
LINC00113	Down
RP11-680F20.10	Down
NPTN-IT1	Up
MIATNB	Up
FRY-AS1	Up
RP11-803D5.4	Down
RP11-333I13.1	Up
SNRK-AS1	Up
HOXB-AS1	Down
GHET1	Down
AC079305.10	Up
RP11-44F14.8	Up
RP11-18I14.11	Up
LINC00910	Up
RP11-73M18.8	Up
SNAI3-AS1	Up
RP1-93H18.6	Up
ZNF790-AS1	Down
LINC01094	Up
KIAA0125	Down
RP11-66N11.8	Up
RP11-1275H24.2	Up
LINC01191	Up
AC005785.2	Down
RP4-647C14.3	Up
CTD-2194D22.4	Down
RP11-394I13.2	Up
RP11-473I1.9	Up
LINC01206	Down
LINC00662	Down
LINC00671	Up
RP11-319G9.3	Down
CTB-181H17.1	Down
RP11-373D23.2	Up
AF131215.4	Down
RP11-476D10.1	Up
LBX2-AS1	Up
RP11-121C2.2	Up
IL10RB-AS1	Up
LINC00294	Up
LINC01410	Up
RP11-793H13.11	Up
TMEM161B-AS1	Down
RP11-502N13.2	Up
LINC00969	Down
RP11-216L13.19	Down
RP11-475A13.2	Down
RP11-400N9.1	Down
RP11-506O24.2	Down
LINC00607	Down
LINC01146	Down
NUP50-AS1	Up
USP30-AS1	Down
BFSP2-AS1	Up
CTBP1-AS	Down
C7orf69	Down
YTHDF3-AS1	Up
RP11-138I18.2	Down
RP11-326I11.3	Up
LINC01270	Up
TTLL11-IT1	Up
LINC00862	Up
DCTN1-AS1	Down
FLJ22763	Down
RP11-258C19.7	Down
LINC00161	Down
LINC00323	Down
RP11-174G6.5	Up
ITPKB-IT1	Up
RP11-248J18.2	Down
RP11-532F12.5	Up
AC068039.4	Down
GAS6-AS1	Down
KRBOX1-AS1	Down
LINC01004	Up
C21orf91-OT1	Up
LINC00173	Up
RP4-545K15.5	Up
CATIP-AS1	Up
RP11-155O18.6	Down
RP11-1072C15.4	Up
ZNF883	Down
CYP1B1-AS1	Up
DNAJC3-AS1	Up
RP1-135L22.1	Down
LINC00102	Down
AC064852.4	Down
SLC22A18AS	Up
FAM181A-AS1	Down
GS1-279B7.1	Up
RP11-348N5.7	Up
LINC00824	Down
NFE4	Up
C17orf77	Down
SSSCA1-AS1	Up
RP1-100J12.1	Up
RP11-182J23.1	Up
NEGR1-IT1	Down
LINC00926	Down
RP11-395I6.3	Down
LINC01013	Down
LINC01207	Down
RP11-245J9.5	Up
RP11-686D22.8	Up
RP11-932O9.10	Up
RP11-135A1.2	Down
LINC00847	Up
RP3-525N10.2	Up
RP11-250B2.3	Down
RNF185-AS1	Down
CTD-2561B21.11	Up
ASH1L-AS1	Up
LINC00942	Down
CTD-2302E22.4	Down
AC002059.10	Up
CTD-2313J17.5	Up
RP11-554J4.1	Up
RP11-421F16.3	Up
RP11-116D17.1	Down
GABPB1-AS1	Down
SPATA41	Up
RP11-109G23.3	Down
RP11-138A9.1	Down
LINC00355	Down
RP11-111M22.4	Down
CTA-331P3.1	Up
RP11-231E19.1	Up
AC005224.2	Down
LINC01352	Up
AC079767.4	Down
FLJ33360	Down
RP11-539L10.3	Up
PPP1R26-AS1	Down
CTD-3025N20.3	Down
LINC01393	Down
PSORS1C3	Up
LINC01252	Down
RFPL1S	Down
RP11-379H18.1	Down
RP11-539I5.1	Down
C20orf197	Up
WDR86-AS1	Down
