# Supplementary material for: Comprehensive Analysis of Hub Genes Associated With Competing Endogenous RNA Networks in Stroke Using Bioinformatics Analysis
Source: Front Genet. 2022 Jan 12;12:779923. doi: 10.3389/fgene.2021.779923 (PMC8790239; doi:10.3389/fgene.2021.779923)
Supplement: Supplementary file 1 [file DataSheet3.ZIP › Figure 2-raw data/GSE58294_DEmRNA_DElncRNAs.txt]

id	color	group1_s1
ACSM2A	red	-3.249893913
TIMM8A	red	-2.753644791
SH3GL3	red	-2.531898696
SRCIN1	red	-2.474243043
CCDC127	red	1.126133591
GLTP	red	0.804794783
TM9SF2	red	0.851892174
PRTG	red	-1.928605217
MIB1	red	0.823072609
ENO1	red	0.916983043
SHOX	red	-1.776652609
GYG1	red	0.955567826
SPTLC3	red	-1.542046522
NOA1	red	0.797518696
TTC1	red	0.702906957
DHX32	red	1.153295635
FAM133A	red	-1.948815652
WDR1	red	0.681684783
TRAF7	red	-0.927700348
CXADR	red	-1.487523043
SMIM12	red	0.867777391
RPN2	red	0.695347391
AKIRIN2	red	0.920572609
RAB11A	red	0.756857826
ADIPOR2	red	0.748091304
ATP5H	red	0.760593478
SPG21	red	0.912083478
OVOL2	red	-2.065481739
DCTN4	red	0.808434348
HINT2	red	0.923603943
USP37	red	0.990009861
TOR1AIP2	red	0.680224783
SH3GLB1	red	0.827646957
SYCP1	red	-1.124726957
ERLIN1	red	0.872174348
SDF2	red	0.767316087
ABHD17A	red	-0.777741729
MAP3K1	red	0.583641739
FBXO30	red	0.914367122
SUSD1	red	1.02619087
TCIRG1	red	0.942925217
MTX1	red	0.982573478
BRAP	red	0.737476522
THSD4	red	-1.885983043
HNRNPL	red	1.376121217
UBE2S	red	-1.157553174
AGFG1	red	1.009024783
DCXR	red	0.932034783
CTDNEP1	red	0.67185913
ANXA7	red	0.687698261
MCTS1	red	0.842065217
ELF4	red	0.839709565
GLYATL1	red	-1.563466087
ZNF536	red	-1.810843913
KPNA2	red	0.853248696
UBE2A	red	0.684628696
GAB1	red	1.06235857
PMF1	red	1.038677304
CARS	red	0.718327826
C5orf51	red	0.719697826
NAA60	red	0.89282
COX19	red	0.928882939
FAM102A	red	-1.106470391
LATS2	red	0.904420435
SLCO3A1	red	0.790378261
USP3	red	0.697043913
SLC22A4	red	1.12854913
EMC8	red	0.739525652
PDK3	red	0.879562609
MAPK13	red	0.93958593
NIPA2	red	0.661817391
SHKBP1	red	1.000323478
FAT3	red	-2.09595087
MSL3	red	0.932936087
ENTPD1	red	0.917178261
ATF6	red	0.750124783
CD79B	red	-1.236780652
MANBAL	red	0.746363043
RASEF	red	-1.093224783
PSMB5	red	0.959353478
ETF1	red	0.677155652
RRAGA	red	0.597483043
DPF2	red	1.041690204
JAGN1	red	0.72065087
MIER2	red	1.066954
HCCS	red	0.8348936
STRADA	red	0.74846913
PSMD2	red	0.605004783
GRK6	red	0.802092609
ATP5B	red	0.55543913
CTSK	red	0.989060293
PPFIA1	red	0.938885217
RPN1	red	0.631436087
PARL	red	0.593132174
NDUFS6	red	0.689107391
VDAC3	red	0.54238913
SPTLC2	red	0.784126087
OTULIN	red	0.977882409
GNPDA1	red	0.80156257
FAM49B	red	0.756526522
CHPF2	red	1.213269322
PRRG4	red	1.334831313
SPIB	red	-1.300101579
ZNRD1	red	0.896767391
TSPAN14	red	0.988762174
DNAJC15	red	0.981747391
BRAF	red	0.87318037
CPD	red	0.925159565
POLE4	red	0.946554348
KLHL18	red	0.734432609
LECT2	red	-1.891621739
QSOX1	red	0.87558087
NUP214	red	0.826367391
XRCC2	red	-1.464268565
DNASE1L1	red	0.655181304
HNRNPLL	red	0.945842435
DUSP22	red	0.727877391
VPS9D1	red	0.960264348
PLXDC2	red	1.006442609
JAK1	red	0.504698261
NSDHL	red	0.701234426
SF3A1	red	0.800883478
SF3A2	red	0.890665791
EME1	red	0.566463043
FXYD1	red	1.00323513
PTTG1	red	0.827074229
BMP2K	red	0.874506087
ATP6V1D	red	0.660957826
SAP30	red	1.416701765
DR1	red	0.723756087
TNK2	red	1.02559913
TMEM33	red	0.836168696
SLK	red	0.743415217
LHFPL2	red	0.977005
GLI4	red	0.929248408
FAM120AOS	red	0.693446522
GIT2	red	0.559552609
MPC2	red	0.606451739
COPG1	red	0.700896957
NDUFA9	red	0.654919565
ASB7	red	0.687660435
PGP	red	0.8895811
CUL4B	red	0.61863913
TAF10	red	0.654374783
GOLGB1	red	0.726512609
MORF4L2	red	0.705794348
ATXN1	red	0.657407391
VPS35	red	0.524101304
CES2	red	0.619215217
PFDN1	red	0.62229587
TXN	red	1.038235217
KRTCAP2	red	0.666254348
MCEMP1	red	1.66817087
ZFYVE26	red	0.661572609
PIK3R5	red	0.660794783
UBAP2	red	0.76527143
CCDC71L	red	1.223020319
VCPIP1	red	0.964957014
FAM98C	red	0.814400478
FUCA2	red	0.743952609
MESDC1	red	0.846135626
F12	red	0.958131609
ALDH3A2	red	0.723639135
FXYD5	red	0.635716522
GAGE1	red	-1.827895217
PPP5D1	red	-1.492958261
DHDDS	red	0.613916674
LILRA5	red	1.620060565
B3GALT4	red	0.749047826
SMARCD3	red	0.899202174
CRIPT	red	0.610757391
PHF20L1	red	1.018283913
PSEN1	red	0.604478261
PIK3C3	red	0.624493043
TNFRSF25	red	-0.994619239
PRCP	red	0.662300435
ID3	red	-1.0486427
FIBP	red	0.601254348
CWF19L2	red	-0.959540558
TRIM27	red	0.779086087
CRTAP	red	0.718430435
NMT1	red	0.533793478
GTF2IRD2	red	0.780892565
SAFB2	red	0.975687609
SSR4	red	0.524380435
GATS	red	1.052979983
XPR1	red	0.626410783
RAB7A	red	0.550278261
ST6GALNAC3	red	1.074524696
MAP2K6	red	0.948927378
GLA	red	0.815694783
ATP5L	red	0.658822174
SLC46A3	red	0.715855217
P4HA1	red	0.940054
DHX40	red	0.732937826
KDM3B	red	0.77407
RNF7	red	0.740622609
TST	red	0.999836087
GMPS	red	0.728743043
SLC12A6	red	0.545363478
ARPP19	red	0.519845652
CASP1	red	0.852526957
ADCY4	red	0.912389271
KAT7	red	0.679453609
PTTG1IP	red	0.571097391
TANC2	red	0.884107583
HARBI1	red	0.641059522
HEBP2	red	0.934763043
IDH1	red	0.718332174
LCN10	red	-1.050520596
PAPOLA	red	0.507708261
NDUFB11	red	0.60999913
RBMS3	red	-1.505983478
RGL2	red	0.69689913
IMPAD1	red	0.65567913
JTB	red	0.622614783
HECW2	red	1.226045957
STX8	red	0.684626522
PDXK	red	0.711338696
NPL	red	0.803796522
IFI27L2	red	0.677537528
VIPAS39	red	0.756053652
ATXN2L	red	-0.922793609
CHRNA10	red	0.960028153
UBE2G2	red	-0.664900435
YIPF1	red	0.684362609
APMAP	red	0.641420435
UBE2K	red	0.506052174
PINX1	red	-0.662695913
ANXA1	red	0.886735217
COX16	red	1.176442706
PARP10	red	0.762826522
FCRL4	red	-1.337716522
UVSSA	red	0.600237826
KIAA1958	red	0.865282087
DUSP1	red	0.864857826
CDK19	red	0.775394783
SNTB2	red	0.894576783
FEZ2	red	0.692309565
EAPP	red	0.708314783
GTF3C2	red	0.665687391
PDZD11	red	0.731332595
EIF4E3	red	0.716951304
RNF31	red	0.733678696
SVIL	red	0.672675652
CEBPD	red	0.869643913
AP3M1	red	0.626407391
ACIN1	red	0.6752164
SNIP1	red	0.649741913
SLC16A1	red	0.813399204
ARAP3	red	0.830108696
FAM175B	red	0.639833739
ALPK1	red	0.871210435
GPD2	red	0.678898696
SGPL1	red	0.666265217
ZNF428	red	-0.723252253
DHX38	red	-0.633915382
BAHD1	red	-0.532261173
RPS19BP1	red	0.601624783
HOOK3	red	0.598844348
CD163	red	0.980084783
GLUD1	red	0.527782609
SOAT1	red	0.562249565
SUMO3	red	0.757338696
ZNF668	red	0.67081087
C1orf162	red	0.588703043
TRAPPC5	red	0.787420435
FAM172A	red	0.718347913
IL18RAP	red	1.118335652
ELMO1	red	0.839170376
POTEM	red	-1.080810422
ATPAF1	red	0.557054783
LSM12	red	0.535622174
TCOF1	red	-0.548035157
RNF8	red	0.808874683
NUBP1	red	0.668850435
ANKRD22	red	1.79775477
LAMP2	red	0.756989565
PIGC	red	0.646528261
SNX6	red	0.544831739
MED31	red	0.512641304
ACSS2	red	0.688781617
TLR5	red	1.046470657
SENP1	red	0.79971833
UBL5	red	0.826746087
PGLS	red	0.672702174
DPM3	red	0.820941091
PNKP	red	0.743208322
DAD1	red	0.60907087
NDUFA3	red	0.615830435
NSMAF	red	0.723988696
LSM2	red	0.767026261
CALCOCO2	red	0.595833043
SFXN5	red	1.063169485
DERA	red	0.564075217
CPQ	red	0.869228696
MGST2	red	0.857273913
GABRB2	red	-1.814882609
SUV420H1	red	0.62652087
RFWD2	red	0.655641304
POP4	red	0.632143913
DTD1	red	0.610579062
FAM102B	red	0.834427033
STK4	red	0.513402174
PPP5C	red	-0.594476522
ZNF467	red	1.181103913
SUOX	red	0.705891722
CASKIN1	red	-0.682737391
COX7A2	red	0.664266087
STT3A	red	0.840398747
ERGIC1	red	0.582573043
FAM189B	red	0.627804874
SERTAD3	red	0.929042222
GPAA1	red	0.554280739
ACSL3	red	0.72240287
VSIG4	red	1.617774813
HSPBAP1	red	0.727890435
TMEM50A	red	0.55307087
SLC2A3	red	0.71014913
KATNB1	red	0.714770526
CASP9	red	0.727027826
LPAR4	red	-1.984852609
USP35	red	0.687784652
F5	red	1.076971957
DIRC2	red	0.810869565
AVEN	red	0.792338935
ATN1	red	-0.656959456
ATG7	red	0.741006078
CARD6	red	0.853825652
UBE2J2	red	0.614105217
CREBRF	red	0.671792609
GPCPD1	red	0.717451739
VPS41	red	0.689877826
NPC1	red	0.606457826
CCDC64	red	-0.716342796
RRS1	red	-0.622573748
COX15	red	0.516712174
UBALD2	red	0.746436087
TOM1	red	0.743442178
UBALD1	red	0.864303113
TERF2IP	red	0.59962087
PSMD12	red	0.564568826
SPIDR	red	0.995112609
MCTP2	red	0.752152174
TMC6	red	-0.673685217
ZC3H3	red	0.691659096
SHC4	red	-1.083734348
PDSS1	red	0.789814296
RAB40C	red	0.723566
TSG101	red	0.53092913
KIAA2013	red	0.604076957
ZFYVE1	red	0.675777087
MAPRE2	red	0.611355217
IFT52	red	0.814119579
LYSMD1	red	0.743239565
LRRC59	red	0.614000435
TAF3	red	-0.708916913
ME2	red	0.594383043
SAP30L	red	0.582312174
SET	red	0.708629565
NAGA	red	0.728662609
RRP36	red	0.624639565
RPRD1B	red	0.8509595
CNIH4	red	0.982908261
CACNA1E	red	1.761467043
SCRG1	red	1.075423826
RARS2	red	0.729251304
MFSD5	red	0.554221391
VPS33B	red	0.51625913
HAS3	red	-0.50262913
CLEC5A	red	1.349542474
ZNF552	red	0.574772174
ADSL	red	0.53524913
TOR1B	red	0.673393913
SLIRP	red	1.072676935
GUSB	red	0.523808261
CITED4	red	0.791878696
SIRPD	red	0.793993661
FAF1	red	0.667617548
FAR2	red	0.960717796
ABHD5	red	1.004363478
GDI1	red	0.639990435
SNX11	red	0.725476957
TSHZ3	red	0.916113043
GPR97	red	1.227433478
ITFG2	red	-0.659349206
PAK3	red	-1.169746957
STAM2	red	0.521245217
ZNF586	red	0.724119383
MRPL43	red	0.632974348
RBM22	red	0.556518261
RITA1	red	0.787089948
CACUL1	red	0.662109565
VPS13A	red	0.947118457
RGS19	red	0.571676522
SPRED2	red	0.92208987
C9orf69	red	-0.584142391
SLC38A10	red	0.697287039
BOD1L1	red	0.6376
RNF169	red	0.701658696
MYEOV2	red	0.791568696
TRAF6	red	0.657969948
MON1A	red	0.543079885
MSRB2	red	1.008438261
MMADHC	red	0.517170435
SYTL3	red	0.701097826
KBTBD7	red	0.796232345
ALOX5	red	0.753074348
LSM10	red	0.589457826
PSMC3	red	-0.586432447
ITGAM	red	0.662114348
ARMC12	red	0.585491739
SCARB2	red	0.637623913
SNX22	red	-0.952533448
CANT1	red	0.706233478
IPCEF1	red	0.617152609
MICU1	red	0.653318261
FAM89B	red	0.746591304
GGNBP2	red	0.592892609
CDCA5	red	1.090972978
CMTM7	red	0.551835217
ALYREF	red	0.565516397
SETX	red	0.697496087
LINC00493	red	0.713214783
TMEM260	red	0.686081652
PIGS	red	0.528902261
ANKRD36B	red	-0.97717803
TM9SF1	red	0.736384506
MSRA	red	0.738043043
FAM160A2	red	0.665091304
TMED8	red	0.677881739
LPCAT2	red	0.837593913
COPRS	red	0.67741613
TMEM258	red	0.560676522
TCHP	red	0.646040435
SSH2	red	0.802716522
DOHH	red	-0.740762935
WSB1	red	0.62086
ADAMTSL4	red	0.884546526
ERO1L	red	0.558927391
KLF2	red	0.52438913
MT2A	red	0.784412609
WDR46	red	-0.606979091
USMG5	red	0.698061304
RNPC3	red	0.717556087
PFKFB4	red	0.927096957
ILK	red	0.535856087
SCCPDH	red	0.713282482
PTPLAD2	red	0.76106087
C11orf73	red	0.646821304
NENF	red	0.653900348
C7orf73	red	1.036324473
PA2G4	red	0.623970435
NCAPH2	red	0.925667391
GAK	red	0.55966913
PUS10	red	0.757221663
FGF20	red	-1.008732609
ZNF580	red	0.742300435
CARD8	red	0.602130435
ADA	red	0.803228396
CLEC4D	red	1.309751148
RAP2A	red	0.669079565
ARG1	red	2.078011626
C19orf24	red	-0.674040435
C10orf12	red	0.619419565
FAM155A	red	-1.063806522
NDUFA1	red	0.774487391
BAZ2B	red	0.823081739
PIDD1	red	0.687738122
RPS6KC1	red	0.600852087
NDST3	red	-0.938637391
CWF19L1	red	0.8645083
LRRC28	red	0.67298123
HTATIP2	red	0.753732609
NDUFC1	red	0.610202174
KIF1B	red	0.780093652
VNN3	red	0.986423913
PHKA2	red	0.644817391
GORASP2	red	0.502586522
EIF2AK2	red	0.747334783
GADL1	red	-1.432470435
ACSM5	red	-0.845492174
TBCC	red	0.782334513
C12orf75	red	0.851176465
CARD16	red	0.972752174
MGST3	red	0.581421304
MRPS14	red	0.63655913
TFE3	red	0.571903478
ANKRD50	red	0.930498865
MICAL3	red	-0.668903017
TMEM201	red	-0.678390535
ANTXR2	red	0.671067391
RTN2	red	0.72270323
DAGLB	red	0.698975452
GNAI3	red	0.585040435
MPPED2	red	-1.240356087
NR3C1	red	0.636364348
RAP1GDS1	red	0.614686957
SEC61G	red	0.608122174
TBC1D13	red	0.508364913
GGA1	red	0.675074391
CTBS	red	0.814459565
INO80C	red	0.50086087
SLC17A5	red	0.6051157
REEP4	red	0.682120452
NEURL1	red	-1.024671526
MED8	red	0.561653913
ALG6	red	0.698742696
APBB1IP	red	0.673663043
RNF38	red	0.509276957
CYB561D2	red	0.541154565
SFN	red	0.55366113
RPUSD3	red	0.647785378
INTS6	red	0.660136037
SIPA1L1	red	0.739394783
PKM	red	0.5127
DOK3	red	0.693036087
HPSE	red	0.884683043
TRIM69	red	0.592751304
RNF166	red	-0.699016826
PPM1M	red	0.592603478
TSEN34	red	0.835273043
DIAPH2	red	0.594204965
FAM160B1	red	0.663603913
PML	red	0.817416087
SRPK1	red	0.676707391
LRRC25	red	0.727739565
FAM63B	red	0.725502637
LYRM1	red	0.554920435
TFG	red	0.61779
CTRL	red	0.779447377
RNF146	red	0.601203913
TMEM120A	red	0.759869565
CKLF	red	0.717038261
UBE2F	red	0.679484783
PLIN3	red	0.692451522
SPHK2	red	0.832070804
OLAH	red	1.808838391
VAPA	red	0.514564348
GDE1	red	0.670347826
NFAT5	red	0.658713913
USP25	red	0.536948261
C14orf2	red	0.934227391
MEF2A	red	0.553236957
CSTA	red	0.819246957
KLHL9	red	0.644720291
RBX1	red	0.69136913
YDJC	red	0.526473283
CXCL16	red	0.728003913
RAE1	red	0.559075217
RNF175	red	0.769764348
IFNAR1	red	0.696596957
CLCN5	red	0.707374422
ASCC1	red	0.572293591
GABPB1	red	0.723520435
PRMT1	red	-0.562021087
PFKFB3	red	0.617291304
CCDC6	red	0.631882609
GOLPH3L	red	0.529302174
UBE2G1	red	0.626598696
PRPF40A	red	0.539766522
SOX7	red	-1.092654783
DPP8	red	0.533903913
EZH1	red	0.596178696
ATP1B3	red	0.584522174
NFIL3	red	0.821343913
PTPN23	red	0.66680494
NDUFAF3	red	0.523426087
MKL1	red	0.531031739
OST4	red	0.552624348
ABCD1	red	0.611718243
TBC1D7	red	0.675364343
OSBPL1A	red	0.925704791
RLF	red	0.642885217
CLIC3	red	-1.053313435
PGM1	red	0.605734783
SREK1IP1	red	0.672401739
SSH3	red	0.570649565
DECR2	red	0.675424652
UBE2E3	red	0.511105652
PAFAH1B2	red	0.581783478
RPL26L1	red	0.856692609
C18orf8	red	0.50299087
NSD1	red	0.614020378
ANXA5	red	0.608957391
WDFY3	red	0.899454783
FXYD6	red	0.750145491
VAMP7	red	0.600449565
KCNJ2	red	0.690908261
MEF2C	red	0.530894348
NUP205	red	0.676071165
MSX1	red	-1.39922
AREL1	red	0.587498696
TAX1BP1	red	0.595966522
TMX4	red	0.624531304
ARL6IP4	red	-0.742394783
ZNF566	red	-1.164598261
PLRG1	red	0.648172609
NFKBID	red	0.659288283
NLRP12	red	0.937470435
GFPT1	red	0.597153383
SIRPB1	red	0.74936087
AMN1	red	0.914060743
HDLBP	red	0.517892174
S100A12	red	0.842858261
S1PR3	red	1.15538313
RHOG	red	0.623413043
MX2	red	0.699337826
FAM32A	red	0.505492174
SHC1	red	0.51232
RNASE6	red	0.683414348
PPP3R1	red	0.866446957
CLEC1A	red	0.949669783
STX6	red	0.516983043
PIK3CG	red	0.558060435
SCYL2	red	0.609196087
SIX3	red	-0.894327826
C1QC	red	1.27298
PTK2B	red	0.507092609
LILRA1	red	0.626343913
TLR8	red	0.649163913
INSC	red	1.584459596
LTB	red	-0.670553043
OAZ3	red	-0.597539947
FDX1L	red	-0.586769294
CCR6	red	-0.602693087
EFTUD2	red	0.500813478
ZNF521	red	-0.892458696
SMDT1	red	0.697017391
SLA	red	0.501895652
APOO	red	0.543755318
GRAMD4	red	-0.593035335
KDM5B	red	0.595297835
EIF4E2	red	0.500726522
ADAM8	red	0.543292174
SLX4IP	red	0.533640322
MLLT1	red	0.591720465
UQCRQ	red	1.037321348
ELP5	red	-0.504131959
SLC26A8	red	1.438590022
PELO	red	0.672628522
TTC13	red	0.571730435
RNF165	red	-1.579986522
SOX9	red	-1.340729565
NASP	red	0.601937243
NBN	red	0.565836087
RHOT1	red	0.575366957
GALK1	red	0.590121739
ZNF438	red	0.933317861
MIB2	red	0.712910117
KCNE1	red	1.052564939
PLD4	red	-0.755863478
TAOK2	red	0.728542759
SLC26A6	red	-0.681767391
ACKR4	red	-1.067263913
NUDT22	red	0.516261304
NPEPPS	red	0.524847391
OGFOD3	red	0.534783621
HDHD1	red	0.66622887
MAP3K15	red	-0.88899087
SMPD1	red	0.51901387
PHF12	red	0.533626087
PEX2	red	0.861952735
HSDL2	red	0.676492609
MGST1	red	0.851793522
KLF7	red	0.534988696
POLD1	red	-0.717847826
GMPR2	red	0.52437087
SRGAP2C	red	-0.567967752
NOTCH1	red	-0.707806
AKNAD1	red	-1.45408087
LTB4R	red	0.872066522
CYBB	red	0.59354
DAPP1	red	0.751533043
MKNK1	red	0.66052087
STEAP4	red	0.626796522
DMPK	red	0.80732773
COX7B	red	1.31619
TAF15	red	0.599835217
TPST2	red	0.522101739
C8orf88	red	1.158498783
EIF2B2	red	0.50761613
AK2	red	0.538814348
SLC38A7	red	0.555945034
SERPINB8	red	0.769711939
BMX	red	1.404694183
HIST1H4H	red	0.949598639
VPS37C	red	0.764906957
IL1R1	red	1.029167265
METTL25	red	0.615453739
COG4	red	0.540243913
C19orf54	red	0.564952522
TUBA4A	red	0.579806522
PKN1	red	0.549487391
BRI3	red	0.557176087
PRKDC	red	0.744656522
TMEM216	red	0.573922174
ARID5A	red	0.647553043
BIRC2	red	0.803455652
GNB4	red	0.61281
PPP2R5A	red	0.591908696
SLC35D1	red	0.940367917
CCRN4L	red	0.639052622
SELT	red	0.716971739
CD82	red	-0.741041087
PPP1R12C	red	-0.507634448
CYSTM1	red	0.748455652
CERS4	red	-0.613861304
ZNF175	red	0.594760522
CD7	red	0.734370783
SERAC1	red	0.766937425
RELT	red	0.556547478
SPG11	red	0.503825217
GLIS3	red	-0.839483913
ITGA1	red	1.016391196
FES	red	0.737784478
AP1G1	red	0.546032174
THOC5	red	0.596894348
STX11	red	0.634608261
DCUN1D1	red	0.531154783
NACC2	red	0.529654348
FBXL5	red	0.567506522
ACTR3C	red	0.935787391
POLB	red	0.618808261
SBNO2	red	0.802067439
CR1	red	0.820740435
DHCR7	red	0.530154783
TRIP4	red	0.507125
TCN2	red	0.750998522
ASPH	red	1.082481796
PPCDC	red	0.74976
SOX11	red	-0.633244783
CDIPT	red	0.502808261
SETD7	red	0.597682056
SIGLEC7	red	0.585588261
C1orf122	red	0.55453343
IL1RAPL1	red	-0.827478261
NDUFB3	red	0.982262609
C4orf3	red	0.547479565
ATP6V0B	red	0.658809565
ARL15	red	0.549732987
PSME3	red	0.550543478
CBX4	red	0.607569565
TBC1D10A	red	-0.533425104
ELP4	red	0.552655335
ZFP28	red	-1.111426087
BCL2A1	red	1.164404783
RTFDC1	red	0.514411739
PRELID1	red	0.542878261
DRAP1	red	-0.666563913
SQRDL	red	0.60387913
C1orf86	red	0.644221322
AP3S1	red	0.50512087
SLC31A1	red	0.693747789
CIDEB	red	0.867869652
MAP3K5	red	0.53457
CASP5	red	1.231272152
ETV6	red	0.524305217
MCMBP	red	0.580516522
POLR3B	red	0.632394014
AP3D1	red	-0.612709876
EPC2	red	0.62566913
LYST	red	0.576510435
GIPC1	red	-0.668072877
INTS3	red	0.5447
ZNF414	red	0.678806213
MMP19	red	-0.614840435
SPRYD7	red	0.751086696
JMJD6	red	0.502296957
RPL22L1	red	1.3057827
WIBG	red	0.502883383
GTPBP1	red	0.558933913
CEP164	red	-0.612165974
POLR2I	red	0.593945652
TBL1X	red	0.635614348
AKR7A3	red	-0.560621739
PLIN2	red	0.604079609
ARL3	red	0.57298713
CLOCK	red	0.75554747
RBMS2	red	0.6360085
THRAP3	red	0.529370435
LAMTOR5	red	0.501611739
KIAA0319L	red	0.695983913
PPP4R1	red	0.610491739
VPS51	red	0.525098696
FARSB	red	0.514808783
SLC36A4	red	0.69702787
ZNF257	red	-1.064138261
DYNLT1	red	0.551807391
GPER1	red	0.899430783
MPZL3	red	0.556659565
LY6G5C	red	0.823245439
IRS2	red	0.619362174
MARK3	red	0.636273043
DPH3	red	0.653811304
CMC2	red	0.633992609
BROX	red	0.551775217
FGGY	red	0.607254913
ABCA1	red	1.215107322
CD19	red	-1.08780287
FNDC3A	red	0.712386565
MRPS18C	red	0.79186579
PRR3	red	0.656462144
SLC25A42	red	-0.653066622
SURF1	red	0.506839565
DPY19L3	red	0.71446087
ATRX	red	0.518154348
VCAN	red	0.556983043
MVB12B	red	0.680618217
C11orf57	red	0.826857916
ZNF615	red	0.660420748
C5orf45	red	-0.569201043
GAS7	red	0.564749565
SUMF1	red	0.509151739
LRCH3	red	-0.590045991
MTMR3	red	0.659943043
CHIC2	red	0.67244
TFAP4	red	0.843040435
LRG1	red	0.919795652
FBN2	red	1.02871652
VARS2	red	0.589736697
ARRDC4	red	0.802082413
RNF135	red	0.84615
TLR2	red	0.607524348
AMPD2	red	0.586953913
TMUB2	red	0.520687826
CCDC43	red	0.678711974
NRD1	red	0.552879565
TMEM208	red	0.507112522
VPS53	red	0.658777087
GALNT14	red	1.101763052
DNAJA2	red	0.54922087
RABEP1	red	0.701466435
CD93	red	0.535097391
C3orf38	red	0.533526783
SNAPIN	red	0.500084783
PIAS3	red	0.507645739
TBC1D22A	red	0.533245652
NUP153	red	0.576373609
NIPBL	red	0.506592174
DMRT2	red	-1.036745217
PCNX	red	0.669718696
SEMA4B	red	0.697180217
SLC45A4	red	0.822644783
LIN7A	red	0.964337391
CHAMP1	red	0.566965657
MUL1	red	0.629727667
FKBP9	red	1.011656965
CENPN	red	0.957355783
ARSG	red	0.613271739
ZNF287	red	-0.983504783
RALBP1	red	0.532440435
CYFIP1	red	0.618097826
APBA2	red	-0.760935435
LUC7L3	red	-0.57200913
PLIN5	red	1.057886691
TPM2	red	-0.766044787
BCAT1	red	1.107695217
BHLHB9	red	0.924264183
LXN	red	0.706628039
CLPB	red	0.584786017
PPP1R3B	red	0.64287087
FAM199X	red	0.562760435
SLC35F1	red	-0.788179565
FMO2	red	-0.804180435
HGH1	red	0.537274178
ADRBK2	red	0.533483043
ARHGAP26	red	0.561229565
CTBP2	red	0.518368261
PBX3	red	0.523937917
SH2B3	red	-0.510424783
PNPLA3	red	-0.857691739
LRTOMT	red	0.557664639
SYNGR1	red	0.71302727
PGM2	red	0.67957087
ZBTB33	red	0.532246087
CXXC5	red	-0.630954083
TGFA	red	0.898628161
CNPY3	red	0.515993913
ACVR1B	red	0.710818561
GABRA4	red	-0.879371304
CAMKK1	red	0.666919574
ADRBK1	red	-0.548390813
ADH4	red	-0.528973913
GOLPH3	red	0.631607391
SCO2	red	0.765500435
ARF3	red	0.551123478
LY96	red	1.011487826
LIX1	red	-1.377316087
MS4A6A	red	0.53671
WWC2	red	-1.09769
FBXO34	red	0.65116923
MMP9	red	1.34286
ALKBH6	red	0.746270043
PMP2	red	-1.20740087
SLAMF8	red	0.961775096
MTFMT	red	0.694455891
CFD	red	1.327765217
TTC28	red	-0.898426957
GPR132	red	0.786229765
PITPNA	red	0.730701304
SLC29A4	red	0.651048726
SCPEP1	red	0.590135217
CMTM4	red	0.748018526
SORT1	red	0.680367826
SPTB	red	-0.784294165
CCR1	red	0.63315087
TMUB1	red	0.562055227
ZNF483	red	-1.045537391
PLD3	red	-0.571570909
ANKRD37	red	0.574969987
CARKD	red	0.57662087
CSNK1G1	red	0.507304565
FCGRT	red	0.507239565
KIF3C	red	0.816468726
TMEM138	red	0.990837791
C2orf76	red	0.828168152
LILRB1	red	0.534165217
ZNF592	red	0.543463
ST3GAL1	red	0.563774348
TMEM38A	red	0.737149287
IL1R2	red	0.811173478
MYO1C	red	-0.591491916
COMMD3	red	0.675355217
ALKBH2	red	-0.52125303
DPH2	red	0.505952735
TGFBR3	red	1.2013109
CST8	red	-0.702174783
TJP1	red	-1.332163913
F8	red	0.6217736
WWP2	red	0.537553043
IQSEC2	red	0.580158261
ALX3	red	-0.650813478
KLHDC3	red	-0.548040633
FLVCR2	red	0.712107752
FAM111B	red	-1.088334348
PIKFYVE	red	0.672048348
GSK3B	red	0.504293478
ANKRD6	red	0.699711548
NDUFA4	red	0.756219565
MRPL41	red	-0.62555713
PELI2	red	0.595628261
ARL5B	red	0.575533478
MEX3C	red	-0.671654913
AKAP11	red	0.710577391
MEA1	red	0.532325652
DDX39A	red	0.50945913
LRFN5	red	-0.96382913
OSM	red	0.809298746
PAK2	red	0.514063913
TNKS	red	0.510201348
NDUFA6	red	0.628851739
GABARAPL2	red	0.520936957
ARHGAP4	red	0.524159217
PAX5	red	-0.80834777
FAM173B	red	0.547840826
CXCR5	red	-0.684018838
ZNF776	red	0.714709178
ACPP	red	0.722033817
CWC25	red	0.561204861
RBMXL1	red	0.714915739
FAM178A	red	0.654386839
TSTD1	red	0.506137391
HIST1H4D	red	1.020528261
CCNB2	red	0.902294391
CHMP2A	red	0.522660435
CAMKMT	red	0.596666478
TAB3	red	0.59674087
MT1G	red	0.655503435
SLC12A9	red	0.702263697
ADCK1	red	0.572551615
ATG3	red	0.51435
GRHL2	red	-1.079413043
CHCHD1	red	0.505457426
IRAK3	red	0.694206522
DTNBP1	red	0.503649565
TRIM21	red	0.606178696
AOAH	red	0.51553087
CTNS	red	0.569307737
PIEZO1	red	-0.580903809
N4BP1	red	0.575053913
ATP6V1C1	red	0.506244609
MAP1S	red	0.561333452
ECHDC3	red	1.340235222
MS4A4A	red	1.144890865
CCDC142	red	-0.615494833
MAN2A1	red	0.619125652
RIN3	red	0.515314348
PFN4	red	0.511172174
ZNF385D	red	-0.923658696
G0S2	red	0.720218087
FCHO2	red	0.792187826
CYP2R1	red	0.661580235
PCTP	red	0.656863043
C14orf159	red	0.515006957
TMEM39A	red	0.603733219
COL5A3	red	-1.202186957
BTBD19	red	0.80171513
CALHM2	red	0.852413448
FAM114A2	red	0.540316796
MYL6B	red	0.62459823
C2orf80	red	-1.003976957
ACOX2	red	0.764280435
RGL3	red	0.906056217
LDLR	red	0.811671217
FCAR	red	1.481554057
ZNF35	red	0.578142426
CD72	red	-0.871725422
PTMA	red	-0.523979565
CHMP7	red	-0.548626043
BTBD7	red	0.60965
NOL7	red	0.595055652
BCL7A	red	-0.896422148
PLSCR1	red	0.755774783
KCNH7	red	0.916068783
IDI1	red	0.515175652
FAM43A	red	-0.591862539
CECR6	red	0.734180552
ACP6	red	0.586529563
KLHL13	red	-0.975262609
CDADC1	red	0.67340847
EMR3	red	0.720301304
SSH1	red	0.560922912
ARFIP1	red	0.620917391
SLC22A1	red	0.998990826
TAS2R38	red	0.589633913
SLC7A1	red	0.600769565
BRCA1	red	0.735342459
GAB2	red	0.702549565
ACAT1	red	0.6584162
PKLR	red	-0.657164087
DHRS12	red	0.674889565
CLDN9	red	0.654174174
IMPDH1	red	0.764640933
ABCB4	red	-0.865945087
C10orf128	red	0.775771739
HINT1	red	0.613021304
ZC3H15	red	0.639043217
RPS21	red	0.689134348
CXCR1	red	0.565846522
NME8	red	0.978685048
GGH	red	0.691924043
DEFB108B	red	-0.618625217
KIAA0513	red	0.504433043
TRAPPC6A	red	-0.552450974
RNF24	red	0.662935652
TNFAIP6	red	1.000717826
PTRH2	red	0.576142174
IGF2R	red	0.715012609
EPB41L3	red	0.779053574
INSL3	red	0.846708491
RAB36	red	0.793958217
TBX3	red	-0.988096087
MTF1	red	0.578151739
NPEPL1	red	0.772801491
GLOD5	red	-1.394636522
MAGI1	red	-0.820538261
ZNF641	red	0.67940087
ANG	red	0.875779443
MRPL3	red	0.694665957
EMR2	red	0.806158696
DTX1	red	-0.616957609
GANC	red	0.569147395
ALKBH7	red	-0.616702957
CEACAM1	red	0.668640243
ANXA3	red	1.09263913
APC	red	0.623412574
CASC1	red	0.929371117
PAPSS1	red	0.68752087
WDR72	red	-0.818484348
TBC1D1	red	0.664963478
SLC18A2	red	0.721918652
TNNC2	red	-0.670176957
CDH26	red	1.0408766
VASP	red	0.595190572
PSENEN	red	0.699602266
GFM2	red	0.559718
PDE1C	red	-0.812355652
DYSF	red	0.718373043
PQLC1	red	0.673851739
DDIT3	red	0.583180921
NOS3	red	-0.574733826
TSPAN2	red	0.607175217
MLC1	red	-0.837926609
CCDC157	red	0.650006957
SLC39A4	red	0.661597817
LDLRAD3	red	0.782504539
EXOC6	red	0.62535913
NR1D2	red	-0.564230957
TSC22D2	red	0.520533043
PPP1R18	red	0.534356087
MRAP	red	-0.568632174
ENAM	red	-1.024815217
TMEM45B	red	1.110360596
FAM110B	red	0.678277174
PIAS2	red	0.59309354
EXOC8	red	0.744112
CCDC150	red	-0.536197391
UQCRC1	red	-0.602784883
PTP4A3	red	-0.845522683
IMMP1L	red	0.752057207
MOSPD2	red	0.517200435
GPR160	red	0.765420709
FNIP2	red	0.518910565
CCDC17	red	0.843201791
DRAM1	red	0.611669913
SPRY3	red	0.763828696
PPP1R3C	red	-0.656433913
ZMAT2	red	0.554977826
ING5	red	-0.574725219
HLX	red	0.610703609
HESX1	red	-0.807783913
AGTRAP	red	0.616259565
DCTN6	red	0.56097013
TOR2A	red	0.501798696
ESRP1	red	-0.834583043
TM6SF1	red	0.715334783
GOLGA6L2	red	-0.704214348
DUSP10	red	0.6765026
ORC2	red	0.539169087
HGD	red	-0.741462277
CAMTA2	red	0.566258961
CCSAP	red	0.540979217
KCTD21	red	0.537432486
ATF5	red	-0.528346835
RRM2B	red	0.792926957
OSTC	red	0.518206957
TFEC	red	0.820386391
CDC45	red	0.87419
PHTF1	red	0.560946378
AGPAT9	red	0.655345217
ATP8B1	red	-0.526967887
HCG27	red	0.679109565
ZNF26	red	0.597875113
LIMK2	red	0.647113913
CLIC4	red	0.513419565
ARSD	red	0.57659277
ANKRD32	red	0.641652557
SLC1A3	red	0.898075696
REPS2	red	0.663532609
CD55	red	0.600870435
TLR10	red	0.635689291
DSE	red	0.700170313
ZNF775	red	0.542906826
WWC3	red	0.551413043
PTAR1	red	0.584044783
EFCAB12	red	0.797392435
ZAP70	red	-0.65668417
ZNF439	red	-0.948484748
FPR2	red	0.85085087
MBOAT2	red	0.699847391
KPNA6	red	0.534978696
SLC17A6	red	-0.684846522
KIF20A	red	0.809286957
CAPN3	red	0.505354783
PPP4C	red	0.564924783
TMEM165	red	0.528585217
AATK	red	0.627162413
BRWD1	red	0.664941337
PLEKHG3	red	0.726139709
PPP1R35	red	0.540134848
KCNE3	red	0.562022609
URGCP	red	0.546533023
MMP26	red	-0.786873478
HTRA1	red	1.355030391
EFEMP2	red	0.518480417
SNRNP40	red	0.535723778
STS	red	0.66412957
HMP19	red	0.9472
SH2D2A	red	0.880869681
TWIST1	red	-0.889108696
SPATA2L	red	0.656469652
FKBP5	red	0.567204348
GALNT15	red	-0.705935217
CYP4F2	red	0.728442974
SGMS2	red	0.674812069
SMG5	red	0.501785609
RNASE2	red	0.857995652
TMCO3	red	0.696005957
ZNF33B	red	0.734816596
IL21R	red	-0.597398957
KRCC1	red	0.563600913
NFIB	red	-1.252427826
TFEB	red	0.576470652
MRPL12	red	-0.755291726
PDLIM7	red	0.596058261
COL9A2	red	0.800155157
SULT1C2	red	-0.721186522
SH3BP5L	red	0.501825652
PRMT5	red	0.501945217
TMEM185B	red	0.590214318
PRC1	red	0.806600609
ACSL1	red	0.576293043
FCGR1B	red	0.734991739
GDPD3	red	0.54862213
EPHB4	red	0.806620459
MTL5	red	0.542304904
FMNL3	red	-0.618829435
ANXA9	red	0.837673043
SLC38A5	red	-1.043581913
KNOP1	red	-0.588711244
ZNF705G	red	-0.64535087
AGTPBP1	red	0.512822174
FOCAD	red	0.501045861
KLHL8	red	0.561868043
HES1	red	-0.598113013
KCNA1	red	-0.575177391
MXD3	red	0.501524053
CDCA2	red	0.859509565
SLC22A15	red	0.738458416
TPST1	red	0.996455874
TUBB6	red	0.882455922
GRIP2	red	0.563588261
SKI	red	0.58711913
CD58	red	0.662743913
LCAT	red	0.514144
ATP6V1C2	red	-0.644741739
DLGAP5	red	1.208002174
ABHD4	red	0.619977833
VAV3	red	0.540863478
C7orf34	red	0.924974965
EED	red	0.503313913
UBE2C	red	0.514259522
B3GALT1	red	-0.622881304
PLCB4	red	-0.623148696
ERI3	red	-0.589767276
ANKRD55	red	0.814282584
TMEM234	red	0.539390747
HDAC11	red	0.575336817
CCM2L	red	0.702826522
KCNRG	red	0.804914348
HELZ2	red	0.608828248
RNF217	red	0.886161991
METTL20	red	0.640964204
NLRX1	red	0.555490604
ZNF793	red	-0.569798696
METTL6	red	0.576819139
USP43	red	-1.499987391
ODF3B	red	0.690644804
TAF8	red	0.611578017
CEP290	red	-0.684376896
SCN11A	red	-0.96172913
CCR2	red	0.615307826
ZNF30	red	-0.762113543
ADAT3	red	0.504319565
DDIT4L	red	1.165695217
EPHB1	red	0.766956134
TTPA	red	-0.507936087
CREB1	red	0.553277391
ITPRIP	red	0.581200435
KIF11	red	0.778227783
RAB32	red	0.547938178
GAPT	red	0.648870722
GPR84	red	0.919691157
LRRC4	red	0.685180278
IL17RE	red	-0.578412609
NEK6	red	0.550489022
TENM2	red	-0.85045087
PLOD1	red	0.52714155
RAB43	red	0.553167696
C16orf46	red	-0.628319565
FUT8	red	0.75644587
VPS54	red	0.532185833
LRP5L	red	0.534545804
NAA25	red	-0.532556691
SAMD9L	red	0.613484348
SSMEM1	red	-0.869243913
C5orf63	red	-0.65425769
PRMT2	red	0.553571304
PAQR6	red	0.797463996
ESF1	red	-0.697228622
PLB1	red	0.683667282
ATP10D	red	0.510391826
KAT2B	red	0.675704783
SPAG9	red	0.538678261
DLGAP4	red	-0.645096739
PTPRCAP	red	0.61675913
EMR1	red	0.529846957
PXK	red	0.561791161
GK	red	0.624069565
SRD5A3	red	0.717823675
POC1A	red	0.60485
DBN1	red	0.62824351
RRAGD	red	0.600905217
ZNF593	red	-0.544990935
MKKS	red	0.699863217
ZNF462	red	-0.717353478
PLA2G15	red	0.506263391
LPAR2	red	0.510646957
EXOC6B	red	0.567017957
RRP12	red	0.681015913
DPF3	red	-0.68542587
ZNF281	red	0.59464913
FBXO28	red	0.565154565
TCTEX1D2	red	0.670004043
QPCT	red	0.630223478
KIF4A	red	1.031958696
FGF9	red	-1.072708696
INVS	red	0.586671804
ADIRF	red	0.730047348
XPO4	red	0.527739091
N6AMT1	red	-0.827278348
PABPC1L	red	0.58875613
CDK14	red	0.721953261
FRAT1	red	0.522952609
SFR1	red	0.63731596
DSC2	red	1.073375652
LIN54	red	0.805547565
PPP2R1B	red	0.507894948
CC2D2B	red	0.605791174
C10orf32	red	0.568386348
GLT1D1	red	0.560282609
CRISPLD2	red	0.757673913
TMEM88	red	0.704272548
ENOX1	red	-0.659911739
FCHSD2	red	0.560851739
SIPA1L2	red	0.80239787
TACR1	red	-0.730788696
DENND1B	red	0.613770609
SNX29	red	-0.870434473
ZNF160	red	-0.571843478
MTMR11	red	0.5975393
TCAP	red	-0.550445217
INTS7	red	0.570676712
TFDP1	red	0.787088261
ANKRD39	red	-0.516568696
USP49	red	0.593155413
ZNF432	red	0.518638922
TCTE3	red	-0.778693478
LMNB1	red	0.662534348
MBOAT7	red	0.513010435
SMPDL3A	red	0.662017883
RNF141	red	0.509271304
PSD3	red	-0.768792174
C11orf63	red	-0.693481739
VMP1	red	0.856237379
MATK	red	-0.577362
MAN1C1	red	-0.589304743
ZNF595	red	-1.666472887
ZCCHC18	red	-0.630286087
GRIP1	red	-0.886838
PPIL1	red	-0.641003985
SATB2	red	0.80777
C5orf42	red	-0.740076522
SBF2	red	0.562133913
AVIL	red	0.718393705
RCBTB1	red	0.618743548
NPHP1	red	-0.791185217
HMOX1	red	0.518489565
SELP	red	0.603055129
PREX1	red	-0.534693913
MME	red	0.634291739
COX6C	red	0.89162687
PRKCI	red	0.551283609
CCNB1	red	0.767110004
COPS2	red	0.7589
ABCC2	red	0.676203109
MEGF9	red	0.512778261
VNN1	red	0.852118243
NUSAP1	red	0.579760865
TCN1	red	0.990446413
LAMTOR3	red	0.591226522
FHOD3	red	-0.607623478
FBXO38	red	0.531853043
NR2F2	red	-0.843086957
PGLYRP1	red	0.88558587
ITPR3	red	-0.573426404
EBF1	red	-1.006024409
IFI6	red	0.912330396
CTGF	red	-0.85499087
FAM76B	red	0.601066957
GPR27	red	0.716844435
CDKN3	red	0.720277391
KCNJ15	red	0.722518261
STOM	red	0.602322174
PPM1F	red	0.542788261
DGAT2	red	0.642225217
SPATA6	red	0.507559696
DCAKD	red	0.605449478
SNRPG	red	0.736290457
FCGR1A	red	0.886460435
KHDRBS3	red	-0.650905217
IRF7	red	0.518971261
HCN3	red	-0.728353478
GOLM1	red	0.534386778
CREB5	red	0.774238696
KIAA0226L	red	0.687824348
NPTXR	red	-0.676043043
TOMM5	red	0.603100565
MOB4	red	0.604993043
LRP10	red	0.516504348
PSRC1	red	0.634476496
LYG1	red	0.51888177
MIS18A	red	-0.59789602
ACOT7	red	0.513857241
RLTPR	red	-0.509498657
CGRRF1	red	0.613448065
PLA2G4A	red	0.709907691
USP8	red	0.52874087
KATNAL1	red	0.583716052
RPL34	red	0.746259565
NAIP	red	0.687414783
PSG1	red	-0.536591304
RORC	red	-0.718790435
COX7C	red	0.500949565
CYB5R4	red	0.503603043
CYP4F3	red	0.761448696
MPZL2	red	0.905049802
ZFAND3	red	0.564501578
SPAG6	red	0.603011739
TBX19	red	0.523986504
CDH24	red	-0.732035652
ZNF385A	red	0.518015111
STK32B	red	0.757897391
ENAH	red	-0.91158
SLC37A3	red	0.739559565
TNFRSF10C	red	0.582965217
ABCC10	red	0.5031123
EPB41L1	red	-0.709661739
PDZD8	red	0.503901739
SIPA1	red	0.500758696
TMEM170B	red	0.582387826
CLEC4E	red	0.624424783
GALNT3	red	0.537938261
SRBD1	red	0.557486443
JAKMIP1	red	0.680701776
ADAP2	red	0.561568639
PEG3	red	-0.772235652
ST6GALNAC2	red	0.689525652
SALL3	red	-0.631814348
GRN	red	0.506474348
MPHOSPH9	red	0.529453913
MT1E	red	0.883915709
ANKRD49	red	0.552069565
C1orf226	red	0.68442087
LMBRD2	red	0.604291304
JUP	red	-0.725388696
AMOTL2	red	-0.849788261
C17orf104	red	-0.589924348
C9orf78	red	0.645583043
UGT2B28	red	-0.75465087
SLPI	red	0.870351739
LONRF1	red	0.594545689
ZNF594	red	-1.050286087
STMN1	red	0.570506265
KCNN4	red	-0.516225299
RNASE4	red	0.774537622
CCDC168	red	-0.706138696
EVA1B	red	-0.508948478
GPM6A	red	-0.864949565
OPA1	red	0.500202396
RNPEP	red	0.540707391
NDUFB2	red	0.526711304
TAF1D	red	0.527200522
CTRC	red	0.518314652
MYL5	red	-0.549865422
LIMCH1	red	-0.89252087
SMUG1	red	0.558902668
DHRS3	red	-0.504599348
MFN2	red	0.621017826
CBY3	red	-0.704595652
INPP5B	red	0.541288326
LPAR6	red	0.701794783
C3orf62	red	0.627015783
NIPSNAP3A	red	0.616787226
ASPRV1	red	0.77690054
GRB14	red	-0.877388261
DOCK3	red	-0.538766087
LSMEM1	red	0.654167517
ARSB	red	0.680472419
FADD	red	0.52079087
MTFR2	red	0.622420339
TRPM6	red	0.693069987
SERPINB9	red	0.560271739
RFX2	red	0.6147513
HIST1H1T	red	0.579972609
GAS2L1	red	0.618174687
NECAP1	red	0.502618922
OSGIN2	red	0.540739261
FGD4	red	0.583860435
MMP25	red	0.543633478
PHACTR1	red	0.628634783
NETO2	red	0.536298943
MYCT1	red	-0.893696061
SAMSN1	red	0.738346957
KYNU	red	0.577805217
CNTN4	red	-0.679353913
SERPINB2	red	1.111345909
SECTM1	red	0.519622609
KLHL34	red	-0.7532
FLT3	red	0.689229396
SLIT1	red	0.591608087
PRRT2	red	-0.512047391
HNMT	red	0.751863143
PIGW	red	-0.922342609
FAM26F	red	0.610987391
SYN2	red	0.931030435
LSM3	red	0.728172513
MTMR7	red	0.705408696
GLIS2	red	0.72208287
CD36	red	0.585572609
SLC5A9	red	0.868866296
TNFSF18	red	-0.593551739
DNAL1	red	-0.535579274
SLC15A1	red	-0.50458913
HHAT	red	-0.56548487
PLD1	red	0.57525513
TUB	red	-0.658317391
DNAH11	red	-0.623236957
IL23A	red	-0.654872078
NSUN7	red	0.767797052
KCNG1	red	-0.614880435
TP53I3	red	0.57946073
ACTA2	red	0.894430883
ACP5	red	-0.722168957
NKAP	red	0.509183787
SLC11A1	red	0.544895217
RHEBL1	red	-0.610804783
ZNF77	red	-0.526155739
RGL1	red	0.738321148
EFCAB2	red	0.796510317
ZFYVE16	red	0.594065217
ADCY10	red	-0.694398696
PIWIL1	red	-0.73249
GPR19	red	0.707326565
SLC18B1	red	0.55708187
HAT1	red	0.627608913
HAL	red	0.581086957
NUP62CL	red	-0.622212609
ANKRD36	red	-0.607834913
GLB1L2	red	0.707255957
COL1A2	red	-0.699611304
ZNF570	red	-0.890127939
FKBP1B	red	0.857237052
ZNF777	red	0.580423043
TBCE	red	0.513100261
AFF3	red	-0.737574948
STRBP	red	-0.627572404
RBM45	red	0.520881678
ADRB2	red	0.574746826
DDIAS	red	0.570883957
TP53I11	red	0.638179601
TECPR2	red	0.64021253
ST20	red	0.72001087
PAXBP1	red	0.509914435
FSD1L	red	0.706153652
ZNF551	red	0.678816522
SLC22A18	red	0.502120396
HIP1R	red	-0.514879365
MOSPD1	red	0.521392969
APIP	red	0.569280993
POF1B	red	-0.680253913
TMEM8A	red	0.504007826
ERCC8	red	0.567604696
ARID5B	red	0.569589609
SPRY1	red	-0.954827391
GCM1	red	0.792514869
ZMYND15	red	0.531273913
ITM2C	red	-0.544616174
ST3GAL6	red	0.580686522
FAM114A1	red	0.573192217
SULT1B1	red	0.683419261
MAOA	red	1.731342609
WFDC8	red	-0.510470435
PRKAB2	red	0.507124609
C1orf21	red	0.6891857
RHOH	red	-0.501795174
HOXA13	red	-0.715193043
CYP2C9	red	-0.607111304
ITPRIPL1	red	0.558824913
CLDN8	red	-0.783256522
DDR2	red	-0.701210435
TRIB1	red	0.571855217
STEAP3	red	0.564599435
ATRNL1	red	-0.674114348
SKIL	red	0.539108348
ZMAT4	red	-0.994474783
CR2	red	-0.730151739
ZNF585A	red	0.61477053
RBFOX1	red	-0.50422913
MPO	red	0.852445822
ZNF239	red	-0.788386091
CD27	red	-0.525534739
HOXB3	red	-0.701950565
BMPR1B	red	-0.61620913
C3AR1	red	0.552461304
KREMEN1	red	0.815849743
KCNJ13	red	-0.692414783
ZFP14	red	-0.94233913
ASGR2	red	0.636666009
NRBF2	red	0.56424913
B3GAT2	red	-0.637161739
ACVR1	red	0.527081528
IL18R1	red	0.744976913
C5	red	0.591037435
OSBPL10	red	-0.749920809
C3orf70	red	0.554577826
GLDC	red	0.79702913
CAP2	red	-0.659867391
RPS6KB1	red	0.528620826
PIFO	red	-0.57897
HMGB2	red	0.52294913
MLF2	red	0.503342657
CCDC23	red	0.555820191
CMTM1	red	0.53789113
PAPSS2	red	0.607268548
CBR3	red	-0.764210591
CLN8	red	0.518388427
ACP1	red	0.555478696
SEMG1	red	1.34320087
TBC1D19	red	0.563094826
BDNF	red	-0.586213913
DHRS13	red	0.554617826
TPH1	red	-0.98757287
ZNF507	red	-0.549002522
VANGL2	red	-1.042664783
ZWINT	red	0.696257643
CACNG8	red	-0.581979565
FREM3	red	-0.766123913
SETD9	red	0.810091826
AMDHD1	red	1.077956952
TCL1A	red	-0.802063087
MKRN1	red	0.5004
CASQ1	red	0.718693043
OAS1	red	0.543500435
STON2	red	0.621640587
BEX2	red	-0.765117222
FAM209B	red	0.508669836
NT5DC4	red	0.851734783
FMNL2	red	0.565748517
ANKRD9	red	0.821686422
SLC35G2	red	0.69380913
PNPLA1	red	0.80678487
SLC4A8	red	0.501531413
IFIT5	red	0.541785217
NCEH1	red	0.755275839
BIRC5	red	0.655533022
RSL24D1	red	0.693858696
BAK1	red	-0.518098922
PROX1	red	-0.640863043
SIGLEC8	red	-0.820869652
WDR41	red	0.617688952
GNGT1	red	-0.72164
RPH3A	red	0.976989887
QPRT	red	0.510932609
FBXL13	red	0.755690065
ZNF649	red	-0.664611739
AXIN2	red	-0.794316519
STXBP5	red	0.54282287
SFTPB	red	0.552292352
SPOCK1	red	0.601573478
SYNGR3	red	0.545299565
NQO2	red	0.65666087
ZNF470	red	-0.628938696
CD109	red	0.7189
FOLR3	red	1.155666957
COMMD6	red	0.818153622
SEMA4A	red	0.539381739
ZNF625	red	-0.621015652
EPHX2	red	-0.572608563
ARHGAP32	red	-0.756065087
EFNA5	red	0.773843913
CYP1B1	red	0.721941174
PENK	red	0.558241304
LRRK1	red	0.615030848
HIST1H3I	red	-0.560684783
DRC1	red	0.867172174
SOX30	red	-0.584638696
CEP128	red	0.58998463
VCPKMT	red	0.522276957
HBEGF	red	0.512280783
ANKRD30B	red	-0.637121304
CD274	red	0.630070561
FFAR2	red	0.608430843
BEST1	red	0.68353487
C12orf42	red	-0.905403739
ETV5	red	0.567054135
TOPORS	red	0.68763813
CSNK1E	red	0.51778623
SRRM5	red	-0.737753478
NOG	red	-0.980058774
NFIA	red	0.603359191
NOV	red	0.670705392
YOD1	red	0.803935652
KCNV1	red	-0.736420435
ABCG1	red	0.640811304
CLEC12B	red	0.976775809
EDIL3	red	-0.589021739
NANOG	red	-0.806012348
POU6F1	red	-0.514389104
PRSS35	red	-0.613719565
NUDT13	red	-0.580786957
CCDC141	red	-0.693063913
PBK	red	0.707271739
UNC93A	red	-0.742432174
ROPN1L	red	0.677225522
LACE1	red	-0.587937391
PDE9A	red	-0.648253043
MROH6	red	0.527845884
GADD45A	red	0.531756826
CCPG1	red	0.604943174
C9orf84	red	0.925915635
GNAZ	red	-0.851050948
SIGLEC5	red	0.712863478
ATP7B	red	0.628223043
SIAH3	red	-0.507831304
LONRF2	red	-0.684664348
P2RX5	red	-0.521487304
COL4A3	red	-0.95415087
NHSL2	red	0.565608509
NLGN3	red	0.519183
FOSB	red	0.559063913
CORO2B	red	-0.647540435
TMEM261	red	0.556189807
TMEM136	red	-0.655922609
MCOLN2	red	0.548377566
IFITM10	red	0.543686087
RILPL1	red	0.561300943
CDKN2B	red	0.597572955
ELAVL2	red	-0.652666087
KANK3	red	-0.524110435
PRL	red	0.829267391
C5orf30	red	0.574644463
RAB18	red	0.526656957
SEMA3C	red	0.789174687
POU3F2	red	-0.511660435
NRG1	red	0.914218043
MXRA7	red	0.906945961
CCR7	red	-0.630320965
HMMR	red	0.900644348
MB21D1	red	-0.596555826
FCRL1	red	-0.897598243
ZNF608	red	0.836745696
ZNF23	red	-0.589059135
UPB1	red	0.55665557
VEGFA	red	0.593401461
BTNL3	red	-1.999241652
PTMS	red	-0.54063697
ESM1	red	-0.611103913
PTRHD1	red	0.549103913
CCDC14	red	0.533240043
CCDC88C	red	0.576243391
PLS1	red	0.850511739
RNASE1	red	0.825686458
ZNF549	red	-0.527017826
OR2B6	red	0.778828696
PPEF1	red	0.555485652
SOX8	red	-0.696436087
TSGA10	red	-1.225451304
USP44	red	-0.611255652
HTR2A	red	-0.599821304
TDRD10	red	0.579131739
RS1	red	0.607176522
UCN	red	0.522556522
FRMD4B	red	0.65695053
USF1	red	0.517205174
ZNF697	red	0.562096661
SPAG17	red	0.50633
TMC4	red	0.665410574
KIAA1257	red	0.551901522
CDCA7	red	0.753598043
KL	red	1.026938435
HIST1H2AE	red	0.670582151
PMEPA1	red	-0.583497739
CCL8	red	-0.895466522
SLC7A5	red	0.840765104
NELL2	red	-0.562166174
ADM	red	0.50108087
SNX31	red	-0.564163913
COL4A1	red	0.594734348
RECK	red	0.514439752
TSPAN13	red	-0.586315783
RSPH1	red	-0.583410435
METTL7B	red	1.180976726
GBP6	red	0.604611304
SYTL2	red	0.637716974
ZNF781	red	-1.068784304
MEST	red	-0.577644304
EXTL2	red	0.611512783
ZNF765	red	0.57257657
CABP5	red	-0.722997826
FAM217A	red	-0.509998261
SLC51A	red	0.604961652
SCN9A	red	0.64672
CCDC70	red	0.503606522
IL1RAP	red	0.532715174
RAB2B	red	0.574158261
HIP1	red	0.696640822
FBXO32	red	0.568794456
SDC1	red	0.578877826
CHST13	red	0.648645391
GPR22	red	0.653144174
PAM	red	0.683391265
CLEC2B	red	0.822219
ZNF404	red	-0.866317522
C2orf15	red	-0.653385652
C9orf66	red	0.618854009
C9orf47	red	0.532747187
CILP	red	0.862427609
KCNH8	red	-0.986271304
CLSPN	red	0.823848565
C1orf56	red	0.657890688
LANCL3	red	0.825138217
PTX3	red	0.574547841
SOCS3	red	0.648131739
ZKSCAN3	red	0.509625591
B4GALT5	red	0.516412174
KDM4D	red	-0.531705652
GFPT2	red	0.684722043
CASC5	red	0.54033283
NT5E	red	-0.705610165
COL5A1	red	-0.502026087
MERTK	red	0.569675391
CLIC2	red	0.722826078
FHDC1	red	0.583265291
DOCK4	red	0.697300229
SLC36A1	red	0.514954739
PDX1	red	-0.574840435
AGO2	red	0.628360826
ADCYAP1R1	red	-0.538866957
SFRP2	red	-0.763323767
NECAB2	red	0.771564752
HORMAD1	red	0.715933043
NCAM1	red	-0.589674264
VSIG10L	red	0.580623913
CHN1	red	0.6001004
RAD51B	red	0.654937557
LAMP5	red	0.616806774
TRAPPC3L	red	-0.612085217
SPON1	red	-0.759278696
ZNF665	red	-0.529590165
CDK5R1	red	0.617770317
CLCN4	red	0.576261194
LARGE	red	-0.752571639
CELSR1	red	-0.808010057
IKBIP	red	0.506083733
CAPN5	red	-0.518713348
SLC7A11	red	0.660891478
AOC2	red	0.505320817
SH3RF1	red	-0.670241435
ANLN	red	0.746166522
WLS	red	0.694988783
STEAP1	red	-0.520806957
KIAA1107	red	0.615954348
B3GNT5	red	0.529121565
SLC38A6	red	0.530515565
CAMSAP2	red	0.566763287
PNMA3	red	-0.534468696
PFDN4	red	0.847898391
TEX12	red	-0.587063913
PLK2	red	0.516371739
IP6K3	red	-0.505859565
MTUS1	red	-0.588445913
PTGR1	red	0.557343913
SMAD1	red	0.628754422
TBC1D12	red	0.642179391
PKD1L1	red	-0.667837826
ADRA1A	red	-0.595586522
NMNAT2	red	0.570243043
LRRC6	red	0.9752496
RPIA	red	0.57224087
DOCK9	red	-0.52376063
GYPC	red	-0.595276087
SLC7A9	red	0.716606087
SLFN12	red	0.538417505
RAB20	red	0.575777618
PARM1	red	-0.567153913
PDZK1IP1	red	-0.830161435
LRRN1	red	0.809426522
KBTBD3	red	0.56558
GRB10	red	0.544887257
DPPA2	red	-0.596045217
SIGLEC6	red	-0.757522609
CCNJL	red	0.523516087
CD79A	red	-0.596500391
ZNF619	red	0.597338696
TNNI3K	red	0.671321261
TCL1B	red	-0.58279
RMDN2	red	0.570787522
ELOVL4	red	-0.888696957
GPX8	red	-0.544740435
FRRS1	red	-0.625037391
USP18	red	-0.537628
EIF2AK1	red	0.516618696
MACROD2	red	-0.785548517
ZNF138	red	-0.588538852
NAT1	red	0.5212913
VASH1	red	0.515006297
ZNF850	red	-0.663029565
SGK2	red	-0.635101739
ZNF132	red	-0.559965217
DHRS9	red	0.603852435
MYO3A	red	-0.538399565
ZNF415	red	-0.985788261
TENM1	red	0.880550152
CEACAM5	red	-0.525743913
DSEL	red	1.025463435
SYCP3	red	0.533777978
KIR2DL4	red	0.836413026
CD22	red	-0.54955313
CACNA2D1	red	-0.598482174
DCAF10	red	0.602328609
TMEM92	red	0.527264609
ZNF268	red	-0.58222237
E2F8	red	0.538619565
RCAN2	red	1.119963826
ATF3	red	-0.563158696
IL1RL1	red	0.637667391
DTHD1	red	-0.514542609
SLC25A40	red	0.50452757
COPZ2	red	0.502900593
RLN2	red	-0.647145217
C1orf115	red	0.505893478
ADAM9	red	0.521535209
ADORA2B	red	0.577289087
PLAC8L1	red	0.549912696
CISD2	red	0.583848696
PADI4	red	0.576743478
HIST1H4E	red	0.554737826
ZNF492	red	-0.689878696
CA4	red	0.653594017
RBP7	red	0.522435652
TPPP3	red	-0.589989065
B3GALT2	red	-0.815674304
AIM2	red	0.566673
TAF4B	red	-0.507280517
AGBL3	red	-0.930354
TRIM6	red	0.722287261
CADM1	red	0.78695027
FPR3	red	0.695308304
C4orf26	red	-0.550479565
PANX3	red	-0.505044783
AADAT	red	-0.526399565
CNTNAP2	red	-1.243441404
ANGPT1	red	0.677332574
CCDC7	red	-0.587698861
CLDN23	red	-0.588798506
C1QB	red	0.738538739
SAMD4A	red	-0.532630961
ANKRD18A	red	-0.585375043
TNIP3	red	0.640444783
DEFA4	red	1.24892443
ZNF610	red	-0.569023913
CAMP	red	0.770509291
FHL2	red	0.7354138
ELFN1	red	-0.585413043
ASPN	red	-0.611215652
SLCO4C1	red	0.638376504
FCRL2	red	-0.658682713
TEK	red	-0.704501739
MAP3K7CL	red	-0.613824083
DGKK	red	-0.90875387
ABHD17C	red	0.635921304
GZMH	red	0.60675
NXF3	red	0.681261304
TPX2	red	0.694899435
KIF27	red	0.579613913
CD34	red	-0.52240087
ZC3H12C	red	0.59744713
DNAJC6	red	0.917589017
CDC20	red	0.517491913
ARHGAP29	red	0.811509478
HOOK1	red	-0.562406957
VWDE	red	-0.863668261
POLR2K	red	0.590129956
NCAPH	red	0.522864783
CCDC62	red	0.674265217
NET1	red	-0.546837378
KLHL14	red	-0.76814973
TREML1	red	-0.693161789
SLC22A16	red	0.595370235
RERGL	red	-0.525443913
SPX	red	-0.894909161
HERC5	red	0.517262174
DPM2	red	-0.628330791
FAM132B	red	1.263272291
SSTR2	red	-0.572695217
ISM1	red	-0.628129004
HOXC10	red	-0.524065652
BUB1	red	0.656674348
MADCAM1	red	0.592218513
GPR34	red	0.632664383
OSBPL6	red	0.572476957
CMTM5	red	-0.722720774
CALD1	red	-0.511147878
TBC1D30	red	0.621956739
WDR86	red	0.688293913
FGF13	red	1.418217143
PBX1	red	1.035326913
ATP8A2	red	-0.526959565
SCN7A	red	-0.585353043
THBS1	red	0.745797709
NRIP3	red	0.518291043
SNX7	red	0.736149565
EMP1	red	0.631498374
KIAA1045	red	0.517418609
BMP8A	red	-0.563256522
BRS3	red	-0.52645
PCDH9	red	-0.677835348
[truncated: 268 more rows]
