# Supplementary material for: Comprehensive Analysis of Hub Genes Associated With Competing Endogenous RNA Networks in Stroke Using Bioinformatics Analysis
Source: Front Genet. 2022 Jan 12;12:779923. doi: 10.3389/fgene.2021.779923 (PMC8790239; doi:10.3389/fgene.2021.779923)
Supplement: Supplementary file 1 [file DataSheet3.ZIP › Figure 2-raw data/GSE58294_DEmRNAs.txt]

gene_name	gene_type	id	logFC	AveExpr	t	P.Value	adj.P.Val	B
ACSM2A	protein_coding	244723_at	-3.249893913	-3.709932609	-15.6567523	9.95e-21	1.08e-16	36.48534362
TIMM8A	protein_coding	210800_at	-2.753644791	-1.62383717	-14.58711251	1.76e-19	1.27e-15	33.77537227
SH3GL3	protein_coding	211565_at	-2.531898696	-3.385002826	-14.46393472	2.47e-19	1.34e-15	33.45379983
SRCIN1	protein_coding	232547_at	-2.474243043	-3.965893696	-12.11872637	2.26e-16	8.16e-13	26.93995157
CCDC127	protein_coding	226515_at	1.126133591	-0.0811728	10.98699633	7.81e-15	1.78e-11	23.52405169
GLTP	protein_coding	226177_at	0.804794783	2.720632174	10.91322331	9.9e-15	1.89e-11	23.29523519
TM9SF2	protein_coding	201078_at	0.851892174	2.944389565	10.87058458	1.14e-14	1.89e-11	23.1626471
PRTG	protein_coding	229073_at	-1.928605217	-4.163917391	-10.89196955	1.06e-14	1.89e-11	23.22917612
MIB1	protein_coding	224726_at	0.823072609	2.359014565	10.82158243	1.33e-14	2.06e-11	23.00996589
ENO1	protein_coding	201231_s_at	0.916983043	3.247613261	10.74730773	1.69e-14	2.29e-11	22.77791903
SHOX	protein_coding	207570_at	-1.776652609	-4.493833261	-10.76207482	1.61e-14	2.29e-11	22.82411346
GYG1	protein_coding	211275_s_at	0.955567826	3.837579565	10.6141582	2.6e-14	3.13e-11	22.36007166
SPTLC3	protein_coding	220456_at	-1.542046522	-2.710475	-10.57757157	2.93e-14	3.34e-11	22.24483874
NOA1	protein_coding	223157_at	0.797518696	1.951811522	10.46085308	4.29e-14	4.64e-11	21.87602779
TTC1	protein_coding	201434_at	0.702906957	2.199696957	10.41853786	4.92e-14	5.08e-11	21.74187118
DHX32	protein_coding	218198_at	1.153295635	0.086119557	10.35895207	5.99e-14	5.89e-11	21.55255815
FAM133A	protein_coding	239481_at	-1.948815652	-4.220017391	-10.2928858	7.44e-14	7e-11	21.34210895
WDR1	protein_coding	200609_s_at	0.681684783	3.334825	10.25847881	8.33e-14	7.22e-11	21.23228137
TRAF7	protein_coding	223031_s_at	-0.927700348	2.030515043	-10.26217697	8.23e-14	7.22e-11	21.24409338
CXADR	protein_coding	203917_at	-1.487523043	-3.671219348	-10.12334301	1.3e-13	1.08e-10	20.79943429
SMIM12	protein_coding	225404_at	0.867777391	2.151693043	10.06416646	1.58e-13	1.27e-10	20.60914537
RPN2	protein_coding	213399_x_at	0.695347391	3.532756304	10.03276999	1.76e-13	1.36e-10	20.50800399
AKIRIN2	protein_coding	223145_s_at	0.920572609	2.094616739	9.981658641	2.08e-13	1.56e-10	20.34308343
RAB11A	protein_coding	200863_s_at	0.756857826	4.01371587	9.913192758	2.62e-13	1.89e-10	20.1216454
ADIPOR2	protein_coding	201346_at	0.748091304	2.195863043	9.875383562	2.97e-13	1.95e-10	19.99910623
ATP5H	protein_coding	210149_s_at	0.760593478	2.546157609	9.888677001	2.84e-13	1.95e-10	20.0422106
SPG21	protein_coding	217827_s_at	0.912083478	2.788828696	9.83657871	3.38e-13	2.15e-10	19.87315365
OVOL2	protein_coding	206048_at	-2.065481739	-4.107643043	-9.773183971	4.18e-13	2.59e-10	19.66698328
DCTN4	protein_coding	222488_s_at	0.808434348	2.346691087	9.758983517	4.38e-13	2.64e-10	19.62073264
HINT2	protein_coding	224415_s_at	0.923603943	0.561675854	9.742842885	4.63e-13	2.64e-10	19.56813261
USP37	protein_coding	226730_s_at	0.990009861	0.893338417	9.746974711	4.56e-13	2.64e-10	19.58160071
TOR1AIP2	protein_coding	214801_at	0.680224783	3.226021087	9.729905492	4.83e-13	2.68e-10	19.52594828
SH3GLB1	protein_coding	209090_s_at	0.827646957	2.966010435	9.663676525	6.04e-13	3.27e-10	19.30967679
SYCP1	protein_coding	206740_x_at	-1.124726957	-4.757452174	-9.647848507	6.37e-13	3.36e-10	19.25791082
ERLIN1	protein_coding	202441_at	0.872174348	2.486339348	9.600470049	7.47e-13	3.85e-10	19.10277637
SDF2	protein_coding	203090_at	0.767316087	2.17090587	9.554750325	8.71e-13	4.29e-10	18.95281614
ABHD17A	protein_coding	221267_s_at	-0.777741729	-0.115072149	-9.554995177	8.71e-13	4.29e-10	18.95361993
MAP3K1	protein_coding	225927_at	0.583641739	4.302390435	9.438681426	1.29e-12	5.27e-10	18.5709896
FBXO30	protein_coding	226541_at	0.914367122	0.330466178	9.44548294	1.26e-12	5.27e-10	18.59340824
SUSD1	protein_coding	226264_at	1.02619087	1.341834565	9.449691137	1.24e-12	5.27e-10	18.60727626
TCIRG1	protein_coding	204158_s_at	0.942925217	3.970888696	9.480065186	1.12e-12	5.27e-10	18.70731126
MTX1	protein_coding	210386_s_at	0.982573478	2.118791087	9.481091949	1.12e-12	5.27e-10	18.71069094
BRAP	protein_coding	41512_at	0.737476522	1.768546957	9.456125747	1.22e-12	5.27e-10	18.62847734
THSD4	protein_coding	222835_at	-1.885983043	-4.377921087	-9.452310727	1.23e-12	5.27e-10	18.61590801
HNRNPL	protein_coding	35201_at	1.376121217	0.991644109	9.46735705	1.17e-12	5.27e-10	18.66547109
UBE2S	protein_coding	202779_s_at	-1.157553174	-1.05499963	-9.439058015	1.29e-12	5.27e-10	18.57223102
AGFG1	protein_coding	218091_at	1.009024783	2.114816739	9.429278415	1.33e-12	5.34e-10	18.53998713
DCXR	protein_coding	217973_at	0.932034783	1.873052174	9.404208923	1.45e-12	5.71e-10	18.45728036
CTDNEP1	protein_coding	200035_at	0.67185913	2.19472087	9.350094386	1.74e-12	6.62e-10	18.27850107
ANXA7	protein_coding	209860_s_at	0.687698261	3.00891	9.342186694	1.79e-12	6.69e-10	18.25234781
MCTS1	protein_coding	218163_at	0.842065217	1.878819565	9.305408578	2.03e-12	7.45e-10	18.13061604
ELF4	protein_coding	31845_at	0.839709565	2.604141739	9.297249899	2.09e-12	7.53e-10	18.10359058
GLYATL1	protein_coding	1562089_at	-1.563466087	-4.540488261	-9.291739182	2.13e-12	7.55e-10	18.08533213
ZNF536	protein_coding	242715_at	-1.810843913	-4.571788478	-9.272158131	2.27e-12	7.94e-10	18.02042688
KPNA2	protein_coding	201088_at	0.853248696	1.68658087	9.259786176	2.37e-12	8.15e-10	17.97939506
UBE2A	protein_coding	201899_s_at	0.684628696	2.777544783	9.225585252	2.66e-12	9.01e-10	17.86587663
GAB1	protein_coding	229114_at	1.06235857	0.550873237	9.21560725	2.76e-12	9.16e-10	17.83273309
PMF1	protein_coding	202337_at	1.038677304	1.650051696	9.211820486	2.79e-12	9.16e-10	17.82015181
CARS	protein_coding	212971_at	0.718327826	2.743368261	9.186296716	3.05e-12	9.85e-10	17.73530866
C5orf51	protein_coding	226159_at	0.719697826	2.000366304	9.164327919	3.28e-12	1.03e-09	17.66222411
NAA60	protein_coding	45526_g_at	0.89282	2.759318696	9.167858917	3.24e-12	1.03e-09	17.67397447
COX19	protein_coding	235533_at	0.928882939	0.697089313	9.134683005	3.63e-12	1.05e-09	17.5635179
FAM102A	protein_coding	212400_at	-1.106470391	2.186825674	-9.146980131	3.49e-12	1.05e-09	17.60447447
LATS2	protein_coding	227013_at	0.904420435	1.961049348	9.138259066	3.59e-12	1.05e-09	17.57542999
SLCO3A1	protein_coding	219229_at	0.790378261	3.249384783	9.140051827	3.57e-12	1.05e-09	17.58140125
USP3	protein_coding	221654_s_at	0.697043913	3.909435	9.11871398	3.84e-12	1.09e-09	17.5103068
SLC22A4	protein_coding	205896_at	1.12854913	2.544291957	9.088761061	4.25e-12	1.2e-09	17.41042358
EMC8	protein_coding	227363_s_at	0.739525652	1.427462826	9.079724635	4.39e-12	1.22e-09	17.38027072
PDK3	protein_coding	228959_at	0.879562609	3.241724783	9.050135864	4.86e-12	1.33e-09	17.28147617
MAPK13	protein_coding	210059_s_at	0.93958593	0.759167687	9.032993366	5.15e-12	1.39e-09	17.22419522
NIPA2	protein_coding	212129_at	0.661817391	2.843104348	9.005211053	5.67e-12	1.51e-09	17.13129437
SHKBP1	protein_coding	224846_at	1.000323478	3.165766087	8.993704044	5.9e-12	1.56e-09	17.09279197
FAT3	protein_coding	236029_at	-2.09595087	-4.065355	-8.870535046	9.01e-12	2.32e-09	16.6797898
MSL3	protein_coding	207551_s_at	0.932936087	2.486511522	8.867910295	9.09e-12	2.32e-09	16.67097137
ENTPD1	protein_coding	209473_at	0.917178261	3.190693478	8.851360617	9.63e-12	2.42e-09	16.61535267
ATF6	protein_coding	226941_at	0.750124783	1.852327609	8.816164749	1.09e-11	2.68e-09	16.49697587
CD79B	protein_coding	205297_s_at	-1.236780652	1.532744457	-8.813935595	1.1e-11	2.68e-09	16.48947413
MANBAL	protein_coding	224689_at	0.746363043	2.030342391	8.812111925	1.1e-11	2.68e-09	16.48333658
RASEF	protein_coding	1553185_at	-1.093224783	3.141200652	-8.803136032	1.14e-11	2.71e-09	16.45312334
PSMB5	protein_coding	208799_at	0.959353478	1.510385435	8.805743079	1.13e-11	2.71e-09	16.46189962
ETF1	protein_coding	201574_at	0.677155652	2.254477826	8.780527526	1.23e-11	2.82e-09	16.37698593
RRAGA	protein_coding	201628_s_at	0.597483043	2.541963261	8.787888747	1.2e-11	2.82e-09	16.40178159
DPF2	protein_coding	202116_at	1.041690204	1.05473642	8.778505182	1.24e-11	2.82e-09	16.37017288
JAGN1	protein_coding	223104_at	0.72065087	2.249438478	8.775796887	1.25e-11	2.82e-09	16.36104829
MIER2	protein_coding	44822_s_at	1.066954	-1.952819522	8.771439966	1.27e-11	2.83e-09	16.34636771
HCCS	protein_coding	203745_at	0.8348936	0.902429417	8.768493748	1.28e-11	2.83e-09	16.33643939
STRADA	protein_coding	52169_at	0.74846913	1.908956304	8.747020818	1.38e-11	2.99e-09	16.26405251
PSMD2	protein_coding	200830_at	0.605004783	2.808606739	8.727366083	1.48e-11	3.12e-09	16.19775454
GRK6	protein_coding	210981_s_at	0.802092609	1.566876739	8.726523257	1.48e-11	3.12e-09	16.19491072
ATP5B	protein_coding	201322_at	0.55543913	4.104602174	8.726827867	1.48e-11	3.12e-09	16.19593852
CTSK	protein_coding	202450_s_at	0.989060293	-0.303788566	8.70517396	1.6e-11	3.32e-09	16.12285155
PPFIA1	protein_coding	202066_at	0.938885217	1.80689913	8.698914643	1.63e-11	3.36e-09	16.10171628
RPN1	protein_coding	201011_at	0.631436087	2.644922391	8.685880156	1.71e-11	3.4e-09	16.05769154
PARL	protein_coding	218271_s_at	0.593132174	2.460509565	8.684844925	1.71e-11	3.4e-09	16.05419428
NDUFS6	protein_coding	203606_at	0.689107391	3.503701522	8.687239533	1.7e-11	3.4e-09	16.0622837
VDAC3	protein_coding	208845_at	0.54238913	3.750133696	8.682213103	1.73e-11	3.4e-09	16.04530286
SPTLC2	protein_coding	225095_at	0.784126087	2.388697826	8.69125757	1.67e-11	3.4e-09	16.07585609
OTULIN	protein_coding	229268_at	0.977882409	1.122445535	8.676507692	1.76e-11	3.44e-09	16.02602521
GNPDA1	protein_coding	202382_s_at	0.80156257	0.919372585	8.6721913	1.79e-11	3.46e-09	16.01143873
FAM49B	protein_coding	217916_s_at	0.756526522	2.982271957	8.62963804	2.07e-11	3.98e-09	15.86754068
CHPF2	protein_coding	55093_at	1.213269322	0.5355546	8.600475252	2.3e-11	4.32e-09	15.76882322
PRRG4	protein_coding	238513_at	1.334831313	0.642324774	8.580046777	2.46e-11	4.56e-09	15.6996236
SPIB	protein_coding	232739_at	-1.300101579	-0.546398602	-8.581665952	2.45e-11	4.56e-09	15.70510986
ZNRD1	protein_coding	228009_x_at	0.896767391	1.550566304	8.562457721	2.62e-11	4.71e-09	15.64001069
TSPAN14	protein_coding	221002_s_at	0.988762174	2.386402826	8.562058044	2.62e-11	4.71e-09	15.63865577
DNAJC15	protein_coding	218435_at	0.981747391	2.047169348	8.561279534	2.63e-11	4.71e-09	15.63601653
BRAF	protein_coding	226391_at	0.87318037	0.686736728	8.545478685	2.78e-11	4.93e-09	15.58243773
CPD	protein_coding	201941_at	0.925159565	2.926979783	8.534110164	2.89e-11	5.09e-09	15.54387402
POLE4	protein_coding	225844_at	0.946554348	1.436320652	8.523294427	3e-11	5.24e-09	15.5071743
KLHL18	protein_coding	212882_at	0.734432609	1.808707609	8.515191963	3.09e-11	5.31e-09	15.4796741
LECT2	protein_coding	207409_at	-1.891621739	-4.508681304	-8.517164279	3.07e-11	5.31e-09	15.48636881
QSOX1	protein_coding	201482_at	0.87558087	1.799581739	8.446612025	3.92e-11	6.69e-09	15.24666973
NUP214	protein_coding	202155_s_at	0.826367391	4.352418478	8.442767668	3.98e-11	6.73e-09	15.23359571
XRCC2	protein_coding	207598_x_at	-1.464268565	-0.2569795	-8.437751985	4.05e-11	6.74e-09	15.21653621
DNASE1L1	protein_coding	203912_s_at	0.655181304	2.715825435	8.437583429	4.05e-11	6.74e-09	15.21596287
HNRNPLL	protein_coding	225386_s_at	0.945842435	0.981432087	8.41739428	4.34e-11	7.18e-09	15.14727191
DUSP22	protein_coding	218845_at	0.727877391	2.97586913	8.413621184	4.4e-11	7.22e-09	15.13443042
VPS9D1	protein_coding	205781_at	0.960264348	1.353093043	8.408720851	4.48e-11	7.29e-09	15.11775058
PLXDC2	protein_coding	227276_at	1.006442609	2.204338696	8.405409021	4.53e-11	7.3e-09	15.10647651
JAK1	protein_coding	201648_at	0.504698261	4.101705652	8.39788875	4.65e-11	7.38e-09	15.08087256
NSDHL	protein_coding	215093_at	0.701234426	0.571729352	8.39678539	4.67e-11	7.38e-09	15.07711557
SF3A1	protein_coding	216457_s_at	0.800883478	2.235133043	8.392279229	4.74e-11	7.44e-09	15.06177082
SF3A2	protein_coding	37462_i_at	0.890665791	0.060465074	8.38140168	4.93e-11	7.67e-09	15.02472235
EME1	protein_coding	234464_s_at	0.566463043	3.050579348	8.377453313	4.99e-11	7.7e-09	15.01127182
FXYD1	protein_coding	205384_at	1.00323513	-1.955653739	8.376244671	5.02e-11	7.7e-09	15.00715419
PTTG1	protein_coding	203554_x_at	0.827074229	0.556479755	8.366575126	5.19e-11	7.91e-09	14.97420712
BMP2K	protein_coding	226853_at	0.874506087	2.080048696	8.35352041	5.43e-11	8.22e-09	14.9297129
ATP6V1D	protein_coding	208898_at	0.660957826	3.017413696	8.351089975	5.48e-11	8.24e-09	14.92142766
SAP30	protein_coding	204900_x_at	1.416701765	0.321772596	8.332687474	5.84e-11	8.7e-09	14.85867788
DR1	protein_coding	1558236_at	0.723756087	1.711917174	8.331626497	5.86e-11	8.7e-09	14.85505923
TNK2	protein_coding	203839_s_at	1.02559913	2.476238696	8.326518658	5.97e-11	8.79e-09	14.83763666
TMEM33	protein_coding	225492_at	0.836168696	2.392397391	8.310222793	6.32e-11	9.25e-09	14.78203751
SLK	protein_coding	206874_s_at	0.743415217	1.945759783	8.304158378	6.45e-11	9.38e-09	14.76134086
LHFPL2	protein_coding	212658_at	0.977005	1.316659457	8.298150467	6.59e-11	9.52e-09	14.74083399
GLI4	protein_coding	238364_x_at	0.929248408	0.643768152	8.285098282	6.9e-11	9.89e-09	14.69627238
FAM120AOS	protein_coding	225395_s_at	0.693446522	1.844627609	8.277697543	7.08e-11	1.01e-08	14.67099911
GIT2	protein_coding	225558_at	0.559552609	2.982032826	8.270880253	7.25e-11	1.03e-08	14.64771426
MPC2	protein_coding	202427_s_at	0.606451739	1.93702587	8.265590356	7.39e-11	1.04e-08	14.62964366
COPG1	protein_coding	217749_at	0.700896957	1.794883261	8.253992471	7.69e-11	1.06e-08	14.59001649
NDUFA9	protein_coding	208969_at	0.654919565	2.536477174	8.25713731	7.61e-11	1.06e-08	14.60076274
ASB7	protein_coding	226513_at	0.687660435	2.002486739	8.252712367	7.73e-11	1.06e-08	14.58564201
PGP	protein_coding	222622_at	0.8895811	-0.248095967	8.250313355	7.79e-11	1.06e-08	14.57744353
CUL4B	protein_coding	202214_s_at	0.61863913	2.884567391	8.250671099	7.78e-11	1.06e-08	14.57866613
TAF10	protein_coding	200055_at	0.654374783	3.536756957	8.241581278	8.04e-11	1.09e-08	14.5475982
GOLGB1	protein_coding	201057_s_at	0.726512609	1.661608478	8.229943768	8.37e-11	1.13e-08	14.50781271
MORF4L2	protein_coding	201994_at	0.705794348	3.094149348	8.204269955	9.16e-11	1.22e-08	14.42000207
ATXN1	protein_coding	203232_s_at	0.657407391	2.550068913	8.200198175	9.29e-11	1.23e-08	14.40607072
VPS35	protein_coding	217727_x_at	0.524101304	4.076781087	8.192969161	9.53e-11	1.26e-08	14.38133382
CES2	protein_coding	209667_at	0.619215217	1.27886413	8.1903684	9.62e-11	1.26e-08	14.37243328
PFDN1	protein_coding	201507_at	0.62229587	1.274839239	8.177130851	1.01e-10	1.3e-08	14.3271223
TXN	protein_coding	216609_at	1.038235217	3.09847413	8.176749418	1.01e-10	1.3e-08	14.32581649
KRTCAP2	protein_coding	224885_s_at	0.666254348	3.273183696	8.177760107	1.01e-10	1.3e-08	14.32927651
MCEMP1	protein_coding	235568_at	1.66817087	1.87789413	8.172312779	1.02e-10	1.31e-08	14.31062702
ZFYVE26	protein_coding	213073_at	0.661572609	1.704721087	8.162776732	1.06e-10	1.35e-08	14.27797374
PIK3R5	protein_coding	227645_at	0.660794783	3.778553913	8.151983196	1.1e-10	1.39e-08	14.24100597
UBAP2	protein_coding	219192_at	0.76527143	1.010257459	8.149777024	1.11e-10	1.4e-08	14.23344873
CCDC71L	protein_coding	229521_at	1.223020319	0.464087145	8.130694605	1.19e-10	1.47e-08	14.16806614
VCPIP1	protein_coding	1556228_a_at	0.964957014	0.832467623	8.131427828	1.18e-10	1.47e-08	14.17057892
FAM98C	protein_coding	227951_s_at	0.814400478	-0.362002791	8.125512372	1.21e-10	1.49e-08	14.15030525
FUCA2	protein_coding	223120_at	0.743952609	1.721289348	8.118646001	1.24e-10	1.51e-08	14.12676921
MESDC1	protein_coding	223264_at	0.846135626	0.362807822	8.117714429	1.24e-10	1.51e-08	14.12357575
F12	protein_coding	205774_at	0.958131609	-1.358411587	8.108843695	1.28e-10	1.53e-08	14.09316332
ALDH3A2	protein_coding	202053_s_at	0.723639135	0.94958478	8.111027231	1.27e-10	1.53e-08	14.10064992
FXYD5	protein_coding	218084_x_at	0.635716522	3.760593043	8.109273477	1.28e-10	1.53e-08	14.09463693
GAGE1	protein_coding	208283_at	-1.827895217	-4.050020217	-8.104535322	1.3e-10	1.55e-08	14.07839032
PPP5D1	protein_coding	1566544_at	-1.492958261	-2.346305217	-8.08763397	1.38e-10	1.63e-08	14.02042364
DHDDS	protein_coding	218547_at	0.613916674	0.788499228	8.085766924	1.39e-10	1.63e-08	14.01401889
LILRA5	protein_coding	215838_at	1.620060565	1.546693326	8.077854762	1.43e-10	1.67e-08	13.98687399
B3GALT4	protein_coding	210205_at	0.749047826	1.19531087	8.068346169	1.48e-10	1.72e-08	13.95424588
SMARCD3	protein_coding	204099_at	0.899202174	1.892531522	8.052083115	1.56e-10	1.8e-08	13.89842473
CRIPT	protein_coding	239050_s_at	0.610757391	2.503161304	8.011536057	1.8e-10	2.07e-08	13.75916697
PHF20L1	protein_coding	230098_at	1.018283913	2.356233261	7.999481165	1.88e-10	2.15e-08	13.71774186
PSEN1	protein_coding	203460_s_at	0.604478261	3.141295652	7.990793639	1.94e-10	2.18e-08	13.68788185
PIK3C3	protein_coding	204297_at	0.624493043	1.857272609	7.990855169	1.94e-10	2.18e-08	13.68809336
TNFRSF25	protein_coding	219423_x_at	-0.994619239	0.429390381	-7.972563572	2.07e-10	2.3e-08	13.62520571
PRCP	protein_coding	201494_at	0.662300435	3.162771957	7.962839919	2.14e-10	2.37e-08	13.59176563
ID3	protein_coding	207826_s_at	-1.0486427	-0.22372352	-7.958406428	2.18e-10	2.39e-08	13.57651647
FIBP	protein_coding	202041_s_at	0.601254348	2.323222826	7.951519719	2.23e-10	2.44e-08	13.55282667
CWF19L2	protein_coding	237040_at	-0.959540558	0.944968852	-7.94949828	2.25e-10	2.44e-08	13.54587244
TRIM27	protein_coding	212116_at	0.779086087	1.643086522	7.944997489	2.28e-10	2.47e-08	13.53038763
CRTAP	protein_coding	1555889_a_at	0.718430435	2.997558696	7.935742944	2.36e-10	2.54e-08	13.49854334
NMT1	protein_coding	201157_s_at	0.533793478	2.039196739	7.927946043	2.42e-10	2.6e-08	13.47171017
GTF2IRD2	protein_coding	228765_at	0.780892565	0.31098937	7.904812234	2.63e-10	2.8e-08	13.39207056
SAFB2	protein_coding	32099_at	0.975687609	1.427043804	7.898177604	2.69e-10	2.84e-08	13.36922379
SSR4	protein_coding	201004_at	0.524380435	4.234198913	7.890539156	2.76e-10	2.91e-08	13.3429167
GATS	protein_coding	1553971_a_at	1.052979983	0.356171313	7.881429524	2.86e-10	2.96e-08	13.31153775
XPR1	protein_coding	222581_at	0.626410783	0.90814887	7.881238752	2.86e-10	2.96e-08	13.31088056
RAB7A	protein_coding	211961_s_at	0.550278261	3.62933913	7.864127534	3.04e-10	3.09e-08	13.25192451
ST6GALNAC3	protein_coding	235334_at	1.074524696	-1.578496783	7.866796721	3.01e-10	3.09e-08	13.26112235
MAP2K6	protein_coding	205698_s_at	0.948927378	0.868847615	7.864646879	3.03e-10	3.09e-08	13.25371418
GLA	protein_coding	214430_at	0.815694783	2.361125652	7.868193502	2.99e-10	3.09e-08	13.26593538
ATP5L	protein_coding	208746_x_at	0.658822174	3.845250217	7.85875465	3.09e-10	3.13e-08	13.23340852
SLC46A3	protein_coding	214719_at	0.715855217	2.042175435	7.851464038	3.17e-10	3.2e-08	13.20828069
P4HA1	protein_coding	207543_s_at	0.940054	1.586540043	7.84667732	3.23e-10	3.21e-08	13.19178092
DHX40	protein_coding	218277_s_at	0.732937826	1.475664565	7.846084297	3.23e-10	3.21e-08	13.18973667
KDM3B	protein_coding	201643_x_at	0.77407	2.291400217	7.828066064	3.45e-10	3.41e-08	13.12761424
RNF7	protein_coding	224439_x_at	0.740622609	1.540163478	7.820921913	3.54e-10	3.46e-08	13.10297728
TST	protein_coding	209605_at	0.999836087	1.800131087	7.821322075	3.53e-10	3.46e-08	13.10435735
GMPS	protein_coding	214431_at	0.728743043	1.890384565	7.812745493	3.64e-10	3.55e-08	13.07477657
SLC12A6	protein_coding	226741_at	0.545363478	3.34296	7.807220121	3.71e-10	3.59e-08	13.05571704
ARPP19	protein_coding	221483_s_at	0.519845652	3.443440217	7.807905846	3.7e-10	3.59e-08	13.05808253
CASP1	protein_coding	211368_s_at	0.852526957	3.385463478	7.801103304	3.79e-10	3.65e-08	13.03461515
ADCY4	protein_coding	230800_at	0.912389271	0.501424625	7.791001249	3.93e-10	3.77e-08	12.99975986
KAT7	protein_coding	200049_at	0.679453609	1.6550355	7.787265445	3.98e-10	3.78e-08	12.98686857
PTTG1IP	protein_coding	200677_at	0.571097391	3.999944348	7.78199759	4.06e-10	3.84e-08	12.96868912
TANC2	protein_coding	224952_at	0.884107583	0.5371516	7.775929171	4.15e-10	3.9e-08	12.94774483
HARBI1	protein_coding	241498_at	0.641059522	-1.322610239	7.770676045	4.22e-10	3.96e-08	12.92961261
HEBP2	protein_coding	203430_at	0.934763043	3.128777174	7.7680725	4.26e-10	3.98e-08	12.92062534
IDH1	protein_coding	201193_at	0.718332174	2.495605217	7.762240573	4.35e-10	4.04e-08	12.90049242
LCN10	protein_coding	238071_at	-1.050520596	-1.215461615	-7.757810064	4.42e-10	4.05e-08	12.8851961
PAPOLA	protein_coding	212718_at	0.507708261	3.983758478	7.759981273	4.39e-10	4.05e-08	12.89269234
NDUFB11	protein_coding	218320_s_at	0.60999913	3.206399565	7.757640554	4.42e-10	4.05e-08	12.88461085
RBMS3	protein_coding	238447_at	-1.505983478	-4.298966087	-7.756944862	4.43e-10	4.05e-08	12.88220886
RGL2	protein_coding	209110_s_at	0.69689913	3.41738	7.750664854	4.53e-10	4.07e-08	12.86052483
IMPAD1	protein_coding	224743_at	0.65567913	2.227648261	7.752925307	4.5e-10	4.07e-08	12.86833014
JTB	protein_coding	210434_x_at	0.622614783	4.004842174	7.754083307	4.48e-10	4.07e-08	12.87232858
HECW2	protein_coding	232080_at	1.226045957	0.64713737	7.750785115	4.53e-10	4.07e-08	12.8609401
STX8	protein_coding	204690_at	0.684626522	1.931913261	7.738489107	4.73e-10	4.24e-08	12.81847698
PDXK	protein_coding	218019_s_at	0.711338696	1.673030217	7.736838378	4.76e-10	4.24e-08	12.81277566
NPL	protein_coding	240440_at	0.803796522	3.106589565	7.728134207	4.91e-10	4.36e-08	12.78271044
IFI27L2	protein_coding	223626_x_at	0.677537528	0.275340975	7.721314605	5.03e-10	4.45e-08	12.75915166
VIPAS39	protein_coding	218431_at	0.756053652	1.094992043	7.718463446	5.08e-10	4.47e-08	12.74930135
ATXN2L	protein_coding	207798_s_at	-0.922793609	-0.102232909	-7.703918121	5.35e-10	4.69e-08	12.69904226
CHRNA10	protein_coding	220210_at	0.960028153	-0.886966358	7.700502472	5.42e-10	4.73e-08	12.68723827
UBE2G2	protein_coding	1557053_s_at	-0.664900435	2.817632391	-7.698120556	5.46e-10	4.75e-08	12.67900633
YIPF1	protein_coding	214733_s_at	0.684362609	2.893433478	7.681109178	5.8e-10	5.02e-08	12.62020546
APMAP	protein_coding	206656_s_at	0.641420435	4.080479783	7.680430103	5.81e-10	5.02e-08	12.61785786
UBE2K	protein_coding	202347_s_at	0.506052174	2.835595652	7.675394399	5.92e-10	5.06e-08	12.60044836
PINX1	protein_coding	223907_s_at	-0.662695913	-0.525211	-7.675281282	5.92e-10	5.06e-08	12.60005728
ANXA1	protein_coding	201012_at	0.886735217	3.924441522	7.674458362	5.94e-10	5.06e-08	12.59721213
COX16	protein_coding	223191_at	1.176442706	0.694882675	7.658857251	6.28e-10	5.33e-08	12.54326614
PARP10	protein_coding	229350_x_at	0.762826522	1.458404565	7.654592595	6.37e-10	5.39e-08	12.52851738
FCRL4	protein_coding	224403_at	-1.337716522	-4.267689565	-7.652444449	6.42e-10	5.41e-08	12.52108793
UVSSA	protein_coding	233893_s_at	0.600237826	3.358736304	7.648471365	6.51e-10	5.47e-08	12.50734619
KIAA1958	protein_coding	228349_at	0.865282087	-1.366444609	7.642115022	6.66e-10	5.57e-08	12.48535969
DUSP1	protein_coding	201041_s_at	0.864857826	4.054759348	7.639372686	6.73e-10	5.6e-08	12.47587332
CDK19	protein_coding	212899_at	0.775394783	2.810588696	7.635279366	6.82e-10	5.65e-08	12.46171285
SNTB2	protein_coding	226685_at	0.894576783	0.900834478	7.63376468	6.86e-10	5.65e-08	12.45647271
FEZ2	protein_coding	215000_s_at	0.692309565	2.087854783	7.634087631	6.85e-10	5.65e-08	12.45758999
EAPP	protein_coding	202623_at	0.708314783	2.405366087	7.614064721	7.36e-10	6.03e-08	12.38830858
GTF3C2	protein_coding	212429_s_at	0.665687391	1.467991522	7.613157667	7.38e-10	6.03e-08	12.38516958
PDZD11	protein_coding	223037_at	0.731332595	0.888392385	7.607079285	7.54e-10	6.14e-08	12.36413332
EIF4E3	protein_coding	225941_at	0.716951304	2.601532174	7.602049297	7.68e-10	6.23e-08	12.34672393
RNF31	protein_coding	231635_x_at	0.733678696	2.986161087	7.598634687	7.77e-10	6.28e-08	12.33490482
SVIL	protein_coding	202565_s_at	0.672675652	3.194033478	7.596724467	7.83e-10	6.3e-08	12.32829266
CEBPD	protein_coding	203973_s_at	0.869643913	3.890769783	7.592572927	7.94e-10	6.34e-08	12.31392159
AP3M1	protein_coding	222516_at	0.626407391	1.567247174	7.593259334	7.92e-10	6.34e-08	12.31629773
ACIN1	protein_coding	201715_s_at	0.6752164	0.587771235	7.591727415	7.97e-10	6.34e-08	12.31099464
SNIP1	protein_coding	235837_at	0.649741913	0.861527478	7.572103195	8.54e-10	6.75e-08	12.24305042
SLC16A1	protein_coding	209900_s_at	0.813399204	-0.090229067	7.5719865	8.54e-10	6.75e-08	12.24264633
ARAP3	protein_coding	218950_at	0.830108696	2.568667391	7.56737508	8.68e-10	6.81e-08	12.22667758
FAM175B	protein_coding	212837_at	0.639833739	1.504525565	7.568688845	8.64e-10	6.81e-08	12.23122708
ALPK1	protein_coding	227438_at	0.871210435	2.42040087	7.554280796	9.1e-10	7.09e-08	12.18132807
GPD2	protein_coding	210007_s_at	0.678898696	1.43780587	7.554026753	9.11e-10	7.09e-08	12.18044816
SGPL1	protein_coding	212321_at	0.666265217	1.843532609	7.545454649	9.39e-10	7.28e-08	12.15075574
ZNF428	protein_coding	215429_s_at	-0.723252253	-0.999095265	-7.544630497	9.42e-10	7.28e-08	12.14790082
DHX38	protein_coding	209178_at	-0.633915382	-0.1701733	-7.539493148	9.59e-10	7.39e-08	12.13010396
BAHD1	protein_coding	203051_at	-0.532261173	-0.196324514	-7.532367368	9.83e-10	7.51e-08	12.10541668
RPS19BP1	protein_coding	225148_at	0.601624783	1.770573261	7.530525501	9.9e-10	7.52e-08	12.09903514
HOOK3	protein_coding	226395_at	0.598844348	2.502504783	7.523938296	1.01e-09	7.67e-08	12.07621105
CD163	protein_coding	215049_x_at	0.980084783	2.380777174	7.520884157	1.02e-09	7.73e-08	12.06562804
GLUD1	protein_coding	200947_s_at	0.527782609	2.720495652	7.515995783	1.04e-09	7.78e-08	12.04868825
SOAT1	protein_coding	228479_at	0.562249565	2.607633478	7.516529697	1.04e-09	7.78e-08	12.05053849
SUMO3	protein_coding	200740_s_at	0.757338696	2.074860652	7.517538075	1.04e-09	7.78e-08	12.05403291
ZNF668	protein_coding	219047_s_at	0.67081087	-1.918379348	7.508284945	1.07e-09	7.94e-08	12.02196547
C1orf162	protein_coding	228532_at	0.588703043	4.129164565	7.499871276	1.1e-09	8.15e-08	11.99280385
TRAPPC5	protein_coding	225870_s_at	0.787420435	2.816492826	7.495889342	1.12e-09	8.22e-08	11.97900142
FAM172A	protein_coding	212936_at	0.718347913	1.223652217	7.488127237	1.15e-09	8.39e-08	11.95209388
IL18RAP	protein_coding	207072_at	1.118335652	3.699389565	7.48813693	1.15e-09	8.39e-08	11.95212748
ELMO1	protein_coding	204513_s_at	0.839170376	1.115056508	7.485128405	1.16e-09	8.45e-08	11.94169763
POTEM	protein_coding	242912_at	-1.080810422	-1.508864354	-7.476103705	1.2e-09	8.7e-08	11.91040869
ATPAF1	protein_coding	224729_s_at	0.557054783	1.293996957	7.466538472	1.24e-09	8.94e-08	11.87724181
LSM12	protein_coding	212532_s_at	0.535622174	2.190571957	7.45093388	1.31e-09	9.42e-08	11.82312533
TCOF1	protein_coding	202384_s_at	-0.548035157	-0.169681061	-7.439824991	1.37e-09	9.77e-08	11.78459357
RNF8	protein_coding	203160_s_at	0.808874683	0.008089489	7.427756069	1.43e-09	1.01e-07	11.74272606
NUBP1	protein_coding	203978_at	0.668850435	1.523277391	7.427800388	1.43e-09	1.01e-07	11.74287981
ANKRD22	protein_coding	238439_at	1.79775477	0.143601315	7.424540817	1.44e-09	1.02e-07	11.73157122
LAMP2	protein_coding	203041_s_at	0.756989565	3.644451304	7.42392896	1.45e-09	1.02e-07	11.72944843
PIGC	protein_coding	202846_s_at	0.646528261	2.198477174	7.421365233	1.46e-09	1.03e-07	11.7205536
SNX6	protein_coding	217789_at	0.544831739	3.38901587	7.418036872	1.48e-09	1.03e-07	11.70900548
MED31	protein_coding	222867_s_at	0.512641304	2.048872826	7.410327953	1.52e-09	1.05e-07	11.6822568
ACSS2	protein_coding	234312_s_at	0.688781617	0.907555148	7.399370718	1.58e-09	1.09e-07	11.64423294
TLR5	protein_coding	210166_at	1.046470657	1.458157063	7.397070069	1.59e-09	1.1e-07	11.63624861
SENP1	protein_coding	226619_at	0.79971833	0.992319617	7.381680498	1.68e-09	1.16e-07	11.5828343
UBL5	protein_coding	218011_at	0.826746087	2.761429565	7.375798711	1.72e-09	1.18e-07	11.56241733
PGLS	protein_coding	230699_at	0.672702174	3.113055435	7.365073499	1.78e-09	1.21e-07	11.5251844
DPM3	protein_coding	219373_at	0.820941091	-0.40153988	7.362239601	1.8e-09	1.22e-07	11.51534571
PNKP	protein_coding	218961_s_at	0.743208322	0.710480709	7.360318506	1.81e-09	1.23e-07	11.50867591
DAD1	protein_coding	200046_at	0.60907087	2.960039783	7.35644626	1.84e-09	1.24e-07	11.49523155
NDUFA3	protein_coding	218563_at	0.615830435	1.998915217	7.35348785	1.86e-09	1.25e-07	11.48495964
NSMAF	protein_coding	203269_at	0.723988696	2.533072609	7.34374416	1.92e-09	1.29e-07	11.45112627
LSM2	protein_coding	209449_at	0.767026261	0.72585487	7.339528262	1.95e-09	1.3e-07	11.4364862
CALCOCO2	protein_coding	210817_s_at	0.595833043	2.768494783	7.338621338	1.96e-09	1.3e-07	11.43333674
SFXN5	protein_coding	226373_at	1.063169485	0.642980388	7.33856746	1.96e-09	1.3e-07	11.43314964
DERA	protein_coding	218102_at	0.564075217	1.978463696	7.327572243	2.04e-09	1.35e-07	11.39496446
CPQ	protein_coding	208454_s_at	0.869228696	1.852536087	7.32232766	2.08e-09	1.37e-07	11.37674911
MGST2	protein_coding	204168_at	0.857273913	1.826558696	7.315640586	2.13e-09	1.39e-07	11.35352237
GABRB2	protein_coding	1557122_s_at	-1.814882609	-4.43413	-7.312961819	2.15e-09	1.39e-07	11.34421756
SUV420H1	protein_coding	222759_at	0.62652087	1.91123	7.316115167	2.12e-09	1.39e-07	11.35517082
RFWD2	protein_coding	234950_s_at	0.655641304	3.448651087	7.314120031	2.14e-09	1.39e-07	11.34824069
POP4	protein_coding	202868_s_at	0.632143913	1.98864587	7.314908127	2.13e-09	1.39e-07	11.35097817
DTD1	protein_coding	234107_s_at	0.610579062	0.754275599	7.31096213	2.16e-09	1.4e-07	11.33727141
FAM102B	protein_coding	226568_at	0.834427033	0.073975714	7.308485686	2.18e-09	1.41e-07	11.328669
STK4	protein_coding	225364_at	0.513402174	3.764305435	7.30490874	2.21e-09	1.42e-07	11.31624342
PPP5C	protein_coding	201979_s_at	-0.594476522	-2.315086522	-7.301675501	2.23e-09	1.43e-07	11.30501144
ZNF467	protein_coding	214746_s_at	1.181103913	2.198686739	7.296211331	2.28e-09	1.45e-07	11.28602862
SUOX	protein_coding	204067_at	0.705891722	0.106995013	7.296213894	2.28e-09	1.45e-07	11.28603753
CASKIN1	protein_coding	1552689_at	-0.682737391	1.063983478	-7.284441206	2.38e-09	1.5e-07	11.24513527
COX7A2	protein_coding	201597_at	0.664266087	2.82368087	7.276839603	2.44e-09	1.53e-07	11.21872239
STT3A	protein_coding	202223_at	0.840398747	0.782476334	7.275613882	2.45e-09	1.53e-07	11.21446327
ERGIC1	protein_coding	224576_at	0.582573043	4.331416957	7.271236801	2.49e-09	1.54e-07	11.19925347
FAM189B	protein_coding	203550_s_at	0.627804874	0.131336728	7.27279002	2.48e-09	1.54e-07	11.20465078
SERTAD3	protein_coding	219382_at	0.929042222	-0.228818033	7.272149195	2.48e-09	1.54e-07	11.20242397
GPAA1	protein_coding	215690_x_at	0.554280739	0.808644717	7.266854804	2.53e-09	1.56e-07	11.18402598
ACSL3	protein_coding	201662_s_at	0.72240287	1.20101013	7.26325479	2.56e-09	1.57e-07	11.17151545
VSIG4	protein_coding	204787_at	1.617774813	-1.197253463	7.261195923	2.58e-09	1.58e-07	11.16436043
HSPBAP1	protein_coding	219284_at	0.727890435	2.759493043	7.256011149	2.63e-09	1.6e-07	11.14634162
TMEM50A	protein_coding	222401_s_at	0.55307087	3.464152826	7.251140514	2.68e-09	1.63e-07	11.12941382
SLC2A3	protein_coding	202499_s_at	0.71014913	4.167087609	7.248363014	2.7e-09	1.64e-07	11.11976034
KATNB1	protein_coding	203162_s_at	0.714770526	0.821633085	7.245450887	2.73e-09	1.65e-07	11.10963872
CASP9	protein_coding	203984_s_at	0.727027826	1.595474783	7.2439791	2.74e-09	1.66e-07	11.10452316
LPAR4	protein_coding	206960_at	-1.984852609	-3.628130217	-7.23989272	2.78e-09	1.67e-07	11.0903196
USP35	protein_coding	229198_at	0.687784652	-1.625316804	7.237203492	2.81e-09	1.68e-07	11.08097204
F5	protein_coding	204714_s_at	1.076971957	1.846085978	7.234557428	2.84e-09	1.69e-07	11.07177431
DIRC2	protein_coding	226026_at	0.810869565	1.685208696	7.22766047	2.91e-09	1.72e-07	11.0477995
AVEN	protein_coding	219366_at	0.792338935	-0.747112707	7.228067329	2.9e-09	1.72e-07	11.04921384
ATN1	protein_coding	40489_at	-0.656959456	-0.47744672	-7.22444658	2.94e-09	1.74e-07	11.0366271
ATG7	protein_coding	218673_s_at	0.741006078	0.801297352	7.213282387	3.06e-09	1.8e-07	10.99781493
CARD6	protein_coding	224414_s_at	0.853825652	2.200012826	7.205593495	3.15e-09	1.84e-07	10.97108261
UBE2J2	protein_coding	225209_s_at	0.614105217	2.268074348	7.205792122	3.14e-09	1.84e-07	10.9717732
CREBRF	protein_coding	235556_at	0.671792609	3.049878913	7.202431901	3.18e-09	1.86e-07	10.96009009
GPCPD1	protein_coding	224835_at	0.717451739	3.238865	7.199546575	3.22e-09	1.87e-07	10.95005789
VPS41	protein_coding	210849_s_at	0.689877826	1.555447609	7.197516359	3.24e-09	1.88e-07	10.94299875
NPC1	protein_coding	202679_at	0.606457826	1.475355	7.190148213	3.33e-09	1.92e-07	10.91737852
CCDC64	protein_coding	228320_x_at	-0.716342796	-0.075966202	-7.172172719	3.55e-09	2.03e-07	10.85486899
RRS1	protein_coding	209567_at	-0.622573748	0.82202617	-7.1647501	3.64e-09	2.07e-07	10.8290546
COX15	protein_coding	219547_at	0.516712174	1.546212609	7.157944602	3.73e-09	2.12e-07	10.80538525
UBALD2	protein_coding	224783_at	0.746436087	3.240805	7.152142316	3.81e-09	2.15e-07	10.78520419
TOM1	protein_coding	202807_s_at	0.743442178	0.505781954	7.151620077	3.82e-09	2.15e-07	10.78338774
UBALD1	protein_coding	225874_at	0.864303113	-0.79961627	7.139141161	3.99e-09	2.24e-07	10.73998175
TERF2IP	protein_coding	201174_s_at	0.59962087	3.467088696	7.12912277	4.13e-09	2.31e-07	10.70513178
PSMD12	protein_coding	202352_s_at	0.564568826	1.322958326	7.127822241	4.15e-09	2.32e-07	10.7006076
SPIDR	protein_coding	213003_s_at	0.995112609	2.231021522	7.120172948	4.27e-09	2.36e-07	10.6739971
MCTP2	protein_coding	229021_at	0.752152174	2.660019565	7.122622456	4.23e-09	2.36e-07	10.68251863
TMC6	protein_coding	204328_at	-0.673685217	2.187409565	-7.121687455	4.25e-09	2.36e-07	10.67926589
ZC3H3	protein_coding	213445_at	0.691659096	-0.399432626	7.116369806	4.33e-09	2.39e-07	10.66076619
SHC4	protein_coding	235238_at	-1.083734348	-4.761922826	-7.115756377	4.34e-09	2.39e-07	10.65863208
PDSS1	protein_coding	220865_s_at	0.789814296	0.103754117	7.111857133	4.4e-09	2.42e-07	10.64506649
RAB40C	protein_coding	227698_s_at	0.723566	1.234178652	7.104209345	4.52e-09	2.48e-07	10.61845868
TSG101	protein_coding	201758_at	0.53092913	3.271847174	7.10008004	4.59e-09	2.51e-07	10.60409171
KIAA2013	protein_coding	224708_at	0.604076957	2.716542826	7.096681465	4.64e-09	2.53e-07	10.5922669
ZFYVE1	protein_coding	223387_at	0.675777087	1.282549413	7.0956359	4.66e-09	2.53e-07	10.58862898
MAPRE2	protein_coding	202501_at	0.611355217	2.103403696	7.095636408	4.66e-09	2.53e-07	10.58863075
IFT52	protein_coding	218709_s_at	0.814119579	0.899486732	7.093280823	4.7e-09	2.54e-07	10.58043468
LYSMD1	protein_coding	232283_at	0.743239565	1.955437174	7.092328031	4.71e-09	2.55e-07	10.57711949
LRRC59	protein_coding	222231_s_at	0.614000435	1.681665435	7.091059142	4.74e-09	2.55e-07	10.57270442
TAF3	protein_coding	235154_at	-0.708916913	0.605571978	-7.088869905	4.77e-09	2.56e-07	10.56508696
ME2	protein_coding	209397_at	0.594383043	2.610165435	7.083254444	4.87e-09	2.61e-07	10.54554752
SAP30L	protein_coding	225509_at	0.582312174	2.308221304	7.080536996	4.92e-09	2.63e-07	10.53609174
SET	protein_coding	210231_x_at	0.708629565	2.77121913	7.078532757	4.95e-09	2.64e-07	10.52911759
NAGA	protein_coding	202944_at	0.728662609	1.564961739	7.078199188	4.96e-09	2.64e-07	10.52795686
RRP36	protein_coding	225788_at	0.624639565	1.297298043	7.075216189	5.01e-09	2.65e-07	10.51757677
RPRD1B	protein_coding	225024_at	0.8509595	0.985151493	7.067025776	5.16e-09	2.72e-07	10.48907535
CNIH4	protein_coding	218728_s_at	0.982908261	2.53925413	7.0641421	5.21e-09	2.74e-07	10.47904032
CACNA1E	protein_coding	236013_at	1.761467043	-1.351801261	7.057571078	5.34e-09	2.79e-07	10.45617298
SCRG1	protein_coding	205475_at	1.075423826	-2.184849391	7.052492097	5.43e-09	2.84e-07	10.43849749
RARS2	protein_coding	225264_at	0.729251304	1.499560435	7.04821896	5.52e-09	2.87e-07	10.42362611
MFSD5	protein_coding	212861_at	0.554221391	0.968323739	7.036380018	5.76e-09	2.97e-07	10.38242269
VPS33B	protein_coding	44111_at	0.51625913	2.23462087	7.036584322	5.75e-09	2.97e-07	10.38313375
HAS3	protein_coding	1552980_at	-0.50262913	2.943289783	-7.036279311	5.76e-09	2.97e-07	10.38207218
CLEC5A	protein_coding	219890_at	1.349542474	0.091387759	7.033982433	5.81e-09	2.98e-07	10.37407804
ZNF552	protein_coding	219741_x_at	0.574772174	2.245229565	7.033421785	5.82e-09	2.98e-07	10.37212672
ADSL	protein_coding	202144_s_at	0.53524913	2.64179413	7.024651646	6e-09	3.07e-07	10.34160199
TOR1B	protein_coding	209593_s_at	0.673393913	2.494644783	7.019902738	6.1e-09	3.11e-07	10.32507281
SLIRP	protein_coding	221434_s_at	1.072676935	0.726662359	7.019074311	6.12e-09	3.11e-07	10.32218933
GUSB	protein_coding	202605_at	0.523808261	3.453621522	7.017885438	6.15e-09	3.12e-07	10.31805125
CITED4	protein_coding	228625_at	0.791878696	-1.857027174	7.012893117	6.26e-09	3.16e-07	10.30067435
SIRPD	protein_coding	232891_at	0.793993661	-0.115966235	7.013889291	6.24e-09	3.16e-07	10.30414179
FAF1	protein_coding	224217_s_at	0.667617548	1.125656617	7.011375437	6.29e-09	3.17e-07	10.29539166
FAR2	protein_coding	220615_s_at	0.960717796	0.991051059	7.010322966	6.32e-09	3.17e-07	10.29172824
ABHD5	protein_coding	218739_at	1.004363478	2.358103478	7.006591165	6.4e-09	3.21e-07	10.27873852
GDI1	protein_coding	201864_at	0.639990435	2.393656087	7.005599437	6.42e-09	3.21e-07	10.27528647
SNX11	protein_coding	220140_s_at	0.725476957	2.740060217	7.003239493	6.48e-09	3.23e-07	10.26707181
TSHZ3	protein_coding	223393_s_at	0.916113043	1.506404348	7.002871641	6.49e-09	3.23e-07	10.26579136
GPR97	protein_coding	220404_at	1.227433478	2.662342826	6.999144822	6.57e-09	3.27e-07	10.25281863
ITFG2	protein_coding	220590_at	-0.659349206	-0.232535488	-6.991832185	6.75e-09	3.34e-07	10.22736348
PAK3	protein_coding	214607_at	-1.169746957	-3.913596957	-6.990581092	6.78e-09	3.35e-07	10.22300838
STAM2	protein_coding	228254_at	0.521245217	2.07607913	6.986944529	6.87e-09	3.39e-07	10.21034928
ZNF586	protein_coding	219711_at	0.724119383	1.180108396	6.979640015	7.05e-09	3.46e-07	10.18492136
MRPL43	protein_coding	224332_s_at	0.632974348	1.361065435	6.968567974	7.33e-09	3.59e-07	10.14637709
RBM22	protein_coding	218134_s_at	0.556518261	3.332993913	6.965960425	7.4e-09	3.61e-07	10.13729944
RITA1	protein_coding	44065_at	0.787089948	-0.637371548	6.966338128	7.39e-09	3.61e-07	10.13861434
CACUL1	protein_coding	225192_at	0.662109565	2.78972	6.964743793	7.43e-09	3.62e-07	10.13306396
VPS13A	protein_coding	213686_at	0.947118457	0.672957511	6.95882281	7.59e-09	3.67e-07	10.11245093
RGS19	protein_coding	204336_s_at	0.571676522	3.315403478	6.959378549	7.58e-09	3.67e-07	10.11438567
SPRED2	protein_coding	212458_at	0.92208987	-1.898408109	6.959626524	7.57e-09	3.67e-07	10.11524896
C9orf69	protein_coding	224962_at	-0.584142391	1.597024457	-6.955341955	7.69e-09	3.71e-07	10.1003327
SLC38A10	protein_coding	212890_at	0.697287039	-0.025085189	6.951554545	7.79e-09	3.75e-07	10.0871471
BOD1L1	protein_coding	225821_s_at	0.6376	3.339521739	6.947198852	7.91e-09	3.8e-07	10.0719829
RNF169	protein_coding	226739_at	0.701658696	2.46898587	6.938401053	8.17e-09	3.91e-07	10.04135316
MYEOV2	protein_coding	226845_s_at	0.791568696	2.038266957	6.938076407	8.18e-09	3.91e-07	10.04022289
TRAF6	protein_coding	227264_at	0.657969948	0.675970635	6.935615467	8.25e-09	3.93e-07	10.03165495
MON1A	protein_coding	224500_s_at	0.543079885	-0.733216145	6.930685848	8.39e-09	4e-07	10.01449199
MSRB2	protein_coding	218773_s_at	1.008438261	1.523136522	6.926347192	8.53e-09	4.05e-07	9.999386382
MMADHC	protein_coding	217883_at	0.517170435	2.956093913	6.920111752	8.72e-09	4.12e-07	9.977676629
SYTL3	protein_coding	238423_at	0.701097826	2.535992391	6.919122496	8.75e-09	4.13e-07	9.974232341
KBTBD7	protein_coding	223412_at	0.796232345	0.839945725	6.918406995	8.77e-09	4.13e-07	9.971741179
ALOX5	protein_coding	204446_s_at	0.753074348	3.365450217	6.913468427	8.93e-09	4.19e-07	9.954546471
LSM10	protein_coding	225593_at	0.589457826	1.578141957	6.911663509	8.99e-09	4.21e-07	9.948262219
PSMC3	protein_coding	201267_s_at	-0.586432447	0.806340298	-6.907034698	9.13e-09	4.25e-07	9.932145812
ITGAM	protein_coding	205786_s_at	0.662114348	3.803961522	6.907267342	9.13e-09	4.25e-07	9.932955826
ARMC12	protein_coding	231263_at	0.585491739	-2.738040652	6.906170553	9.16e-09	4.26e-07	9.929137053
SCARB2	protein_coding	224983_at	0.637623913	1.66786413	6.903170756	9.26e-09	4.29e-07	9.918692403
SNX22	protein_coding	230509_at	-0.952533448	1.034168059	-6.88947335	9.73e-09	4.49e-07	9.871000396
CANT1	protein_coding	46323_at	0.706233478	2.344638478	6.88306292	9.95e-09	4.59e-07	9.848680094
IPCEF1	protein_coding	214735_at	0.617152609	2.036058913	6.875376563	1.02e-08	4.7e-07	9.821916971
MICU1	protein_coding	216903_s_at	0.653318261	2.534485217	6.874499947	1.03e-08	4.71e-07	9.818864667
FAM89B	protein_coding	32209_at	0.746591304	1.938382609	6.873805032	1.03e-08	4.71e-07	9.816445033
GGNBP2	protein_coding	218079_s_at	0.592892609	2.908185435	6.871693619	1.04e-08	4.73e-07	9.809093259
CDCA5	protein_coding	224753_at	1.090972978	-2.078030467	6.869530459	1.04e-08	4.76e-07	9.801561296
CMTM7	protein_coding	226017_at	0.551835217	2.385282826	6.864576216	1.06e-08	4.84e-07	9.784310935
ALYREF	protein_coding	226320_at	0.565516397	0.380541245	6.862620149	1.07e-08	4.86e-07	9.777500019
SETX	protein_coding	201964_at	0.697496087	1.950091522	6.859946009	1.08e-08	4.89e-07	9.768188796
LINC00493	protein_coding	226236_at	0.713214783	2.449263913	6.860263699	1.08e-08	4.89e-07	9.769294975
TMEM260	protein_coding	225675_at	0.686081652	1.082075609	6.8568769	1.09e-08	4.92e-07	9.757502291
PIGS	protein_coding	223148_at	0.528902261	0.962059826	6.857207579	1.09e-08	4.92e-07	9.758653704
ANKRD36B	protein_coding	220940_at	-0.97717803	1.406089246	-6.855988443	1.1e-08	4.93e-07	9.754408721
TM9SF1	protein_coding	209149_s_at	0.736384506	-0.626299051	6.852640857	1.11e-08	4.97e-07	9.742752551
MSRA	protein_coding	219281_at	0.738043043	1.11170413	6.850562311	1.12e-08	5e-07	9.735515119
FAM160A2	protein_coding	223637_s_at	0.665091304	2.085971739	6.847955263	1.13e-08	5e-07	9.726437459
TMED8	protein_coding	225343_at	0.677881739	2.712506087	6.847910995	1.13e-08	5e-07	9.726283319
LPCAT2	protein_coding	227889_at	0.837593913	2.612014348	6.84982245	1.12e-08	5e-07	9.73293895
COPRS	protein_coding	225096_at	0.67741613	-1.018316717	6.84415771	1.14e-08	5.05e-07	9.713214479
TMEM258	protein_coding	218213_s_at	0.560676522	2.241207826	6.840280473	1.16e-08	5.1e-07	9.699714029
TCHP	protein_coding	223455_at	0.646040435	1.554098478	6.840834264	1.16e-08	5.1e-07	9.701642318
SSH2	protein_coding	226080_at	0.802716522	3.497797391	6.833144688	1.19e-08	5.22e-07	9.674867377
DOHH	protein_coding	208141_s_at	-0.740762935	-0.096275402	-6.832516597	1.19e-08	5.23e-07	9.672680376
WSB1	protein_coding	201296_s_at	0.62086	2.836060435	6.826597699	1.22e-08	5.33e-07	9.6520709
ADAMTSL4	protein_coding	226071_at	0.884546526	0.313024563	6.820743983	1.24e-08	5.43e-07	9.631688407
ERO1L	protein_coding	225750_at	0.558927391	3.722750652	6.815428783	1.27e-08	5.51e-07	9.613181045
KLF2	protein_coding	219371_s_at	0.52438913	3.640033696	6.814744599	1.27e-08	5.51e-07	9.61079874
MT2A	protein_coding	212185_x_at	0.784412609	3.112858478	6.810690135	1.29e-08	5.58e-07	9.596681251
WDR46	protein_coding	209196_at	-0.606979091	0.145297402	-6.806971572	1.31e-08	5.65e-07	9.583733382
USMG5	protein_coding	225413_at	0.698061304	3.411730652	6.804311888	1.32e-08	5.69e-07	9.574472504
RNPC3	protein_coding	229903_x_at	0.717556087	1.691573696	6.80124176	1.33e-08	5.74e-07	9.563782496
PFKFB4	protein_coding	228499_at	0.927096957	2.585874565	6.799992712	1.34e-08	5.75e-07	9.559433393
ILK	protein_coding	201234_at	0.535856087	3.696041087	6.798246181	1.35e-08	5.78e-07	9.553352092
SCCPDH	protein_coding	201825_s_at	0.713282482	0.590292542	6.791772637	1.38e-08	5.89e-07	9.53081173
PTPLAD2	protein_coding	244050_at	0.76106087	2.373491304	6.786677873	1.4e-08	5.96e-07	9.513072269
C11orf73	protein_coding	230326_s_at	0.646821304	1.335193261	6.781194992	1.43e-08	6.07e-07	9.493981528
NENF	protein_coding	218407_x_at	0.653900348	0.898320174	6.779175072	1.44e-08	6.1e-07	9.486948439
C7orf73	protein_coding	224758_at	1.036324473	-0.058799928	6.770294825	1.49e-08	6.28e-07	9.456028831
PA2G4	protein_coding	208676_s_at	0.623970435	2.417572174	6.770031777	1.49e-08	6.28e-07	9.455112946
NCAPH2	protein_coding	40640_at	0.925667391	2.032255435	6.768742495	1.5e-08	6.3e-07	9.450623907
GAK	protein_coding	40225_at	0.55966913	2.472847609	6.765399734	1.52e-08	6.36e-07	9.43898507
PUS10	protein_coding	229362_at	0.757221663	-0.076589156	6.762884033	1.53e-08	6.4e-07	9.430225935
FGF20	protein_coding	220394_at	-1.008732609	-4.443424565	-6.756783539	1.56e-08	6.51e-07	9.408985467
ZNF580	protein_coding	220748_s_at	0.742300435	1.336085	6.757145494	1.56e-08	6.51e-07	9.410245702
CARD8	protein_coding	204950_at	0.602130435	3.612608696	6.755620139	1.57e-08	6.52e-07	9.404934809
ADA	protein_coding	204639_at	0.803228396	1.089444633	6.746842557	1.62e-08	6.72e-07	9.374373828
CLEC4D	protein_coding	1552773_at	1.309751148	1.695244687	6.743037802	1.64e-08	6.77e-07	9.36112694
RAP2A	protein_coding	225585_at	0.669079565	2.995405	6.743766099	1.64e-08	6.77e-07	9.363662621
ARG1	protein_coding	206177_s_at	2.078011626	1.516581013	6.741912543	1.65e-08	6.78e-07	9.357209185
C19orf24	protein_coding	221587_s_at	-0.674040435	1.295253696	-6.738484961	1.67e-08	6.84e-07	9.345275609
C10orf12	protein_coding	226892_at	0.619419565	1.933970652	6.73625691	1.68e-08	6.88e-07	9.337518405
FAM155A	protein_coding	214825_at	-1.063806522	-4.260297174	-6.734330743	1.69e-08	6.88e-07	9.330812275
NDUFA1	protein_coding	202298_at	0.774487391	3.020513261	6.735070704	1.69e-08	6.88e-07	9.333388515
BAZ2B	protein_coding	203080_s_at	0.823081739	3.320493043	6.734863219	1.69e-08	6.88e-07	9.332666135
PIDD1	protein_coding	219019_at	0.687738122	-0.388107026	6.731670163	1.71e-08	6.92e-07	9.321549264
RPS6KC1	protein_coding	218909_at	0.600852087	0.842281696	6.731915582	1.71e-08	6.92e-07	9.322403708
NDST3	protein_coding	220429_at	-0.938637391	-4.944766522	-6.72978392	1.72e-08	6.95e-07	9.314982202
CWF19L1	protein_coding	233568_x_at	0.8645083	-0.53008672	6.728342235	1.73e-08	6.96e-07	9.309962913
LRRC28	protein_coding	227423_at	0.67298123	-0.538322428	6.729074707	1.73e-08	6.96e-07	9.312513045
HTATIP2	protein_coding	209448_at	0.753732609	3.24093587	6.725368366	1.75e-08	7.02e-07	9.299609317
NDUFC1	protein_coding	203478_at	0.610202174	2.537170652	6.72226786	1.77e-08	7.09e-07	9.288814911
KIF1B	protein_coding	209234_at	0.780093652	1.310533783	6.721587944	1.77e-08	7.09e-07	9.286447798
VNN3	protein_coding	220528_at	0.986423913	3.063925	6.720600182	1.78e-08	7.1e-07	9.28300893
PHKA2	protein_coding	209439_s_at	0.644817391	1.800234783	6.716384821	1.81e-08	7.17e-07	9.268333365
GORASP2	protein_coding	207812_s_at	0.502586522	2.274732391	6.717051554	1.8e-08	7.17e-07	9.27065455
EIF2AK2	protein_coding	213294_at	0.747334783	2.39545	6.711415215	1.84e-08	7.29e-07	9.251032147
GADL1	protein_coding	1563533_at	-1.432470435	-3.903351739	-6.710320813	1.84e-08	7.3e-07	9.247222119
ACSM5	protein_coding	220061_at	-0.845492174	-3.621251739	-6.706170514	1.87e-08	7.39e-07	9.232773474
TBCC	protein_coding	202495_at	0.782334513	0.969923787	6.702113968	1.9e-08	7.48e-07	9.218651385
C12orf75	protein_coding	225105_at	0.851176465	-0.014013085	6.693232093	1.96e-08	7.71e-07	9.187731454
CARD16	protein_coding	1552701_a_at	0.972752174	2.040376087	6.691274782	1.97e-08	7.75e-07	9.180917707
MGST3	protein_coding	201403_s_at	0.581421304	3.349367174	6.690778346	1.98e-08	7.75e-07	9.179189531
MRPS14	protein_coding	203800_s_at	0.63655913	1.561927391	6.689129878	1.99e-08	7.78e-07	9.173450964
TFE3	protein_coding	212457_at	0.571903478	3.58599087	6.686300262	2.01e-08	7.84e-07	9.163600714
ANKRD50	protein_coding	225731_at	0.930498865	-0.265869263	6.681070332	2.05e-08	7.98e-07	9.145394919
MICAL3	protein_coding	212715_s_at	-0.668903017	-0.435110622	-6.674564948	2.1e-08	8.12e-07	9.122749645
TMEM201	protein_coding	228671_at	-0.678390535	-0.742722689	-6.672744959	2.11e-08	8.14e-07	9.116414351
ANTXR2	protein_coding	225524_at	0.671067391	3.265916304	6.670932484	2.12e-08	8.18e-07	9.110105254
RTN2	protein_coding	34408_at	0.72270323	-0.192073607	6.66661908	2.16e-08	8.28e-07	9.095090779
DAGLB	protein_coding	226640_at	0.698975452	0.910447752	6.665683367	2.16e-08	8.29e-07	9.091833701
GNAI3	protein_coding	201180_s_at	0.585040435	2.542928913	6.658690939	2.22e-08	8.46e-07	9.067494475
MPPED2	protein_coding	215692_s_at	-1.240356087	-4.243698913	-6.658962775	2.22e-08	8.46e-07	9.068440667
NR3C1	protein_coding	201865_x_at	0.636364348	2.819334348	6.656993375	2.23e-08	8.49e-07	9.061585702
RAP1GDS1	protein_coding	209444_at	0.614686957	1.75836087	6.654379241	2.25e-08	8.54e-07	9.05248667
SEC61G	protein_coding	203484_at	0.608122174	2.50009587	6.654596787	2.25e-08	8.54e-07	9.05324388
TBC1D13	protein_coding	44696_at	0.508364913	1.090530283	6.648968711	2.3e-08	8.7e-07	9.033654528
GGA1	protein_coding	50277_at	0.675074391	1.184541543	6.645126766	2.33e-08	8.8e-07	9.020282341
CTBS	protein_coding	218924_s_at	0.814459565	1.701908043	6.643962044	2.34e-08	8.82e-07	9.016228481
INO80C	protein_coding	229582_at	0.50086087	1.404921739	6.639107611	2.38e-08	8.96e-07	8.999332665
SLC17A5	protein_coding	223441_at	0.6051157	0.743353498	6.637130859	2.4e-08	9e-07	8.992452701
REEP4	protein_coding	218777_at	0.682120452	0.064391557	6.636985558	2.4e-08	9e-07	8.991946992
NEURL1	protein_coding	204889_s_at	-1.024671526	-1.031947063	-6.62313502	2.52e-08	9.42e-07	8.943742877
MED8	protein_coding	213127_s_at	0.561653913	1.856683478	6.621243339	2.54e-08	9.45e-07	8.937159497
ALG6	protein_coding	219649_at	0.698742696	1.308640913	6.618715499	2.56e-08	9.52e-07	8.928362275
APBB1IP	protein_coding	230925_at	0.673663043	3.250218478	6.617312884	2.57e-08	9.55e-07	8.923481033
RNF38	protein_coding	218528_s_at	0.509276957	3.087203696	6.615880177	2.59e-08	9.59e-07	8.918495105
CYB561D2	protein_coding	209665_at	0.541154565	0.897172935	6.610206486	2.64e-08	9.76e-07	8.898750597
SFN	protein_coding	33322_i_at	0.55366113	-1.044032043	6.609560995	2.64e-08	9.77e-07	8.896504317
RPUSD3	protein_coding	1555916_at	0.647785378	0.791195746	6.607309034	2.67e-08	9.83e-07	8.888667656
INTS6	protein_coding	222239_s_at	0.660136037	0.706117547	6.604144812	2.7e-08	9.93e-07	8.877656553
SIPA1L1	protein_coding	202255_s_at	0.739394783	1.800471304	6.601968472	2.72e-08	9.97e-07	8.870083268
PKM	protein_coding	201251_at	0.5127	3.667097826	6.602271626	2.71e-08	9.97e-07	8.871138186
DOK3	protein_coding	223553_s_at	0.693036087	4.301874565	6.597767293	2.76e-08	1.01e-06	8.85546415
HPSE	protein_coding	219403_s_at	0.884683043	1.312026739	6.586608839	2.87e-08	1.05e-06	8.816637024
TRIM69	protein_coding	1568592_at	0.592751304	1.924010435	6.57656771	2.97e-08	1.08e-06	8.781699925
RNF166	protein_coding	227726_at	-0.699016826	2.009608978	-6.574835088	2.99e-08	1.09e-06	8.775671655
PPM1M	protein_coding	226074_at	0.592603478	2.515510435	6.562402454	3.13e-08	1.14e-06	8.732417005
TSEN34	protein_coding	218132_s_at	0.835273043	2.705766957	6.557146601	3.19e-08	1.15e-06	8.714132286
DIAPH2	protein_coding	205726_at	0.594204965	0.745094648	6.554690876	3.22e-08	1.16e-06	8.705589216
FAM160B1	protein_coding	226155_at	0.663603913	3.137436739	6.548715808	3.29e-08	1.19e-06	8.684803513
PML	protein_coding	211012_s_at	0.817416087	1.295277609	6.546072244	3.32e-08	1.2e-06	8.675607513
SRPK1	protein_coding	202200_s_at	0.676707391	3.340510217	6.537424897	3.42e-08	1.23e-06	8.645527703
LRRC25	protein_coding	1559502_s_at	0.727739565	1.689617609	6.531112558	3.5e-08	1.25e-06	8.623571386
FAM63B	protein_coding	222111_at	0.725502637	0.252187769	6.528551374	3.53e-08	1.26e-06	8.614663061
LYRM1	protein_coding	203897_at	0.554920435	2.72343413	6.52668207	3.55e-08	1.27e-06	8.608161342
TFG	protein_coding	217839_at	0.61779	2.047799348	6.52286165	3.6e-08	1.28e-06	8.594873627
CTRL	protein_coding	214377_s_at	0.779447377	0.497456355	6.523912541	3.59e-08	1.28e-06	8.598528667
RNF146	protein_coding	223886_s_at	0.601203913	2.40015413	6.519871681	3.64e-08	1.3e-06	8.584474548
TMEM120A	protein_coding	223482_at	0.759869565	1.835821739	6.515862598	3.69e-08	1.31e-06	8.570531373
CKLF	protein_coding	223451_s_at	0.717038261	3.507362609	6.515271046	3.7e-08	1.31e-06	8.568474051
UBE2F	protein_coding	225783_at	0.679484783	2.658355435	6.515355542	3.7e-08	1.31e-06	8.568767916
PLIN3	protein_coding	202122_s_at	0.692451522	0.926539674	6.504717753	3.84e-08	1.36e-06	8.531773017
SPHK2	protein_coding	40273_at	0.832070804	-0.437863737	6.503167386	3.87e-08	1.36e-06	8.526381586
OLAH	protein_coding	222945_x_at	1.808838391	-2.886663413	6.50011002	3.91e-08	1.38e-06	8.515749728
VAPA	protein_coding	208780_x_at	0.514564348	4.073238696	6.499437084	3.92e-08	1.38e-06	8.513409658
GDE1	protein_coding	226214_at	0.670347826	2.698269565	6.491547245	4.03e-08	1.41e-06	8.485974456
NFAT5	protein_coding	224984_at	0.658713913	2.137161304	6.490436034	4.05e-08	1.41e-06	8.482110603
USP25	protein_coding	220419_s_at	0.536948261	2.771482826	6.490788049	4.04e-08	1.41e-06	8.483334608
C14orf2	protein_coding	210532_s_at	0.934227391	3.741000652	6.48535183	4.12e-08	1.44e-06	8.464432495
MEF2A	protein_coding	212535_at	0.553236957	2.276309783	6.481460902	4.18e-08	1.45e-06	8.450903997
CSTA	protein_coding	204971_at	0.819246957	4.496758261	6.479783557	4.2e-08	1.46e-06	8.445072117
KLHL9	protein_coding	233197_at	0.644720291	0.753407537	6.47977195	4.2e-08	1.46e-06	8.445031764
RBX1	protein_coding	218117_at	0.69136913	1.645815	6.478084046	4.23e-08	1.47e-06	8.439163256
YDJC	protein_coding	227042_at	0.526473283	-0.403849446	6.473820525	4.29e-08	1.48e-06	8.424340227
CXCL16	protein_coding	223454_at	0.728003913	3.112493261	6.470801809	4.34e-08	1.49e-06	8.413845354
RAE1	protein_coding	201558_at	0.559075217	3.011976739	6.472608511	4.31e-08	1.49e-06	8.420126503
RNF175	protein_coding	236465_at	0.769764348	4.076999565	6.463491654	4.45e-08	1.52e-06	8.388432026
IFNAR1	protein_coding	225669_at	0.696596957	2.22521587	6.463999949	4.45e-08	1.52e-06	8.390199031
CLCN5	protein_coding	226274_at	0.707374422	-0.614468007	6.466131107	4.41e-08	1.52e-06	8.397607739
ASCC1	protein_coding	219336_s_at	0.572293591	0.268417196	6.460469321	4.5e-08	1.53e-06	8.377925548
GABPB1	protein_coding	204618_s_at	0.723520435	1.04003413	6.461688965	4.48e-08	1.53e-06	8.382165338
PRMT1	protein_coding	206445_s_at	-0.562021087	1.41466337	-6.457633885	4.55e-08	1.55e-06	8.368069037
PFKFB3	protein_coding	202464_s_at	0.617291304	3.864680435	6.454642611	4.6e-08	1.56e-06	8.357671083
CCDC6	protein_coding	225010_at	0.631882609	2.622002174	6.453058389	4.62e-08	1.56e-06	8.352164295
GOLPH3L	protein_coding	218361_at	0.529302174	2.186120652	6.453428769	4.62e-08	1.56e-06	8.353451734
UBE2G1	protein_coding	209141_at	0.626598696	1.889121087	6.45558762	4.58e-08	1.56e-06	8.360955996
PRPF40A	protein_coding	218053_at	0.539766522	2.705952826	6.454140982	4.61e-08	1.56e-06	8.355927401
SOX7	protein_coding	228698_at	-1.092654783	-3.946387826	-6.449730305	4.68e-08	1.57e-06	8.340596062
DPP8	protein_coding	220939_s_at	0.533903913	3.132899783	6.449383287	4.68e-08	1.57e-06	8.339389869
EZH1	protein_coding	32259_at	0.596178696	2.847263261	6.449875059	4.68e-08	1.57e-06	8.341099212
ATP1B3	protein_coding	208836_at	0.584522174	3.017721957	6.44143895	4.82e-08	1.61e-06	8.31177736
NFIL3	protein_coding	203574_at	0.821343913	3.359432826	6.442635157	4.8e-08	1.61e-06	8.315934941
PTPN23	protein_coding	223150_s_at	0.66680494	0.099456791	6.437706082	4.88e-08	1.63e-06	8.29880358
NDUFAF3	protein_coding	209177_at	0.523426087	1.1745	6.434159467	4.95e-08	1.64e-06	8.286477561
MKL1	protein_coding	212748_at	0.531031739	1.265181087	6.435675454	4.92e-08	1.64e-06	8.29174622
OST4	protein_coding	224637_at	0.552624348	3.332364348	6.434817368	4.93e-08	1.64e-06	8.28876402
ABCD1	protein_coding	205142_x_at	0.611718243	-0.941306965	6.435622817	4.92e-08	1.64e-06	8.291563284
TBC1D7	protein_coding	223461_at	0.675364343	0.597800437	6.428399721	5.05e-08	1.67e-06	8.266460875
OSBPL1A	protein_coding	209485_s_at	0.925704791	0.597169778	6.422483103	5.16e-08	1.7e-06	8.245900206
RLF	protein_coding	204243_at	0.642885217	1.614068696	6.420829365	5.19e-08	1.71e-06	8.240153567
CLIC3	protein_coding	219529_at	-1.053313435	-1.009055848	-6.420128028	5.2e-08	1.71e-06	8.237716494
PGM1	protein_coding	201968_s_at	0.605734783	2.300176087	6.416604326	5.27e-08	1.73e-06	8.225472253
SREK1IP1	protein_coding	1553581_s_at	0.672401739	2.399566087	6.413579214	5.32e-08	1.74e-06	8.214960878
SSH3	protein_coding	51192_at	0.570649565	1.186572609	6.411854357	5.36e-08	1.74e-06	8.208967653
DECR2	protein_coding	219664_s_at	0.675424652	-1.129161587	6.41237664	5.35e-08	1.74e-06	8.210782376
UBE2E3	protein_coding	210024_s_at	0.511105652	2.281731087	6.414127697	5.31e-08	1.74e-06	8.216866671
PAFAH1B2	protein_coding	224777_s_at	0.581783478	2.903722174	6.410818133	5.38e-08	1.75e-06	8.205367218
RPL26L1	protein_coding	218830_at	0.856692609	1.728733261	6.403163213	5.52e-08	1.79e-06	8.178770861
C18orf8	protein_coding	221190_s_at	0.50299087	2.314086739	6.398713634	5.61e-08	1.81e-06	8.163312172
NSD1	protein_coding	219084_at	0.614020378	0.769428898	6.397633058	5.64e-08	1.82e-06	8.159558157
ANXA5	protein_coding	200782_at	0.608957391	2.795435217	6.391291554	5.76e-08	1.85e-06	8.137528093
WDFY3	protein_coding	212606_at	0.899454783	1.860883913	6.386240222	5.87e-08	1.89e-06	8.119981116
FXYD6	protein_coding	217897_at	0.750145491	0.583167559	6.373482909	6.14e-08	1.97e-06	8.075670008
VAMP7	protein_coding	202829_s_at	0.600449565	1.84562913	6.369459348	6.23e-08	1.99e-06	8.061695944
KCNJ2	protein_coding	206765_at	0.690908261	3.864701957	6.365429622	6.32e-08	2.02e-06	8.047701118
MEF2C	protein_coding	209200_at	0.530894348	2.904516739	6.363319867	6.37e-08	2.03e-06	8.040374416
NUP205	protein_coding	212247_at	0.676071165	0.717380809	6.359663425	6.45e-08	2.05e-06	8.027676848
MSX1	protein_coding	205932_s_at	-1.39922	-3.849313043	-6.354520167	6.57e-08	2.08e-06	8.009817009
AREL1	protein_coding	202128_at	0.587498696	2.481627609	6.349276959	6.7e-08	2.12e-06	7.99161122
TAX1BP1	protein_coding	200976_s_at	0.595966522	3.070261522	6.34440774	6.81e-08	2.15e-06	7.974705054
TMX4	protein_coding	201581_at	0.624531304	2.933452609	6.342039166	6.87e-08	2.16e-06	7.966481612
ARL6IP4	protein_coding	218216_x_at	-0.742394783	2.28045913	-6.339411469	6.94e-08	2.18e-06	7.957358801
ZNF566	protein_coding	240239_at	-1.164598261	-3.477544348	-6.337414272	6.99e-08	2.19e-06	7.950425151
PLRG1	protein_coding	225194_at	0.648172609	2.29443413	6.335181143	7.04e-08	2.2e-06	7.942672619
NFKBID	protein_coding	230052_s_at	0.659288283	-0.090525872	6.333748499	7.08e-08	2.21e-06	7.937699167
NLRP12	protein_coding	1554952_s_at	0.937470435	2.619065652	6.327613826	7.23e-08	2.25e-06	7.916403538
GFPT1	protein_coding	226886_at	0.597153383	-0.337551569	6.327278862	7.24e-08	2.25e-06	7.915240804
SIRPB1	protein_coding	1554624_a_at	0.74936087	2.929258696	6.32008975	7.43e-08	2.31e-06	7.890287056
AMN1	protein_coding	226258_at	0.914060743	0.986659541	6.308313781	7.75e-08	2.39e-06	7.849417121
HDLBP	protein_coding	221767_x_at	0.517892174	1.567628696	6.304516033	7.86e-08	2.42e-06	7.836237921
S100A12	protein_coding	205863_at	0.842858261	4.626716087	6.303530364	7.88e-08	2.43e-06	7.832817494
S1PR3	protein_coding	228176_at	1.15538313	0.022078948	6.301025988	7.95e-08	2.45e-06	7.824127122
RHOG	protein_coding	203175_at	0.623413043	3.688993478	6.2991525	8.01e-08	2.46e-06	7.817626168
MX2	protein_coding	204994_at	0.699337826	3.451590652	6.298497497	8.03e-08	2.46e-06	7.815353362
FAM32A	protein_coding	201863_at	0.505492174	2.747872174	6.293531721	8.17e-08	2.5e-06	7.798123196
SHC1	protein_coding	214853_s_at	0.51232	2.74249913	6.282267757	8.5e-08	2.58e-06	7.759044029
RNASE6	protein_coding	213566_at	0.683414348	4.052346304	6.281696592	8.52e-08	2.58e-06	7.757062593
PPP3R1	protein_coding	204506_at	0.866446957	2.777249565	6.277861257	8.64e-08	2.61e-06	7.743757788
CLEC1A	protein_coding	219761_at	0.949669783	-1.180755978	6.277062217	8.66e-08	2.62e-06	7.740986006
STX6	protein_coding	212799_at	0.516983043	1.392891522	6.276148791	8.69e-08	2.62e-06	7.737817465
PIK3CG	protein_coding	239294_at	0.558060435	2.39220413	6.270849418	8.86e-08	2.66e-06	7.719435534
SCYL2	protein_coding	224960_at	0.609196087	2.145711087	6.268725676	8.92e-08	2.67e-06	7.712069303
SIX3	protein_coding	206634_at	-0.894327826	-4.098116522	-6.266555854	8.99e-08	2.69e-06	7.704543472
C1QC	protein_coding	225353_s_at	1.27298	-3.230416522	6.26618248	9.01e-08	2.69e-06	7.703248482
PTK2B	protein_coding	203110_at	0.507092609	2.701402826	6.263876995	9.08e-08	2.7e-06	7.695252417
LILRA1	protein_coding	210660_at	0.626343913	3.479819783	6.263246714	9.1e-08	2.7e-06	7.693066474
TLR8	protein_coding	229560_at	0.649163913	3.836608043	6.264816832	9.05e-08	2.7e-06	7.698512
INSC	protein_coding	237056_at	1.584459596	-1.510511085	6.245211063	9.7e-08	2.86e-06	7.630523688
LTB	protein_coding	207339_s_at	-0.670553043	4.00671913	-6.243017137	9.78e-08	2.87e-06	7.622916884
OAZ3	protein_coding	213863_s_at	-0.597539947	-0.395192595	-6.243667313	9.76e-08	2.87e-06	7.625171157
FDX1L	protein_coding	226451_at	-0.586769294	-0.667033753	-6.23385119	1.01e-07	2.96e-06	7.591139354
CCR6	protein_coding	206983_at	-0.602693087	1.376870848	-6.231548782	1.02e-07	2.98e-06	7.583157804
EFTUD2	protein_coding	222398_s_at	0.500813478	2.276063261	6.230678489	1.02e-07	2.98e-06	7.580140914
ZNF521	protein_coding	226676_at	-0.892458696	-3.318670652	-6.221630698	1.06e-07	3.08e-06	7.548778938
SMDT1	protein_coding	225794_s_at	0.697017391	2.241782609	6.217944938	1.07e-07	3.11e-06	7.536004418
SLA	protein_coding	203761_at	0.501895652	4.199121739	6.216959128	1.07e-07	3.12e-06	7.532587813
APOO	protein_coding	221620_s_at	0.543755318	0.374252471	6.213543699	1.09e-07	3.14e-06	7.520751082
GRAMD4	protein_coding	212856_at	-0.593035335	-0.132087654	-6.209639392	1.1e-07	3.18e-06	7.507220855
KDM5B	protein_coding	211202_s_at	0.595297835	0.959948909	6.208036061	1.11e-07	3.2e-06	7.501664817
EIF4E2	protein_coding	213571_s_at	0.500726522	3.511328478	6.207030849	1.11e-07	3.21e-06	7.498181518
ADAM8	protein_coding	205180_s_at	0.543292174	3.337867826	6.204670372	1.12e-07	3.23e-06	7.490002129
SLX4IP	protein_coding	229615_at	0.533640322	0.631806709	6.19878281	1.14e-07	3.29e-06	7.469602253
MLLT1	protein_coding	224993_at	0.591720465	0.435778007	6.193743376	1.17e-07	3.34e-06	7.452142621
UQCRQ	protein_coding	201568_at	1.037321348	1.316150674	6.188810933	1.19e-07	3.39e-06	7.435055076
ELP5	protein_coding	223286_at	-0.504131959	0.76335576	-6.180251452	1.22e-07	3.49e-06	7.40540566
SLC26A8	protein_coding	237340_at	1.438590022	0.138277198	6.175185083	1.25e-07	3.55e-06	7.387858145
PELO	protein_coding	218472_s_at	0.672628522	1.334392522	6.173978968	1.25e-07	3.56e-06	7.383680953
TTC13	protein_coding	219481_at	0.571730435	2.065486957	6.168702052	1.27e-07	3.62e-06	7.365406193
RNF165	protein_coding	1557545_s_at	-1.579986522	-3.195420217	-6.168274544	1.28e-07	3.62e-06	7.363925739
SOX9	protein_coding	202935_s_at	-1.340729565	-4.809986957	-6.165306778	1.29e-07	3.66e-06	7.353648719
NASP	protein_coding	201970_s_at	0.601937243	0.714972543	6.160002806	1.31e-07	3.7e-06	7.335283019
NBN	protein_coding	202907_s_at	0.565836087	2.787078913	6.160370914	1.31e-07	3.7e-06	7.336557585
RHOT1	protein_coding	222148_s_at	0.575366957	2.669005217	6.157732307	1.33e-07	3.72e-06	7.327421639
GALK1	protein_coding	229458_s_at	0.590121739	1.59983913	6.157778254	1.32e-07	3.72e-06	7.32758072
ZNF438	protein_coding	229743_at	0.933317861	0.066901517	6.156576872	1.33e-07	3.73e-06	7.323421176
MIB2	protein_coding	226644_at	0.712910117	0.61290115	6.150424629	1.36e-07	3.79e-06	7.302121649
KCNE1	protein_coding	236407_at	1.052564939	-1.555801443	6.146247265	1.38e-07	3.84e-06	7.287660626
PLD4	protein_coding	235802_at	-0.755863478	-1.674897391	-6.143938238	1.39e-07	3.86e-06	7.279667797
TAOK2	protein_coding	204986_s_at	0.728542759	-0.350863403	6.144387898	1.39e-07	3.86e-06	7.281224296
SLC26A6	protein_coding	232551_at	-0.681767391	-1.787670652	-6.140315736	1.41e-07	3.9e-06	7.267128971
ACKR4	protein_coding	220351_at	-1.067263913	-4.132081522	-6.140227054	1.41e-07	3.9e-06	7.266822022
NUDT22	protein_coding	224464_s_at	0.516261304	1.777365435	6.136358487	1.43e-07	3.94e-06	7.253432401
NPEPPS	protein_coding	201455_s_at	0.524847391	3.499284565	6.131334897	1.46e-07	4e-06	7.2360465
OGFOD3	protein_coding	53071_s_at	0.534783621	-0.005596889	6.13015882	1.46e-07	4.01e-06	7.231976504
HDHD1	protein_coding	203974_at	0.66622887	1.637701391	6.127703179	1.47e-07	4.04e-06	7.223478662
MAP3K15	protein_coding	242581_at	-0.88899087	-1.740733261	-6.126517934	1.48e-07	4.05e-06	7.219377213
SMPD1	protein_coding	209420_s_at	0.51901387	0.850219978	6.124898533	1.49e-07	4.06e-06	7.213773545
PHF12	protein_coding	231815_at	0.533626087	1.536	6.125637793	1.49e-07	4.06e-06	7.21633161
PEX2	protein_coding	210296_s_at	0.861952735	0.969646807	6.110778966	1.57e-07	4.24e-06	7.16492232
HSDL2	protein_coding	209513_s_at	0.676492609	2.832737609	6.110764075	1.57e-07	4.24e-06	7.164870806
MGST1	protein_coding	224918_x_at	0.851793522	1.568727196	6.112441457	1.56e-07	4.24e-06	7.170673573
KLF7	protein_coding	204334_at	0.534988696	3.268285652	6.110881219	1.57e-07	4.24e-06	7.16527605
POLD1	protein_coding	203422_at	-0.717847826	-2.298567826	-6.107931153	1.58e-07	4.27e-06	7.155070963
GMPR2	protein_coding	217990_at	0.52437087	2.114776739	6.107288949	1.59e-07	4.28e-06	7.152849479
SRGAP2C	protein_coding	228628_at	-0.567967752	-0.343579533	-6.103488446	1.61e-07	4.32e-06	7.139703506
NOTCH1	protein_coding	218902_at	-0.707806	1.91435787	-6.103276028	1.61e-07	4.32e-06	7.13896878
AKNAD1	protein_coding	1558834_s_at	-1.45408087	-4.774532174	-6.100618276	1.62e-07	4.35e-06	7.1297762
LTB4R	protein_coding	236172_at	0.872066522	2.475920217	6.100831195	1.62e-07	4.35e-06	7.13051262
CYBB	protein_coding	203923_s_at	0.59354	3.143404783	6.098062212	1.64e-07	4.38e-06	7.12093578
DAPP1	protein_coding	222858_s_at	0.751533043	1.985579565	6.092804856	1.67e-07	4.44e-06	7.102754033
MKNK1	protein_coding	243256_at	0.66052087	3.22543	6.092917999	1.67e-07	4.44e-06	7.103145301
STEAP4	protein_coding	225987_at	0.626796522	4.051006957	6.092754662	1.67e-07	4.44e-06	7.102580453
DMPK	protein_coding	37996_s_at	0.80732773	-0.585485265	6.091158625	1.68e-07	4.45e-06	7.097061182
COX7B	protein_coding	202110_at	1.31619	2.546247174	6.091658883	1.68e-07	4.45e-06	7.098791109
TAF15	protein_coding	202840_at	0.599835217	1.133530652	6.08995945	1.69e-07	4.46e-06	7.092914417
TPST2	protein_coding	204079_at	0.522101739	3.391516087	6.090367088	1.68e-07	4.46e-06	7.094324024
C8orf88	protein_coding	228107_at	1.158498783	-2.402460174	6.087840103	1.7e-07	4.48e-06	7.08558592
EIF2B2	protein_coding	202461_at	0.50761613	1.397634152	6.087833969	1.7e-07	4.48e-06	7.08556471
AK2	protein_coding	212174_at	0.538814348	2.132759348	6.08531822	1.71e-07	4.51e-06	7.076865892
SLC38A7	protein_coding	228951_at	0.555945034	-0.749166178	6.08379024	1.72e-07	4.52e-06	7.071582741
SERPINB8	protein_coding	206034_at	0.769711939	-0.319049248	6.084226893	1.72e-07	4.52e-06	7.073092498
BMX	protein_coding	206464_at	1.404694183	-0.879831604	6.080212529	1.75e-07	4.57e-06	7.05921305
HIST1H4H	protein_coding	232035_at	0.949598639	-0.381681107	6.078519438	1.76e-07	4.59e-06	7.053359612
VPS37C	protein_coding	1560060_s_at	0.764906957	2.037544783	6.075296648	1.78e-07	4.63e-06	7.042218169
IL1R1	protein_coding	202948_at	1.029167265	0.937266672	6.075350601	1.78e-07	4.63e-06	7.042404683
METTL25	protein_coding	229018_at	0.615453739	1.292583391	6.074576718	1.78e-07	4.64e-06	7.039729411
COG4	protein_coding	212189_s_at	0.540243913	1.437604565	6.073685758	1.79e-07	4.65e-06	7.036649462
C19orf54	protein_coding	222052_at	0.564952522	1.355980609	6.073230674	1.79e-07	4.65e-06	7.035076308
TUBA4A	protein_coding	212242_at	0.579806522	4.397477174	6.068281906	1.82e-07	4.72e-06	7.017970138
PKN1	protein_coding	202161_at	0.549487391	1.528761087	6.067547456	1.83e-07	4.73e-06	7.015431546
BRI3	protein_coding	229798_s_at	0.557176087	4.220327174	6.064796627	1.84e-07	4.77e-06	7.005923772
PRKDC	protein_coding	208694_at	0.744656522	2.07421087	6.062293991	1.86e-07	4.8e-06	6.997274297
TMEM216	protein_coding	223305_at	0.573922174	1.94137413	6.060831695	1.87e-07	4.82e-06	6.992220594
ARID5A	protein_coding	213138_at	0.647553043	1.445289565	6.056643843	1.9e-07	4.88e-06	6.977748195
BIRC2	protein_coding	202076_at	0.803455652	2.234506087	6.05572462	1.9e-07	4.89e-06	6.974571707
GNB4	protein_coding	225710_at	0.61281	2.367818043	6.050703983	1.94e-07	4.96e-06	6.957223346
PPP2R5A	protein_coding	202187_s_at	0.591908696	3.177728261	6.04689029	1.97e-07	5.02e-06	6.944046685
SLC35D1	protein_coding	209712_at	0.940367917	-0.176781693	6.046365561	1.97e-07	5.03e-06	6.942233778
CCRN4L	protein_coding	1554283_at	0.639052622	0.91842195	6.045411174	1.98e-07	5.04e-06	6.938936483
SELT	protein_coding	217811_at	0.716971739	2.522038043	6.041354497	2e-07	5.11e-06	6.924921881
CD82	protein_coding	228910_at	-0.741041087	0.852444674	-6.035211391	2.05e-07	5.18e-06	6.903701583
PPP1R12C	protein_coding	223152_at	-0.507634448	0.66523495	-6.035245059	2.05e-07	5.18e-06	6.903817875
CYSTM1	protein_coding	224707_at	0.748455652	3.769288696	6.034116172	2.06e-07	5.2e-06	6.899918629
CERS4	protein_coding	218922_s_at	-0.613861304	-1.60721413	-6.032888509	2.07e-07	5.21e-06	6.895678313
ZNF175	protein_coding	205497_at	0.594760522	-1.312138435	6.03274793	2.07e-07	5.21e-06	6.89519276
CD7	protein_coding	214049_x_at	0.734370783	1.287989739	6.028444958	2.1e-07	5.28e-06	6.880331324
SERAC1	protein_coding	232183_at	0.766937425	-0.42667954	6.026745519	2.11e-07	5.3e-06	6.87446225
RELT	protein_coding	227060_at	0.556547478	0.977721565	6.019103022	2.17e-07	5.4e-06	6.848071268
SPG11	protein_coding	203513_at	0.503825217	3.11243	6.018386431	2.17e-07	5.41e-06	6.845596968
GLIS3	protein_coding	230258_at	-0.839483913	-3.993485	-6.015149021	2.2e-07	5.46e-06	6.834419081
ITGA1	protein_coding	226731_at	1.016391196	-1.75959788	6.014224338	2.21e-07	5.48e-06	6.831226549
FES	protein_coding	205418_at	0.737784478	1.383053109	6.011522457	2.23e-07	5.51e-06	6.821898496
AP1G1	protein_coding	225771_at	0.546032174	2.58709	6.012168044	2.22e-07	5.51e-06	6.824127288
THOC5	protein_coding	209418_s_at	0.596894348	2.755551522	6.011750179	2.23e-07	5.51e-06	6.82268467
STX11	protein_coding	235670_at	0.634608261	1.88430413	6.006968272	2.26e-07	5.59e-06	6.80617675
DCUN1D1	protein_coding	218583_s_at	0.531154783	1.694846957	6.005911584	2.27e-07	5.6e-06	6.802529131
NACC2	protein_coding	212993_at	0.529654348	3.229853261	6.002857098	2.3e-07	5.66e-06	6.791985717
FBXL5	protein_coding	209004_s_at	0.567506522	4.150453261	6.000555344	2.32e-07	5.7e-06	6.784041041
ACTR3C	protein_coding	223874_at	0.935787391	-3.026333696	5.998115855	2.34e-07	5.74e-06	6.775621413
POLB	protein_coding	203616_at	0.618808261	2.960443261	5.997329021	2.34e-07	5.75e-06	6.772905838
SBNO2	protein_coding	204166_at	0.802067439	0.012105907	5.996198218	2.35e-07	5.76e-06	6.769003223
CR1	protein_coding	244313_at	0.820740435	3.347278913	5.995255242	2.36e-07	5.78e-06	6.765748908
DHCR7	protein_coding	201791_s_at	0.530154783	-1.89843	5.991447951	2.39e-07	5.85e-06	6.752610237
TRIP4	protein_coding	203732_at	0.507125	1.194197283	5.987231082	2.43e-07	5.92e-06	6.738059467
TCN2	protein_coding	204043_at	0.750998522	-1.099009435	5.985126699	2.45e-07	5.94e-06	6.730798583
ASPH	protein_coding	209135_at	1.082481796	1.484677407	5.983350017	2.46e-07	5.97e-06	6.724668663
PPCDC	protein_coding	219066_at	0.74976	2.521523478	5.975682119	2.53e-07	6.12e-06	6.698215701
SOX11	protein_coding	204914_s_at	-0.633244783	-4.992561957	-5.976035693	2.53e-07	6.12e-06	6.699435368
CDIPT	protein_coding	201253_s_at	0.502808261	2.835143261	5.97427061	2.54e-07	6.13e-06	6.69334674
SETD7	protein_coding	224928_at	0.597682056	0.767970624	5.973181485	2.55e-07	6.14e-06	6.689589946
SIGLEC7	protein_coding	207224_s_at	0.585588261	2.041172391	5.973714166	2.55e-07	6.14e-06	6.691427348
C1orf122	protein_coding	225480_at	0.55453343	0.616164546	5.972107665	2.56e-07	6.16e-06	6.68588604
IL1RAPL1	protein_coding	220663_at	-0.827478261	-4.675312174	-5.968913343	2.59e-07	6.22e-06	6.674868468
NDUFB3	protein_coding	203371_s_at	0.982262609	2.017726957	5.965622752	2.62e-07	6.29e-06	6.663519718
C4orf3	protein_coding	224602_at	0.547479565	3.449096304	5.963019473	2.65e-07	6.33e-06	6.654542027
ATP6V0B	protein_coding	200078_s_at	0.658809565	3.787596087	5.959571913	2.68e-07	6.4e-06	6.642653589
ARL15	protein_coding	228151_at	0.549732987	0.810714333	5.95698019	2.7e-07	6.44e-06	6.633717027
PSME3	protein_coding	209852_x_at	0.550543478	2.363928261	5.956188018	2.71e-07	6.45e-06	6.630985636
CBX4	protein_coding	227558_at	0.607569565	0.874193043	5.954639212	2.73e-07	6.48e-06	6.625645541
TBC1D10A	protein_coding	226133_s_at	-0.533425104	-0.022841235	-5.952143184	2.75e-07	6.53e-06	6.617039951
ELP4	protein_coding	203829_at	0.552655335	0.487350724	5.950484422	2.77e-07	6.56e-06	6.611321298
ZFP28	protein_coding	231943_at	-1.111426087	-2.33851087	-5.948334572	2.79e-07	6.6e-06	6.60390994
BCL2A1	protein_coding	205681_at	1.164404783	3.260128478	5.946927881	2.8e-07	6.63e-06	6.599060741
RTFDC1	protein_coding	234926_s_at	0.514411739	3.313831957	5.942882218	2.84e-07	6.7e-06	6.585115305
PRELID1	protein_coding	223032_x_at	0.542878261	4.143495652	5.940016516	2.87e-07	6.75e-06	6.575238032
DRAP1	protein_coding	203258_at	-0.666563913	2.079857174	-5.937784268	2.9e-07	6.79e-06	6.567544575
SQRDL	protein_coding	217995_at	0.60387913	4.059383043	5.931863391	2.96e-07	6.92e-06	6.547140275
C1orf86	protein_coding	229113_s_at	0.644221322	-0.678875861	5.928862639	2.99e-07	6.99e-06	6.536800333
AP3S1	protein_coding	202442_at	0.50512087	2.76619087	5.922891582	3.05e-07	7.12e-06	6.516227649
SLC31A1	protein_coding	203971_at	0.693747789	0.805688271	5.923289979	3.05e-07	7.12e-06	6.517600192
CIDEB	protein_coding	221188_s_at	0.867869652	1.54444787	5.922640481	3.05e-07	7.12e-06	6.515362573
MAP3K5	protein_coding	203837_at	0.53457	2.516385	5.919887393	3.08e-07	7.18e-06	6.505878172
CASP5	protein_coding	207500_at	1.231272152	0.539856094	5.916995803	3.12e-07	7.25e-06	6.495917335
ETV6	protein_coding	225764_at	0.524305217	1.99003087	5.916641567	3.12e-07	7.25e-06	6.494697127
MCMBP	protein_coding	222464_s_at	0.580516522	2.193501739	5.912707209	3.16e-07	7.34e-06	6.481145486
POLR3B	protein_coding	219459_at	0.632394014	-0.361068246	5.909627849	3.2e-07	7.41e-06	6.470539773
AP3D1	protein_coding	208710_s_at	-0.612709876	1.041336366	-5.908530886	3.21e-07	7.41e-06	6.46676189
EPC2	protein_coding	225838_at	0.62566913	1.197408478	5.909164517	3.2e-07	7.41e-06	6.468944069
LYST	protein_coding	203518_at	0.576510435	3.671707391	5.907807114	3.22e-07	7.42e-06	6.464269313
GIPC1	protein_coding	207525_s_at	-0.668072877	0.002526652	-5.903254863	3.27e-07	7.52e-06	6.448593017
INTS3	protein_coding	202809_s_at	0.5447	1.60431087	5.90159716	3.29e-07	7.56e-06	6.442884946
ZNF414	protein_coding	239145_at	0.678806213	-0.345212546	5.899021853	3.32e-07	7.62e-06	6.434017711
MMP19	protein_coding	204574_s_at	-0.614840435	2.129075435	-5.897312532	3.34e-07	7.66e-06	6.428132545
SPRYD7	protein_coding	230151_at	0.751086696	-1.85493187	5.895814953	3.36e-07	7.68e-06	6.422976612
JMJD6	protein_coding	212723_at	0.502296957	2.247878913	5.89307848	3.39e-07	7.75e-06	6.413555881
RPL22L1	protein_coding	225541_at	1.3057827	0.009544393	5.890011095	3.43e-07	7.83e-06	6.402996726
WIBG	protein_coding	224465_s_at	0.502883383	0.40175557	5.889405883	3.44e-07	7.83e-06	6.400913446
GTPBP1	protein_coding	219357_at	0.558933913	1.912049565	5.884689997	3.49e-07	7.94e-06	6.384681398
CEP164	protein_coding	204251_s_at	-0.612165974	-0.621375622	-5.884123733	3.5e-07	7.95e-06	6.382732459
POLR2I	protein_coding	212955_s_at	0.593945652	1.959703261	5.882132376	3.53e-07	7.98e-06	6.375878925
TBL1X	protein_coding	213400_s_at	0.635614348	2.97071587	5.882740055	3.52e-07	7.98e-06	6.3779703
AKR7A3	protein_coding	206469_x_at	-0.560621739	-1.808113043	-5.88234495	3.52e-07	7.98e-06	6.376610511
PLIN2	protein_coding	209122_at	0.604079609	1.531844152	5.881459547	3.53e-07	7.99e-06	6.373563371
ARL3	protein_coding	202641_at	0.57298713	0.814550957	5.879609932	3.56e-07	8.03e-06	6.3671981
CLOCK	protein_coding	227531_at	0.75554747	-0.425652357	5.874470395	3.62e-07	8.14e-06	6.349512505
RBMS2	protein_coding	225776_at	0.6360085	-0.477895315	5.874176957	3.63e-07	8.14e-06	6.348502831
THRAP3	protein_coding	222440_s_at	0.529370435	2.469315652	5.872234565	3.65e-07	8.19e-06	6.341819572
LAMTOR5	protein_coding	202299_s_at	0.501611739	3.402636304	5.869978824	3.68e-07	8.24e-06	6.334058595
KIAA0319L	protein_coding	222468_at	0.695983913	1.910739783	5.867029319	3.72e-07	8.31e-06	6.323911397
PPP4R1	protein_coding	201594_s_at	0.610491739	3.180958913	5.863458937	3.77e-07	8.41e-06	6.311629268
VPS51	protein_coding	217969_at	0.525098696	2.848875435	5.852246666	3.92e-07	8.68e-06	6.273066702
FARSB	protein_coding	223035_s_at	0.514808783	1.396873957	5.84567911	4.01e-07	8.86e-06	6.250484262
SLC36A4	protein_coding	234978_at	0.69702787	1.270605239	5.841633058	4.07e-07	8.97e-06	6.236574004
ZNF257	protein_coding	210697_at	-1.064138261	-4.429414783	-5.838448946	4.12e-07	9.06e-06	6.22562818
DYNLT1	protein_coding	201999_s_at	0.551807391	3.474603696	5.837914233	4.12e-07	9.07e-06	6.223790124
GPER1	protein_coding	210640_s_at	0.899430783	-1.265079391	5.833796022	4.18e-07	9.19e-06	6.209634849
MPZL3	protein_coding	227747_at	0.556659565	4.249099348	5.833137956	4.19e-07	9.2e-06	6.207373068
LY6G5C	protein_coding	219860_at	0.823245439	-0.209662063	5.830325842	4.24e-07	9.28e-06	6.197708275
IRS2	protein_coding	209185_s_at	0.619362174	4.080311522	5.827622118	4.28e-07	9.36e-06	6.188416717
MARK3	protein_coding	202568_s_at	0.636273043	3.044293043	5.826254989	4.3e-07	9.38e-06	6.183718743
DPH3	protein_coding	225195_at	0.653811304	1.460940435	5.825558528	4.31e-07	9.39e-06	6.181325506
CMC2	protein_coding	218447_at	0.633992609	1.692761522	5.824827615	4.32e-07	9.4e-06	6.178813934
BROX	protein_coding	226128_at	0.551775217	3.19526587	5.823597613	4.34e-07	9.41e-06	6.174587506
FGGY	protein_coding	219718_at	0.607254913	-1.726872543	5.822841311	4.35e-07	9.43e-06	6.171988835
ABCA1	protein_coding	203504_s_at	1.215107322	0.889530165	5.820986922	4.38e-07	9.48e-06	6.165617357
CD19	protein_coding	206398_s_at	-1.08780287	-0.295877952	-5.81737855	4.44e-07	9.59e-06	6.15322034
FNDC3A	protein_coding	202304_at	0.712386565	1.533293283	5.815656893	4.46e-07	9.64e-06	6.147305819
MRPS18C	protein_coding	228019_s_at	0.79186579	0.419560779	5.812939004	4.51e-07	9.73e-06	6.137969468
PRR3	protein_coding	204795_at	0.656462144	-0.709885015	5.811710181	4.52e-07	9.76e-06	6.133748519
SLC25A42	protein_coding	226737_at	-0.653066622	0.745701472	-5.8100607	4.55e-07	9.81e-06	6.128082865
SURF1	protein_coding	204295_at	0.506839565	3.126511087	5.809082535	4.57e-07	9.83e-06	6.124723179
DPY19L3	protein_coding	225633_at	0.71446087	1.757778261	5.806565274	4.61e-07	9.9e-06	6.116077624
ATRX	protein_coding	208861_s_at	0.518154348	2.732233696	5.805826797	4.62e-07	9.92e-06	6.113541437
VCAN	protein_coding	221731_x_at	0.556983043	4.461469783	5.797893195	4.75e-07	1.01e-05	6.086298116
MVB12B	protein_coding	52975_at	0.680618217	-1.191787848	5.798578694	4.74e-07	1.01e-05	6.088651812
C11orf57	protein_coding	218314_s_at	0.826857916	1.079398523	5.801054492	4.7e-07	1.01e-05	6.097152991
ZNF615	protein_coding	241827_at	0.660420748	0.466273843	5.799415311	4.73e-07	1.01e-05	6.091524448
C5orf45	protein_coding	220341_s_at	-0.569201043	0.784108174	-5.793207764	4.83e-07	1.03e-05	6.0702117
GAS7	protein_coding	202192_s_at	0.564749565	2.622444348	5.791213801	4.87e-07	1.03e-05	6.063366525
SUMF1	protein_coding	226850_at	0.509151739	2.143106304	5.794561098	4.81e-07	1.03e-05	6.074857851
LRCH3	protein_coding	235347_at	-0.590045991	0.908294396	-5.789875207	4.89e-07	1.04e-05	6.058771426
MTMR3	protein_coding	202197_at	0.659943043	3.041610652	5.790075912	4.88e-07	1.04e-05	6.059460392
CHIC2	protein_coding	219492_at	0.67244	1.255276522	5.782078896	5.02e-07	1.06e-05	6.032012015
TFAP4	protein_coding	205688_at	0.843040435	-2.748576304	5.782111589	5.02e-07	1.06e-05	6.032124216
LRG1	protein_coding	228648_at	0.919795652	2.363928261	5.78452816	4.98e-07	1.06e-05	6.040418002
FBN2	protein_coding	203184_at	1.02871652	0.477713906	5.779217491	5.08e-07	1.07e-05	6.022192319
VARS2	protein_coding	226200_at	0.589736697	0.128612278	5.780139103	5.06e-07	1.07e-05	6.025354992
ARRDC4	protein_coding	225283_at	0.802082413	1.021390789	5.779768796	5.07e-07	1.07e-05	6.024084208
RNF135	protein_coding	223592_s_at	0.84615	2.369075	5.776296259	5.13e-07	1.08e-05	6.012168175
TLR2	protein_coding	204924_at	0.607524348	3.736518696	5.773886181	5.17e-07	1.09e-05	6.003898701
AMPD2	protein_coding	212360_at	0.586953913	3.618794348	5.771465259	5.22e-07	1.09e-05	5.995592625
TMUB2	protein_coding	218419_s_at	0.520687826	2.814478696	5.773968968	5.17e-07	1.09e-05	6.004182752
CCDC43	protein_coding	225607_at	0.678711974	0.845153374	5.771963646	5.21e-07	1.09e-05	5.997302519
NRD1	protein_coding	208709_s_at	0.552879565	3.943857174	5.761271693	5.41e-07	1.12e-05	5.960625609
TMEM208	protein_coding	221597_s_at	0.507112522	1.17303887	5.760368491	5.43e-07	1.13e-05	5.957527875
VPS53	protein_coding	229653_at	0.658777087	1.367027674	5.759472272	5.44e-07	1.13e-05	5.954454173
GALNT14	protein_coding	219271_at	1.101763052	-0.808062387	5.755739005	5.51e-07	1.14e-05	5.941651353
DNAJA2	protein_coding	226994_at	0.54922087	1.792810435	5.75245713	5.58e-07	1.15e-05	5.930397738
RABEP1	protein_coding	225092_at	0.701466435	1.229372348	5.75225381	5.58e-07	1.15e-05	5.929700586
CD93	protein_coding	202878_s_at	0.535097391	3.934387826	5.753859757	5.55e-07	1.15e-05	5.935207236
C3orf38	protein_coding	1569129_s_at	0.533526783	1.157676435	5.746052223	5.71e-07	1.17e-05	5.908438463
SNAPIN	protein_coding	223066_at	0.500084783	1.876142391	5.746713422	5.69e-07	1.17e-05	5.910705187
PIAS3	protein_coding	203035_s_at	0.507645739	1.003992435	5.73976264	5.83e-07	1.2e-05	5.886878824
TBC1D22A	protein_coding	33778_at	0.533245652	1.324079348	5.738372586	5.86e-07	1.2e-05	5.88211452
NUP153	protein_coding	202097_at	0.576373609	1.619230283	5.724499401	6.16e-07	1.26e-05	5.834576647
NIPBL	protein_coding	212469_at	0.506592174	2.610296087	5.719337693	6.27e-07	1.28e-05	5.816894861
DMRT2	protein_coding	223986_x_at	-1.036745217	-4.01165	-5.716376304	6.34e-07	1.29e-05	5.806751736
PCNX	protein_coding	213159_at	0.669718696	2.249733261	5.712382174	6.43e-07	1.31e-05	5.793072872
SEMA4B	protein_coding	234725_s_at	0.697180217	1.249155326	5.711378082	6.45e-07	1.31e-05	5.789634391
SLC45A4	protein_coding	225598_at	0.822644783	2.056435435	5.705807986	6.58e-07	1.33e-05	5.770561807
LIN7A	protein_coding	227929_at	0.964337391	2.290607826	5.705804462	6.58e-07	1.33e-05	5.770549743
CHAMP1	protein_coding	226194_at	0.566965657	-0.099828037	5.694475538	6.85e-07	1.38e-05	5.731768998
MUL1	protein_coding	218246_at	0.629727667	0.770189899	5.694988145	6.83e-07	1.38e-05	5.733523426
FKBP9	protein_coding	212169_at	1.011656965	0.617481965	5.691065191	6.93e-07	1.39e-05	5.720097647
CENPN	protein_coding	228559_at	0.957355783	-1.679327326	5.691382007	6.92e-07	1.39e-05	5.72118184
ARSG	protein_coding	230856_at	0.613271739	1.54511413	5.68764567	7.01e-07	1.41e-05	5.708396215
ZNF287	protein_coding	216710_x_at	-0.983504783	-3.820803261	-5.68247713	7.14e-07	1.43e-05	5.690712244
RALBP1	protein_coding	202845_s_at	0.532440435	2.946120217	5.679814173	7.21e-07	1.44e-05	5.681602221
CYFIP1	protein_coding	208923_at	0.618097826	1.817440217	5.677384677	7.27e-07	1.45e-05	5.673291578
APBA2	protein_coding	209870_s_at	-0.760935435	1.72143663	-5.678790669	7.24e-07	1.45e-05	5.678101009
LUC7L3	protein_coding	208835_s_at	-0.57200913	3.975399783	-5.678856933	7.23e-07	1.45e-05	5.678327684
PLIN5	protein_coding	241368_at	1.057886691	0.440815963	5.677189652	7.28e-07	1.45e-05	5.672624479
TPM2	protein_coding	204083_s_at	-0.766044787	1.003629785	-5.675762955	7.31e-07	1.46e-05	5.667744484
BCAT1	protein_coding	226517_at	1.107695217	0.297924565	5.674565693	7.34e-07	1.46e-05	5.66364945
BHLHB9	protein_coding	213709_at	0.924264183	-1.496413996	5.673410972	7.37e-07	1.46e-05	5.659700074
LXN	protein_coding	218729_at	0.706628039	1.187636198	5.671827698	7.41e-07	1.47e-05	5.654285213
CLPB	protein_coding	221845_s_at	0.584786017	-0.370860057	5.665457283	7.58e-07	1.49e-05	5.632501057
PPP1R3B	protein_coding	222662_at	0.64287087	3.295091957	5.664712377	7.6e-07	1.5e-05	5.629954099
FAM199X	protein_coding	225216_at	0.562760435	2.080584565	5.660935265	7.71e-07	1.51e-05	5.617040503
SLC35F1	protein_coding	228060_at	-0.788179565	-4.704531087	-5.659191367	7.75e-07	1.52e-05	5.611078837
FMO2	protein_coding	211726_s_at	-0.804180435	-4.460412391	-5.659870182	7.73e-07	1.52e-05	5.613399382
HGH1	protein_coding	219071_x_at	0.537274178	-0.651312476	5.656748645	7.82e-07	1.53e-05	5.602728779
ADRBK2	protein_coding	228771_at	0.533483043	1.808911087	5.656313395	7.83e-07	1.53e-05	5.60124102
ARHGAP26	protein_coding	205068_s_at	0.561229565	3.808597391	5.655223507	7.86e-07	1.54e-05	5.597515691
CTBP2	protein_coding	210835_s_at	0.518368261	2.86700587	5.650691099	7.99e-07	1.56e-05	5.582025035
PBX3	protein_coding	204082_at	0.523937917	0.333609789	5.646699268	8.1e-07	1.57e-05	5.568383944
SH2B3	protein_coding	203320_at	-0.510424783	2.636005	-5.64912119	8.03e-07	1.57e-05	5.576660039
PNPLA3	protein_coding	233030_at	-0.857691739	-4.906710652	-5.647205874	8.09e-07	1.57e-05	5.570115042
LRTOMT	protein_coding	1568882_at	0.557664639	-0.62332768	5.641582444	8.25e-07	1.6e-05	5.550901225
SYNGR1	protein_coding	210613_s_at	0.71302727	0.620003626	5.641790098	8.24e-07	1.6e-05	5.551610661
PGM2	protein_coding	225367_at	0.67957087	1.524285435	5.639317591	8.31e-07	1.61e-05	5.543163868
ZBTB33	protein_coding	226255_at	0.532246087	2.374766522	5.639962194	8.3e-07	1.61e-05	5.545365945
CXXC5	protein_coding	224516_s_at	-0.630954083	0.532757737	-5.634147258	8.47e-07	1.63e-05	5.525502885
TGFA	protein_coding	205016_at	0.898628161	0.661312311	5.633736556	8.48e-07	1.63e-05	5.524100133
CNPY3	protein_coding	217931_at	0.515993913	2.518379565	5.628457775	8.64e-07	1.66e-05	5.506072274
ACVR1B	protein_coding	213198_at	0.710818561	0.946791893	5.624791774	8.75e-07	1.68e-05	5.493554285
GABRA4	protein_coding	233437_at	-0.879371304	-5.028787826	-5.622745658	8.81e-07	1.69e-05	5.486568291
CAMKK1	protein_coding	223460_at	0.666919574	-0.507616304	5.61982228	8.91e-07	1.7e-05	5.476587967
ADRBK1	protein_coding	201401_s_at	-0.548390813	0.456369811	-5.616160468	9.02e-07	1.72e-05	5.464088115
ADH4	protein_coding	223781_x_at	-0.528973913	-1.410455217	-5.614649442	9.07e-07	1.73e-05	5.458930601
GOLPH3	protein_coding	217803_at	0.631607391	1.780947174	5.614552612	9.07e-07	1.73e-05	5.458600105
SCO2	protein_coding	205241_at	0.765500435	2.226315435	5.613067073	9.12e-07	1.73e-05	5.453529871
ARF3	protein_coding	200011_s_at	0.551123478	2.561431304	5.612127153	9.15e-07	1.74e-05	5.450322009
LY96	protein_coding	206584_at	1.011487826	3.135139565	5.609435007	9.24e-07	1.75e-05	5.441134555
LIX1	protein_coding	230865_at	-1.377316087	-2.876535435	-5.605833144	9.35e-07	1.77e-05	5.428843914
MS4A6A	protein_coding	223280_x_at	0.53671	4.346450652	5.606149498	9.34e-07	1.77e-05	5.429923346
WWC2	protein_coding	237656_at	-1.09769	-4.399531087	-5.602939011	9.45e-07	1.78e-05	5.418969421
FBXO34	protein_coding	218539_at	0.65116923	0.443246763	5.602161156	9.48e-07	1.78e-05	5.416315633
MMP9	protein_coding	203936_s_at	1.34286	2.538451739	5.597745515	9.62e-07	1.81e-05	5.401252326
ALKBH6	protein_coding	225969_at	0.746270043	-0.164878457	5.590496569	9.87e-07	1.85e-05	5.376528883
PMP2	protein_coding	206826_at	-1.20740087	-4.807962609	-5.58717523	9.99e-07	1.87e-05	5.365203235
SLAMF8	protein_coding	219386_s_at	0.961775096	-0.109791157	5.586068444	1e-06	1.87e-05	5.361429443
MTFMT	protein_coding	235689_at	0.694455891	0.403045328	5.585732232	1e-06	1.87e-05	5.360283095
CFD	protein_coding	205382_s_at	1.327765217	2.426978261	5.579704303	1.03e-06	1.9e-05	5.339732712
TTC28	protein_coding	215146_s_at	-0.898426957	-3.182512609	-5.579646523	1.03e-06	1.9e-05	5.339535749
GPR132	protein_coding	223887_at	0.786229765	-0.3459347	5.578108261	1.03e-06	1.91e-05	5.33429226
PITPNA	protein_coding	201192_s_at	0.730701304	3.068324565	5.574691987	1.04e-06	1.93e-05	5.32264825
SLC29A4	protein_coding	1570124_at	0.651048726	-0.347292163	5.571393329	1.06e-06	1.95e-05	5.311406531
SCPEP1	protein_coding	218217_at	0.590135217	2.472180652	5.570162835	1.06e-06	1.96e-05	5.307213404
CMTM4	protein_coding	224998_at	0.748018526	-1.299940302	5.563425868	1.09e-06	2e-05	5.284259419
SORT1	protein_coding	224818_at	0.680367826	1.651688261	5.559551458	1.1e-06	2.02e-05	5.271061292
SPTB	protein_coding	214145_s_at	-0.784294165	0.607931178	-5.559797048	1.1e-06	2.02e-05	5.271897834
CCR1	protein_coding	205098_at	0.63315087	3.412549348	5.555427176	1.12e-06	2.04e-05	5.257014113
TMUB1	protein_coding	223153_x_at	0.562055227	-0.749074561	5.557340941	1.11e-06	2.04e-05	5.263532063
ZNF483	protein_coding	1559988_at	-1.045537391	-2.183696957	-5.556147383	1.11e-06	2.04e-05	5.259466957
PLD3	protein_coding	201050_at	-0.571570909	-0.256775446	-5.55546919	1.12e-06	2.04e-05	5.257157199
ANKRD37	protein_coding	227337_at	0.574969987	-0.25875542	5.552981563	1.13e-06	2.06e-05	5.248685468
CARKD	protein_coding	217940_s_at	0.57662087	1.046210435	5.552641283	1.13e-06	2.06e-05	5.247526691
CSNK1G1	protein_coding	226888_at	0.507304565	1.68545663	5.550782534	1.14e-06	2.07e-05	5.241197242
FCGRT	protein_coding	218831_s_at	0.507239565	3.616763261	5.549230083	1.14e-06	2.08e-05	5.235911149
KIF3C	protein_coding	203390_s_at	0.816468726	-0.820667376	5.548652007	1.14e-06	2.08e-05	5.233942879
TMEM138	protein_coding	223113_at	0.990837791	0.700941496	5.545143059	1.16e-06	2.11e-05	5.221996341
C2orf76	protein_coding	227840_at	0.828168152	0.13955622	5.544461835	1.16e-06	2.11e-05	5.21967724
LILRB1	protein_coding	211336_x_at	0.534165217	2.612056522	5.528619988	1.23e-06	2.22e-05	5.165763788
ZNF592	protein_coding	213389_at	0.543463	1.32537063	5.52712589	1.23e-06	2.23e-05	5.160680742
ST3GAL1	protein_coding	225033_at	0.563774348	2.132313261	5.524252046	1.25e-06	2.25e-05	5.150904527
TMEM38A	protein_coding	222896_at	0.737149287	-1.548742313	5.525279056	1.24e-06	2.25e-05	5.154398074
IL1R2	protein_coding	205403_at	0.811173478	3.771599783	5.516322626	1.28e-06	2.31e-05	5.123936031
MYO1C	protein_coding	214656_x_at	-0.591491916	0.053531451	-5.511189924	1.3e-06	2.34e-05	5.106483875
COMMD3	protein_coding	218048_at	0.675355217	2.049460217	5.510121462	1.31e-06	2.35e-05	5.10285135
ALKBH2	protein_coding	225625_at	-0.52125303	-1.11768218	-5.50836738	1.32e-06	2.36e-05	5.096888211
DPH2	protein_coding	204514_at	0.505952735	-0.153415346	5.502528839	1.34e-06	2.4e-05	5.07704264
TGFBR3	protein_coding	226625_at	1.2013109	0.812358493	5.50150391	1.35e-06	2.41e-05	5.073559322
CST8	protein_coding	220627_at	-0.702174783	-3.708311739	-5.499531058	1.36e-06	2.42e-05	5.066854797
TJP1	protein_coding	202011_at	-1.332163913	-4.164822391	-5.498290552	1.36e-06	2.43e-05	5.062639345
F8	protein_coding	205756_s_at	0.6217736	-1.120025809	5.498720602	1.36e-06	2.43e-05	5.064100704
WWP2	protein_coding	204022_at	0.537553043	2.164037391	5.491139797	1.4e-06	2.49e-05	5.038343975
IQSEC2	protein_coding	229840_at	0.580158261	-1.651033913	5.490132557	1.4e-06	2.49e-05	5.034922346
ALX3	protein_coding	207690_at	-0.650813478	-3.281435435	-5.484771539	1.43e-06	2.53e-05	5.016713144
KLHDC3	protein_coding	214383_x_at	-0.548040633	0.835353577	-5.481871384	1.45e-06	2.55e-05	5.006864155
FLVCR2	protein_coding	219316_s_at	0.712107752	-0.742372646	5.479240281	1.46e-06	2.57e-05	4.997929885
FAM111B	protein_coding	1557129_a_at	-1.088334348	-4.231903696	-5.477577016	1.47e-06	2.58e-05	4.992282542
PIKFYVE	protein_coding	213111_at	0.672048348	1.944363304	5.477699415	1.47e-06	2.58e-05	4.992698112
GSK3B	protein_coding	226191_at	0.504293478	3.182651087	5.474944822	1.48e-06	2.6e-05	4.983346144
ANKRD6	protein_coding	204671_s_at	0.699711548	0.0685984	5.471789075	1.5e-06	2.63e-05	4.972633543
NDUFA4	protein_coding	217773_s_at	0.756219565	3.356370652	5.468163286	1.52e-06	2.66e-05	4.960327052
MRPL41	protein_coding	225423_x_at	-0.62555713	1.593538826	-5.467230128	1.52e-06	2.66e-05	4.957160067
PELI2	protein_coding	219132_at	0.595628261	2.794848913	5.46713075	1.52e-06	2.66e-05	4.956822801
ARL5B	protein_coding	226345_at	0.575533478	1.719240652	5.465605542	1.53e-06	2.67e-05	4.951646784
MEX3C	protein_coding	218247_s_at	-0.671654913	2.083116022	-5.466466686	1.53e-06	2.67e-05	4.954569161
AKAP11	protein_coding	203156_at	0.710577391	1.031693043	5.464346648	1.54e-06	2.68e-05	4.947374788
MEA1	protein_coding	218061_at	0.532325652	2.272088913	5.462876124	1.55e-06	2.69e-05	4.942384921
DDX39A	protein_coding	201584_s_at	0.50945913	1.952481739	5.461914773	1.55e-06	2.7e-05	4.939122973
LRFN5	protein_coding	230644_at	-0.96382913	-4.524948913	-5.459722663	1.56e-06	2.72e-05	4.931685447
OSM	protein_coding	230170_at	0.809298746	-0.737732801	5.458409996	1.57e-06	2.73e-05	4.927232075
PAK2	protein_coding	208877_at	0.514063913	3.748510217	5.454978044	1.59e-06	2.75e-05	4.915589943
TNKS	protein_coding	202561_at	0.510201348	2.039691978	5.451873244	1.61e-06	2.77e-05	4.905059051
NDUFA6	protein_coding	202001_s_at	0.628851739	1.814412826	5.449267504	1.62e-06	2.79e-05	4.896221941
GABARAPL2	protein_coding	209046_s_at	0.520936957	4.106472826	5.444217208	1.65e-06	2.83e-05	4.879097131
ARHGAP4	protein_coding	204425_at	0.524159217	1.149210043	5.442754482	1.66e-06	2.84e-05	4.874137925
PAX5	protein_coding	221969_at	-0.80834777	-0.296902159	-5.441253449	1.67e-06	2.86e-05	4.869049168
FAM173B	protein_coding	225670_at	0.547840826	0.021037348	5.437000103	1.69e-06	2.89e-05	4.85463137
CXCR5	protein_coding	206126_at	-0.684018838	-0.877341581	-5.436801333	1.69e-06	2.89e-05	4.85395765
ZNF776	protein_coding	228652_at	0.714709178	0.473344563	5.436649795	1.69e-06	2.89e-05	4.853444028
ACPP	protein_coding	237030_at	0.722033817	0.50643953	5.435171716	1.7e-06	2.91e-05	4.848434392
CWC25	protein_coding	222706_at	0.561204861	0.777061135	5.430587018	1.73e-06	2.95e-05	4.832897544
RBMXL1	protein_coding	227748_at	0.714915739	1.107469609	5.421020513	1.79e-06	3.04e-05	4.800487996
FAM178A	protein_coding	203482_at	0.654386839	1.020836902	5.419918168	1.8e-06	3.04e-05	4.796754316
TSTD1	protein_coding	226482_s_at	0.506137391	2.693233913	5.419897136	1.8e-06	3.04e-05	4.796683083
HIST1H4D	protein_coding	208076_at	1.020528261	-3.383042826	5.418243798	1.81e-06	3.05e-05	4.791083513
CCNB2	protein_coding	202705_at	0.902294391	-2.16889237	5.417204248	1.81e-06	3.06e-05	4.787562945
CHMP2A	protein_coding	202121_s_at	0.522660435	3.626812826	5.413962018	1.83e-06	3.09e-05	4.776583745
CAMKMT	protein_coding	219617_at	0.596666478	-1.323784587	5.414111245	1.83e-06	3.09e-05	4.777089039
TAB3	protein_coding	227357_at	0.59674087	1.854970435	5.40739708	1.88e-06	3.15e-05	4.754357585
MT1G	protein_coding	204745_x_at	0.655503435	1.423277804	5.405333762	1.89e-06	3.17e-05	4.74737337
SLC12A9	protein_coding	223995_at	0.702263697	0.761734021	5.403338757	1.9e-06	3.19e-05	4.740620993
ADCK1	protein_coding	227482_at	0.572551615	-0.20206724	5.401869733	1.91e-06	3.2e-05	4.735649254
ATG3	protein_coding	221492_s_at	0.51435	3.069457609	5.400378534	1.92e-06	3.21e-05	4.730602799
GRHL2	protein_coding	219388_at	-1.079413043	-3.69069913	-5.40078415	1.92e-06	3.21e-05	4.731975436
CHCHD1	protein_coding	226896_at	0.505457426	0.779289591	5.394633424	1.96e-06	3.28e-05	4.71116354
IRAK3	protein_coding	213817_at	0.694206522	2.899038043	5.392934959	1.97e-06	3.28e-05	4.705417531
DTNBP1	protein_coding	223445_at	0.503649565	1.759781304	5.391031391	1.99e-06	3.3e-05	4.698978166
TRIM21	protein_coding	204804_at	0.606178696	3.119337174	5.38914098	2e-06	3.32e-05	4.692583854
AOAH	protein_coding	205639_at	0.51553087	3.646343696	5.384896707	2.03e-06	3.36e-05	4.67822957
CTNS	protein_coding	36566_at	0.569307737	-0.003451329	5.379842083	2.07e-06	3.4e-05	4.661138219
PIEZO1	protein_coding	202771_at	-0.580903809	0.569922009	-5.378958086	2.07e-06	3.41e-05	4.658149533
N4BP1	protein_coding	32069_at	0.575053913	3.129909565	5.375765184	2.1e-06	3.44e-05	4.647355722
ATP6V1C1	protein_coding	226463_at	0.506244609	1.474674478	5.373934325	2.11e-06	3.46e-05	4.641167087
MAP1S	protein_coding	218522_s_at	0.561333452	-0.047282413	5.371215074	2.13e-06	3.48e-05	4.631976472
ECHDC3	protein_coding	219298_at	1.340235222	0.293091107	5.366012291	2.17e-06	3.53e-05	4.614395111
MS4A4A	protein_coding	219607_s_at	1.144890865	-0.240365867	5.366417515	2.16e-06	3.53e-05	4.615764303
CCDC142	protein_coding	239922_at	-0.615494833	-0.319497427	-5.35729678	2.23e-06	3.63e-05	4.584952835
MAN2A1	protein_coding	226538_at	0.619125652	2.518915	5.355882028	2.25e-06	3.64e-05	4.580174707
RIN3	protein_coding	60471_at	0.515314348	3.187809348	5.351037771	2.28e-06	3.69e-05	4.563816267
PFN4	protein_coding	235627_at	0.511172174	-2.212666087	5.34843864	2.3e-06	3.72e-05	4.555040845
ZNF385D	protein_coding	220117_at	-0.923658696	-3.165654565	-5.342800915	2.35e-06	3.78e-05	4.53600989
G0S2	protein_coding	213524_s_at	0.720218087	-0.906536609	5.341188652	2.36e-06	3.79e-05	4.530568386
FCHO2	protein_coding	228220_at	0.792187826	1.94082	5.340190556	2.37e-06	3.8e-05	4.527199941
CYP2R1	protein_coding	227109_at	0.661580235	0.895889665	5.336062128	2.41e-06	3.85e-05	4.513268716
PCTP	protein_coding	218676_s_at	0.656863043	2.234422826	5.333624979	2.43e-06	3.88e-05	4.505045914
C14orf159	protein_coding	218298_s_at	0.515006957	3.59082087	5.327524574	2.48e-06	3.95e-05	4.484467636
TMEM39A	protein_coding	222690_s_at	0.603733219	0.221282257	5.325260853	2.5e-06	3.98e-05	4.476833018
COL5A3	protein_coding	218975_at	-1.202186957	-2.46238087	-5.32134887	2.53e-06	4.02e-05	4.463641408
BTBD19	protein_coding	1557049_at	0.80171513	-2.055643304	5.31951115	2.55e-06	4.04e-05	4.457445273
CALHM2	protein_coding	221565_s_at	0.852413448	0.581105015	5.31914107	2.55e-06	4.05e-05	4.456197561
FAM114A2	protein_coding	218588_s_at	0.540316796	0.38925403	5.318291829	2.56e-06	4.06e-05	4.453334459
MYL6B	protein_coding	204173_at	0.62459823	0.269382167	5.317247269	2.57e-06	4.07e-05	4.449813022
C2orf80	protein_coding	241998_at	-1.003976957	-4.826780217	-5.314254231	2.6e-06	4.11e-05	4.439723822
ACOX2	protein_coding	205364_at	0.764280435	-3.310923696	5.307691085	2.66e-06	4.19e-05	4.417605254
RGL3	protein_coding	228877_at	0.906056217	-2.222054065	5.306451091	2.67e-06	4.2e-05	4.413427113
LDLR	protein_coding	202068_s_at	0.811671217	-2.027159609	5.303399713	2.7e-06	4.25e-05	4.403146609
FCAR	protein_coding	207674_at	1.481554057	-0.76775558	5.301286482	2.72e-06	4.27e-05	4.396027736
ZNF35	protein_coding	206096_at	0.578142426	-0.936946613	5.299373389	2.73e-06	4.29e-05	4.3895837
CD72	protein_coding	215925_s_at	-0.871725422	-0.367479224	-5.295667933	2.77e-06	4.33e-05	4.377103996
PTMA	protein_coding	208549_x_at	-0.523979565	4.571427609	-5.295392842	2.77e-06	4.33e-05	4.3761776
CHMP7	protein_coding	212313_at	-0.548626043	1.847808717	-5.292791494	2.8e-06	4.36e-05	4.367417914
BTBD7	protein_coding	1556000_s_at	0.60965	2.380855435	5.293300484	2.79e-06	4.36e-05	4.369131779
NOL7	protein_coding	202882_x_at	0.595055652	2.722123478	5.289335043	2.83e-06	4.41e-05	4.355780503
BCL7A	protein_coding	203796_s_at	-0.896422148	-1.777812361	-5.287494063	2.85e-06	4.43e-05	4.349582973
PLSCR1	protein_coding	202446_s_at	0.755774783	2.551648261	5.284066083	2.88e-06	4.48e-05	4.338044412
KCNH7	protein_coding	224099_at	0.916068783	-0.966300826	5.273462526	2.99e-06	4.64e-05	4.302365238
IDI1	protein_coding	208881_x_at	0.515175652	3.03047913	5.272111863	3.01e-06	4.65e-05	4.297821832
FAM43A	protein_coding	227410_at	-0.591862539	0.210631774	-5.266819261	3.06e-06	4.72e-05	4.28002134
CECR6	protein_coding	224393_s_at	0.734180552	1.003610724	5.266177127	3.07e-06	4.72e-05	4.277861985
ACP6	protein_coding	218795_at	0.586529563	-0.307050014	5.262822436	3.11e-06	4.76e-05	4.266582022
KLHL13	protein_coding	227875_at	-0.975262609	-4.175696522	-5.260458802	3.13e-06	4.79e-05	4.258635573
CDADC1	protein_coding	233647_s_at	0.67340847	-0.540612722	5.254674135	3.19e-06	4.88e-05	4.239191724
EMR3	protein_coding	210724_at	0.720301304	2.788433261	5.255080713	3.19e-06	4.88e-05	4.240558158
SSH1	protein_coding	221752_at	0.560922912	0.315898826	5.25306936	3.21e-06	4.9e-05	4.233798642
ARFIP1	protein_coding	218230_at	0.620917391	2.311128261	5.2507456	3.24e-06	4.94e-05	4.225990079
SLC22A1	protein_coding	207201_s_at	0.998990826	-0.949140674	5.247881504	3.27e-06	4.98e-05	4.216367082
TAS2R38	protein_coding	1553555_at	0.589633913	-4.600615217	5.246487626	3.29e-06	5e-05	4.211684336
SLC7A1	protein_coding	212295_s_at	0.600769565	2.285841304	5.242318516	3.33e-06	5.05e-05	4.197680158
BRCA1	protein_coding	204531_s_at	0.735342459	-0.911281379	5.230389206	3.48e-06	5.23e-05	4.1576257
GAB2	protein_coding	203853_s_at	0.702549565	2.163948696	5.229588685	3.49e-06	5.24e-05	4.154938712
ACAT1	protein_coding	205412_at	0.6584162	0.736155943	5.227509767	3.51e-06	5.28e-05	4.147961232
PKLR	protein_coding	222078_at	-0.657164087	-0.850350304	-5.225698712	3.53e-06	5.3e-05	4.141883394
DHRS12	protein_coding	231345_s_at	0.674889565	2.05061	5.2256915	3.53e-06	5.3e-05	4.141859193
CLDN9	protein_coding	214635_at	0.654174174	-1.420922478	5.222731318	3.57e-06	5.33e-05	4.131926154
IMPDH1	protein_coding	204169_at	0.764640933	1.02189436	5.221025212	3.59e-06	5.36e-05	4.126201924
ABCB4	protein_coding	207819_s_at	-0.865945087	-1.470397761	-5.220498287	3.6e-06	5.37e-05	4.124434118
C10orf128	protein_coding	228372_at	0.775771739	2.350816304	5.219149788	3.61e-06	5.39e-05	4.119910193
HINT1	protein_coding	1555961_a_at	0.613021304	4.069841087	5.216551673	3.65e-06	5.43e-05	4.111194973
ZC3H15	protein_coding	201595_s_at	0.639043217	1.347465087	5.21592002	3.65e-06	5.44e-05	4.109076307
RPS21	protein_coding	200834_s_at	0.689134348	3.882645435	5.211723776	3.71e-06	5.5e-05	4.095003219
CXCR1	protein_coding	207094_at	0.565846522	4.324631957	5.211647051	3.71e-06	5.5e-05	4.094745933
NME8	protein_coding	220384_at	0.978685048	1.496012085	5.210346388	3.73e-06	5.52e-05	4.090384498
GGH	protein_coding	203560_at	0.691924043	-1.582908848	5.210170587	3.73e-06	5.52e-05	4.089795019
DEFB108B	protein_coding	1561165_a_at	-0.618625217	-4.773650435	-5.196790899	3.9e-06	5.74e-05	4.044947481
KIAA0513	protein_coding	204546_at	0.504433043	3.13722087	5.197187971	3.9e-06	5.74e-05	4.046277977
TRAPPC6A	protein_coding	204985_s_at	-0.552450974	-0.32662897	-5.196555434	3.91e-06	5.74e-05	4.04415851
RNF24	protein_coding	226542_at	0.662935652	2.76038087	5.196726941	3.91e-06	5.74e-05	4.044733178
TNFAIP6	protein_coding	206026_s_at	1.000717826	2.651171957	5.196563797	3.91e-06	5.74e-05	4.04418653
PTRH2	protein_coding	218732_at	0.576142174	1.770818913	5.193695484	3.95e-06	5.79e-05	4.034576445
IGF2R	protein_coding	201393_s_at	0.715012609	2.388715	5.192787064	3.96e-06	5.8e-05	4.031533151
EPB41L3	protein_coding	212681_at	0.779053574	0.45286027	5.19180888	3.97e-06	5.82e-05	4.02825631
INSL3	protein_coding	214572_s_at	0.846708491	-0.492186624	5.190717286	3.99e-06	5.83e-05	4.024599752
RAB36	protein_coding	211471_s_at	0.793958217	-0.949066109	5.190571889	3.99e-06	5.83e-05	4.024112726
TBX3	protein_coding	225544_at	-0.988096087	-3.479499348	-5.188286794	4.02e-06	5.88e-05	4.016458996
MTF1	protein_coding	227150_at	0.578151739	1.69075413	5.184081069	4.08e-06	5.94e-05	4.002374728
NPEPL1	protein_coding	235033_at	0.772801491	0.908667254	5.184760322	4.07e-06	5.94e-05	4.00464922
GLOD5	protein_coding	241564_at	-1.394636522	-3.364813043	-5.183028323	4.1e-06	5.96e-05	3.998849757
MAGI1	protein_coding	215372_x_at	-0.820538261	-3.256651304	-5.181852837	4.11e-06	5.98e-05	3.994914042
ZNF641	protein_coding	226509_at	0.67940087	2.750935217	5.181170136	4.12e-06	5.98e-05	3.992628365
ANG	protein_coding	205141_at	0.875779443	0.614501887	5.181280944	4.12e-06	5.98e-05	3.992999341
MRPL3	protein_coding	208787_at	0.694665957	1.134419935	5.180212115	4.14e-06	6e-05	3.989421059
EMR2	protein_coding	207610_s_at	0.806158696	2.758322826	5.179183376	4.15e-06	6.01e-05	3.985977184
DTX1	protein_coding	227336_at	-0.616957609	-1.229830543	-5.17739953	4.18e-06	6.04e-05	3.980005914
GANC	protein_coding	236077_at	0.569147395	-0.559172389	5.17662317	4.19e-06	6.05e-05	3.977407296
ALKBH7	protein_coding	227879_at	-0.616702957	1.161170261	-5.173835918	4.23e-06	6.1e-05	3.968078757
CEACAM1	protein_coding	209498_at	0.668640243	1.043341835	5.174291112	4.22e-06	6.1e-05	3.969602131
ANXA3	protein_coding	209369_at	1.09263913	2.772045652	5.172525106	4.25e-06	6.13e-05	3.96369214
APC	protein_coding	215310_at	0.623412574	0.99928893	5.172008093	4.25e-06	6.13e-05	3.96196205
CASC1	protein_coding	220168_at	0.929371117	-1.586578354	5.170039225	4.28e-06	6.16e-05	3.955374026
PAPSS1	protein_coding	209043_at	0.68752087	1.666077826	5.16531831	4.35e-06	6.25e-05	3.939580255
WDR72	protein_coding	236741_at	-0.818484348	-3.604652609	-5.16135829	4.41e-06	6.33e-05	3.926335185
TBC1D1	protein_coding	212350_at	0.664963478	2.870473043	5.158748717	4.45e-06	6.38e-05	3.917608521
SLC18A2	protein_coding	205857_at	0.721918652	-0.534630674	5.158122843	4.46e-06	6.38e-05	3.915515723
TNNC2	protein_coding	205388_at	-0.670176957	-3.054732826	-5.158522204	4.46e-06	6.38e-05	3.916851098
CDH26	protein_coding	232306_at	1.0408766	-1.718366483	5.158011385	4.47e-06	6.38e-05	3.915143035
VASP	protein_coding	202205_at	0.595190572	0.390494401	5.151050316	4.57e-06	6.52e-05	3.891871601
PSENEN	protein_coding	218302_at	0.699602266	-0.472926258	5.149997112	4.59e-06	6.54e-05	3.88835143
GFM2	protein_coding	225392_at	0.559718	0.863913783	5.1491803	4.6e-06	6.55e-05	3.885621501
PDE1C	protein_coding	243564_at	-0.812355652	-4.676977826	-5.148843702	4.61e-06	6.55e-05	3.884496567
DYSF	protein_coding	218660_at	0.718373043	3.604625652	5.141559117	4.73e-06	6.7e-05	3.860156133
PQLC1	protein_coding	218208_at	0.673851739	1.914451957	5.140292864	4.75e-06	6.72e-05	3.855926128
DDIT3	protein_coding	209383_at	0.583180921	0.3445322	5.13896416	4.77e-06	6.75e-05	3.851487821
NOS3	protein_coding	229093_at	-0.574733826	-1.488949087	-5.136401334	4.81e-06	6.8e-05	3.842928068
TSPAN2	protein_coding	227236_at	0.607175217	2.088548478	5.131996075	4.89e-06	6.9e-05	3.828217521
MLC1	protein_coding	213395_at	-0.837926609	-0.461400696	-5.131886629	4.89e-06	6.9e-05	3.827852091
CCDC157	protein_coding	1568796_at	0.650006957	-2.52505	5.131265291	4.9e-06	6.91e-05	3.825777552
SLC39A4	protein_coding	219215_s_at	0.661597817	-0.611293243	5.130458475	4.91e-06	6.92e-05	3.823083844
LDLRAD3	protein_coding	234985_at	0.782504539	0.891368374	5.127949116	4.96e-06	6.96e-05	3.814706648
EXOC6	protein_coding	226259_at	0.62535913	1.557223043	5.122838507	5.04e-06	7.08e-05	3.797649146
NR1D2	protein_coding	225768_at	-0.564230957	1.941901913	-5.115935874	5.17e-06	7.23e-05	3.774618287
TSC22D2	protein_coding	204094_s_at	0.520533043	2.096683913	5.115411306	5.17e-06	7.24e-05	3.772868415
PPP1R18	protein_coding	224927_at	0.534356087	2.553817174	5.114598556	5.19e-06	7.26e-05	3.770157325
MRAP	protein_coding	1555741_at	-0.568632174	-2.919666087	-5.114034838	5.2e-06	7.26e-05	3.768277002
ENAM	protein_coding	223893_at	-1.024815217	-2.945507174	-5.110368024	5.27e-06	7.34e-05	3.756047547
TMEM45B	protein_coding	230323_s_at	1.110360596	0.67360292	5.101075441	5.44e-06	7.54e-05	3.725066666
FAM110B	protein_coding	228790_at	0.678277174	-1.67992837	5.099648423	5.46e-06	7.56e-05	3.72031054
PIAS2	protein_coding	235107_at	0.59309354	0.877659361	5.099468356	5.47e-06	7.56e-05	3.719710421
EXOC8	protein_coding	227577_at	0.744112	1.432686435	5.098635425	5.48e-06	7.57e-05	3.716934544
CCDC150	protein_coding	243565_at	-0.536197391	-3.178932174	-5.097070021	5.51e-06	7.6e-05	3.711717946
UQCRC1	protein_coding	201903_at	-0.602784883	0.852890167	-5.094189822	5.57e-06	7.66e-05	3.702121116
PTP4A3	protein_coding	206574_s_at	-0.845522683	0.780482137	-5.094504616	5.56e-06	7.66e-05	3.703169933
IMMP1L	protein_coding	229025_s_at	0.752057207	0.120290321	5.093293314	5.58e-06	7.67e-05	3.699134273
MOSPD2	protein_coding	221895_at	0.517200435	2.739600217	5.093483387	5.58e-06	7.67e-05	3.699767516
GPR160	protein_coding	223423_at	0.765420709	1.288823385	5.089366052	5.66e-06	7.76e-05	3.686051882
FNIP2	protein_coding	225924_at	0.518910565	1.287537891	5.076809293	5.91e-06	8.07e-05	3.64424319
CCDC17	protein_coding	236320_at	0.843201791	-0.02303387	5.07546536	5.94e-06	8.09e-05	3.63977028
DRAM1	protein_coding	218627_at	0.611669913	1.326095826	5.075724729	5.93e-06	8.09e-05	3.640633491
SPRY3	protein_coding	232157_at	0.763828696	-2.152207826	5.075338808	5.94e-06	8.09e-05	3.639349103
PPP1R3C	protein_coding	240187_at	-0.656433913	-4.661238261	-5.073523875	5.98e-06	8.14e-05	3.633309203
ZMAT2	protein_coding	224782_at	0.554977826	2.539910652	5.070237252	6.05e-06	8.23e-05	3.622373324
ING5	protein_coding	228287_at	-0.574725219	-0.536380864	-5.067761312	6.1e-06	8.29e-05	3.6141363
HLX	protein_coding	214438_at	0.610703609	1.149606587	5.066963533	6.12e-06	8.31e-05	3.611482487
HESX1	protein_coding	211267_at	-0.807783913	-3.874192391	-5.064974336	6.16e-06	8.34e-05	3.604865957
AGTRAP	protein_coding	225059_at	0.616259565	2.748429783	5.065365388	6.15e-06	8.34e-05	3.606166625
DCTN6	protein_coding	203261_at	0.56097013	1.472932891	5.061466256	6.23e-06	8.42e-05	3.593199174
TOR2A	protein_coding	227972_at	0.501798696	1.340708043	5.059163339	6.28e-06	8.47e-05	3.585541707
ESRP1	protein_coding	219121_s_at	-0.834583043	-4.617469783	-5.058175315	6.3e-06	8.49e-05	3.582256735
TM6SF1	protein_coding	219892_at	0.715334783	1.883780435	5.054673412	6.38e-06	8.56e-05	3.570615198
GOLGA6L2	protein_coding	1560790_at	-0.704214348	-4.845041957	-5.052911407	6.42e-06	8.61e-05	3.564758604
DUSP10	protein_coding	221563_at	0.6765026	0.029519552	5.052037018	6.44e-06	8.63e-05	3.561852517
ORC2	protein_coding	235423_at	0.539169087	1.301397587	5.049977432	6.48e-06	8.68e-05	3.555007958
HGD	protein_coding	205221_at	-0.741462277	-0.541379388	-5.045641189	6.58e-06	8.79e-05	3.540600214
CAMTA2	protein_coding	212948_at	0.566258961	0.402627341	5.045409569	6.59e-06	8.79e-05	3.539830731
CCSAP	protein_coding	225904_at	0.540979217	1.567224391	5.044255756	6.61e-06	8.81e-05	3.535997721
KCTD21	protein_coding	229873_at	0.537432486	0.834285801	5.04006818	6.71e-06	8.92e-05	3.522088669
ATF5	protein_coding	204998_s_at	-0.528346835	-0.373012583	-5.039313693	6.73e-06	8.94e-05	3.519583012
RRM2B	protein_coding	223342_at	0.792926957	1.810028696	5.037231412	6.77e-06	8.99e-05	3.512668333
OSTC	protein_coding	223001_at	0.518206957	1.744373043	5.036845083	6.78e-06	9e-05	3.511385536
TFEC	protein_coding	206715_at	0.820386391	1.4406545	5.035385424	6.82e-06	9.03e-05	3.506539045
CDC45	protein_coding	204126_s_at	0.87419	-2.920930652	5.033513185	6.86e-06	9.08e-05	3.500323298
PHTF1	protein_coding	205702_at	0.560946378	0.394711898	5.028553927	6.98e-06	9.21e-05	3.483862202
AGPAT9	protein_coding	224480_s_at	0.655345217	3.07222913	5.027306013	7.01e-06	9.24e-05	3.479720827
ATP8B1	protein_coding	214594_x_at	-0.526967887	0.306937817	-5.02329795	7.11e-06	9.36e-05	3.46642165
HCG27	protein_coding	1559050_at	0.679109565	3.195893913	5.018541957	7.22e-06	9.47e-05	3.450644996
ZNF26	protein_coding	219595_at	0.597875113	0.26157717	5.01288431	7.37e-06	9.64e-05	3.43188337
LIMK2	protein_coding	210582_s_at	0.647113913	2.94413087	5.012619948	7.37e-06	9.64e-05	3.431006865
CLIC4	protein_coding	201560_at	0.513419565	1.569296739	5.012641863	7.37e-06	9.64e-05	3.431079524
ARSD	protein_coding	225286_at	0.57659277	0.673933354	5.0092642	7.46e-06	9.73e-05	3.419881962
ANKRD32	protein_coding	223542_at	0.641652557	-0.5464972	4.999474645	7.71e-06	0.000100133	3.387441074
SLC1A3	protein_coding	202800_at	0.898075696	-1.609082152	4.999264253	7.72e-06	0.000100145	3.386744086
REPS2	protein_coding	227425_at	0.663532609	2.456048913	4.996884594	7.78e-06	0.000100906	3.3788614
CD55	protein_coding	1555950_a_at	0.600870435	3.957083043	4.996542686	7.79e-06	0.000100964	3.377728916
TLR10	protein_coding	223750_s_at	0.635689291	-0.22004925	4.994466829	7.85e-06	0.000101545	3.370853689
DSE	protein_coding	218854_at	0.700170313	0.858609913	4.989569562	7.98e-06	0.000102924	3.354637506
ZNF775	protein_coding	228226_s_at	0.542906826	-1.236691804	4.988224483	8.02e-06	0.00010327	3.350184454
WWC3	protein_coding	219520_s_at	0.551413043	3.350054348	4.978571636	8.29e-06	0.000106177	3.318238604
PTAR1	protein_coding	226110_at	0.584044783	3.052296304	4.977548566	8.32e-06	0.000106488	3.314853925
EFCAB12	protein_coding	232639_at	0.797392435	-0.998791174	4.976639992	8.34e-06	0.000106694	3.31184822
ZAP70	protein_coding	1555613_a_at	-0.65668417	0.976236176	-4.972008066	8.47e-06	0.000108274	3.296527796
ZNF439	protein_coding	236562_at	-0.948484748	0.109662461	-4.969948591	8.53e-06	0.000108912	3.289717389
FPR2	protein_coding	210772_at	0.85085087	2.549203696	4.964823697	8.69e-06	0.000110488	3.27277394
MBOAT2	protein_coding	226726_at	0.699847391	2.435793261	4.964727875	8.69e-06	0.000110488	3.272457195
KPNA6	protein_coding	212101_at	0.534978696	2.125067609	4.963604692	8.72e-06	0.000110848	3.268744598
SLC17A6	protein_coding	220551_at	-0.684846522	-4.865749783	-4.96312961	8.74e-06	0.000110964	3.267174329
KIF20A	protein_coding	218755_at	0.809286957	-4.523276522	4.957216947	8.92e-06	0.000112994	3.247635477
CAPN3	protein_coding	210944_s_at	0.505354783	1.766125217	4.955250949	8.98e-06	0.000113533	3.241140334
PPP4C	protein_coding	208932_at	0.564924783	1.821536304	4.952523398	9.06e-06	0.000114398	3.232130583
TMEM165	protein_coding	218095_s_at	0.528585217	3.165027391	4.941585074	9.41e-06	0.000118229	3.19601471
AATK	protein_coding	205986_at	0.627162413	-0.446117933	4.941696052	9.4e-06	0.000118229	3.196381006
BRWD1	protein_coding	238890_at	0.664941337	0.38538634	4.939051341	9.49e-06	0.000119034	3.187652568
PLEKHG3	protein_coding	229952_at	0.726139709	0.704716407	4.937315927	9.54e-06	0.000119674	3.181925936
PPP1R35	protein_coding	226434_at	0.540134848	0.845741359	4.930924494	9.76e-06	0.000121755	3.160840691
KCNE3	protein_coding	227647_at	0.562022609	3.645993913	4.928515614	9.84e-06	0.000122409	3.152896131
URGCP	protein_coding	218601_at	0.546533023	-0.354780432	4.921965593	1.01e-05	0.000124895	3.131300347
MMP26	protein_coding	220541_at	-0.786873478	-4.771888913	-4.922081825	1.01e-05	0.000124895	3.131683488
HTRA1	protein_coding	201185_at	1.355030391	-2.124355239	4.919714171	1.01e-05	0.000125788	3.123879443
EFEMP2	protein_coding	206580_s_at	0.518480417	-0.507790226	4.915980739	1.03e-05	0.000127257	3.11157614
SNRNP40	protein_coding	215905_s_at	0.535723778	0.87648798	4.911604788	1.04e-05	0.000128953	3.09715935
STS	protein_coding	203767_s_at	0.66412957	-0.455033911	4.910229877	1.05e-05	0.000129117	3.092630506
HMP19	protein_coding	218623_at	0.9472	-4.696228696	4.908673204	1.05e-05	0.000129696	3.087503454
SH2D2A	protein_coding	207351_s_at	0.880869681	0.617536116	4.901222205	1.08e-05	0.000132323	3.062970293
TWIST1	protein_coding	213943_at	-0.889108696	-3.615297391	-4.900074567	1.08e-05	0.000132767	3.05919267
SPATA2L	protein_coding	214965_at	0.656469652	1.594013087	4.899327274	1.09e-05	0.000132956	3.056733003
FKBP5	protein_coding	224840_at	0.567204348	4.157954348	4.887452016	1.13e-05	0.000137988	3.017663001
GALNT15	protein_coding	236361_at	-0.705935217	-4.904819783	-4.886820238	1.13e-05	0.000138208	3.015585311
CYP4F2	protein_coding	210452_x_at	0.728442974	0.548435004	4.884280187	1.14e-05	0.000139332	3.007232903
SGMS2	protein_coding	242963_at	0.674812069	-0.129560474	4.883598783	1.15e-05	0.000139578	3.004992501
SMG5	protein_coding	34868_at	0.501785609	1.100349326	4.881686009	1.15e-05	0.000140355	2.998704009
RNASE2	protein_coding	206111_at	0.857995652	3.863697826	4.877813321	1.17e-05	0.000141881	2.985974561
TMCO3	protein_coding	226050_at	0.696005957	1.38659863	4.873764435	1.19e-05	0.000143132	2.972669567
ZNF33B	protein_coding	1558586_at	0.734816596	-0.815341698	4.871190999	1.2e-05	0.000144152	2.964214956
IL21R	protein_coding	237753_at	-0.597398957	1.106517913	-4.870755385	1.2e-05	0.000144286	2.962783963
KRCC1	protein_coding	222585_x_at	0.563600913	1.692370022	4.869900409	1.2e-05	0.000144626	2.959975493
NFIB	protein_coding	209290_s_at	-1.252427826	-3.47824	-4.866775502	1.21e-05	0.000145932	2.949712043
TFEB	protein_coding	50221_at	0.576470652	1.218970109	4.866300045	1.22e-05	0.000146047	2.948150644
MRPL12	protein_coding	203931_s_at	-0.755291726	-0.318515007	-4.866217719	1.22e-05	0.000146047	2.947880292
PDLIM7	protein_coding	203370_s_at	0.596058261	2.545137826	4.865919184	1.22e-05	0.000146115	2.946899937
COL9A2	protein_coding	213622_at	0.800155157	-0.689667204	4.863887241	1.23e-05	0.000146967	2.940227806
SULT1C2	protein_coding	240200_at	-0.721186522	-3.902886304	-4.862816637	1.23e-05	0.000147423	2.936712724
SH3BP5L	protein_coding	223265_at	0.501825652	2.349491087	4.860497853	1.24e-05	0.00014851	2.929100425
PRMT5	protein_coding	1564520_s_at	0.501945217	2.164998696	4.859904276	1.24e-05	0.000148646	2.927151978
TMEM185B	protein_coding	219253_at	0.590214318	0.067513263	4.860028705	1.24e-05	0.000148646	2.927560418
PRC1	protein_coding	218009_s_at	0.806600609	-2.307250565	4.855640151	1.26e-05	0.000150189	2.913157134
ACSL1	protein_coding	201963_at	0.576293043	4.26415087	4.8552474	1.26e-05	0.000150276	2.911868335
FCGR1B	protein_coding	214511_x_at	0.734991739	2.872356739	4.854764178	1.27e-05	0.000150358	2.91028271
GDPD3	protein_coding	219722_s_at	0.54862213	1.534815413	4.854765764	1.27e-05	0.000150358	2.910287914
EPHB4	protein_coding	202894_at	0.806620459	1.147956771	4.849890666	1.29e-05	0.000152623	2.894293932
MTL5	protein_coding	238246_at	0.542304904	0.403875939	4.849715469	1.29e-05	0.00015263	2.893719256
FMNL3	protein_coding	232249_at	-0.618829435	0.639528761	-4.846879065	1.3e-05	0.000153607	2.884416344
ANXA9	protein_coding	211712_s_at	0.837673043	-2.800236957	4.84258423	1.32e-05	0.000155529	2.870333564
SLC38A5	protein_coding	234973_at	-1.043581913	-1.74316487	-4.842592679	1.32e-05	0.000155529	2.870361262
KNOP1	protein_coding	213235_at	-0.588711244	0.001576526	-4.841479231	1.32e-05	0.00015603	2.866710955
ZNF705G	protein_coding	237711_at	-0.64535087	-4.943366304	-4.839474307	1.33e-05	0.000157012	2.860138769
AGTPBP1	protein_coding	204500_s_at	0.512822174	2.551515435	4.835645842	1.35e-05	0.000158941	2.847591558
FOCAD	protein_coding	218503_at	0.501045861	0.475305591	4.835062222	1.35e-05	0.000159127	2.845679133
KLHL8	protein_coding	242648_at	0.561868043	1.507790543	4.83413779	1.36e-05	0.000159542	2.842650082
HES1	protein_coding	203395_s_at	-0.598113013	-0.649340007	-4.833248474	1.36e-05	0.000159938	2.839736282
KCNA1	protein_coding	208479_at	-0.575177391	-4.222878261	-4.830880538	1.37e-05	0.000161057	2.831978752
MXD3	protein_coding	221250_s_at	0.501524053	-0.126718465	4.827898397	1.39e-05	0.000162485	2.822210903
CDCA2	protein_coding	226661_at	0.859509565	-3.801331739	4.825734996	1.4e-05	0.000163396	2.815126088
SLC22A15	protein_coding	228497_at	0.738458416	0.63268827	4.82568529	1.4e-05	0.000163396	2.814963322
TPST1	protein_coding	204140_at	0.996455874	-0.118748133	4.822504758	1.41e-05	0.000164816	2.804549579
TUBB6	protein_coding	209191_at	0.882455922	-0.238702491	4.822023097	1.41e-05	0.000164997	2.802972722
GRIP2	protein_coding	216481_at	0.563588261	-3.306975	4.821509689	1.42e-05	0.000165196	2.801291996
SKI	protein_coding	229265_at	0.58711913	1.683572609	4.819071044	1.43e-05	0.000166357	2.793309522
CD58	protein_coding	205173_x_at	0.662743913	2.473341522	4.815134018	1.45e-05	0.00016809	2.780425305
LCAT	protein_coding	204428_s_at	0.514144	-1.488216696	4.814365714	1.45e-05	0.000168439	2.777911396
ATP6V1C2	protein_coding	1552532_a_at	-0.644741739	-3.353205652	-4.81265251	1.46e-05	0.000169241	2.772306256
DLGAP5	protein_coding	203764_at	1.208002174	-3.64542587	4.809242186	1.48e-05	0.00017103	2.76115065
ABHD4	protein_coding	218581_at	0.619977833	0.137060238	4.808308891	1.48e-05	0.000171284	2.758098204
VAV3	protein_coding	218807_at	0.540863478	0.885860435	4.807921479	1.48e-05	0.000171341	2.75683119
C7orf34	protein_coding	231435_at	0.924974965	-1.820437735	4.806936405	1.49e-05	0.000171823	2.753609704
EED	protein_coding	209572_s_at	0.503313913	1.604813478	4.803530108	1.51e-05	0.00017336	2.742471872
UBE2C	protein_coding	202954_at	0.514259522	-1.129233717	4.803934718	1.5e-05	0.00017336	2.743794714
B3GALT1	protein_coding	222969_at	-0.622881304	-4.992375	-4.803048211	1.51e-05	0.000173552	2.740896399
PLCB4	protein_coding	203896_s_at	-0.623148696	-4.759301304	-4.798903318	1.53e-05	0.000175918	2.727347709
ERI3	protein_coding	208973_at	-0.589767276	-0.255147545	-4.797601367	1.54e-05	0.000176508	2.723092775
ANKRD55	protein_coding	220112_at	0.814282584	1.016835664	4.795872042	1.55e-05	0.000177266	2.717441758
TMEM234	protein_coding	223656_s_at	0.539390747	-0.272085507	4.79527154	1.55e-05	0.000177534	2.715479627
HDAC11	protein_coding	227679_at	0.575336817	-1.187512896	4.790520885	1.57e-05	0.000179913	2.699959978
CCM2L	protein_coding	1570070_at	0.702826522	-4.366307609	4.78665632	1.59e-05	0.000181741	2.687339026
KCNRG	protein_coding	239098_at	0.804914348	-3.269215435	4.784196678	1.61e-05	0.00018299	2.679308156
HELZ2	protein_coding	228230_at	0.608828248	-0.642866746	4.78374228	1.61e-05	0.000183161	2.677824679
RNF217	protein_coding	226885_at	0.886161991	-0.408072483	4.781717639	1.62e-05	0.000184229	2.671215422
METTL20	protein_coding	1569792_a_at	0.640964204	-0.771616593	4.780108463	1.63e-05	0.00018514	2.665963118
NLRX1	protein_coding	219680_at	0.555490604	0.800275741	4.779662008	1.63e-05	0.000185179	2.664506011
ZNF793	protein_coding	244180_at	-0.569798696	-2.093733261	-4.779385268	1.63e-05	0.000185206	2.66360283
METTL6	protein_coding	1553689_s_at	0.576819139	-0.565796518	4.7761209	1.65e-05	0.000186875	2.652950511
USP43	protein_coding	237439_at	-1.499987391	-3.255917609	-4.775810481	1.65e-05	0.000186974	2.651937679
ODF3B	protein_coding	238327_at	0.690644804	0.53671722	4.77110224	1.68e-05	0.000189487	2.636578582
TAF8	protein_coding	1556176_at	0.611578017	0.122556835	4.769631536	1.69e-05	0.000190335	2.631781989
CEP290	protein_coding	221683_s_at	-0.684376896	-0.916653248	-4.768775653	1.69e-05	0.000190788	2.628990833
SCN11A	protein_coding	210853_at	-0.96172913	-5.099481087	-4.768574957	1.7e-05	0.000190819	2.62833636
CCR2	protein_coding	206978_at	0.615307826	2.999732174	4.76793266	1.7e-05	0.000191099	2.626241883
ZNF30	protein_coding	232014_at	-0.762113543	-0.945938498	-4.765570412	1.71e-05	0.00019224	2.618539659
ADAT3	protein_coding	1553968_a_at	0.504319565	-1.833656739	4.764467528	1.72e-05	0.000192592	2.614944118
DDIT4L	protein_coding	228057_at	1.165695217	-4.637868478	4.763458103	1.73e-05	0.000193151	2.611653523
EPHB1	protein_coding	230425_at	0.766956134	-0.714652803	4.763259206	1.73e-05	0.000193182	2.611005174
TTPA	protein_coding	210614_at	-0.507936087	-4.463853696	-4.760331267	1.74e-05	0.000194421	2.601462015
CREB1	protein_coding	225572_at	0.553277391	1.925995217	4.760287073	1.74e-05	0.000194421	2.601317989
ITPRIP	protein_coding	225582_at	0.581200435	2.840948043	4.758770568	1.75e-05	0.000194932	2.596376015
KIF11	protein_coding	204444_at	0.778227783	-1.161718717	4.758035443	1.76e-05	0.000195117	2.5939806
RAB32	protein_coding	204214_s_at	0.547938178	1.442873433	4.755251786	1.77e-05	0.000196762	2.584911208
GAPT	protein_coding	1552386_at	0.648870722	1.33153103	4.753640976	1.78e-05	0.000197737	2.579663918
GPR84	protein_coding	223767_at	0.919691157	-1.116931813	4.749858458	1.81e-05	0.00020008	2.567344687
LRRC4	protein_coding	223552_at	0.685180278	1.400513165	4.749476302	1.81e-05	0.000200236	2.566100243
IL17RE	protein_coding	229401_at	-0.578412609	-3.422652391	-4.747519396	1.82e-05	0.000201361	2.559728382
NEK6	protein_coding	223158_s_at	0.550489022	0.612514098	4.74600218	1.83e-05	0.000201984	2.554788841
TENM2	protein_coding	231867_at	-0.85045087	-4.708669783	-4.743977939	1.84e-05	0.000203062	2.548199482
PLOD1	protein_coding	200827_at	0.52714155	0.777358182	4.742008772	1.85e-05	0.000204211	2.54179037
RAB43	protein_coding	229894_s_at	0.553167696	-1.165113543	4.739828372	1.87e-05	0.000205485	2.534694867
C16orf46	protein_coding	230281_at	-0.628319565	-1.912442391	-4.739718541	1.87e-05	0.000205485	2.534337485
FUT8	protein_coding	203988_s_at	0.75644587	-1.001899239	4.729865108	1.93e-05	0.000211587	2.502287192
VPS54	protein_coding	222627_at	0.532185833	0.815275518	4.729206602	1.94e-05	0.000211951	2.500146124
LRP5L	protein_coding	214873_at	0.534545804	0.243371611	4.725292764	1.96e-05	0.000214448	2.487422908
NAA25	protein_coding	236816_at	-0.532556691	0.275308611	-4.724327856	1.97e-05	0.00021504	2.484286747
SAMD9L	protein_coding	230036_at	0.613484348	2.708885652	4.721677925	1.99e-05	0.000216645	2.475675086
SSMEM1	protein_coding	1553329_at	-0.869243913	-4.878288913	-4.720886958	1.99e-05	0.000217116	2.473104965
C5orf63	protein_coding	244761_at	-0.65425769	-0.449740564	-4.71906049	2e-05	0.00021802	2.46717075
PRMT2	protein_coding	228722_at	0.553571304	1.67925087	4.719330512	2e-05	0.00021802	2.468048003
PAQR6	protein_coding	219236_at	0.797463996	-0.19385235	4.718404064	2.01e-05	0.000218395	2.46503822
ESF1	protein_coding	218859_s_at	-0.697228622	-1.040282124	-4.716235695	2.02e-05	0.000219779	2.457994608
PLB1	protein_coding	235703_at	0.683667282	-0.509569837	4.715870546	2.03e-05	0.00021994	2.456808595
ATP10D	protein_coding	213238_at	0.510391826	1.114365478	4.714218746	2.04e-05	0.000220949	2.451443921
KAT2B	protein_coding	203845_at	0.675704783	2.792326304	4.713067747	2.05e-05	0.000221365	2.447706141
SPAG9	protein_coding	225339_at	0.538678261	2.5485	4.711307634	2.06e-05	0.000222573	2.441990957
DLGAP4	protein_coding	233056_x_at	-0.645096739	1.435877717	-4.710288476	2.06e-05	0.000222895	2.43868205
PTPRCAP	protein_coding	204960_at	0.61675913	2.250379565	4.706698851	2.09e-05	0.000224939	2.427029679
EMR1	protein_coding	207111_at	0.529846957	1.999136522	4.702709457	2.12e-05	0.000227761	2.414083428
PXK	protein_coding	1552275_s_at	0.561791161	1.103836898	4.698114514	2.15e-05	0.000230746	2.399177064
GK	protein_coding	207387_s_at	0.624069565	3.037582609	4.697449529	2.16e-05	0.00023115	2.397020244
SRD5A3	protein_coding	222750_s_at	0.717823675	-0.313967293	4.696801848	2.16e-05	0.000231541	2.394919656
POC1A	protein_coding	226355_at	0.60485	-2.469842826	4.693172722	2.19e-05	0.000233929	2.383151481
DBN1	protein_coding	202806_at	0.62824351	-0.511593897	4.689214842	2.22e-05	0.000236837	2.370321081
RRAGD	protein_coding	221524_s_at	0.600905217	1.579778696	4.687912848	2.23e-05	0.000237644	2.366101234
ZNF593	protein_coding	204175_at	-0.544990935	0.450434967	-4.68498062	2.25e-05	0.00023965	2.356599284
MKKS	protein_coding	218138_at	0.699863217	1.406579435	4.683662323	2.26e-05	0.000240244	2.352328032
ZNF462	protein_coding	244007_at	-0.717353478	-3.536610217	-4.678792139	2.3e-05	0.000243501	2.336552606
PLA2G15	protein_coding	204458_at	0.506263391	-1.232031348	4.678527757	2.3e-05	0.000243599	2.335696398
LPAR2	protein_coding	206723_s_at	0.510646957	2.688084348	4.667262027	2.39e-05	0.000251829	2.299228799
EXOC6B	protein_coding	225900_at	0.567017957	-1.23461363	4.663794289	2.42e-05	0.000254492	2.288010204
RRP12	protein_coding	216913_s_at	0.681015913	1.204628391	4.663122182	2.42e-05	0.000254945	2.28583621
DPF3	protein_coding	238532_at	-0.68542587	-1.526825978	-4.661408867	2.43e-05	0.000256294	2.28029486
ZNF281	protein_coding	228785_at	0.59464913	2.005559348	4.66036786	2.44e-05	0.000256916	2.276928316
FBXO28	protein_coding	202271_at	0.565154565	1.414868587	4.658649645	2.46e-05	0.000258182	2.27137235
TCTEX1D2	protein_coding	228606_at	0.670004043	-1.83449363	4.651203906	2.52e-05	0.000263967	2.247304936
QPCT	protein_coding	205174_s_at	0.630223478	4.173872609	4.651196691	2.52e-05	0.000263967	2.247281623
KIF4A	protein_coding	218355_at	1.031958696	-3.663215435	4.648450102	2.54e-05	0.000266287	2.238407283
FGF9	protein_coding	239178_at	-1.072708696	-3.386481304	-4.647838488	2.55e-05	0.000266706	2.236431403
INVS	protein_coding	210114_at	0.586671804	-1.140562793	4.646855484	2.56e-05	0.000267072	2.233255916
ADIRF	protein_coding	203571_s_at	0.730047348	-2.64413937	4.646212779	2.56e-05	0.000267494	2.231179865
XPO4	protein_coding	222649_at	0.527739091	0.966826067	4.645348525	2.57e-05	0.000267654	2.228388342
N6AMT1	protein_coding	234698_at	-0.827278348	-2.050360913	-4.645693651	2.57e-05	0.000267654	2.22950307
PABPC1L	protein_coding	231838_at	0.58875613	1.600125891	4.638007799	2.63e-05	0.000273417	2.20468587
CDK14	protein_coding	204604_at	0.721953261	1.142180978	4.636281468	2.65e-05	0.000274574	2.199113784
FRAT1	protein_coding	219889_at	0.522952609	2.786854565	4.636118913	2.65e-05	0.000274574	2.198589142
SFR1	protein_coding	236027_at	0.63731596	0.589443194	4.634635865	2.66e-05	0.000275739	2.193802995
DSC2	protein_coding	226817_at	1.073375652	1.713474783	4.632331857	2.68e-05	0.000277483	2.186368565
LIN54	protein_coding	235809_at	0.805547565	-2.148137087	4.631482118	2.69e-05	0.00027801	2.183627036
PPP2R1B	protein_coding	202883_s_at	0.507894948	0.854956135	4.631520191	2.69e-05	0.00027801	2.183749867
CC2D2B	protein_coding	243534_at	0.605791174	-1.775253109	4.631022873	2.7e-05	0.000278041	2.182145444
C10orf32	protein_coding	225334_at	0.568386348	0.939323609	4.631023994	2.7e-05	0.000278041	2.182149061
GLT1D1	protein_coding	229770_at	0.560282609	3.140767391	4.631207313	2.69e-05	0.000278041	2.182740467
CRISPLD2	protein_coding	221541_at	0.757673913	3.57855	4.629750402	2.71e-05	0.000278833	2.178040556
TMEM88	protein_coding	229452_at	0.704272548	0.175607178	4.626271503	2.74e-05	0.000281173	2.16682011
ENOX1	protein_coding	219501_at	-0.659911739	-4.156221522	-4.621654643	2.78e-05	0.000285293	2.151934384
FCHSD2	protein_coding	1554360_at	0.560851739	2.468834565	4.621323843	2.79e-05	0.000285475	2.150868033
SIPA1L2	protein_coding	225056_at	0.80239787	1.840359804	4.614456058	2.85e-05	0.000291164	2.128735976
TACR1	protein_coding	210637_at	-0.730788696	-2.519361739	-4.610299355	2.89e-05	0.000294556	2.115346762
DENND1B	protein_coding	228032_s_at	0.613770609	1.363220087	4.608469124	2.91e-05	0.000295812	2.109452846
SNX29	protein_coding	232485_at	-0.870434473	-0.561276815	-4.606758711	2.92e-05	0.000297374	2.1039456
ZNF160	protein_coding	214715_x_at	-0.571843478	1.790495652	-4.603937229	2.95e-05	0.000299918	2.094862613
MTMR11	protein_coding	1556034_s_at	0.5975393	1.107283133	4.598996687	3e-05	0.000304211	2.078963064
TCAP	protein_coding	205766_at	-0.550445217	-1.579365217	-4.596829525	3.02e-05	0.000306141	2.071990831
INTS7	protein_coding	222250_s_at	0.570676712	0.504164027	4.594636827	3.05e-05	0.000307678	2.064937737
TFDP1	protein_coding	212330_at	0.787088261	3.239631087	4.594283688	3.05e-05	0.000307899	2.063801943
ANKRD39	protein_coding	223532_at	-0.516568696	-2.418462609	-4.585139204	3.14e-05	0.000316439	2.034402494
USP49	protein_coding	229351_at	0.593155413	-0.183189254	4.58487499	3.15e-05	0.000316572	2.033553387
ZNF432	protein_coding	219848_s_at	0.518638922	0.16682687	4.577699722	3.22e-05	0.000323064	2.010501433
TCTE3	protein_coding	232258_at	-0.778693478	-2.757943261	-4.575773247	3.24e-05	0.000324701	2.004314654
LMNB1	protein_coding	203276_at	0.662534348	2.009028043	4.574733251	3.26e-05	0.000325682	2.00097518
MBOAT7	protein_coding	209179_s_at	0.513010435	3.005444348	4.570717628	3.3e-05	0.000329933	1.988083627
SMPDL3A	protein_coding	213624_at	0.662017883	0.57953155	4.570149587	3.31e-05	0.000330408	1.986260374
RNF141	protein_coding	226106_at	0.509271304	2.324722609	4.566001867	3.35e-05	0.000334558	1.972950052
PSD3	protein_coding	203355_s_at	-0.768792174	-3.374422609	-4.56462974	3.37e-05	0.000335631	1.968547847
C11orf63	protein_coding	220141_at	-0.693481739	-2.272891739	-4.561669875	3.4e-05	0.000338656	1.959053458
VMP1	protein_coding	1569003_at	0.856237379	0.698557832	4.561271259	3.41e-05	0.000338952	1.957774997
MATK	protein_coding	206267_s_at	-0.577362	-1.060658391	-4.559840144	3.42e-05	0.00034042	1.953185424
MAN1C1	protein_coding	218918_at	-0.589304743	-0.29403452	-4.55515264	3.48e-05	0.000345078	1.938156609
ZNF595	protein_coding	227952_at	-1.666472887	-1.341827313	-4.5518073	3.52e-05	0.000348396	1.927434696
ZCCHC18	protein_coding	230224_at	-0.630286087	-1.540073913	-4.551220241	3.52e-05	0.00034892	1.925553478
GRIP1	protein_coding	235957_at	-0.886838	-1.804558565	-4.550610896	3.53e-05	0.000349463	1.923600942
PPIL1	protein_coding	222500_at	-0.641003985	-0.028655471	-4.550108764	3.54e-05	0.000349738	1.921992033
SATB2	protein_coding	213435_at	0.80777	-3.453185	4.545752204	3.59e-05	0.000354537	1.908035865
C5orf42	protein_coding	1562387_at	-0.740076522	-4.023346522	-4.542723114	3.62e-05	0.000357812	1.89833535
SBF2	protein_coding	226169_at	0.562133913	1.73994087	4.542118377	3.63e-05	0.000358208	1.896399017
AVIL	protein_coding	205539_at	0.718393705	0.076878548	4.540951058	3.65e-05	0.000359115	1.892661617
RCBTB1	protein_coding	218352_at	0.618743548	-0.253144313	4.533623715	3.74e-05	0.000366405	1.869210431
NPHP1	protein_coding	238844_s_at	-0.791185217	-4.293596087	-4.533565219	3.74e-05	0.000366405	1.869023273
HMOX1	protein_coding	203665_at	0.518489565	1.584144783	4.533413654	3.74e-05	0.000366425	1.86853835
SELP	protein_coding	206049_at	0.603055129	0.117796701	4.531089385	3.77e-05	0.000368608	1.86110281
PREX1	protein_coding	224925_at	-0.534693913	3.318031304	-4.52948039	3.79e-05	0.000370089	1.855956387
MME	protein_coding	203435_s_at	0.634291739	4.032371957	4.528428306	3.8e-05	0.000371145	1.852591658
COX6C	protein_coding	201754_at	0.89162687	1.753887348	4.528354943	3.8e-05	0.000371145	1.852357042
PRKCI	protein_coding	213518_at	0.551283609	1.847846152	4.527651782	3.81e-05	0.0003716	1.85010841
CCNB1	protein_coding	214710_s_at	0.767110004	-1.877408041	4.526768815	3.82e-05	0.000372082	1.847284977
COPS2	protein_coding	202467_s_at	0.7589	1.879915217	4.526701227	3.82e-05	0.000372082	1.847068862
ABCC2	protein_coding	206155_at	0.676203109	-1.18961888	4.524159763	3.85e-05	0.000374513	1.83894339
MEGF9	protein_coding	212830_at	0.512778261	3.522367391	4.521569717	3.89e-05	0.00037742	1.830664475
VNN1	protein_coding	205844_at	0.852118243	2.406749574	4.519817851	3.91e-05	0.00037912	1.825065826
NUSAP1	protein_coding	218039_at	0.579760865	-0.292553485	4.51733289	3.94e-05	0.0003821	1.817125831
TCN1	protein_coding	205513_at	0.990446413	0.454326663	4.515471141	3.97e-05	0.000383789	1.811178284
LAMTOR3	protein_coding	217971_at	0.591226522	1.564404565	4.515047279	3.97e-05	0.000383988	1.809824352
FHOD3	protein_coding	218980_at	-0.607623478	-3.575696087	-4.513666681	3.99e-05	0.000385129	1.805414694
FBXO38	protein_coding	221257_x_at	0.531853043	2.122800435	4.507040277	4.08e-05	0.000392959	1.784257392
NR2F2	protein_coding	209119_x_at	-0.843086957	-3.066225652	-4.496640384	4.22e-05	0.00040553	1.751077143
PGLYRP1	protein_coding	207384_at	0.88558587	1.5455625	4.496644064	4.22e-05	0.00040553	1.75108888
ITPR3	protein_coding	201189_s_at	-0.573426404	-0.391444076	-4.495820892	4.24e-05	0.000406456	1.748463923
EBF1	protein_coding	227646_at	-1.006024409	-0.618864809	-4.494025835	4.26e-05	0.000408347	1.742740467
IFI6	protein_coding	204415_at	0.912330396	0.574546889	4.494096132	4.26e-05	0.000408347	1.742964588
CTGF	protein_coding	209101_at	-0.85499087	-4.451681087	-4.486736387	4.37e-05	0.000416519	1.719507954
FAM76B	protein_coding	226753_at	0.601066957	1.827446522	4.481637366	4.44e-05	0.000423448	1.703265783
GPR27	protein_coding	227769_at	0.716844435	2.285535261	4.481245651	4.45e-05	0.000423813	1.702018343
CDKN3	protein_coding	209714_s_at	0.720277391	-2.711407826	4.479191553	4.48e-05	0.000426339	1.695477686
KCNJ15	protein_coding	210119_at	0.722518261	4.244467826	4.477370215	4.5e-05	0.000428172	1.689679209
STOM	protein_coding	201061_s_at	0.602322174	3.744652391	4.47659504	4.52e-05	0.000429088	1.687211627
PPM1F	protein_coding	37384_at	0.542788261	3.078463696	4.474488743	4.55e-05	0.00043172	1.680507626
DGAT2	protein_coding	224327_s_at	0.642225217	3.415486522	4.474000173	4.55e-05	0.000432231	1.678952772
SPATA6	protein_coding	220299_at	0.507559696	-1.548523196	4.473236916	4.57e-05	0.000433138	1.676523875
DCAKD	protein_coding	224522_s_at	0.605449478	-1.479183957	4.472524313	4.58e-05	0.000433594	1.67425633
SNRPG	protein_coding	205644_s_at	0.736290457	1.094810033	4.470357871	4.61e-05	0.00043596	1.667363487
FCGR1A	protein_coding	216951_at	0.886460435	1.639187609	4.468917098	4.63e-05	0.000437477	1.662780223
KHDRBS3	protein_coding	209781_s_at	-0.650905217	-2.862410435	-4.468230437	4.64e-05	0.000437989	1.660596091
IRF7	protein_coding	208436_s_at	0.518971261	1.240155196	4.468170488	4.64e-05	0.000437989	1.660405411
HCN3	protein_coding	228741_s_at	-0.728353478	-1.711231087	-4.466155298	4.67e-05	0.000440543	1.65399632
GOLM1	protein_coding	217771_at	0.534386778	0.491436002	4.465613971	4.68e-05	0.000441143	1.652274891
CREB5	protein_coding	232555_at	0.774238696	2.734732391	4.461980412	4.74e-05	0.00044533	1.64072234
KIAA0226L	protein_coding	44790_s_at	0.687824348	2.78542087	4.45927079	4.78e-05	0.000449155	1.632109881
NPTXR	protein_coding	213040_s_at	-0.676043043	-3.042347174	-4.458868159	4.79e-05	0.000449366	1.630830313
TOMM5	protein_coding	225036_at	0.603100565	1.57747637	4.456080845	4.83e-05	0.000452753	1.621973499
MOB4	protein_coding	202919_at	0.604993043	1.084766087	4.451121674	4.91e-05	0.000458867	1.606221175
LRP10	protein_coding	201412_at	0.516504348	3.912413043	4.448932773	4.95e-05	0.000462009	1.599270655
PSRC1	protein_coding	201896_s_at	0.634476496	-0.471547839	4.44864964	4.95e-05	0.000462114	1.598371716
LYG1	protein_coding	236706_at	0.51888177	0.033396137	4.44565538	5e-05	0.000466048	1.588866448
MIS18A	protein_coding	228597_at	-0.59789602	-0.204407198	-4.442825917	5.05e-05	0.000469225	1.579886776
ACOT7	protein_coding	208002_s_at	0.513857241	-0.432546597	4.442678257	5.05e-05	0.000469253	1.579418222
RLTPR	protein_coding	227216_at	-0.509498657	-0.273426724	-4.441333715	5.08e-05	0.000470742	1.575152033
CGRRF1	protein_coding	204605_at	0.613448065	0.773730185	4.435945291	5.17e-05	0.000478191	1.558060135
PLA2G4A	protein_coding	210145_at	0.709907691	-1.135667024	4.433495438	5.21e-05	0.000481672	1.550292144
USP8	protein_coding	202745_at	0.52874087	2.258209565	4.432247203	5.23e-05	0.000483253	1.546334933
KATNAL1	protein_coding	227713_at	0.583716052	-0.366297192	4.428750401	5.29e-05	0.000487628	1.535251693
RPL34	protein_coding	200026_at	0.746259565	4.024364565	4.426518336	5.33e-05	0.000490407	1.528178997
NAIP	protein_coding	204860_s_at	0.687414783	3.021107391	4.422139139	5.41e-05	0.000496717	1.514307072
PSG1	protein_coding	210195_s_at	-0.536591304	-4.727673478	-4.420707924	5.43e-05	0.000498861	1.50977468
RORC	protein_coding	228806_at	-0.718790435	-1.988623043	-4.41845541	5.47e-05	0.000501952	1.502642639
COX7C	protein_coding	201134_x_at	0.500949565	4.236974783	4.416772392	5.51e-05	0.00050422	1.497314766
CYB5R4	protein_coding	219079_at	0.503603043	2.704149348	4.415248648	5.53e-05	0.000506228	1.492491837
CYP4F3	protein_coding	206515_at	0.761448696	2.492533043	4.415035805	5.54e-05	0.00050637	1.491818206
MPZL2	protein_coding	203780_at	0.905049802	0.054724447	4.413814	5.56e-05	0.000508101	1.487951554
ZFAND3	protein_coding	222493_s_at	0.564501578	0.895547733	4.410194805	5.63e-05	0.000512586	1.47650052
SPAG6	protein_coding	210032_s_at	0.603011739	-4.693776304	4.401386647	5.79e-05	0.000526803	1.448648341
TBX19	protein_coding	206838_at	0.523986504	-0.771687617	4.401413175	5.79e-05	0.000526803	1.448732191
CDH24	protein_coding	230157_at	-0.732035652	-3.129709565	-4.401273534	5.79e-05	0.000526803	1.448290821
ZNF385A	protein_coding	226111_s_at	0.518015111	0.926904966	4.399900124	5.82e-05	0.000528753	1.443950148
STK32B	protein_coding	219686_at	0.757897391	-2.790766957	4.39910903	5.84e-05	0.000529691	1.441450148
ENAH	protein_coding	217820_s_at	-0.91158	-4.285879565	-4.397060619	5.88e-05	0.000532837	1.434977692
SLC37A3	protein_coding	223304_at	0.739559565	0.76234413	4.391541771	5.98e-05	0.000541493	1.417545914
TNFRSF10C	protein_coding	211163_s_at	0.582965217	3.990965217	4.390203276	6.01e-05	0.000543435	1.41331956
ABCC10	protein_coding	213485_s_at	0.5031123	0.917551807	4.389927041	6.02e-05	0.000543476	1.412447404
EPB41L1	protein_coding	212336_at	-0.709661739	-3.424844348	-4.386694127	6.08e-05	0.000547929	1.402241882
PDZD8	protein_coding	213549_at	0.503901739	1.806603043	4.383992179	6.13e-05	0.000551913	1.393714952
SIPA1	protein_coding	204164_at	0.500758696	1.742892391	4.383439128	6.15e-05	0.00055269	1.391969884
TMEM170B	protein_coding	235798_at	0.582387826	2.441389565	4.383044131	6.15e-05	0.000553181	1.390723588
CLEC4E	protein_coding	222934_s_at	0.624424783	4.65475587	4.38199815	6.18e-05	0.000554861	1.387423543
GALNT3	protein_coding	203397_s_at	0.537938261	1.942986522	4.380915981	6.2e-05	0.000556612	1.384009676
SRBD1	protein_coding	219055_at	0.557486443	0.583370604	4.375282117	6.31e-05	0.000565399	1.366242632
JAKMIP1	protein_coding	238600_at	0.680701776	-0.656192586	4.371547599	6.39e-05	0.000571215	1.354470799
ADAP2	protein_coding	219358_s_at	0.561568639	0.345318659	4.364580808	6.54e-05	0.000582544	1.33252184
PEG3	protein_coding	209243_s_at	-0.772235652	-5.25694	-4.363781773	6.56e-05	0.000583597	1.330005432
ST6GALNAC2	protein_coding	204542_at	0.689525652	3.34215413	4.363129868	6.57e-05	0.000584565	1.32795253
SALL3	protein_coding	230785_at	-0.631814348	-4.767473696	-4.361830588	6.6e-05	0.000586152	1.323861388
GRN	protein_coding	200678_x_at	0.506474348	2.808593696	4.358345999	6.68e-05	0.000592424	1.312891788
MPHOSPH9	protein_coding	215731_s_at	0.529453913	1.987874783	4.356978556	6.71e-05	0.000594851	1.308588067
MT1E	protein_coding	212859_x_at	0.883915709	1.02953958	4.352684365	6.8e-05	0.00060257	1.295076857
ANKRD49	protein_coding	219069_at	0.552069565	2.120904348	4.350278354	6.85e-05	0.000606859	1.287509126
C1orf226	protein_coding	227019_at	0.68442087	-3.938772174	4.342567205	7.03e-05	0.00062091	1.263267144
LMBRD2	protein_coding	226779_at	0.604291304	1.380036957	4.339007843	7.11e-05	0.000626785	1.252083683
JUP	protein_coding	201015_s_at	-0.725388696	-1.711485652	-4.338955817	7.11e-05	0.000626785	1.251920247
AMOTL2	protein_coding	203002_at	-0.849788261	-4.882174565	-4.335751094	7.19e-05	0.000632901	1.241854524
C17orf104	protein_coding	1566480_x_at	-0.589924348	-2.241396522	-4.334868627	7.21e-05	0.000634222	1.239083352
C9orf78	protein_coding	218116_at	0.645583043	3.482800217	4.332252731	7.27e-05	0.000638136	1.230870214
UGT2B28	protein_coding	211682_x_at	-0.75465087	-3.023443261	-4.330221028	7.32e-05	0.000641885	1.224492762
SLPI	protein_coding	203021_at	0.870351739	3.185784565	4.328835715	7.35e-05	0.000644288	1.22014506
LONRF1	protein_coding	226038_at	0.594545689	0.346671529	4.326025238	7.42e-05	0.000649468	1.211326454
ZNF594	protein_coding	235690_at	-1.050286087	-2.381414783	-4.319131434	7.59e-05	0.000663247	1.189705976
STMN1	protein_coding	200783_s_at	0.570506265	0.013298793	4.317558868	7.63e-05	0.00066587	1.184776185
KCNN4	protein_coding	204401_at	-0.516225299	-0.47943959	-4.31642922	7.66e-05	0.000667533	1.181235375
RNASE4	protein_coding	213397_x_at	0.774537622	0.733627085	4.312990591	7.75e-05	0.000674556	1.170459713
CCDC168	protein_coding	1566665_at	-0.706138696	-5.157081957	-4.306341157	7.92e-05	0.000688028	1.149633059
EVA1B	protein_coding	221710_x_at	-0.508948478	-1.103558152	-4.304825694	7.96e-05	0.000690897	1.144888473
GPM6A	protein_coding	236024_at	-0.864949565	-3.409799565	-4.301847994	8.03e-05	0.000697107	1.135568089
OPA1	protein_coding	212213_x_at	0.500202396	0.647115107	4.299853385	8.09e-05	0.000701392	1.129326436
RNPEP	protein_coding	208270_s_at	0.540707391	1.630401522	4.296421502	8.18e-05	0.000707332	1.118590183
NDUFB2	protein_coding	218200_s_at	0.526711304	2.538442609	4.291821267	8.3e-05	0.000716627	1.104204838
TAF1D	protein_coding	218750_at	0.527200522	2.075265478	4.29050339	8.34e-05	0.000719149	1.100084984
CTRC	protein_coding	206297_at	0.518314652	-2.140606587	4.286238115	8.46e-05	0.00072867	1.086755034
MYL5	protein_coding	205145_s_at	-0.549865422	-1.11212968	-4.283664446	8.53e-05	0.000734534	1.078714595
LIMCH1	protein_coding	212328_at	-0.89252087	-3.674041304	-4.281285455	8.59e-05	0.000739091	1.071284269
SMUG1	protein_coding	218685_s_at	0.558902668	-0.505351283	4.281353206	8.59e-05	0.000739091	1.07149585
DHRS3	protein_coding	202481_at	-0.504599348	1.276200326	-4.273094953	8.83e-05	0.000756121	1.045716903
MFN2	protein_coding	201155_s_at	0.621017826	2.129856739	4.27150451	8.87e-05	0.000759168	1.040754736
CBY3	protein_coding	241712_at	-0.704595652	-4.07025	-4.268632893	8.96e-05	0.000764808	1.031797421
INPP5B	protein_coding	213804_at	0.541288326	0.643728924	4.264353166	9.08e-05	0.000772823	1.018452869
LPAR6	protein_coding	218589_at	0.701794783	2.042484348	4.26141058	9.17e-05	0.000779666	1.009281128
C3orf62	protein_coding	1569374_at	0.627015783	-1.848032543	4.257543356	9.29e-05	0.000788944	0.997231721
NIPSNAP3A	protein_coding	224436_s_at	0.616787226	0.051636261	4.25652978	9.32e-05	0.000790935	0.994074459
ASPRV1	protein_coding	235514_at	0.77690054	0.527666817	4.255739897	9.34e-05	0.000792354	0.991614233
GRB14	protein_coding	206204_at	-0.877388261	-3.19917587	-4.255220674	9.36e-05	0.000793386	0.989997135
DOCK3	protein_coding	213482_at	-0.538766087	-1.941206522	-4.251776983	9.46e-05	0.000800463	0.97927416
LSMEM1	protein_coding	239203_at	0.654167517	1.17037115	4.250194649	9.51e-05	0.00080366	0.974348398
ARSB	protein_coding	232197_x_at	0.680472419	-0.413230747	4.245779382	9.65e-05	0.000814035	0.960608187
FADD	protein_coding	202535_at	0.52079087	1.616786739	4.243332388	9.73e-05	0.000818955	0.952995986
MTFR2	protein_coding	228069_at	0.622420339	-1.352312004	4.241499085	9.79e-05	0.000822261	0.947294184
TRPM6	protein_coding	224412_s_at	0.693069987	1.725343702	4.241587033	9.78e-05	0.000822261	0.947567688
SERPINB9	protein_coding	209723_at	0.560271739	2.954948913	4.236651949	9.94e-05	0.000833723	0.93222437
RFX2	protein_coding	226872_at	0.6147513	1.312636524	4.235068351	9.99e-05	0.000837383	0.927302641
HIST1H1T	protein_coding	207982_at	0.579972609	-3.255197174	4.233260866	0.000100511	0.000841672	0.921686108
GAS2L1	protein_coding	31874_at	0.618174687	1.0740817	4.232595131	0.000100729	0.000842845	0.919617696
NECAP1	protein_coding	209300_s_at	0.502618922	0.869105104	4.232348997	0.00010081	0.000842869	0.918853006
OSGIN2	protein_coding	204024_at	0.540739261	-0.277702109	4.23212504	0.000100883	0.000843158	0.91815723
FGD4	protein_coding	230559_x_at	0.583860435	1.766912826	4.231247482	0.000101172	0.000845243	0.915431057
MMP25	protein_coding	207890_s_at	0.543633478	3.432190652	4.229322793	0.000101807	0.000849569	0.909452827
PHACTR1	protein_coding	226397_s_at	0.628634783	2.381943478	4.225107111	0.000103213	0.000859364	0.896362933
NETO2	protein_coding	222774_s_at	0.536298943	-0.839495311	4.22497016	0.000103259	0.000859364	0.895937796
MYCT1	protein_coding	231947_at	-0.893696061	-1.104375426	-4.223929284	0.000103609	0.000861946	0.892706794
SAMSN1	protein_coding	220330_s_at	0.738346957	1.96169087	4.218310721	0.000105518	0.000876486	0.875272399
KYNU	protein_coding	217388_s_at	0.577805217	2.125133043	4.216602737	0.000106106	0.000880689	0.869974634
CNTN4	protein_coding	229084_at	-0.679353913	-5.328409565	-4.215419538	0.000106514	0.000883742	0.866305207
SERPINB2	protein_coding	204614_at	1.111345909	-1.802162698	4.207710366	0.000109215	0.000904071	0.842408519
SECTM1	protein_coding	213716_s_at	0.519622609	2.470515652	4.206880692	0.00010951	0.000906163	0.839837915
KLHL34	protein_coding	1553873_at	-0.7532	-3.79051	-4.205510661	0.000109998	0.00090916	0.835593622
FLT3	protein_coding	206674_at	0.689229396	-1.273433128	4.200073455	0.000111956	0.000922528	0.818755694
SLIT1	protein_coding	213601_at	0.591608087	-2.568446826	4.197833186	0.000112772	0.000928904	0.811820957
PRRT2	protein_coding	227192_at	-0.512047391	-2.837401957	-4.192766151	0.000114641	0.000941787	0.796142304
HNMT	protein_coding	204112_s_at	0.751863143	0.78935638	4.188408186	0.000116272	0.0009541	0.782664709
PIGW	protein_coding	1558292_s_at	-0.922342609	-2.581596522	-4.183985146	0.00011795	0.000967506	0.768992513
FAM26F	protein_coding	229390_at	0.610987391	2.710154565	4.174922159	0.000121463	0.000992563	0.740998637
SYN2	protein_coding	210247_at	0.931030435	-2.954474783	4.172748519	0.000122321	0.000997688	0.734288878
LSM3	protein_coding	202209_at	0.728172513	1.324981909	4.172457119	0.000122436	0.000998253	0.733389486
MTMR7	protein_coding	243804_at	0.705408696	-2.622384348	4.169716842	0.000123527	0.001006008	0.724933193
GLIS2	protein_coding	223378_at	0.72208287	-2.547330739	4.169793338	0.000123496	0.001006008	0.725169219
CD36	protein_coding	206488_s_at	0.585572609	3.138525435	4.169476882	0.000123623	0.001006411	0.724192815
SLC5A9	protein_coding	232378_at	0.868866296	-0.804229461	4.167774878	0.000124305	0.001010094	0.718942006
TNFSF18	protein_coding	221371_at	-0.593551739	-4.527466739	-4.167395372	0.000124458	0.00101093	0.717771338
DNAL1	protein_coding	223959_at	-0.535579274	-0.699783102	-4.16702311	0.000124608	0.001011769	0.716623063
SLC15A1	protein_coding	207254_at	-0.50458913	-4.494427174	-4.166086446	0.000124986	0.001013698	0.713734058
HHAT	protein_coding	219687_at	-0.56548487	-1.450248957	-4.165947714	0.000125042	0.001013774	0.713306183
PLD1	protein_coding	226636_at	0.57525513	-0.594996348	4.165112923	0.00012538	0.001016134	0.710731685
TUB	protein_coding	228882_at	-0.658317391	-2.859796957	-4.163251881	0.000126137	0.001021316	0.704993097
DNAH11	protein_coding	1553159_at	-0.623236957	-4.008560217	-4.160615937	0.000127217	0.001027939	0.696867132
IL23A	protein_coding	220054_at	-0.654872078	-0.77483083	-4.157281489	0.000128595	0.001037529	0.68659131
NSUN7	protein_coding	238983_at	0.767797052	0.696530244	4.156694944	0.000128839	0.00103911	0.684784144
KCNG1	protein_coding	214595_at	-0.614880435	-2.488832826	-4.155767657	0.000129226	0.001041841	0.681927387
TP53I3	protein_coding	210609_s_at	0.57946073	0.146913422	4.153968526	0.000129979	0.001045967	0.676385535
ACTA2	protein_coding	200974_at	0.894430883	-0.074267202	4.152063898	0.000130781	0.001049907	0.670519952
ACP5	protein_coding	204638_at	-0.722168957	-0.890322348	-4.152000349	0.000130808	0.001049907	0.670324266
NKAP	protein_coding	223439_at	0.509183787	0.667274889	4.152169009	0.000130737	0.001049907	0.670843625
SLC11A1	protein_coding	210423_s_at	0.544895217	3.789934565	4.150003527	0.000131654	0.001055527	0.664176162
RHEBL1	protein_coding	1570253_a_at	-0.610804783	-2.334109783	-4.14178116	0.000135196	0.00108032	0.638874663
ZNF77	protein_coding	229000_at	-0.526155739	-1.290051348	-4.140092986	0.000135934	0.001085419	0.633682824
RGL1	protein_coding	209568_s_at	0.738321148	-0.300576809	4.138124278	0.0001368	0.00109153	0.627629492
EFCAB2	protein_coding	233375_at	0.796510317	-0.330012707	4.137102521	0.000137252	0.00109473	0.624488356
ZFYVE16	protein_coding	203651_at	0.594065217	2.328332609	4.136300011	0.000137608	0.001096759	0.622021501
ADCY10	protein_coding	217305_s_at	-0.694398696	-4.377501522	-4.134264664	0.000138514	0.001103576	0.615766009
PIWIL1	protein_coding	214868_at	-0.73249	-4.877883696	-4.132577323	0.00013927	0.001109188	0.6105812
GPR19	protein_coding	207183_at	0.707326565	-1.422058457	4.130750895	0.000140092	0.001114509	0.604970138
SLC18B1	protein_coding	226301_at	0.55708187	1.435580935	4.130552597	0.000140182	0.001114812	0.604361006
HAT1	protein_coding	203138_at	0.627608913	1.754674022	4.130240665	0.000140323	0.001115524	0.603402844
HAL	protein_coding	217521_at	0.581086957	3.255126087	4.129291633	0.000140753	0.001118531	0.600487911
NUP62CL	protein_coding	232960_at	-0.622212609	-3.189299348	-4.124622917	0.000142886	0.001133821	0.586152685
ANKRD36	protein_coding	214723_x_at	-0.607834913	1.403721674	-4.11224287	0.000148697	0.001175192	0.548177377
GLB1L2	protein_coding	213713_s_at	0.707255957	-2.680405065	4.11113661	0.000149227	0.001178953	0.544786622
COL1A2	protein_coding	202403_s_at	-0.699611304	-4.021846957	-4.109086253	0.000150215	0.001184116	0.538503312
ZNF570	protein_coding	231215_at	-0.890127939	-0.984177465	-4.108255296	0.000150617	0.001186037	0.535957275
FKBP1B	protein_coding	206857_s_at	0.857237052	0.562635939	4.106990294	0.000151231	0.00119044	0.532081804
ZNF777	protein_coding	1553172_at	0.580423043	-2.299850652	4.106408418	0.000151514	0.00119178	0.530299357
TBCE	protein_coding	203714_s_at	0.513100261	1.27557187	4.106426945	0.000151505	0.00119178	0.530356109
AFF3	protein_coding	227198_at	-0.737574948	0.653547322	-4.106301486	0.000151566	0.00119178	0.529971807
STRBP	protein_coding	229513_at	-0.627572404	1.075257276	-4.105623288	0.000151897	0.001193516	0.527894478
RBM45	protein_coding	228578_at	0.520881678	-0.000804357	4.105460987	0.000151976	0.001193706	0.527397372
ADRB2	protein_coding	206170_at	0.574746826	1.615934283	4.101156039	0.000154094	0.001207714	0.514215354
DDIAS	protein_coding	228281_at	0.570883957	-1.611818022	4.09646405	0.000156435	0.001222964	0.499855762
TP53I11	protein_coding	203421_at	0.638179601	-0.172954526	4.095651591	0.000156844	0.001225718	0.497370078
TECPR2	protein_coding	204308_s_at	0.64021253	1.487881474	4.093150722	0.000158109	0.001234713	0.489720262
ST20	protein_coding	217104_at	0.72001087	2.773857609	4.086510506	0.000161517	0.001258597	0.469419696
PAXBP1	protein_coding	218515_at	0.509914435	1.193648522	4.081957788	0.000163894	0.001273139	0.455510268
FSD1L	protein_coding	230904_at	0.706153652	-1.489775348	4.07693367	0.000166556	0.001291943	0.440169341
ZNF551	protein_coding	242992_at	0.678816522	-2.726073913	4.076905243	0.000166571	0.001291943	0.440082566
SLC22A18	protein_coding	204981_at	0.502120396	0.404910206	4.072903758	0.000168722	0.001305352	0.427870809
HIP1R	protein_coding	38340_at	-0.514879365	0.977977709	-4.072966026	0.000168689	0.001305352	0.428060792
MOSPD1	protein_coding	218853_s_at	0.521392969	0.09939605	4.068578303	0.000171077	0.001321213	0.414676912
APIP	protein_coding	218698_at	0.569280993	-0.486304716	4.067299624	0.00017178	0.001324747	0.410777878
POF1B	protein_coding	219756_s_at	-0.680253913	-4.117443913	-4.064825312	0.000173147	0.001332915	0.403234729
TMEM8A	protein_coding	221882_s_at	0.504007826	1.930834348	4.064321859	0.000173426	0.001334592	0.401700185
ERCC8	protein_coding	205162_at	0.567604696	-1.623754609	4.063020321	0.00017415	0.001339215	0.397733476
ARID5B	protein_coding	212614_at	0.569589609	1.043355674	4.050828661	0.00018108	0.001385123	0.360606999
SPRY1	protein_coding	212558_at	-0.954827391	-3.010475	-4.0468994	0.000183369	0.001400658	0.348653121
GCM1	protein_coding	206269_at	0.792514869	-1.00565474	4.037523819	0.000188947	0.001438416	0.320153099
ZMYND15	protein_coding	223683_at	0.531273913	-2.635355652	4.032063459	0.00019227	0.001461428	0.303569626
ITM2C	protein_coding	221004_s_at	-0.544616174	0.761213652	-4.029713668	0.000193718	0.001470882	0.296436568
ST3GAL6	protein_coding	213355_at	0.580686522	2.043934565	4.029096421	0.0001941	0.001473119	0.294563186
FAM114A1	protein_coding	213455_at	0.573192217	-1.563531283	4.028754436	0.000194312	0.001473624	0.293525299
SULT1B1	protein_coding	207601_at	0.683419261	1.087443978	4.024670917	0.00019686	0.001489518	0.281135662
MAOA	protein_coding	212741_at	1.731342609	-2.731834783	4.023852926	0.000197374	0.001491846	0.278654576
WFDC8	protein_coding	215276_at	-0.510470435	-3.459469565	-4.022829932	0.000198019	0.001495157	0.27555204
PRKAB2	protein_coding	225278_at	0.507124609	1.035179696	4.021498734	0.000198862	0.001499949	0.271515365
C1orf21	protein_coding	223125_s_at	0.6891857	0.190388933	4.021100156	0.000199115	0.001501083	0.270306864
RHOH	protein_coding	204951_at	-0.501795174	1.576915457	-4.020634125	0.000199411	0.00150252	0.268893915
HOXA13	protein_coding	238571_at	-0.715193043	-4.678796087	-4.016965616	0.000201757	0.00151681	0.257774287
CYP2C9	protein_coding	214420_s_at	-0.607111304	-4.617711304	-4.016902074	0.000201798	0.00151681	0.257581729
ITPRIPL1	protein_coding	240037_at	0.558824913	-1.769831457	4.01351888	0.000203985	0.001531657	0.247331467
CLDN8	protein_coding	214598_at	-0.783256522	-5.127641304	-4.006255705	0.000208759	0.001564251	0.225340327
DDR2	protein_coding	227561_at	-0.701210435	-3.762973913	-4.005900459	0.000208996	0.001565479	0.224265238
TRIB1	protein_coding	202241_at	0.571855217	1.937766739	4.005206701	0.000209458	0.001568398	0.222165836
STEAP3	protein_coding	218424_s_at	0.564599435	-1.55963637	4.004580225	0.000209876	0.001570443	0.220270195
ATRNL1	protein_coding	1569796_s_at	-0.674114348	-5.058102391	-4.003496906	0.000210601	0.001575324	0.216992554
SKIL	protein_coding	225227_at	0.539108348	1.910967217	4.002555384	0.000211233	0.001578961	0.214144283
ZMAT4	protein_coding	219877_at	-0.994474783	-3.913272174	-3.999212664	0.000213492	0.001594746	0.204034676
CR2	protein_coding	205544_s_at	-0.730151739	-2.35571587	-3.994720879	0.000216564	0.001613244	0.190456529
ZNF585A	protein_coding	227674_at	0.61477053	-0.116572135	3.987946832	0.000221279	0.001640069	0.16999383
RBFOX1	protein_coding	221217_s_at	-0.50422913	-3.609615	-3.98769504	0.000221456	0.001640091	0.169233566
MPO	protein_coding	203949_at	0.852445822	-0.959206215	3.980409675	0.000226641	0.00167277	0.147246476
ZNF239	protein_coding	206261_at	-0.788386091	-2.297387824	-3.978873099	0.000227749	0.001679234	0.142611705
CD27	protein_coding	206150_at	-0.525534739	2.444067413	-3.971283459	0.000233302	0.001713174	0.119732325
HOXB3	protein_coding	228904_at	-0.701950565	-1.35415137	-3.965074705	0.000237941	0.001740161	0.101032121
BMPR1B	protein_coding	242579_at	-0.61620913	-5.223541087	-3.964573676	0.000238319	0.001742338	0.099523711
C3AR1	protein_coding	209906_at	0.552461304	2.580108913	3.963582414	0.000239069	0.00174667	0.096539683
KREMEN1	protein_coding	227250_at	0.815849743	0.944299215	3.962370202	0.00023999	0.001752184	0.092891036
KCNJ13	protein_coding	210179_at	-0.692414783	-4.238464783	-3.958721506	0.000242781	0.00177077	0.081912209
ZFP14	protein_coding	232911_at	-0.94233913	-2.459858696	-3.957667771	0.000243593	0.001775599	0.078742505
ASGR2	protein_coding	206130_s_at	0.636666009	1.388717778	3.956324042	0.000244632	0.001781535	0.0747011
NRBF2	protein_coding	221803_s_at	0.56424913	2.231707174	3.954133982	0.000246334	0.001791259	0.068115761
B3GAT2	protein_coding	239144_at	-0.637161739	-4.698046522	-3.950073755	0.000249521	0.001807152	0.055911889
ACVR1	protein_coding	203935_at	0.527081528	-0.72141054	3.947717415	0.000251389	0.00181764	0.048832338
IL18R1	protein_coding	206618_at	0.744976913	1.555585413	3.946450717	0.000252399	0.001824331	0.045027473
C5	protein_coding	205500_at	0.591037435	-1.4163765	3.934933982	0.00026176	0.001883819	0.010462512
OSBPL10	protein_coding	219073_s_at	-0.749920809	-0.077865635	-3.932606836	0.000263692	0.001894575	0.003484373
C3orf70	protein_coding	242447_at	0.554577826	-5.172748478	3.930032339	0.000265845	0.001908146	-0.004233005
GLDC	protein_coding	204836_at	0.79702913	-3.94212587	3.92179617	0.000272849	0.001949368	-0.028904516
CAP2	protein_coding	212551_at	-0.659867391	-5.110019348	-3.920445311	0.000274014	0.00195576	-0.032948482
RPS6KB1	protein_coding	226660_at	0.528620826	1.222414761	3.919228274	0.000275068	0.001960699	-0.036591221
PIFO	protein_coding	228100_at	-0.57897	-3.560778913	-3.918685832	0.000275539	0.001963411	-0.038214629
HMGB2	protein_coding	208808_s_at	0.52294913	3.079357174	3.914536525	0.000279169	0.001983401	-0.050628741
MLF2	protein_coding	200948_at	0.503342657	1.420993063	3.914718686	0.000279009	0.001983401	-0.050083886
CCDC23	protein_coding	226723_at	0.555820191	0.820174035	3.911990294	0.000281419	0.001997421	-0.058243327
CMTM1	protein_coding	231219_at	0.53789113	-1.505528783	3.910698569	0.000282567	0.002004281	-0.062105293
PAPSS2	protein_coding	203060_s_at	0.607268548	-0.483862248	3.902655389	0.000289819	0.002047646	-0.086137742
CBR3	protein_coding	205379_at	-0.764210591	0.151777296	-3.902287601	0.000290155	0.002048014	-0.087236055
CLN8	protein_coding	219340_s_at	0.518388427	-0.405678843	3.896754765	0.000295253	0.002078943	-0.103752075
ACP1	protein_coding	215227_x_at	0.555478696	1.947282826	3.896009493	0.000295947	0.002081284	-0.105975849
SEMG1	protein_coding	206442_at	1.34320087	-2.681158696	3.895928512	0.000296022	0.002081284	-0.10621747
TBC1D19	protein_coding	220260_at	0.563094826	-1.245643457	3.895647428	0.000296284	0.002082101	-0.107056115
BDNF	protein_coding	239367_at	-0.586213913	-3.166147391	-3.892089631	0.000299619	0.002102478	-0.117668466
DHRS13	protein_coding	226121_at	0.554617826	2.285313261	3.887686873	0.000303796	0.00212942	-0.130794215
TPH1	protein_coding	214601_at	-0.98757287	-2.139892087	-3.884939611	0.000306431	0.002146108	-0.13898058
ZNF507	protein_coding	226327_at	-0.549002522	1.46653787	-3.881971799	0.000309302	0.002160627	-0.147820758
VANGL2	protein_coding	226029_at	-1.042664783	-3.597467174	-3.878821977	0.000312378	0.002180002	-0.157199225
ZWINT	protein_coding	204026_s_at	0.696257643	-0.872688135	3.876456668	0.000314707	0.002191313	-0.164239217
CACNG8	protein_coding	231355_at	-0.581979565	-2.158497174	-3.876055299	0.000315104	0.002192114	-0.165433612
FREM3	protein_coding	243337_at	-0.766123913	-2.490372391	-3.870816782	0.000320328	0.00222188	-0.181016434
SETD9	protein_coding	238465_at	0.810091826	-2.366854522	3.868946819	0.000322213	0.002230419	-0.186576271
AMDHD1	protein_coding	229596_at	1.077956952	-1.594287176	3.868231422	0.000322937	0.002233539	-0.188702938
TCL1A	protein_coding	39318_at	-0.802063087	1.73754237	-3.866541537	0.000324654	0.002241953	-0.193725657
MKRN1	protein_coding	201285_at	0.5004	4.783804348	3.862661225	0.000328628	0.002262782	-0.20525446
CASQ1	protein_coding	219645_at	0.718693043	-5.17486087	3.855462747	0.000336126	0.002305613	-0.226625733
OAS1	protein_coding	202869_at	0.543500435	2.183276304	3.854385045	0.000337263	0.002311213	-0.229823473
STON2	protein_coding	227461_at	0.621640587	-0.73848275	3.847758543	0.000344334	0.002354453	-0.24947514
BEX2	protein_coding	224367_at	-0.765117222	-0.61097602	-3.843625025	0.000348817	0.002378346	-0.261724514
FAM209B	protein_coding	232513_x_at	0.508669836	0.734230139	3.837628441	0.00035542	0.002418801	-0.279482551
NT5DC4	protein_coding	1562020_s_at	0.851734783	-2.976533478	3.837370307	0.000355707	0.002419993	-0.280246647
FMNL2	protein_coding	226184_at	0.565748517	-0.005413554	3.835138624	0.000358197	0.002435403	-0.286851469
ANKRD9	protein_coding	230972_at	0.821686422	-0.247938972	3.831973903	0.000361757	0.002456523	-0.296214184
SLC35G2	protein_coding	219569_s_at	0.69380913	-3.030911957	3.828172019	0.000366079	0.002478874	-0.307456486
PNPLA1	protein_coding	1553364_at	0.80678487	-2.891381913	3.826601465	0.000367879	0.002488962	-0.312098933
SLC4A8	protein_coding	228175_at	0.501531413	-0.763310363	3.826340605	0.000368179	0.002489977	-0.31286992
IFIT5	protein_coding	203596_s_at	0.541785217	2.250479565	3.825266851	0.000369415	0.002497558	-0.316043162
NCEH1	protein_coding	225847_at	0.755275839	-1.712560341	3.818401642	0.000377415	0.00254133	-0.336320538
BIRC5	protein_coding	202095_s_at	0.655533022	-1.283339141	3.806640516	0.000391509	0.002624808	-0.371013428
RSL24D1	protein_coding	222465_at	0.693858696	2.105029348	3.803236304	0.000395682	0.002649505	-0.381044438
BAK1	protein_coding	203728_at	-0.518098922	1.07476793	-3.801648778	0.000397643	0.002659345	-0.385720672
PROX1	protein_coding	242119_at	-0.640863043	-3.080689783	-3.795153708	0.000405763	0.00270363	-0.40484167
SIGLEC8	protein_coding	208253_at	-0.820869652	-1.09852917	-3.789382544	0.000413112	0.002744993	-0.421816766
WDR41	protein_coding	218055_s_at	0.617688952	1.176127507	3.788326137	0.000414471	0.002752334	-0.424922533
GNGT1	protein_coding	207166_at	-0.72164	-4.721741304	-3.788095401	0.000414768	0.00275262	-0.42560082
RPH3A	protein_coding	205230_at	0.976989887	0.109394952	3.787342936	0.000415739	0.002758221	-0.427812659
QPRT	protein_coding	204044_at	0.510932609	-2.611372391	3.785857536	0.000417663	0.002768012	-0.432178237
FBXL13	protein_coding	1553798_a_at	0.755690065	-0.650302346	3.780510853	0.000424659	0.002803653	-0.447884422
ZNF649	protein_coding	223616_at	-0.664611739	-3.287548913	-3.779056572	0.000426581	0.002812913	-0.452154376
AXIN2	protein_coding	222696_at	-0.794316519	-0.035815606	-3.778344019	0.000427526	0.002814858	-0.454246199
STXBP5	protein_coding	235227_at	0.54282287	1.782724478	3.77403202	0.000433287	0.00284673	-0.466900249
SFTPB	protein_coding	214354_x_at	0.552292352	-0.838736433	3.772738246	0.00043503	0.002855583	-0.470695446
SPOCK1	protein_coding	202363_at	0.601573478	-2.902001087	3.771595661	0.000436575	0.002863988	-0.474046553
SYNGR3	protein_coding	205691_at	0.545299565	-2.885692391	3.77111087	0.000437232	0.00286743	-0.475468238
NQO2	protein_coding	203814_s_at	0.65666087	2.871043478	3.764195341	0.00044671	0.002918099	-0.495737721
ZNF470	protein_coding	234921_at	-0.628938696	-2.807350652	-3.762280308	0.000449369	0.00293142	-0.501347119
CD109	protein_coding	226545_at	0.7189	-3.370690435	3.761076981	0.000451048	0.002940229	-0.504871038
FOLR3	protein_coding	206371_at	1.155666957	2.673637826	3.75964849	0.000453049	0.002951494	-0.509053544
COMMD6	protein_coding	225312_at	0.818153622	1.616749407	3.758727432	0.000454343	0.002959038	-0.511749868
SEMA4A	protein_coding	219259_at	0.539381739	2.200443043	3.758004674	0.000455361	0.002963887	-0.513865435
ZNF625	protein_coding	1552769_at	-0.621015652	-4.019013478	-3.755282283	0.000459217	0.002983601	-0.521832075
EPHX2	protein_coding	209368_at	-0.572608563	-0.260340377	-3.753174163	0.000462224	0.002995051	-0.527998982
ARHGAP32	protein_coding	229648_at	-0.756065087	-1.525014717	-3.753335833	0.000461993	0.002995051	-0.527526114
EFNA5	protein_coding	214036_at	0.773843913	-2.724608043	3.750979324	0.000465375	0.003011928	-0.53441756
CYP1B1	protein_coding	202437_s_at	0.721941174	2.166448848	3.74322291	0.000476676	0.003077646	-0.557083912
PENK	protein_coding	213791_at	0.558241304	-4.575052391	3.740212353	0.000481133	0.003102723	-0.565874649
LRRK1	protein_coding	1565628_at	0.615030848	0.772608876	3.739242093	0.000482578	0.003111115	-0.56870695
HIST1H3I	protein_coding	214509_at	-0.560684783	-3.222906304	-3.738365063	0.000483888	0.003116774	-0.571266756
DRC1	protein_coding	231133_at	0.867172174	-3.520703913	3.735575393	0.000488077	0.003139086	-0.579406831
SOX30	protein_coding	207678_s_at	-0.584638696	-4.953943261	-3.732049354	0.000493421	0.003167813	-0.5896908
CEP128	protein_coding	244033_at	0.58998463	-1.198126815	3.730671361	0.000495525	0.003180377	-0.593708371
VCPKMT	protein_coding	218940_at	0.522276957	2.349938478	3.729587736	0.000497185	0.003188199	-0.596867132
HBEGF	protein_coding	38037_at	0.512280783	-2.200214826	3.720055206	0.000512024	0.003271728	-0.624632583
ANKRD30B	protein_coding	1562292_at	-0.637121304	-4.291068478	-3.718973281	0.000513735	0.003280254	-0.627781431
CD274	protein_coding	227458_at	0.630070561	0.820316154	3.717713383	0.000515734	0.00328961	-0.631447614
FFAR2	protein_coding	221345_at	0.608430843	1.064821504	3.717781918	0.000515625	0.00328961	-0.631248201
BEST1	protein_coding	207671_s_at	0.68353487	1.214980478	3.716830456	0.00051714	0.003297604	-0.634016441
C12orf42	protein_coding	1561378_at	-0.905403739	-1.723746217	-3.70928108	0.000529308	0.003371225	-0.65596711
ETV5	protein_coding	230102_at	0.567054135	-0.855257715	3.708845894	0.000530018	0.003373867	-0.657231709
TOPORS	protein_coding	204071_s_at	0.68763813	1.044176022	3.706469621	0.00053391	0.00339255	-0.664135419
CSNK1E	protein_coding	226858_at	0.51778623	-0.048952102	3.706083913	0.000534544	0.003394588	-0.665255774
SRRM5	protein_coding	1565849_a_at	-0.737753478	-3.376407609	-3.700593723	0.000543651	0.003443516	-0.681195923
NOG	protein_coding	231798_at	-0.980058774	1.298014091	-3.698812367	0.000546638	0.003459216	-0.686365066
NFIA	protein_coding	224970_at	0.603359191	0.989774361	3.696058783	0.000551286	0.003486591	-0.694352692
NOV	protein_coding	214321_at	0.670705392	0.141177466	3.689366879	0.00056274	0.003541449	-0.713750814
YOD1	protein_coding	227309_at	0.803935652	2.991233043	3.688208933	0.000564745	0.003553035	-0.717105411
KCNV1	protein_coding	215736_at	-0.736420435	-4.149556739	-3.683860285	0.000572336	0.003591404	-0.729698291
ABCG1	protein_coding	204567_s_at	0.640811304	2.290257826	3.68066259	0.00057798	0.003619481	-0.738952921
CLEC12B	protein_coding	231600_at	0.976775809	0.185671835	3.680545903	0.000578187	0.00361973	-0.739290545
EDIL3	protein_coding	207379_at	-0.589021739	-3.995442609	-3.676716277	0.00058502	0.003657219	-0.750367957
NANOG	protein_coding	220184_at	-0.806012348	-2.558790957	-3.67644271	0.000585511	0.003659232	-0.751159018
POU6F1	protein_coding	229809_at	-0.514389104	0.807553274	-3.669592311	0.000597937	0.003726134	-0.77095721
PRSS35	protein_coding	235874_at	-0.613719565	-5.066736739	-3.669013187	0.000598998	0.003731678	-0.772629975
NUDT13	protein_coding	214136_at	-0.580786957	-2.068552174	-3.665656672	0.000605189	0.003759429	-0.782322126
CCDC141	protein_coding	1553645_at	-0.693063913	-2.428918478	-3.659810532	0.000616118	0.003817466	-0.799191299
PBK	protein_coding	219148_at	0.707271739	-4.846277174	3.653357861	0.000628401	0.003875827	-0.817792987
UNC93A	protein_coding	214382_at	-0.742432174	-4.659813043	-3.649939975	0.000635002	0.003910969	-0.827638513
ROPN1L	protein_coding	223609_at	0.677225522	1.286671891	3.648430401	0.000637938	0.00392459	-0.831985316
LACE1	protein_coding	1552490_at	-0.587937391	-4.455476522	-3.647307236	0.000640132	0.003935846	-0.835218796
PDE9A	protein_coding	205593_s_at	-0.648253043	-1.795878696	-3.64539579	0.000643881	0.003950908	-0.840720363
MROH6	protein_coding	227672_at	0.527845884	-0.079182293	3.641063175	0.000652457	0.003994616	-0.853184535
GADD45A	protein_coding	203725_at	0.531756826	1.294574065	3.638854552	0.000656871	0.004015963	-0.859535119
CCPG1	protein_coding	221156_x_at	0.604943174	1.262108978	3.638916396	0.000656747	0.004015963	-0.859357326
C9orf84	protein_coding	1553920_at	0.925915635	-0.803583904	3.638743094	0.000657094	0.004016195	-0.859855544
GNAZ	protein_coding	204993_at	-0.851050948	2.053904948	-3.637715545	0.000659158	0.004025402	-0.862809318
SIGLEC5	protein_coding	220000_at	0.712863478	3.405775217	3.635408323	0.000663815	0.004046994	-0.869439888
ATP7B	protein_coding	204624_at	0.628223043	-2.718532826	3.63116877	0.000672455	0.004091602	-0.88161742
SIAH3	protein_coding	1560676_at	-0.507831304	-4.729251304	-3.628435307	0.000678082	0.004122367	-0.889464622
LONRF2	protein_coding	235977_at	-0.684664348	-4.27376	-3.625393694	0.000684397	0.004152597	-0.898192498
P2RX5	protein_coding	210448_s_at	-0.521487304	2.586360696	-3.619584415	0.000696615	0.004210213	-0.914850552
COL4A3	protein_coding	222073_at	-0.95415087	-3.264417174	-3.617624538	0.000700784	0.004229506	-0.920467035
NHSL2	protein_coding	1569932_at	0.565608509	-0.814990528	3.617529867	0.000700985	0.004229546	-0.920738291
NLGN3	protein_coding	219726_at	0.519183	-0.508755439	3.616824743	0.000702492	0.004235093	-0.922758534
FOSB	protein_coding	202768_at	0.559063913	-1.745615435	3.612365279	0.000712089	0.004285792	-0.935530058
CORO2B	protein_coding	209789_at	-0.647540435	-3.127566739	-3.612217646	0.000712409	0.004286526	-0.935952714
TMEM261	protein_coding	224879_at	0.556189807	1.181266662	3.608488436	0.000720534	0.0043282	-0.946625668
TMEM136	protein_coding	238497_at	-0.655922609	-3.325907391	-3.603920377	0.000730608	0.004371736	-0.959690778
MCOLN2	protein_coding	230110_at	0.548377566	0.842963974	3.601572316	0.000735838	0.004393322	-0.966402767
IFITM10	protein_coding	227863_at	0.543686087	-2.33064	3.601030518	0.00073705	0.004399345	-0.967951154
RILPL1	protein_coding	226207_at	0.561300943	-0.09052128	3.60068408	0.000737826	0.004402763	-0.968941158
CDKN2B	protein_coding	236313_at	0.597572955	-0.836571788	3.593797966	0.000753413	0.004476974	-0.988607969
ELAVL2	protein_coding	228260_at	-0.652666087	-5.341596087	-3.591591498	0.000758474	0.004502399	-0.994905073
KANK3	protein_coding	213715_s_at	-0.524110435	-0.62248087	-3.589213026	0.000763966	0.004528791	-1.001690565
PRL	protein_coding	205445_at	0.829267391	-4.275551957	3.586535766	0.000770193	0.004560711	-1.009325358
C5orf30	protein_coding	221823_at	0.574644463	0.209467925	3.585822543	0.00077186	0.004569333	-1.011358713
RAB18	protein_coding	224377_s_at	0.526656957	2.033315435	3.582171412	0.000780448	0.004613868	-1.021764205
SEMA3C	protein_coding	203789_s_at	0.789174687	-1.481818309	3.580562382	0.000784262	0.00463262	-1.026347892
POU3F2	protein_coding	207084_at	-0.511660435	-3.875628913	-3.577908798	0.00079059	0.004664989	-1.033904621
NRG1	protein_coding	206343_s_at	0.914218043	0.2720325	3.572850679	0.000802789	0.004722735	-1.048299856
MXRA7	protein_coding	212509_s_at	0.906945961	1.523256498	3.566932711	0.000817289	0.004787232	-1.065127176
CCR7	protein_coding	206337_at	-0.630320965	1.999530822	-3.566019731	0.000819548	0.004796573	-1.067721726
HMMR	protein_coding	207165_at	0.900644348	-3.050524783	3.564154653	0.000824182	0.004818485	-1.073020793
MB21D1	protein_coding	242077_x_at	-0.596555826	-1.622544435	-3.562278441	0.000828869	0.004840658	-1.078349863
FCRL1	protein_coding	243968_x_at	-0.897598243	0.845011748	-3.562018542	0.00082952	0.004843155	-1.079087935
ZNF608	protein_coding	229817_at	0.836745696	-2.704528891	3.552627105	0.000853383	0.004963743	-1.105737034
ZNF23	protein_coding	213934_s_at	-0.589059135	0.330333041	-3.546694983	0.000868793	0.005042539	-1.122548811
UPB1	protein_coding	220507_s_at	0.55665557	-0.724343089	3.544746842	0.000873911	0.005066814	-1.128066305
VEGFA	protein_coding	210512_s_at	0.593401461	0.216043339	3.539117035	0.000888865	0.00513153	-1.144000964
BTNL3	protein_coding	217207_s_at	-1.999241652	-1.063236478	-3.538887675	0.000889479	0.005133709	-1.14464983
PTMS	protein_coding	218045_x_at	-0.54063697	-0.398500676	-3.534793509	0.000900514	0.005189101	-1.156228221
ESM1	protein_coding	208394_x_at	-0.611103913	-4.68633413	-3.528794108	0.000916921	0.005265429	-1.173180424
PTRHD1	protein_coding	226243_at	0.549103913	2.062486739	3.523712862	0.00093104	0.005338406	-1.18752498
CCDC14	protein_coding	225017_at	0.533240043	1.569733065	3.519387512	0.000943222	0.005396426	-1.199726007
CCDC88C	protein_coding	227228_s_at	0.576243391	1.285321696	3.512176299	0.00096387	0.00548846	-1.220047841
PLS1	protein_coding	205190_at	0.850511739	-3.596538043	3.511007084	0.000967259	0.005504858	-1.223340468
RNASE1	protein_coding	201785_at	0.825686458	-0.991688945	3.508530095	0.000974474	0.005538646	-1.230313776
ZNF549	protein_coding	215315_at	-0.527017826	-4.30737587	-3.501482355	0.000995287	0.005642427	-1.25013886
OR2B6	protein_coding	216522_at	0.778828696	-4.190544348	3.499488324	0.001001252	0.005670008	-1.255743715
PPEF1	protein_coding	206547_s_at	0.555485652	-2.639722826	3.496319372	0.001010802	0.005710649	-1.264647153
SOX8	protein_coding	226913_s_at	-0.696436087	-2.34015413	-3.495125639	0.001014422	0.005728112	-1.267999801
TSGA10	protein_coding	223838_at	-1.225451304	-3.279104348	-3.49349086	0.0010194	0.005753218	-1.272590044
USP44	protein_coding	224048_at	-0.611255652	-3.291534348	-3.488346208	0.001035216	0.005830326	-1.28702719
HTR2A	protein_coding	207135_at	-0.599821304	-4.84397587	-3.487204007	0.001038759	0.005846525	-1.290230766
TDRD10	protein_coding	231371_at	0.579131739	-5.133877609	3.486137377	0.001042078	0.005859831	-1.293221816
RS1	protein_coding	207363_at	0.607176522	-2.934033043	3.485742154	0.001043311	0.005863716	-1.294329965
UCN	protein_coding	206072_at	0.522556522	-2.557010435	3.481294984	0.001057275	0.005928349	-1.306794022
FRMD4B	protein_coding	213056_at	0.65695053	-1.161258213	3.476619037	0.001072149	0.005997775	-1.319889014
USF1	protein_coding	231768_at	0.517205174	-2.269894804	3.475092903	0.001077047	0.006022062	-1.324160672
ZNF697	protein_coding	227080_at	0.562096661	0.013881852	3.472994384	0.001083816	0.006050538	-1.330032606
SPAG17	protein_coding	233516_s_at	0.50633	-4.162628913	3.469999815	0.001093546	0.00608916	-1.338408127
TMC4	protein_coding	226403_at	0.665410574	-0.976308626	3.466225828	0.001105928	0.006150195	-1.348957433
KIAA1257	protein_coding	1554852_a_at	0.551901522	-1.634304457	3.463071318	0.001116379	0.006198765	-1.357769844
CDCA7	protein_coding	224428_s_at	0.753598043	-1.407361413	3.462717708	0.001117556	0.006202736	-1.358757386
KL	protein_coding	205978_at	1.026938435	-3.919842957	3.461651706	0.001121113	0.006220266	-1.361734086
HIST1H2AE	protein_coding	214469_at	0.670582151	0.379497181	3.461483808	0.001121674	0.006221786	-1.362202875
PMEPA1	protein_coding	222450_at	-0.583497739	-0.958987565	-3.448016429	0.001167567	0.006444983	-1.399760505
CCL8	protein_coding	214038_at	-0.895466522	-3.17590413	-3.445642163	0.001175841	0.006482394	-1.406372667
SLC7A5	protein_coding	201195_s_at	0.840765104	1.197228622	3.438666816	0.001200474	0.006604742	-1.425782574
NELL2	protein_coding	203413_at	-0.562166174	2.153269087	-3.436794617	0.001207169	0.006626422	-1.430988186
ADM	protein_coding	202912_at	0.50108087	2.994462174	3.436232677	0.001209185	0.006634127	-1.432550312
SNX31	protein_coding	241987_x_at	-0.564163913	-5.327698043	-3.435401142	0.001212174	0.006643795	-1.434861598
COL4A1	protein_coding	211980_at	0.594734348	-4.457478043	3.432939994	0.001221064	0.006679835	-1.441700476
RECK	protein_coding	216153_x_at	0.514439752	1.490694646	3.427561592	0.001240707	0.006760822	-1.456635272
TSPAN13	protein_coding	217979_at	-0.586315783	1.87512037	-3.423392382	0.00125614	0.006829454	-1.468202582
RSPH1	protein_coding	230093_at	-0.583410435	-3.699121304	-3.421867115	0.001261832	0.006855235	-1.472432235
METTL7B	protein_coding	227055_at	1.180976726	-4.475993811	3.421270299	0.001264066	0.006865648	-1.47408693
GBP6	protein_coding	1559607_s_at	0.604611304	-5.214221304	3.421120019	0.001264629	0.006866984	-1.474503556
SYTL2	protein_coding	232914_s_at	0.637716974	-0.29525847	3.418477041	0.00127457	0.006914032	-1.481828998
ZNF781	protein_coding	1552785_at	-1.068784304	-2.313659543	-3.418263879	0.001275375	0.006914934	-1.482419661
MEST	protein_coding	202016_at	-0.577644304	-1.469943457	-3.413440968	0.001293719	0.006993382	-1.495777735
EXTL2	protein_coding	209537_at	0.611512783	-1.94237187	3.411927871	0.001299526	0.007012517	-1.499966207
ZNF765	protein_coding	1558943_x_at	0.57257657	-1.016028676	3.406026482	0.001322411	0.007114733	-1.516291265
CABP5	protein_coding	221160_s_at	-0.722997826	-2.970161087	-3.398000482	0.00135415	0.007260242	-1.538465899
FAM217A	protein_coding	1560838_at	-0.509998261	-3.829797826	-3.397885569	0.00135461	0.007260909	-1.538783154
SLC51A	protein_coding	229230_at	0.604961652	-2.46201613	3.395102595	0.001365787	0.007309963	-1.546464447
SCN9A	protein_coding	229199_at	0.64672	-3.870274783	3.394754743	0.00136719	0.007313029	-1.547424284
CCDC70	protein_coding	221167_s_at	0.503606522	-4.608611957	3.393600652	0.001371855	0.007335192	-1.550608359
IL1RAP	protein_coding	205227_at	0.532715174	2.111509761	3.39351531	0.001372201	0.007335228	-1.550843786
RAB2B	protein_coding	225074_at	0.574158261	2.638744348	3.393254197	0.001373259	0.007338629	-1.551564082
HIP1	protein_coding	226364_at	0.696640822	1.208886502	3.388757392	0.001391599	0.007415129	-1.563963409
FBXO32	protein_coding	225328_at	0.568794456	-0.623124511	3.387166203	0.001398145	0.007436027	-1.568348475
SDC1	protein_coding	201287_s_at	0.578877826	-3.278107174	3.382546149	0.001417316	0.007518855	-1.581073435
CHST13	protein_coding	239647_at	0.648645391	-0.987751652	3.381472247	0.001421807	0.00753899	-1.584029739
GPR22	protein_coding	221288_at	0.653144174	-2.126074	3.376999506	0.001440661	0.00762589	-1.596336351
PAM	protein_coding	202336_s_at	0.683391265	1.233321715	3.376166408	0.001444199	0.007640881	-1.598627485
CLEC2B	protein_coding	209732_at	0.822219	2.545031239	3.375907753	0.001445299	0.007642783	-1.599338753
ZNF404	protein_coding	239043_at	-0.866317522	-2.460992239	-3.37583301	0.001445617	0.007642783	-1.599544279
C2orf15	protein_coding	1552740_at	-0.653385652	-2.611434565	-3.375962502	0.001445066	0.007642783	-1.599188202
C9orf66	protein_coding	1552755_at	0.618854009	-0.934537778	3.369593287	0.001472403	0.007757882	-1.616692231
C9orf47	protein_coding	1564274_at	0.532747187	-1.013092059	3.369615933	0.001472305	0.007757882	-1.61663003
CILP	protein_coding	206227_at	0.862427609	-3.169921848	3.369274284	0.001473785	0.007761387	-1.617568383
KCNH8	protein_coding	1552742_at	-0.986271304	-2.827012609	-3.367385331	0.001481994	0.00779822	-1.622755418
CLSPN	protein_coding	243840_at	0.823848565	-4.022552674	3.364599734	0.001494179	0.007843818	-1.630401335
C1orf56	protein_coding	230468_s_at	0.657890688	1.223131004	3.361192539	0.001509212	0.007911397	-1.63974809
LANCL3	protein_coding	243856_at	0.825138217	-3.780984804	3.359753283	0.001515605	0.007937225	-1.643694551
PTX3	protein_coding	206157_at	0.574547841	-1.720696514	3.35914987	0.001518293	0.00794938	-1.645348805
SOCS3	protein_coding	227697_at	0.648131739	2.605709348	3.357187228	0.001527067	0.007987595	-1.650728109
ZKSCAN3	protein_coding	235840_at	0.509625591	-1.0557959	3.3566295	0.001529569	0.007998396	-1.652256403
B4GALT5	protein_coding	221484_at	0.516412174	3.748423478	3.356562359	0.001529871	0.007998396	-1.652440373
KDM4D	protein_coding	242788_at	-0.531705652	-3.29220413	-3.356385619	0.001530665	0.007999844	-1.652924637
GFPT2	protein_coding	205100_at	0.684722043	-3.1403855	3.354125097	0.001540853	0.00803641	-1.659117049
CASC5	protein_coding	228323_at	0.54033283	-1.268736628	3.35256067	0.001547942	0.008071438	-1.66340108
NT5E	protein_coding	203939_at	-0.705610165	-0.421321222	-3.349595739	0.001561461	0.008124326	-1.671516848
COL5A1	protein_coding	212488_at	-0.502026087	-3.541475217	-3.348455988	0.001566688	0.00814565	-1.674635445
MERTK	protein_coding	206028_s_at	0.569675391	-1.80958187	3.344788699	0.001583619	0.008213956	-1.684665436
CLIC2	protein_coding	213415_at	0.722826078	-1.240827396	3.341334286	0.001599725	0.008281629	-1.694106954
FHDC1	protein_coding	226599_at	0.583265291	-0.370602163	3.339999412	0.001605991	0.008308106	-1.697753767
DOCK4	protein_coding	205003_at	0.697300229	0.63425491	3.338690515	0.001612157	0.008334033	-1.701328732
SLC36A1	protein_coding	213119_at	0.514954739	1.494059978	3.337030906	0.001620008	0.008368623	-1.705860332
PDX1	protein_coding	208559_at	-0.574840435	-3.284286739	-3.335624897	0.001626687	0.008391117	-1.709698371
AGO2	protein_coding	225827_at	0.628360826	1.742773457	3.335083864	0.001629264	0.00840241	-1.711174982
ADCYAP1R1	protein_coding	207151_at	-0.538866957	-4.691835652	-3.33412739	0.00163383	0.008421944	-1.713785066
SFRP2	protein_coding	223121_s_at	-0.763323767	-0.341116638	-3.328280415	0.001662004	0.008550893	-1.729730459
NECAB2	protein_coding	215005_at	0.771564752	0.896082802	3.322976807	0.001687959	0.008665542	-1.744178875
HORMAD1	protein_coding	223861_at	0.715933043	-3.768712609	3.319817418	0.001703602	0.008722534	-1.75277901
NCAM1	protein_coding	231532_at	-0.589674264	-0.744424558	-3.318869149	0.001708324	0.008741434	-1.755359281
VSIG10L	protein_coding	238654_at	0.580623913	-2.68128587	3.318291855	0.001711204	0.008752038	-1.756929889
CHN1	protein_coding	212624_s_at	0.6001004	-1.475678061	3.312591199	0.001739899	0.008873649	-1.772430105
RAD51B	protein_coding	210255_at	0.654937557	-1.831629917	3.309982406	0.001753182	0.008932979	-1.779517883
LAMP5	protein_coding	219463_at	0.616806774	-1.781720526	3.309033027	0.00175804	0.008947204	-1.782096362
TRAPPC3L	protein_coding	232368_at	-0.612085217	-3.458121304	-3.304811244	0.001779796	0.009040932	-1.793556923
SPON1	protein_coding	213994_s_at	-0.759278696	-2.079425435	-3.301616862	0.001796428	0.00911686	-1.802222347
ZNF665	protein_coding	220760_x_at	-0.529590165	-1.57695683	-3.301281886	0.00179818	0.009121479	-1.803130733
CDK5R1	protein_coding	204995_at	0.617770317	1.018884289	3.299142747	0.00180941	0.009174145	-1.808930264
CLCN4	protein_coding	214769_at	0.576261194	-0.571164172	3.298869316	0.00181085	0.009179298	-1.809671406
LARGE	protein_coding	215543_s_at	-0.752571639	-0.877801472	-3.29690466	0.00182123	0.009216909	-1.814995517
CELSR1	protein_coding	41660_at	-0.808010057	-1.267397189	-3.294731921	0.001832775	0.009263251	-1.820881189
IKBIP	protein_coding	227295_at	0.506083733	1.272885351	3.293396016	0.001839908	0.00929396	-1.824498769
CAPN5	protein_coding	226292_at	-0.518713348	-1.786691457	-3.292515918	0.001844621	0.009313388	-1.826881533
SLC7A11	protein_coding	209921_at	0.660891478	-2.241912957	3.291881535	0.001848026	0.00932192	-1.828598802
AOC2	protein_coding	207064_s_at	0.505320817	-0.43952133	3.290798208	0.001853854	0.009342612	-1.831530875
SH3RF1	protein_coding	225589_at	-0.670241435	-2.339271587	-3.290031949	0.001857986	0.009356906	-1.833604419
ANLN	protein_coding	222608_s_at	0.746166522	-4.026031522	3.288291691	0.001867404	0.009393413	-1.838312532
WLS	protein_coding	228949_at	0.694988783	2.408955261	3.287059831	0.001874098	0.009411781	-1.841644264
STEAP1	protein_coding	205542_at	-0.520806957	-5.01034	-3.286541418	0.001876922	0.009423776	-1.843046148
KIAA1107	protein_coding	214098_at	0.615954348	-2.42000587	3.285643009	0.001881825	0.009442221	-1.845475274
B3GNT5	protein_coding	225612_s_at	0.529121565	1.79376513	3.282193926	0.001900762	0.009521398	-1.854797032
SLC38A6	protein_coding	214830_at	0.530515565	-1.615529174	3.281551154	0.001904311	0.00953496	-1.85653355
CAMSAP2	protein_coding	212765_at	0.566763287	-0.699523574	3.281305163	0.001905671	0.00953496	-1.857198066
PNMA3	protein_coding	223621_at	-0.534468696	-2.407922174	-3.277130515	0.001928889	0.00962223	-1.868470539
PFDN4	protein_coding	205361_s_at	0.847898391	-1.924884283	3.275288487	0.001939219	0.00966263	-1.873441525
TEX12	protein_coding	221438_s_at	-0.587063913	-4.275517609	-3.274091651	0.001945959	0.00968062	-1.876670413
PLK2	protein_coding	201939_at	0.516371739	-3.246471522	3.272726646	0.001953673	0.0097123	-1.88035208
IP6K3	protein_coding	231179_at	-0.505859565	-4.906590217	-3.272040602	0.00195756	0.00972493	-1.882202095
MTUS1	protein_coding	239576_at	-0.588445913	-2.383097739	-3.270292569	0.001967499	0.009761749	-1.886914802
PTGR1	protein_coding	231897_at	0.557343913	-2.592720217	3.262598143	0.00201182	0.009962486	-1.907639942
SMAD1	protein_coding	227798_at	0.628754422	-0.312472385	3.262277391	0.002013687	0.009969456	-1.908503221
TBC1D12	protein_coding	221858_at	0.642179391	-2.028799435	3.255986958	0.002050653	0.010131618	-1.925422461
PKD1L1	protein_coding	1563465_at	-0.667837826	-4.678351087	-3.251037467	0.002080188	0.010265831	-1.938720322
ADRA1A	protein_coding	211491_at	-0.595586522	-4.359188913	-3.250886147	0.002081097	0.010267979	-1.939126672
NMNAT2	protein_coding	1552712_a_at	0.570243043	-2.978055435	3.247873456	0.002099279	0.01033649	-1.947214328
LRRC6	protein_coding	206483_at	0.9752496	1.280468278	3.244694825	0.002118625	0.010402628	-1.955742243
RPIA	protein_coding	212973_at	0.57224087	1.918472609	3.24191277	0.002135695	0.010465823	-1.963201797
DOCK9	protein_coding	212538_at	-0.52376063	0.744845772	-3.241208554	0.002140036	0.010484725	-1.965089366
GYPC	protein_coding	202947_s_at	-0.595276087	5.009544565	-3.235947536	0.002172736	0.010620122	-1.97918259
SLC7A9	protein_coding	220135_s_at	0.716606087	-3.330558261	3.235378706	0.002176299	0.01063352	-1.980705489
SLFN12	protein_coding	219885_at	0.538417505	0.061190935	3.234988758	0.002178745	0.01064307	-1.981749379
RAB20	protein_coding	219622_at	0.575777618	0.1636888	3.232563047	0.00219402	0.010703201	-1.988241183
PARM1	protein_coding	204687_at	-0.567153913	-2.433180435	-3.232183906	0.002196417	0.010712479	-1.989255574
PDZK1IP1	protein_coding	219630_at	-0.830161435	3.50282363	-3.231388592	0.002201452	0.010727374	-1.991383189
LRRN1	protein_coding	226884_at	0.809426522	-2.036196739	3.228343477	0.002220833	0.010802366	-1.999526329
KBTBD3	protein_coding	228777_at	0.56558	-1.664121304	3.228072313	0.002222566	0.010803113	-2.000251224
GRB10	protein_coding	209409_at	0.544887257	0.292933198	3.227842025	0.00222404	0.010803404	-2.000866819
DPPA2	protein_coding	240301_at	-0.596045217	-3.915435217	-3.226820231	0.002230588	0.010830353	-2.003597883
SIGLEC6	protein_coding	206519_x_at	-0.757522609	-2.72726	-3.226681765	0.002231476	0.01083224	-2.003967934
CCNJL	protein_coding	219227_at	0.523516087	2.406475435	3.222941845	0.002255608	0.010932227	-2.013959006
CD79A	protein_coding	1555779_a_at	-0.596500391	1.279454152	-3.220947718	0.002268575	0.010977878	-2.019283196
ZNF619	protein_coding	1552836_at	0.597338696	-3.452966739	3.219093427	0.002280697	0.01102914	-2.024232123
TNNI3K	protein_coding	241858_at	0.671321261	-1.705365457	3.205956932	0.002368335	0.011364126	-2.059239385
TCL1B	protein_coding	206413_s_at	-0.58279	-2.335170217	-3.202464231	0.002392166	0.011458161	-2.068531425
RMDN2	protein_coding	235349_at	0.570787522	-1.150860587	3.199771734	0.00241069	0.011523952	-2.075690105
ELOVL4	protein_coding	219532_at	-0.888696957	-2.484410217	-3.199447205	0.002412932	0.011532123	-2.076552682
GPX8	protein_coding	227628_at	-0.544740435	-5.121980217	-3.197422955	0.002426961	0.01159001	-2.081931728
FRRS1	protein_coding	1570207_at	-0.625037391	-5.359965652	-3.19430377	0.002448728	0.01167743	-2.090216015
USP18	protein_coding	219211_at	-0.537628	-1.735081391	-3.193969583	0.002451071	0.011683457	-2.091103276
EIF2AK1	protein_coding	217736_s_at	0.516618696	3.332113696	3.193769131	0.002452478	0.01168617	-2.091635444
MACROD2	protein_coding	1563209_a_at	-0.785548517	-1.696479041	-3.191625888	0.002467563	0.011734585	-2.097324043
ZNF138	protein_coding	244743_x_at	-0.588538852	-0.786378561	-3.189966221	0.002479304	0.011784313	-2.101727429
NAT1	protein_coding	214440_at	0.5212913	-0.183654328	3.188598983	0.002489016	0.01182269	-2.105353829
VASH1	protein_coding	203940_s_at	0.515006297	0.164125339	3.188184628	0.002491967	0.011831515	-2.106452644
ZNF850	protein_coding	244640_at	-0.663029565	-3.007793913	-3.186146387	0.002506528	0.011890223	-2.111856442
SGK2	protein_coding	230573_at	-0.635101739	-3.991285652	-3.185688112	0.002509813	0.011903199	-2.113071115
ZNF132	protein_coding	207402_at	-0.559965217	-2.558913913	-3.183934493	0.002522421	0.011952522	-2.117718082
DHRS9	protein_coding	224009_x_at	0.603852435	1.692826217	3.181416654	0.002540628	0.012025638	-2.124387259
MYO3A	protein_coding	244364_at	-0.538399565	-4.661973696	-3.180017507	0.002550799	0.012058873	-2.128091791
ZNF415	protein_coding	205514_at	-0.985788261	-3.421817174	-3.18007637	0.00255037	0.012058873	-2.12793596
TENM1	protein_coding	205728_at	0.880550152	-1.22063362	3.180071074	0.002550408	0.012058873	-2.12794998
CEACAM5	protein_coding	217291_at	-0.525743913	-3.421243696	-3.177522516	0.002569031	0.012128267	-2.134695153
DSEL	protein_coding	232235_at	1.025463435	-2.3153335	3.17230786	0.002607534	0.012285933	-2.14848557
SYCP3	protein_coding	1553599_a_at	0.533777978	-0.413739724	3.168877056	0.002633162	0.012377061	-2.157550414
KIR2DL4	protein_coding	208426_x_at	0.836413026	-2.088610878	3.167529288	0.002643294	0.012413909	-2.161109723
CD22	protein_coding	38521_at	-0.54955313	1.401214739	-3.165277394	0.002660306	0.012477566	-2.16705451
CACNA2D1	protein_coding	207050_at	-0.598482174	-4.523889783	-3.16321016	0.002676013	0.012543088	-2.172509371
DCAF10	protein_coding	222804_x_at	0.602328609	1.449534739	3.161239875	0.002691065	0.012600003	-2.177706233
TMEM92	protein_coding	235245_at	0.527264609	-1.897139435	3.159528129	0.002704207	0.012647861	-2.182219444
ZNF268	protein_coding	209989_at	-0.58222237	-0.417573367	-3.155743551	0.002733477	0.012768214	-2.192192209
E2F8	protein_coding	219990_at	0.538619565	-5.169463696	3.147547789	0.002797888	0.013029736	-2.213761954
RCAN2	protein_coding	203498_at	1.119963826	-3.182295478	3.146682553	0.002804771	0.013047759	-2.21603694
ATF3	protein_coding	202672_s_at	-0.563158696	-2.10106587	-3.144654251	0.002820968	0.013114656	-2.22136839
IL1RL1	protein_coding	242809_at	0.637667391	-2.953135	3.138334753	0.002871999	0.013323296	-2.237964827
DTHD1	protein_coding	1564160_at	-0.514542609	-4.61536913	-3.131055897	0.002931853	0.013545825	-2.257053414
SLC25A40	protein_coding	227012_at	0.50452757	0.218087271	3.129747156	0.002942739	0.01358163	-2.260482439
COPZ2	protein_coding	219561_at	0.502900593	-0.002732312	3.1298066	0.002942243	0.01358163	-2.260326711
RLN2	protein_coding	214519_s_at	-0.647145217	-3.061256522	-3.127815253	0.002958877	0.013638671	-2.265542473
C1orf115	protein_coding	218546_at	0.505893478	-2.401533696	3.127863259	0.002958475	0.013638671	-2.26541676
ADAM9	protein_coding	202381_at	0.521535209	0.80866587	3.126954199	0.002966096	0.013666131	-2.267797074
ADORA2B	protein_coding	205891_at	0.577289087	-1.70352937	3.123910088	0.002991753	0.013766767	-2.27576454
PLAC8L1	protein_coding	237783_at	0.549912696	-1.905895391	3.119934134	0.003025577	0.013901735	-2.286163201
CISD2	protein_coding	226689_at	0.583848696	3.06942	3.118691101	0.003036226	0.013941787	-2.289412413
PADI4	protein_coding	220001_at	0.576743478	2.596971739	3.114053383	0.003076266	0.014092773	-2.30152752
HIST1H4E	protein_coding	206951_at	0.554737826	-3.220782391	3.113683084	0.003079484	0.014101551	-2.302494336
ZNF492	protein_coding	215532_x_at	-0.689878696	-3.978658478	-3.112935216	0.003085994	0.014125385	-2.304446714
CA4	protein_coding	206209_s_at	0.653594017	0.7080666	3.105241543	0.003153715	0.014376616	-2.32451363
RBP7	protein_coding	238066_at	0.522435652	3.738800435	3.101357356	0.003188432	0.014517556	-2.334631932
TPPP3	protein_coding	218876_at	-0.589989065	-0.003401076	-3.097880358	0.003219814	0.014651202	-2.343682341
B3GALT2	protein_coding	210121_at	-0.815674304	-2.597268457	-3.09633309	0.003233872	0.014699727	-2.347707604
AIM2	protein_coding	206513_at	0.566673	1.67417563	3.09602099	0.003236715	0.014707914	-2.348519377
TAF4B	protein_coding	235020_at	-0.507280517	0.094202367	-3.094604381	0.003249647	0.014748134	-2.352203299
AGBL3	protein_coding	232395_x_at	-0.930354	-2.474513087	-3.088542953	0.003305531	0.014965767	-2.367953436
TRIM6	protein_coding	223599_at	0.722287261	-1.898754196	3.085196737	0.003336767	0.015063098	-2.376639454
CADM1	protein_coding	209031_at	0.78695027	-1.929602691	3.085257519	0.003336197	0.015063098	-2.376481735
FPR3	protein_coding	230422_at	0.695308304	-2.801813674	3.08335525	0.003354074	0.015119167	-2.381416845
C4orf26	protein_coding	236984_at	-0.550479565	-4.198868043	-3.081230004	0.003374154	0.015197025	-2.386928019
PANX3	protein_coding	240955_at	-0.505044783	-5.21788587	-3.081099116	0.003375394	0.01519945	-2.387267353
AADAT	protein_coding	223593_at	-0.526399565	-4.427545	-3.078452557	0.003400565	0.015293715	-2.394126631
CNTNAP2	protein_coding	219301_s_at	-1.243441404	-1.647477646	-3.073517227	0.003447976	0.015470483	-2.406907306
ANGPT1	protein_coding	205609_at	0.677332574	-2.117802843	3.070342554	0.003478799	0.015574406	-2.415121245
CCDC7	protein_coding	1553214_a_at	-0.587698861	-1.059773352	-3.065380104	0.0035275	0.015734046	-2.427949317
CLDN23	protein_coding	228707_at	-0.588798506	-0.825366266	-3.063643911	0.003544689	0.015800788	-2.432434122
C1QB	protein_coding	202953_at	0.738538739	-2.476902804	3.062628299	0.00355478	0.01583925	-2.435056784
SAMD4A	protein_coding	212845_at	-0.532630961	-0.824036354	-3.05780182	0.003603106	0.016015036	-2.447512398
ANKRD18A	protein_coding	244297_at	-0.585375043	-2.179201435	-3.053630667	0.003645366	0.016163061	-2.45826614
TNIP3	protein_coding	220655_at	0.640444783	-4.011430652	3.053479253	0.003646908	0.016166591	-2.458656318
DEFA4	protein_coding	207269_at	1.24892443	2.216246567	3.041261404	0.003773431	0.016649071	-2.490097214
ZNF610	protein_coding	235953_at	-0.569023913	-4.521151087	-3.036882442	0.003819769	0.016809004	-2.501345049
CAMP	protein_coding	210244_at	0.770509291	2.220276824	3.034530053	0.003844882	0.01690234	-2.50738287
FHL2	protein_coding	202949_s_at	0.7354138	-2.083372665	3.034203438	0.003848381	0.016910855	-2.508220936
ELFN1	protein_coding	229581_at	-0.585413043	-4.39619	-3.022458905	0.003976197	0.017370292	-2.538315547
ASPN	protein_coding	219087_at	-0.611215652	-4.68969	-3.019922755	0.004004314	0.017457907	-2.544803832
SLCO4C1	protein_coding	222071_s_at	0.638376504	0.406255219	3.016950962	0.004037498	0.017574276	-2.552401908
FCRL2	protein_coding	1563674_at	-0.658682713	0.565809096	-3.003286893	0.004193412	0.0181399	-2.587271463
TEK	protein_coding	206702_at	-0.704501739	-3.790315217	-2.998341833	0.004251212	0.018310936	-2.599864138
MAP3K7CL	protein_coding	221211_s_at	-0.613824083	1.446296654	-2.997081546	0.004266061	0.018351521	-2.603071206
DGKK	protein_coding	238194_at	-0.90875387	-2.235253891	-2.995938565	0.00427957	0.01838407	-2.605978961
ABHD17C	protein_coding	225436_at	0.635921304	-2.897200217	2.994993407	0.004290771	0.018421225	-2.60838288
GZMH	protein_coding	210321_at	0.60675	3.741218478	2.994489401	0.004296756	0.018432299	-2.609664556
NXF3	protein_coding	220110_s_at	0.681261304	-4.350344565	2.989082121	0.00436145	0.018661768	-2.623405846
TPX2	protein_coding	210052_s_at	0.694899435	-3.072435065	2.986535346	0.004392235	0.01876383	-2.629871945
KIF27	protein_coding	232514_at	0.579613913	-2.762275217	2.973367997	0.004554662	0.019331871	-2.663242444
CD34	protein_coding	209543_s_at	-0.52240087	-3.950955652	-2.972704315	0.004562995	0.019352069	-2.664921746
ZC3H12C	protein_coding	231899_at	0.59744713	-1.503764696	2.97155437	0.004577468	0.019398254	-2.667830819
DNAJC6	protein_coding	204720_s_at	0.917589017	-2.196446796	2.968219522	0.004619683	0.019535096	-2.67626275
CDC20	protein_coding	202870_s_at	0.517491913	-2.269337957	2.967033081	0.004634789	0.019568405	-2.679261006
ARHGAP29	protein_coding	203910_at	0.811509478	-3.188053957	2.965341738	0.004656403	0.019644342	-2.683533769
HOOK1	protein_coding	219976_at	-0.562406957	-2.3012	-2.964880514	0.004662313	0.019657788	-2.684698644
VWDE	protein_coding	239552_at	-0.863668261	-4.035619783	-2.955736594	0.004780945	0.020052558	-2.707766813
POLR2K	protein_coding	202635_s_at	0.590129956	-0.511305452	2.954793556	0.004793338	0.020092865	-2.710143089
NCAPH	protein_coding	212949_at	0.522864783	-4.002169783	2.945283073	0.004920013	0.020508734	-2.734078276
CCDC62	protein_coding	231567_s_at	0.674265217	-3.774975217	2.944580215	0.004929497	0.020544314	-2.735845044
NET1	protein_coding	201829_at	-0.546837378	0.717907398	-2.943573726	0.004943108	0.020585194	-2.738374532
KLHL14	protein_coding	228377_at	-0.76814973	-1.158176609	-2.932911543	0.005089466	0.021061033	-2.765133576
TREML1	protein_coding	1555659_a_at	-0.693161789	0.552208223	-2.928845155	0.00514634	0.021247664	-2.775321221
SLC22A16	protein_coding	232233_at	0.595370235	-1.52692097	2.92145909	0.005251162	0.021606291	-2.793800503
RERGL	protein_coding	220276_at	-0.525443913	-4.896431087	-2.919095457	0.005285123	0.021725389	-2.799707213
SPX	protein_coding	229778_at	-0.894909161	-2.156538072	-2.915361687	0.005339189	0.021889461	-2.809031075
HERC5	protein_coding	219863_at	0.517262174	1.756131087	2.914988913	0.005344615	0.021904297	-2.809961498
DPM2	protein_coding	209391_at	-0.628330791	0.485469387	-2.913854482	0.005361159	0.021964618	-2.812792455
FAM132B	protein_coding	229622_at	1.263272291	-3.194376898	2.913756345	0.005362592	0.021964618	-2.813037319
SSTR2	protein_coding	214597_at	-0.572695217	-4.066474565	-2.910074649	0.005416627	0.022139873	-2.822219412
ISM1	protein_coding	235182_at	-0.628129004	-1.108327098	-2.909980519	0.005418015	0.022141368	-2.822454063
HOXC10	protein_coding	218959_at	-0.524065652	-4.908143696	-2.905313551	0.005487254	0.022373655	-2.834081438
BUB1	protein_coding	209642_at	0.656674348	-3.371551087	2.898448789	0.005590596	0.022709504	-2.851160618
MADCAM1	protein_coding	208037_s_at	0.592218513	-1.762379874	2.895844028	0.00563028	0.022802265	-2.857633694
GPR34	protein_coding	223620_at	0.632664383	-1.397388243	2.894610129	0.00564917	0.022859736	-2.860698621
OSBPL6	protein_coding	223805_at	0.572476957	-2.814158913	2.891868936	0.005691346	0.023015143	-2.867504278
CMTM5	protein_coding	230942_at	-0.722720774	-0.348239091	-2.878748857	0.005897294	0.023710713	-2.900014974
CALD1	protein_coding	201615_x_at	-0.511147878	-1.153497852	-2.877194059	0.005922154	0.023801825	-2.903860743
TBC1D30	protein_coding	213913_s_at	0.621956739	-2.752764674	2.875698014	0.005946165	0.023871749	-2.907559799
WDR86	protein_coding	243526_at	0.688293913	-2.386186087	2.872283726	0.006001305	0.024030743	-2.915996723
FGF13	protein_coding	205110_s_at	1.418217143	-2.102021428	2.869919466	0.006039764	0.024171336	-2.921834802
PBX1	protein_coding	212148_at	1.035326913	-0.081000022	2.866432216	0.00609691	0.024366034	-2.930439671
ATP8A2	protein_coding	219659_at	-0.526959565	-2.584341522	-2.861798265	0.006173622	0.024606993	-2.94186257
SCN7A	protein_coding	228504_at	-0.585353043	-4.835701739	-2.8591342	0.006218129	0.024743401	-2.948423673
THBS1	protein_coding	201108_s_at	0.745797709	-0.526263754	2.85589475	0.00627265	0.024928286	-2.956395996
NRIP3	protein_coding	222900_at	0.518291043	-1.53512187	2.855346441	0.006281922	0.024951396	-2.957744754
SNX7	protein_coding	205573_s_at	0.736149565	-4.584330435	2.854467069	0.006296818	0.024983071	-2.959907495
EMP1	protein_coding	201324_at	0.631498374	-1.138598643	2.853477725	0.006313617	0.025019661	-2.962340136
KIAA1045	protein_coding	213636_at	0.517418609	-2.584618957	2.84514192	0.006456816	0.02549177	-2.982812732
BMP8A	protein_coding	220204_s_at	-0.563256522	-3.02075913	-2.830848543	0.006709388	0.026297156	-3.017817579
BRS3	protein_coding	207369_at	-0.52645	-4.818581087	-2.825904393	0.006798863	0.026566108	-3.029896593
PCDH9	protein_coding	219737_s_at	-0.677835348	-1.915848978	-2.823386834	0.006844847	0.02672168	-3.036041412
[truncated: 69 more rows]
