# Supplementary material for: Comprehensive Analysis of Hub Genes Associated With Competing Endogenous RNA Networks in Stroke Using Bioinformatics Analysis
Source: Front Genet. 2022 Jan 12;12:779923. doi: 10.3389/fgene.2021.779923 (PMC8790239; doi:10.3389/fgene.2021.779923)
Supplement: Supplementary file 1 [file DataSheet3.ZIP › Figure 2-raw data/GSE58294_DEmRNAs_up and Down information.txt]

gene_name	logFC
ACSM2A	Down
TIMM8A	Down
SH3GL3	Down
SRCIN1	Down
CCDC127	Up
GLTP	Up
TM9SF2	Up
PRTG	Down
MIB1	Up
ENO1	Up
SHOX	Down
GYG1	Up
SPTLC3	Down
NOA1	Up
TTC1	Up
DHX32	Up
FAM133A	Down
WDR1	Up
TRAF7	Down
CXADR	Down
SMIM12	Up
RPN2	Up
AKIRIN2	Up
RAB11A	Up
ADIPOR2	Up
ATP5H	Up
SPG21	Up
OVOL2	Down
DCTN4	Up
HINT2	Up
USP37	Up
TOR1AIP2	Up
SH3GLB1	Up
SYCP1	Down
ERLIN1	Up
SDF2	Up
ABHD17A	Down
MAP3K1	Up
FBXO30	Up
SUSD1	Up
TCIRG1	Up
MTX1	Up
BRAP	Up
THSD4	Down
HNRNPL	Up
UBE2S	Down
AGFG1	Up
DCXR	Up
CTDNEP1	Up
ANXA7	Up
MCTS1	Up
ELF4	Up
GLYATL1	Down
ZNF536	Down
KPNA2	Up
UBE2A	Up
GAB1	Up
PMF1	Up
CARS	Up
C5orf51	Up
NAA60	Up
COX19	Up
FAM102A	Down
LATS2	Up
SLCO3A1	Up
USP3	Up
SLC22A4	Up
EMC8	Up
PDK3	Up
MAPK13	Up
NIPA2	Up
SHKBP1	Up
FAT3	Down
MSL3	Up
ENTPD1	Up
ATF6	Up
CD79B	Down
MANBAL	Up
RASEF	Down
PSMB5	Up
ETF1	Up
RRAGA	Up
DPF2	Up
JAGN1	Up
MIER2	Up
HCCS	Up
STRADA	Up
PSMD2	Up
GRK6	Up
ATP5B	Up
CTSK	Up
PPFIA1	Up
RPN1	Up
PARL	Up
NDUFS6	Up
VDAC3	Up
SPTLC2	Up
OTULIN	Up
GNPDA1	Up
FAM49B	Up
CHPF2	Up
PRRG4	Up
SPIB	Down
ZNRD1	Up
TSPAN14	Up
DNAJC15	Up
BRAF	Up
CPD	Up
POLE4	Up
KLHL18	Up
LECT2	Down
QSOX1	Up
NUP214	Up
XRCC2	Down
DNASE1L1	Up
HNRNPLL	Up
DUSP22	Up
VPS9D1	Up
PLXDC2	Up
JAK1	Up
NSDHL	Up
SF3A1	Up
SF3A2	Up
EME1	Up
FXYD1	Up
PTTG1	Up
BMP2K	Up
ATP6V1D	Up
SAP30	Up
DR1	Up
TNK2	Up
TMEM33	Up
SLK	Up
LHFPL2	Up
GLI4	Up
FAM120AOS	Up
GIT2	Up
MPC2	Up
COPG1	Up
NDUFA9	Up
ASB7	Up
PGP	Up
CUL4B	Up
TAF10	Up
GOLGB1	Up
MORF4L2	Up
ATXN1	Up
VPS35	Up
CES2	Up
PFDN1	Up
TXN	Up
KRTCAP2	Up
MCEMP1	Up
ZFYVE26	Up
PIK3R5	Up
UBAP2	Up
CCDC71L	Up
VCPIP1	Up
FAM98C	Up
FUCA2	Up
MESDC1	Up
F12	Up
ALDH3A2	Up
FXYD5	Up
GAGE1	Down
PPP5D1	Down
DHDDS	Up
LILRA5	Up
B3GALT4	Up
SMARCD3	Up
CRIPT	Up
PHF20L1	Up
PSEN1	Up
PIK3C3	Up
TNFRSF25	Down
PRCP	Up
ID3	Down
FIBP	Up
CWF19L2	Down
TRIM27	Up
CRTAP	Up
NMT1	Up
GTF2IRD2	Up
SAFB2	Up
SSR4	Up
GATS	Up
XPR1	Up
RAB7A	Up
ST6GALNAC3	Up
MAP2K6	Up
GLA	Up
ATP5L	Up
SLC46A3	Up
P4HA1	Up
DHX40	Up
KDM3B	Up
RNF7	Up
TST	Up
GMPS	Up
SLC12A6	Up
ARPP19	Up
CASP1	Up
ADCY4	Up
KAT7	Up
PTTG1IP	Up
TANC2	Up
HARBI1	Up
HEBP2	Up
IDH1	Up
LCN10	Down
PAPOLA	Up
NDUFB11	Up
RBMS3	Down
RGL2	Up
IMPAD1	Up
JTB	Up
HECW2	Up
STX8	Up
PDXK	Up
NPL	Up
IFI27L2	Up
VIPAS39	Up
ATXN2L	Down
CHRNA10	Up
UBE2G2	Down
YIPF1	Up
APMAP	Up
UBE2K	Up
PINX1	Down
ANXA1	Up
COX16	Up
PARP10	Up
FCRL4	Down
UVSSA	Up
KIAA1958	Up
DUSP1	Up
CDK19	Up
SNTB2	Up
FEZ2	Up
EAPP	Up
GTF3C2	Up
PDZD11	Up
EIF4E3	Up
RNF31	Up
SVIL	Up
CEBPD	Up
AP3M1	Up
ACIN1	Up
SNIP1	Up
SLC16A1	Up
ARAP3	Up
FAM175B	Up
ALPK1	Up
GPD2	Up
SGPL1	Up
ZNF428	Down
DHX38	Down
BAHD1	Down
RPS19BP1	Up
HOOK3	Up
CD163	Up
GLUD1	Up
SOAT1	Up
SUMO3	Up
ZNF668	Up
C1orf162	Up
TRAPPC5	Up
FAM172A	Up
IL18RAP	Up
ELMO1	Up
POTEM	Down
ATPAF1	Up
LSM12	Up
TCOF1	Down
RNF8	Up
NUBP1	Up
ANKRD22	Up
LAMP2	Up
PIGC	Up
SNX6	Up
MED31	Up
ACSS2	Up
TLR5	Up
SENP1	Up
UBL5	Up
PGLS	Up
DPM3	Up
PNKP	Up
DAD1	Up
NDUFA3	Up
NSMAF	Up
LSM2	Up
CALCOCO2	Up
SFXN5	Up
DERA	Up
CPQ	Up
MGST2	Up
GABRB2	Down
SUV420H1	Up
RFWD2	Up
POP4	Up
DTD1	Up
FAM102B	Up
STK4	Up
PPP5C	Down
ZNF467	Up
SUOX	Up
CASKIN1	Down
COX7A2	Up
STT3A	Up
ERGIC1	Up
FAM189B	Up
SERTAD3	Up
GPAA1	Up
ACSL3	Up
VSIG4	Up
HSPBAP1	Up
TMEM50A	Up
SLC2A3	Up
KATNB1	Up
CASP9	Up
LPAR4	Down
USP35	Up
F5	Up
DIRC2	Up
AVEN	Up
ATN1	Down
ATG7	Up
CARD6	Up
UBE2J2	Up
CREBRF	Up
GPCPD1	Up
VPS41	Up
NPC1	Up
CCDC64	Down
RRS1	Down
COX15	Up
UBALD2	Up
TOM1	Up
UBALD1	Up
TERF2IP	Up
PSMD12	Up
SPIDR	Up
MCTP2	Up
TMC6	Down
ZC3H3	Up
SHC4	Down
PDSS1	Up
RAB40C	Up
TSG101	Up
KIAA2013	Up
ZFYVE1	Up
MAPRE2	Up
IFT52	Up
LYSMD1	Up
LRRC59	Up
TAF3	Down
ME2	Up
SAP30L	Up
SET	Up
NAGA	Up
RRP36	Up
RPRD1B	Up
CNIH4	Up
CACNA1E	Up
SCRG1	Up
RARS2	Up
MFSD5	Up
VPS33B	Up
HAS3	Down
CLEC5A	Up
ZNF552	Up
ADSL	Up
TOR1B	Up
SLIRP	Up
GUSB	Up
CITED4	Up
SIRPD	Up
FAF1	Up
FAR2	Up
ABHD5	Up
GDI1	Up
SNX11	Up
TSHZ3	Up
GPR97	Up
ITFG2	Down
PAK3	Down
STAM2	Up
ZNF586	Up
MRPL43	Up
RBM22	Up
RITA1	Up
CACUL1	Up
VPS13A	Up
RGS19	Up
SPRED2	Up
C9orf69	Down
SLC38A10	Up
BOD1L1	Up
RNF169	Up
MYEOV2	Up
TRAF6	Up
MON1A	Up
MSRB2	Up
MMADHC	Up
SYTL3	Up
KBTBD7	Up
ALOX5	Up
LSM10	Up
PSMC3	Down
ITGAM	Up
ARMC12	Up
SCARB2	Up
SNX22	Down
CANT1	Up
IPCEF1	Up
MICU1	Up
FAM89B	Up
GGNBP2	Up
CDCA5	Up
CMTM7	Up
ALYREF	Up
SETX	Up
LINC00493	Up
TMEM260	Up
PIGS	Up
ANKRD36B	Down
TM9SF1	Up
MSRA	Up
FAM160A2	Up
TMED8	Up
LPCAT2	Up
COPRS	Up
TMEM258	Up
TCHP	Up
SSH2	Up
DOHH	Down
WSB1	Up
ADAMTSL4	Up
ERO1L	Up
KLF2	Up
MT2A	Up
WDR46	Down
USMG5	Up
RNPC3	Up
PFKFB4	Up
ILK	Up
SCCPDH	Up
PTPLAD2	Up
C11orf73	Up
NENF	Up
C7orf73	Up
PA2G4	Up
NCAPH2	Up
GAK	Up
PUS10	Up
FGF20	Down
ZNF580	Up
CARD8	Up
ADA	Up
CLEC4D	Up
RAP2A	Up
ARG1	Up
C19orf24	Down
C10orf12	Up
FAM155A	Down
NDUFA1	Up
BAZ2B	Up
PIDD1	Up
RPS6KC1	Up
NDST3	Down
CWF19L1	Up
LRRC28	Up
HTATIP2	Up
NDUFC1	Up
KIF1B	Up
VNN3	Up
PHKA2	Up
GORASP2	Up
EIF2AK2	Up
GADL1	Down
ACSM5	Down
TBCC	Up
C12orf75	Up
CARD16	Up
MGST3	Up
MRPS14	Up
TFE3	Up
ANKRD50	Up
MICAL3	Down
TMEM201	Down
ANTXR2	Up
RTN2	Up
DAGLB	Up
GNAI3	Up
MPPED2	Down
NR3C1	Up
RAP1GDS1	Up
SEC61G	Up
TBC1D13	Up
GGA1	Up
CTBS	Up
INO80C	Up
SLC17A5	Up
REEP4	Up
NEURL1	Down
MED8	Up
ALG6	Up
APBB1IP	Up
RNF38	Up
CYB561D2	Up
SFN	Up
RPUSD3	Up
INTS6	Up
SIPA1L1	Up
PKM	Up
DOK3	Up
HPSE	Up
TRIM69	Up
RNF166	Down
PPM1M	Up
TSEN34	Up
DIAPH2	Up
FAM160B1	Up
PML	Up
SRPK1	Up
LRRC25	Up
FAM63B	Up
LYRM1	Up
TFG	Up
CTRL	Up
RNF146	Up
TMEM120A	Up
CKLF	Up
UBE2F	Up
PLIN3	Up
SPHK2	Up
OLAH	Up
VAPA	Up
GDE1	Up
NFAT5	Up
USP25	Up
C14orf2	Up
MEF2A	Up
CSTA	Up
KLHL9	Up
RBX1	Up
YDJC	Up
CXCL16	Up
RAE1	Up
RNF175	Up
IFNAR1	Up
CLCN5	Up
ASCC1	Up
GABPB1	Up
PRMT1	Down
PFKFB3	Up
CCDC6	Up
GOLPH3L	Up
UBE2G1	Up
PRPF40A	Up
SOX7	Down
DPP8	Up
EZH1	Up
ATP1B3	Up
NFIL3	Up
PTPN23	Up
NDUFAF3	Up
MKL1	Up
OST4	Up
ABCD1	Up
TBC1D7	Up
OSBPL1A	Up
RLF	Up
CLIC3	Down
PGM1	Up
SREK1IP1	Up
SSH3	Up
DECR2	Up
UBE2E3	Up
PAFAH1B2	Up
RPL26L1	Up
C18orf8	Up
NSD1	Up
ANXA5	Up
WDFY3	Up
FXYD6	Up
VAMP7	Up
KCNJ2	Up
MEF2C	Up
NUP205	Up
MSX1	Down
AREL1	Up
TAX1BP1	Up
TMX4	Up
ARL6IP4	Down
ZNF566	Down
PLRG1	Up
NFKBID	Up
NLRP12	Up
GFPT1	Up
SIRPB1	Up
AMN1	Up
HDLBP	Up
S100A12	Up
S1PR3	Up
RHOG	Up
MX2	Up
FAM32A	Up
SHC1	Up
RNASE6	Up
PPP3R1	Up
CLEC1A	Up
STX6	Up
PIK3CG	Up
SCYL2	Up
SIX3	Down
C1QC	Up
PTK2B	Up
LILRA1	Up
TLR8	Up
INSC	Up
LTB	Down
OAZ3	Down
FDX1L	Down
CCR6	Down
EFTUD2	Up
ZNF521	Down
SMDT1	Up
SLA	Up
APOO	Up
GRAMD4	Down
KDM5B	Up
EIF4E2	Up
ADAM8	Up
SLX4IP	Up
MLLT1	Up
UQCRQ	Up
ELP5	Down
SLC26A8	Up
PELO	Up
TTC13	Up
RNF165	Down
SOX9	Down
NASP	Up
NBN	Up
RHOT1	Up
GALK1	Up
ZNF438	Up
MIB2	Up
KCNE1	Up
PLD4	Down
TAOK2	Up
SLC26A6	Down
ACKR4	Down
NUDT22	Up
NPEPPS	Up
OGFOD3	Up
HDHD1	Up
MAP3K15	Down
SMPD1	Up
PHF12	Up
PEX2	Up
HSDL2	Up
MGST1	Up
KLF7	Up
POLD1	Down
GMPR2	Up
SRGAP2C	Down
NOTCH1	Down
AKNAD1	Down
LTB4R	Up
CYBB	Up
DAPP1	Up
MKNK1	Up
STEAP4	Up
DMPK	Up
COX7B	Up
TAF15	Up
TPST2	Up
C8orf88	Up
EIF2B2	Up
AK2	Up
SLC38A7	Up
SERPINB8	Up
BMX	Up
HIST1H4H	Up
VPS37C	Up
IL1R1	Up
METTL25	Up
COG4	Up
C19orf54	Up
TUBA4A	Up
PKN1	Up
BRI3	Up
PRKDC	Up
TMEM216	Up
ARID5A	Up
BIRC2	Up
GNB4	Up
PPP2R5A	Up
SLC35D1	Up
CCRN4L	Up
SELT	Up
CD82	Down
PPP1R12C	Down
CYSTM1	Up
CERS4	Down
ZNF175	Up
CD7	Up
SERAC1	Up
RELT	Up
SPG11	Up
GLIS3	Down
ITGA1	Up
FES	Up
AP1G1	Up
THOC5	Up
STX11	Up
DCUN1D1	Up
NACC2	Up
FBXL5	Up
ACTR3C	Up
POLB	Up
SBNO2	Up
CR1	Up
DHCR7	Up
TRIP4	Up
TCN2	Up
ASPH	Up
PPCDC	Up
SOX11	Down
CDIPT	Up
SETD7	Up
SIGLEC7	Up
C1orf122	Up
IL1RAPL1	Down
NDUFB3	Up
C4orf3	Up
ATP6V0B	Up
ARL15	Up
PSME3	Up
CBX4	Up
TBC1D10A	Down
ELP4	Up
ZFP28	Down
BCL2A1	Up
RTFDC1	Up
PRELID1	Up
DRAP1	Down
SQRDL	Up
C1orf86	Up
AP3S1	Up
SLC31A1	Up
CIDEB	Up
MAP3K5	Up
CASP5	Up
ETV6	Up
MCMBP	Up
POLR3B	Up
AP3D1	Down
EPC2	Up
LYST	Up
GIPC1	Down
INTS3	Up
ZNF414	Up
MMP19	Down
SPRYD7	Up
JMJD6	Up
RPL22L1	Up
WIBG	Up
GTPBP1	Up
CEP164	Down
POLR2I	Up
TBL1X	Up
AKR7A3	Down
PLIN2	Up
ARL3	Up
CLOCK	Up
RBMS2	Up
THRAP3	Up
LAMTOR5	Up
KIAA0319L	Up
PPP4R1	Up
VPS51	Up
FARSB	Up
SLC36A4	Up
ZNF257	Down
DYNLT1	Up
GPER1	Up
MPZL3	Up
LY6G5C	Up
IRS2	Up
MARK3	Up
DPH3	Up
CMC2	Up
BROX	Up
FGGY	Up
ABCA1	Up
CD19	Down
FNDC3A	Up
MRPS18C	Up
PRR3	Up
SLC25A42	Down
SURF1	Up
DPY19L3	Up
ATRX	Up
VCAN	Up
MVB12B	Up
C11orf57	Up
ZNF615	Up
C5orf45	Down
GAS7	Up
SUMF1	Up
LRCH3	Down
MTMR3	Up
CHIC2	Up
TFAP4	Up
LRG1	Up
FBN2	Up
VARS2	Up
ARRDC4	Up
RNF135	Up
TLR2	Up
AMPD2	Up
TMUB2	Up
CCDC43	Up
NRD1	Up
TMEM208	Up
VPS53	Up
GALNT14	Up
DNAJA2	Up
RABEP1	Up
CD93	Up
C3orf38	Up
SNAPIN	Up
PIAS3	Up
TBC1D22A	Up
NUP153	Up
NIPBL	Up
DMRT2	Down
PCNX	Up
SEMA4B	Up
SLC45A4	Up
LIN7A	Up
CHAMP1	Up
MUL1	Up
FKBP9	Up
CENPN	Up
ARSG	Up
ZNF287	Down
RALBP1	Up
CYFIP1	Up
APBA2	Down
LUC7L3	Down
PLIN5	Up
TPM2	Down
BCAT1	Up
BHLHB9	Up
LXN	Up
CLPB	Up
PPP1R3B	Up
FAM199X	Up
SLC35F1	Down
FMO2	Down
HGH1	Up
ADRBK2	Up
ARHGAP26	Up
CTBP2	Up
PBX3	Up
SH2B3	Down
PNPLA3	Down
LRTOMT	Up
SYNGR1	Up
PGM2	Up
ZBTB33	Up
CXXC5	Down
TGFA	Up
CNPY3	Up
ACVR1B	Up
GABRA4	Down
CAMKK1	Up
ADRBK1	Down
ADH4	Down
GOLPH3	Up
SCO2	Up
ARF3	Up
LY96	Up
LIX1	Down
MS4A6A	Up
WWC2	Down
FBXO34	Up
MMP9	Up
ALKBH6	Up
PMP2	Down
SLAMF8	Up
MTFMT	Up
CFD	Up
TTC28	Down
GPR132	Up
PITPNA	Up
SLC29A4	Up
SCPEP1	Up
CMTM4	Up
SORT1	Up
SPTB	Down
CCR1	Up
TMUB1	Up
ZNF483	Down
PLD3	Down
ANKRD37	Up
CARKD	Up
CSNK1G1	Up
FCGRT	Up
KIF3C	Up
TMEM138	Up
C2orf76	Up
LILRB1	Up
ZNF592	Up
ST3GAL1	Up
TMEM38A	Up
IL1R2	Up
MYO1C	Down
COMMD3	Up
ALKBH2	Down
DPH2	Up
TGFBR3	Up
CST8	Down
TJP1	Down
F8	Up
WWP2	Up
IQSEC2	Up
ALX3	Down
KLHDC3	Down
FLVCR2	Up
FAM111B	Down
PIKFYVE	Up
GSK3B	Up
ANKRD6	Up
NDUFA4	Up
MRPL41	Down
PELI2	Up
ARL5B	Up
MEX3C	Down
AKAP11	Up
MEA1	Up
DDX39A	Up
LRFN5	Down
OSM	Up
PAK2	Up
TNKS	Up
NDUFA6	Up
GABARAPL2	Up
ARHGAP4	Up
PAX5	Down
FAM173B	Up
CXCR5	Down
ZNF776	Up
ACPP	Up
CWC25	Up
RBMXL1	Up
FAM178A	Up
TSTD1	Up
HIST1H4D	Up
CCNB2	Up
CHMP2A	Up
CAMKMT	Up
TAB3	Up
MT1G	Up
SLC12A9	Up
ADCK1	Up
ATG3	Up
GRHL2	Down
CHCHD1	Up
IRAK3	Up
DTNBP1	Up
TRIM21	Up
AOAH	Up
CTNS	Up
PIEZO1	Down
N4BP1	Up
ATP6V1C1	Up
MAP1S	Up
ECHDC3	Up
MS4A4A	Up
CCDC142	Down
MAN2A1	Up
RIN3	Up
PFN4	Up
ZNF385D	Down
G0S2	Up
FCHO2	Up
CYP2R1	Up
PCTP	Up
C14orf159	Up
TMEM39A	Up
COL5A3	Down
BTBD19	Up
CALHM2	Up
FAM114A2	Up
MYL6B	Up
C2orf80	Down
ACOX2	Up
RGL3	Up
LDLR	Up
FCAR	Up
ZNF35	Up
CD72	Down
PTMA	Down
CHMP7	Down
BTBD7	Up
NOL7	Up
BCL7A	Down
PLSCR1	Up
KCNH7	Up
IDI1	Up
FAM43A	Down
CECR6	Up
ACP6	Up
KLHL13	Down
CDADC1	Up
EMR3	Up
SSH1	Up
ARFIP1	Up
SLC22A1	Up
TAS2R38	Up
SLC7A1	Up
BRCA1	Up
GAB2	Up
ACAT1	Up
PKLR	Down
DHRS12	Up
CLDN9	Up
IMPDH1	Up
ABCB4	Down
C10orf128	Up
HINT1	Up
ZC3H15	Up
RPS21	Up
CXCR1	Up
NME8	Up
GGH	Up
DEFB108B	Down
KIAA0513	Up
TRAPPC6A	Down
RNF24	Up
TNFAIP6	Up
PTRH2	Up
IGF2R	Up
EPB41L3	Up
INSL3	Up
RAB36	Up
TBX3	Down
MTF1	Up
NPEPL1	Up
GLOD5	Down
MAGI1	Down
ZNF641	Up
ANG	Up
MRPL3	Up
EMR2	Up
DTX1	Down
GANC	Up
ALKBH7	Down
CEACAM1	Up
ANXA3	Up
APC	Up
CASC1	Up
PAPSS1	Up
WDR72	Down
TBC1D1	Up
SLC18A2	Up
TNNC2	Down
CDH26	Up
VASP	Up
PSENEN	Up
GFM2	Up
PDE1C	Down
DYSF	Up
PQLC1	Up
DDIT3	Up
NOS3	Down
TSPAN2	Up
MLC1	Down
CCDC157	Up
SLC39A4	Up
LDLRAD3	Up
EXOC6	Up
NR1D2	Down
TSC22D2	Up
PPP1R18	Up
MRAP	Down
ENAM	Down
TMEM45B	Up
FAM110B	Up
PIAS2	Up
EXOC8	Up
CCDC150	Down
UQCRC1	Down
PTP4A3	Down
IMMP1L	Up
MOSPD2	Up
GPR160	Up
FNIP2	Up
CCDC17	Up
DRAM1	Up
SPRY3	Up
PPP1R3C	Down
ZMAT2	Up
ING5	Down
HLX	Up
HESX1	Down
AGTRAP	Up
DCTN6	Up
TOR2A	Up
ESRP1	Down
TM6SF1	Up
GOLGA6L2	Down
DUSP10	Up
ORC2	Up
HGD	Down
CAMTA2	Up
CCSAP	Up
KCTD21	Up
ATF5	Down
RRM2B	Up
OSTC	Up
TFEC	Up
CDC45	Up
PHTF1	Up
AGPAT9	Up
ATP8B1	Down
HCG27	Up
ZNF26	Up
LIMK2	Up
CLIC4	Up
ARSD	Up
ANKRD32	Up
SLC1A3	Up
REPS2	Up
CD55	Up
TLR10	Up
DSE	Up
ZNF775	Up
WWC3	Up
PTAR1	Up
EFCAB12	Up
ZAP70	Down
ZNF439	Down
FPR2	Up
MBOAT2	Up
KPNA6	Up
SLC17A6	Down
KIF20A	Up
CAPN3	Up
PPP4C	Up
TMEM165	Up
AATK	Up
BRWD1	Up
PLEKHG3	Up
PPP1R35	Up
KCNE3	Up
URGCP	Up
MMP26	Down
HTRA1	Up
EFEMP2	Up
SNRNP40	Up
STS	Up
HMP19	Up
SH2D2A	Up
TWIST1	Down
SPATA2L	Up
FKBP5	Up
GALNT15	Down
CYP4F2	Up
SGMS2	Up
SMG5	Up
RNASE2	Up
TMCO3	Up
ZNF33B	Up
IL21R	Down
KRCC1	Up
NFIB	Down
TFEB	Up
MRPL12	Down
PDLIM7	Up
COL9A2	Up
SULT1C2	Down
SH3BP5L	Up
PRMT5	Up
TMEM185B	Up
PRC1	Up
ACSL1	Up
FCGR1B	Up
GDPD3	Up
EPHB4	Up
MTL5	Up
FMNL3	Down
ANXA9	Up
SLC38A5	Down
KNOP1	Down
ZNF705G	Down
AGTPBP1	Up
FOCAD	Up
KLHL8	Up
HES1	Down
KCNA1	Down
MXD3	Up
CDCA2	Up
SLC22A15	Up
TPST1	Up
TUBB6	Up
GRIP2	Up
SKI	Up
CD58	Up
LCAT	Up
ATP6V1C2	Down
DLGAP5	Up
ABHD4	Up
VAV3	Up
C7orf34	Up
EED	Up
UBE2C	Up
B3GALT1	Down
PLCB4	Down
ERI3	Down
ANKRD55	Up
TMEM234	Up
HDAC11	Up
CCM2L	Up
KCNRG	Up
HELZ2	Up
RNF217	Up
METTL20	Up
NLRX1	Up
ZNF793	Down
METTL6	Up
USP43	Down
ODF3B	Up
TAF8	Up
CEP290	Down
SCN11A	Down
CCR2	Up
ZNF30	Down
ADAT3	Up
DDIT4L	Up
EPHB1	Up
TTPA	Down
CREB1	Up
ITPRIP	Up
KIF11	Up
RAB32	Up
GAPT	Up
GPR84	Up
LRRC4	Up
IL17RE	Down
NEK6	Up
TENM2	Down
PLOD1	Up
RAB43	Up
C16orf46	Down
FUT8	Up
VPS54	Up
LRP5L	Up
NAA25	Down
SAMD9L	Up
SSMEM1	Down
C5orf63	Down
PRMT2	Up
PAQR6	Up
ESF1	Down
PLB1	Up
ATP10D	Up
KAT2B	Up
SPAG9	Up
DLGAP4	Down
PTPRCAP	Up
EMR1	Up
PXK	Up
GK	Up
SRD5A3	Up
POC1A	Up
DBN1	Up
RRAGD	Up
ZNF593	Down
MKKS	Up
ZNF462	Down
PLA2G15	Up
LPAR2	Up
EXOC6B	Up
RRP12	Up
DPF3	Down
ZNF281	Up
FBXO28	Up
TCTEX1D2	Up
QPCT	Up
KIF4A	Up
FGF9	Down
INVS	Up
ADIRF	Up
XPO4	Up
N6AMT1	Down
PABPC1L	Up
CDK14	Up
FRAT1	Up
SFR1	Up
DSC2	Up
LIN54	Up
PPP2R1B	Up
CC2D2B	Up
C10orf32	Up
GLT1D1	Up
CRISPLD2	Up
TMEM88	Up
ENOX1	Down
FCHSD2	Up
SIPA1L2	Up
TACR1	Down
DENND1B	Up
SNX29	Down
ZNF160	Down
MTMR11	Up
TCAP	Down
INTS7	Up
TFDP1	Up
ANKRD39	Down
USP49	Up
ZNF432	Up
TCTE3	Down
LMNB1	Up
MBOAT7	Up
SMPDL3A	Up
RNF141	Up
PSD3	Down
C11orf63	Down
VMP1	Up
MATK	Down
MAN1C1	Down
ZNF595	Down
ZCCHC18	Down
GRIP1	Down
PPIL1	Down
SATB2	Up
C5orf42	Down
SBF2	Up
AVIL	Up
RCBTB1	Up
NPHP1	Down
HMOX1	Up
SELP	Up
PREX1	Down
MME	Up
COX6C	Up
PRKCI	Up
CCNB1	Up
COPS2	Up
ABCC2	Up
MEGF9	Up
VNN1	Up
NUSAP1	Up
TCN1	Up
LAMTOR3	Up
FHOD3	Down
FBXO38	Up
NR2F2	Down
PGLYRP1	Up
ITPR3	Down
EBF1	Down
IFI6	Up
CTGF	Down
FAM76B	Up
GPR27	Up
CDKN3	Up
KCNJ15	Up
STOM	Up
PPM1F	Up
DGAT2	Up
SPATA6	Up
DCAKD	Up
SNRPG	Up
FCGR1A	Up
KHDRBS3	Down
IRF7	Up
HCN3	Down
GOLM1	Up
CREB5	Up
KIAA0226L	Up
NPTXR	Down
TOMM5	Up
MOB4	Up
LRP10	Up
PSRC1	Up
LYG1	Up
MIS18A	Down
ACOT7	Up
RLTPR	Down
CGRRF1	Up
PLA2G4A	Up
USP8	Up
KATNAL1	Up
RPL34	Up
NAIP	Up
PSG1	Down
RORC	Down
COX7C	Up
CYB5R4	Up
CYP4F3	Up
MPZL2	Up
ZFAND3	Up
SPAG6	Up
TBX19	Up
CDH24	Down
ZNF385A	Up
STK32B	Up
ENAH	Down
SLC37A3	Up
TNFRSF10C	Up
ABCC10	Up
EPB41L1	Down
PDZD8	Up
SIPA1	Up
TMEM170B	Up
CLEC4E	Up
GALNT3	Up
SRBD1	Up
JAKMIP1	Up
ADAP2	Up
PEG3	Down
ST6GALNAC2	Up
SALL3	Down
GRN	Up
MPHOSPH9	Up
MT1E	Up
ANKRD49	Up
C1orf226	Up
LMBRD2	Up
JUP	Down
AMOTL2	Down
C17orf104	Down
C9orf78	Up
UGT2B28	Down
SLPI	Up
LONRF1	Up
ZNF594	Down
STMN1	Up
KCNN4	Down
RNASE4	Up
CCDC168	Down
EVA1B	Down
GPM6A	Down
OPA1	Up
RNPEP	Up
NDUFB2	Up
TAF1D	Up
CTRC	Up
MYL5	Down
LIMCH1	Down
SMUG1	Up
DHRS3	Down
MFN2	Up
CBY3	Down
INPP5B	Up
LPAR6	Up
C3orf62	Up
NIPSNAP3A	Up
ASPRV1	Up
GRB14	Down
DOCK3	Down
LSMEM1	Up
ARSB	Up
FADD	Up
MTFR2	Up
TRPM6	Up
SERPINB9	Up
RFX2	Up
HIST1H1T	Up
GAS2L1	Up
NECAP1	Up
OSGIN2	Up
FGD4	Up
MMP25	Up
PHACTR1	Up
NETO2	Up
MYCT1	Down
SAMSN1	Up
KYNU	Up
CNTN4	Down
SERPINB2	Up
SECTM1	Up
KLHL34	Down
FLT3	Up
SLIT1	Up
PRRT2	Down
HNMT	Up
PIGW	Down
FAM26F	Up
SYN2	Up
LSM3	Up
MTMR7	Up
GLIS2	Up
CD36	Up
SLC5A9	Up
TNFSF18	Down
DNAL1	Down
SLC15A1	Down
HHAT	Down
PLD1	Up
TUB	Down
DNAH11	Down
IL23A	Down
NSUN7	Up
KCNG1	Down
TP53I3	Up
ACTA2	Up
ACP5	Down
NKAP	Up
SLC11A1	Up
RHEBL1	Down
ZNF77	Down
RGL1	Up
EFCAB2	Up
ZFYVE16	Up
ADCY10	Down
PIWIL1	Down
GPR19	Up
SLC18B1	Up
HAT1	Up
HAL	Up
NUP62CL	Down
ANKRD36	Down
GLB1L2	Up
COL1A2	Down
ZNF570	Down
FKBP1B	Up
ZNF777	Up
TBCE	Up
AFF3	Down
STRBP	Down
RBM45	Up
ADRB2	Up
DDIAS	Up
TP53I11	Up
TECPR2	Up
ST20	Up
PAXBP1	Up
FSD1L	Up
ZNF551	Up
SLC22A18	Up
HIP1R	Down
MOSPD1	Up
APIP	Up
POF1B	Down
TMEM8A	Up
ERCC8	Up
ARID5B	Up
SPRY1	Down
GCM1	Up
ZMYND15	Up
ITM2C	Down
ST3GAL6	Up
FAM114A1	Up
SULT1B1	Up
MAOA	Up
WFDC8	Down
PRKAB2	Up
C1orf21	Up
RHOH	Down
HOXA13	Down
CYP2C9	Down
ITPRIPL1	Up
CLDN8	Down
DDR2	Down
TRIB1	Up
STEAP3	Up
ATRNL1	Down
SKIL	Up
ZMAT4	Down
CR2	Down
ZNF585A	Up
RBFOX1	Down
MPO	Up
ZNF239	Down
CD27	Down
HOXB3	Down
BMPR1B	Down
C3AR1	Up
KREMEN1	Up
KCNJ13	Down
ZFP14	Down
ASGR2	Up
NRBF2	Up
B3GAT2	Down
ACVR1	Up
IL18R1	Up
C5	Up
OSBPL10	Down
C3orf70	Up
GLDC	Up
CAP2	Down
RPS6KB1	Up
PIFO	Down
HMGB2	Up
MLF2	Up
CCDC23	Up
CMTM1	Up
PAPSS2	Up
CBR3	Down
CLN8	Up
ACP1	Up
SEMG1	Up
TBC1D19	Up
BDNF	Down
DHRS13	Up
TPH1	Down
ZNF507	Down
VANGL2	Down
ZWINT	Up
CACNG8	Down
FREM3	Down
SETD9	Up
AMDHD1	Up
TCL1A	Down
MKRN1	Up
CASQ1	Up
OAS1	Up
STON2	Up
BEX2	Down
FAM209B	Up
NT5DC4	Up
FMNL2	Up
ANKRD9	Up
SLC35G2	Up
PNPLA1	Up
SLC4A8	Up
IFIT5	Up
NCEH1	Up
BIRC5	Up
RSL24D1	Up
BAK1	Down
PROX1	Down
SIGLEC8	Down
WDR41	Up
GNGT1	Down
RPH3A	Up
QPRT	Up
FBXL13	Up
ZNF649	Down
AXIN2	Down
STXBP5	Up
SFTPB	Up
SPOCK1	Up
SYNGR3	Up
NQO2	Up
ZNF470	Down
CD109	Up
FOLR3	Up
COMMD6	Up
SEMA4A	Up
ZNF625	Down
EPHX2	Down
ARHGAP32	Down
EFNA5	Up
CYP1B1	Up
PENK	Up
LRRK1	Up
HIST1H3I	Down
DRC1	Up
SOX30	Down
CEP128	Up
VCPKMT	Up
HBEGF	Up
ANKRD30B	Down
CD274	Up
FFAR2	Up
BEST1	Up
C12orf42	Down
ETV5	Up
TOPORS	Up
CSNK1E	Up
SRRM5	Down
NOG	Down
NFIA	Up
NOV	Up
YOD1	Up
KCNV1	Down
ABCG1	Up
CLEC12B	Up
EDIL3	Down
NANOG	Down
POU6F1	Down
PRSS35	Down
NUDT13	Down
CCDC141	Down
PBK	Up
UNC93A	Down
ROPN1L	Up
LACE1	Down
PDE9A	Down
MROH6	Up
GADD45A	Up
CCPG1	Up
C9orf84	Up
GNAZ	Down
SIGLEC5	Up
ATP7B	Up
SIAH3	Down
LONRF2	Down
P2RX5	Down
COL4A3	Down
NHSL2	Up
NLGN3	Up
FOSB	Up
CORO2B	Down
TMEM261	Up
TMEM136	Down
MCOLN2	Up
IFITM10	Up
RILPL1	Up
CDKN2B	Up
ELAVL2	Down
KANK3	Down
PRL	Up
C5orf30	Up
RAB18	Up
SEMA3C	Up
POU3F2	Down
NRG1	Up
MXRA7	Up
CCR7	Down
HMMR	Up
MB21D1	Down
FCRL1	Down
ZNF608	Up
ZNF23	Down
UPB1	Up
VEGFA	Up
BTNL3	Down
PTMS	Down
ESM1	Down
PTRHD1	Up
CCDC14	Up
CCDC88C	Up
PLS1	Up
RNASE1	Up
ZNF549	Down
OR2B6	Up
PPEF1	Up
SOX8	Down
TSGA10	Down
USP44	Down
HTR2A	Down
TDRD10	Up
RS1	Up
UCN	Up
FRMD4B	Up
USF1	Up
ZNF697	Up
SPAG17	Up
TMC4	Up
KIAA1257	Up
CDCA7	Up
KL	Up
HIST1H2AE	Up
PMEPA1	Down
CCL8	Down
SLC7A5	Up
NELL2	Down
ADM	Up
SNX31	Down
COL4A1	Up
RECK	Up
TSPAN13	Down
RSPH1	Down
METTL7B	Up
GBP6	Up
SYTL2	Up
ZNF781	Down
MEST	Down
EXTL2	Up
ZNF765	Up
CABP5	Down
FAM217A	Down
SLC51A	Up
SCN9A	Up
CCDC70	Up
IL1RAP	Up
RAB2B	Up
HIP1	Up
FBXO32	Up
SDC1	Up
CHST13	Up
GPR22	Up
PAM	Up
CLEC2B	Up
ZNF404	Down
C2orf15	Down
C9orf66	Up
C9orf47	Up
CILP	Up
KCNH8	Down
CLSPN	Up
C1orf56	Up
LANCL3	Up
PTX3	Up
SOCS3	Up
ZKSCAN3	Up
B4GALT5	Up
KDM4D	Down
GFPT2	Up
CASC5	Up
NT5E	Down
COL5A1	Down
MERTK	Up
CLIC2	Up
FHDC1	Up
DOCK4	Up
SLC36A1	Up
PDX1	Down
AGO2	Up
ADCYAP1R1	Down
SFRP2	Down
NECAB2	Up
HORMAD1	Up
NCAM1	Down
VSIG10L	Up
CHN1	Up
RAD51B	Up
LAMP5	Up
TRAPPC3L	Down
SPON1	Down
ZNF665	Down
CDK5R1	Up
CLCN4	Up
LARGE	Down
CELSR1	Down
IKBIP	Up
CAPN5	Down
SLC7A11	Up
AOC2	Up
SH3RF1	Down
ANLN	Up
WLS	Up
STEAP1	Down
KIAA1107	Up
B3GNT5	Up
SLC38A6	Up
CAMSAP2	Up
PNMA3	Down
PFDN4	Up
TEX12	Down
PLK2	Up
IP6K3	Down
MTUS1	Down
PTGR1	Up
SMAD1	Up
TBC1D12	Up
PKD1L1	Down
ADRA1A	Down
NMNAT2	Up
LRRC6	Up
RPIA	Up
DOCK9	Down
GYPC	Down
SLC7A9	Up
SLFN12	Up
RAB20	Up
PARM1	Down
PDZK1IP1	Down
LRRN1	Up
KBTBD3	Up
GRB10	Up
DPPA2	Down
SIGLEC6	Down
CCNJL	Up
CD79A	Down
ZNF619	Up
TNNI3K	Up
TCL1B	Down
RMDN2	Up
ELOVL4	Down
GPX8	Down
FRRS1	Down
USP18	Down
EIF2AK1	Up
MACROD2	Down
ZNF138	Down
NAT1	Up
VASH1	Up
ZNF850	Down
SGK2	Down
ZNF132	Down
DHRS9	Up
MYO3A	Down
ZNF415	Down
TENM1	Up
CEACAM5	Down
DSEL	Up
SYCP3	Up
KIR2DL4	Up
CD22	Down
CACNA2D1	Down
DCAF10	Up
TMEM92	Up
ZNF268	Down
E2F8	Up
RCAN2	Up
ATF3	Down
IL1RL1	Up
DTHD1	Down
SLC25A40	Up
COPZ2	Up
RLN2	Down
C1orf115	Up
ADAM9	Up
ADORA2B	Up
PLAC8L1	Up
CISD2	Up
PADI4	Up
HIST1H4E	Up
ZNF492	Down
CA4	Up
RBP7	Up
TPPP3	Down
B3GALT2	Down
AIM2	Up
TAF4B	Down
AGBL3	Down
TRIM6	Up
CADM1	Up
FPR3	Up
C4orf26	Down
PANX3	Down
AADAT	Down
CNTNAP2	Down
ANGPT1	Up
CCDC7	Down
CLDN23	Down
C1QB	Up
SAMD4A	Down
ANKRD18A	Down
TNIP3	Up
DEFA4	Up
ZNF610	Down
CAMP	Up
FHL2	Up
ELFN1	Down
ASPN	Down
SLCO4C1	Up
FCRL2	Down
TEK	Down
MAP3K7CL	Down
DGKK	Down
ABHD17C	Up
GZMH	Up
NXF3	Up
TPX2	Up
KIF27	Up
CD34	Down
ZC3H12C	Up
DNAJC6	Up
CDC20	Up
ARHGAP29	Up
HOOK1	Down
VWDE	Down
POLR2K	Up
NCAPH	Up
CCDC62	Up
NET1	Down
KLHL14	Down
TREML1	Down
SLC22A16	Up
RERGL	Down
SPX	Down
HERC5	Up
DPM2	Down
FAM132B	Up
SSTR2	Down
ISM1	Down
HOXC10	Down
BUB1	Up
MADCAM1	Up
GPR34	Up
OSBPL6	Up
CMTM5	Down
CALD1	Down
TBC1D30	Up
WDR86	Up
FGF13	Up
PBX1	Up
ATP8A2	Down
SCN7A	Down
THBS1	Up
NRIP3	Up
SNX7	Up
EMP1	Up
KIAA1045	Up
BMP8A	Down
BRS3	Down
PCDH9	Down
[truncated: 69 more rows]
