# Supplementary material for: Comprehensive Analysis of Hub Genes Associated With Competing Endogenous RNA Networks in Stroke Using Bioinformatics Analysis
Source: Front Genet. 2022 Jan 12;12:779923. doi: 10.3389/fgene.2021.779923 (PMC8790239; doi:10.3389/fgene.2021.779923)
Supplement: Supplementary file 1 [file DataSheet3.ZIP › Figure 2-raw data/GSE58294_expr.csv]

Gene.Symbol	id	GSM1406033	GSM1406034	GSM1406035	GSM1406036	GSM1406037	GSM1406038	GSM1406078	GSM1406066	GSM1406077	GSM1406076	GSM1406075	GSM1406074	GSM1406073	GSM1406072	GSM1406071	GSM1406070	GSM1406069	GSM1406068	GSM1406065	GSM1406067	GSM1406064	GSM1406063	GSM1406062	GSM1406061	GSM1406060	GSM1406059	GSM1406058	GSM1406057	GSM1406056	GSM1406055	GSM1406054	GSM1406053	GSM1406052	GSM1406051	GSM1406050	GSM1406049	GSM1406048	GSM1406047	GSM1406046	GSM1406045	GSM1406044	GSM1406043	GSM1406042	GSM1406041	GSM1406040	GSM1406039
HBB	209116_x_at	7.1728	6.6815	6.7572	6.5753	6.3141	6.0237	6.13872	6.43625	5.464	6.76304	6.04486	6.1038	5.72224	5.97379	5.70386	6.16998	6.16148	6.23608	6.79527	6.06495	6.23644	6.89115	6.49032	6.22621	6.53886	6.19882	6.36012	6.3775	6.5136	5.8485	6.3571	6.1251	6.0778	6.6615	6.5434	6.116	5.6534	6.292	6.1031	6.4301	6.5993	6.2656	6.7545	6.1702	6.3607	6.2882
FTL	212788_x_at	7.0248	6.6737	6.7622	6.4991	6.3734	6.0533	6.31011	6.34129	5.40291	6.69015	5.90025	5.97867	5.72049	5.94293	5.55615	6.01928	6.04474	6.3972	6.92312	5.84434	6.12303	6.71774	6.26904	6.05709	6.45323	6.09582	6.28417	6.23473	6.38889	5.7742	6.338	6.1344	6.1342	6.4966	6.5324	6.1728	5.7106	6.3368	6.0198	6.4394	6.5585	6.0881	6.6218	6.1475	6.3605	6.2635
RPL32	200674_s_at	7.0026	6.622	6.6362	6.3923	6.4868	5.868	6.36156	6.12846	5.38141	6.59397	5.72012	5.80347	5.68291	5.87132	5.57639	6.22368	5.87106	6.36556	6.96553	5.70163	5.94843	6.42479	6.3111	5.94247	6.32621	6.03318	6.25364	6.23554	6.15627	5.6629	6.0591	6.042	6.0424	6.3369	6.4028	5.9748	5.569	6.0182	6.013	6.2776	6.4232	5.9205	6.5291	6.1667	6.3158	5.9847
FTH1	200748_s_at	7.0413	6.6022	6.6006	6.3182	6.1939	5.9275	6.18683	6.0561	5.25981	6.77626	5.79854	5.82912	5.63076	5.81188	5.36149	5.9526	5.9256	6.42333	6.93803	5.81228	5.99316	6.53526	6.18435	5.95409	6.3489	5.98369	6.1889	6.02796	6.2775	5.5627	6.1674	5.975	5.8586	6.3803	6.3645	5.9283	5.5918	6.1106	5.7594	6.2712	6.5671	5.9053	6.6291	6.0042	6.1321	6.039
RPL37A	201429_s_at	6.8415	6.4874	6.6115	6.3109	6.4827	5.8628	6.20095	5.96739	5.32163	6.45566	5.63193	5.74228	5.54653	5.85208	5.54269	6.12573	5.70502	6.27249	6.87405	5.62038	5.94818	6.29517	6.23417	5.78621	6.26389	5.92897	6.08468	6.00676	6.12982	5.6341	5.9582	6.034	5.9768	6.2866	6.2359	5.9626	5.5344	6.0187	5.9174	6.142	6.2098	5.8457	6.4241	6.0914	6.2354	5.857
TMSB4X	216438_s_at	6.8637	6.5884	6.3814	6.1119	6.1863	5.8643	6.07053	6.05283	5.21586	6.71141	5.77476	5.71942	5.58734	5.77745	5.54881	5.95132	5.85936	6.16301	6.69036	5.67568	5.90973	6.50177	5.98307	5.92236	6.09943	5.86776	5.8536	5.92066	5.98404	5.6185	6.0591	5.8132	5.8761	6.0028	6.354	5.9388	5.5036	5.8861	5.9841	6.1014	6.5752	5.8116	6.6623	6.1362	6.3704	5.9526
ACTB	224594_x_at	6.7143	6.2908	6.358	6.2504	5.9853	5.7874	6.03031	6.184	5.24203	6.48743	5.81933	5.84251	5.51981	5.76891	5.52263	5.96485	5.97012	6.1249	6.4929	5.91542	5.93873	6.60443	6.13823	6.03001	6.276	5.93423	6.1475	6.05953	6.17473	5.5879	6.0564	5.9602	5.9048	6.2673	6.2304	5.8363	5.5203	6.083	5.803	6.0628	6.2922	5.9414	6.3683	5.8239	5.9916	5.9522
TMSB10	217733_s_at	6.8982	6.5438	6.6071	6.3258	6.354	5.8967	6.1054	5.88317	5.26896	6.54151	5.59883	5.54679	5.52584	5.64185	5.36872	5.90483	5.72927	6.19923	6.80999	5.59937	5.86139	6.20656	6.0027	5.65038	6.07868	5.8268	5.96023	5.88397	6.07609	5.6166	6.1337	6.0644	5.9947	6.1184	6.3158	5.9687	5.5425	6.1289	5.8708	6.1424	6.3333	5.9247	6.5413	6.0421	6.1733	5.9913
RPL14	213588_x_at	6.928	6.5274	6.5347	6.2266	6.5648	5.8951	6.07955	5.84056	5.19866	6.51662	5.57925	5.63597	5.51981	5.61791	5.38445	6.00763	5.69004	6.097	6.62586	5.61432	5.75611	6.23597	6.0698	5.78085	6.10121	5.80882	5.96962	5.97249	6.04193	5.5048	5.9174	5.9685	5.9136	6.2264	6.3078	5.9293	5.4627	5.9758	6.0075	6.2256	6.4096	5.8383	6.6342	6.1387	6.2554	5.9171
COX2	1553570_x_at	6.8659	6.3836	6.5126	6.206	6.1194	5.8758	6.08747	6.12988	5.3022	6.33486	5.75493	5.82058	5.56272	5.65574	5.49374	5.86903	5.86171	6.24209	6.29373	5.68828	5.90326	6.42749	6.06143	5.8629	6.18828	5.79732	6.01695	5.91494	6.13551	5.6942	5.9628	5.8359	5.9626	6.1179	6.2884	5.9456	5.5449	6.0357	5.8457	6.2046	6.2017	5.8841	6.3774	5.9361	6.1589	6.0148
RPL23A	203012_x_at	6.7282	6.3928	6.4432	6.2368	6.3345	5.8034	6.16552	5.95038	5.26964	6.31743	5.6408	5.71155	5.50689	5.79317	5.4802	6.01377	5.68023	6.26514	6.75318	5.63661	5.88658	6.27069	6.04634	5.7891	6.15978	5.87195	5.98522	5.98673	6.12371	5.59	5.9196	5.8463	5.8892	6.121	6.1911	5.9266	5.491	5.9923	5.881	6.0746	6.1725	5.8331	6.3904	5.9385	6.1174	5.9243
EEF1A1	213477_x_at	6.7682	6.4426	6.4573	6.1096	6.3297	5.7282	6.07385	5.98762	5.136	6.4041	5.61113	5.661	5.39759	5.75594	5.57899	6.01316	5.75513	6.2027	6.75508	5.70605	5.89576	6.31214	6.06377	5.95692	6.14509	5.92202	6.04957	5.92933	5.97151	5.409	6.0105	5.7773	5.8573	6.0624	6.2837	5.8864	5.389	5.911	5.8618	5.9247	6.2958	5.6214	6.4043	5.9252	6.0702	5.8843
RPS4X	213347_x_at	6.7501	6.3289	6.326	6.1808	6.2366	5.6517	6.08285	6.05745	5.22865	6.28289	5.57309	5.72964	5.50282	5.77893	5.45625	5.9612	5.62534	6.1991	6.71696	5.54642	5.97429	6.39954	6.14695	5.80701	6.13689	5.89372	5.93001	5.99975	6.14208	5.5094	5.7126	5.8378	5.8211	6.0001	6.1176	5.7591	5.4339	5.8023	5.7293	6.0473	6.1303	5.8104	6.4019	5.8486	5.937	5.7295
RPL19	200029_at	6.7992	6.4161	6.5092	6.1955	6.4239	5.7429	6.15218	5.81541	5.24009	6.36398	5.47045	5.58602	5.47174	5.63128	5.40742	5.98687	5.583	6.13409	6.62794	5.45429	5.69908	6.11022	6.09947	5.66193	6.07885	5.74359	6.00243	5.96684	5.93623	5.4013	5.8287	5.8686	5.8897	6.0773	6.1807	5.8168	5.4268	5.8925	5.8265	5.981	6.1479	5.6506	6.3956	5.9759	6.1598	5.8733
RPL37	200092_s_at	6.799	6.355	6.373	6.1018	6.4337	5.7168	6.09238	5.92886	5.09374	6.44922	5.53577	5.60589	5.37686	5.74396	5.49374	6.04244	5.6817	6.09243	6.73277	5.59076	5.83992	6.26306	6.09302	5.69633	6.07093	5.76861	5.89263	5.88279	6.00242	5.3208	5.8526	5.8176	5.9053	5.9391	6.1837	5.7539	5.3865	5.7558	5.8529	5.9512	6.3141	5.5776	6.417	6.0012	6.1298	5.7752
RPL30	200062_s_at	6.6837	6.3894	6.3833	5.9694	6.4245	5.6486	5.98654	5.75406	5.17227	6.44873	5.42325	5.46514	5.36483	5.67428	5.53945	6.00948	5.69979	6.11539	6.69107	5.50789	5.66904	6.0866	6.05771	5.81128	5.95488	5.80701	5.83169	5.90344	6.00143	5.3942	5.7465	5.7313	5.8838	5.8948	6.1695	5.8102	5.3191	5.8149	5.7589	5.8752	6.2813	5.6412	6.2945	5.8653	6.1614	5.8196
RPS12	213377_x_at	6.6721	6.2583	6.3124	6.0577	6.2058	5.6899	5.92264	5.92634	5.05857	6.45158	5.37643	5.51523	5.31067	5.58803	5.40851	5.90119	5.59842	6.08507	6.65702	5.38321	5.66433	6.19782	5.93399	5.73622	5.95613	5.65075	5.81885	5.80101	6.00072	5.4649	5.8409	5.7929	5.8055	5.9268	6.2192	5.8123	5.366	5.9558	5.7296	6.0168	6.1394	5.7804	6.2504	5.8089	5.9585	5.8288
NACA	200735_x_at	6.6533	6.1976	6.3295	6.1056	6.0905	5.6211	5.9961	5.8847	5.18372	6.25022	5.50803	5.59447	5.36535	5.68498	5.33145	5.89088	5.63223	6.19588	6.68523	5.46947	5.87975	6.21866	6.00857	5.71345	6.09683	5.58518	5.8454	5.80023	5.92836	5.4439	5.7761	5.8021	5.6961	6.1305	6.0198	5.6884	5.2741	5.7445	5.6571	5.9868	6.0255	5.6218	6.3786	5.7804	5.9295	5.6781
RPLP2	200908_s_at	6.4031	6.0313	6.1193	6.0718	6.0654	5.773	5.99149	5.92515	5.1473	6.1533	5.45725	5.67919	5.41986	5.68829	5.37143	5.86411	5.59547	6.02622	6.51344	5.41423	5.65237	6.20565	5.92917	5.74992	5.89708	5.72948	5.76389	5.75647	6.0051	5.567	5.8713	5.7596	5.8146	5.7975	6.1436	5.8137	5.3735	5.8668	5.6796	5.9049	6.0252	5.756	6.224	5.755	5.8981	5.8615
RPL24	214143_x_at	6.5356	6.2277	6.2695	5.9676	6.3682	5.5228	6.06373	5.69575	5.18877	6.24836	5.46331	5.35632	5.31889	5.60944	5.51157	5.98921	5.64292	5.8154	6.47107	5.55909	5.75804	6.01523	6.02165	5.62022	6.02589	5.67477	5.85588	5.89591	5.90356	5.224	5.6678	5.6989	5.6489	5.9173	5.9705	5.6803	5.176	5.785	5.6777	5.7631	6.0939	5.576	6.2437	5.7375	5.9812	5.5546
RPS14	208645_s_at	6.5754	6.2248	6.349	5.9325	6.2392	5.6776	5.99626	5.67873	5.13122	6.32475	5.23088	5.30844	5.21875	5.56333	5.49279	5.89172	5.43037	6.06487	6.66268	5.33097	5.54634	5.95219	5.97578	5.57091	5.68171	5.54502	5.70821	5.7979	5.79498	5.4006	5.7136	5.749	5.8109	5.935	6.0519	5.8531	5.2578	5.8495	5.7863	5.9257	6.0772	5.6423	6.1418	5.7622	6.0731	5.7517
HLA-E	200904_at	6.4497	6.0318	6.159	6.0794	5.8485	5.6517	5.97272	5.87641	4.99514	6.12499	5.60118	5.62578	5.34729	5.56818	5.19925	5.80833	5.66324	5.75452	6.38609	5.54722	5.78021	6.26609	5.95474	5.5746	6.10137	5.7469	5.90672	5.77868	5.91157	5.36	5.925	5.7818	5.5142	5.9957	5.925	5.6324	5.327	5.8283	5.4826	5.8155	5.8119	5.647	6.1066	5.5306	5.7733	5.7556
UBA52	221700_s_at	6.7284	6.1553	6.2131	5.9867	5.8521	5.6501	5.9669	5.84403	5.00203	6.24021	5.40756	5.48532	5.36068	5.43972	5.12438	5.66607	5.50465	5.88681	6.41561	5.28021	5.55446	6.20385	5.96611	5.36901	6.0037	5.42562	5.79657	5.66526	6.01874	5.1793	5.8167	5.6285	5.6943	6.0414	6.0874	5.5998	5.2597	5.7575	5.6133	5.9714	6.0102	5.6779	6.0157	5.6859	5.7791	5.8784
UBB	200633_at	6.4483	5.8861	5.7479	5.8749	5.3135	5.4888	5.71409	6.29412	4.99382	6.31075	5.39415	5.5709	5.31978	5.29095	4.89635	5.48962	5.33593	6.24383	6.8075	5.22582	5.6926	6.45492	5.85057	5.70903	5.96844	5.76426	5.8495	6.10455	6.14041	5.2347	5.6986	5.6521	5.6467	6.1308	5.8644	5.459	5.1582	5.8546	5.6885	6.1755	5.9389	5.8774	5.87	5.6275	5.6264	5.8188
RPS10	200095_x_at	6.3733	6.1494	6.1826	5.9303	6.3322	5.3873	6.00212	5.57934	5.16189	6.16302	5.31878	5.20649	5.26146	5.58402	5.52599	5.9828	5.60559	5.9877	6.54364	5.48383	5.58198	5.83904	5.90697	5.55929	5.91728	5.72677	5.82052	5.97949	5.86235	5.1477	5.6415	5.7429	5.6031	5.9181	5.8754	5.6708	5.1584	5.8328	5.5664	5.7064	6.0124	5.4436	6.0213	5.6566	5.9241	5.5357
HLA-B	209140_x_at	6.278	5.7934	6.0407	6.0085	5.7545	5.5088	6.03773	5.84874	5.02817	6.06892	5.59049	5.52821	5.28463	5.47663	5.23132	5.75874	5.58542	6.01076	6.42281	5.40232	5.77053	6.17975	5.87787	5.61225	6.14226	5.92034	5.99962	5.75391	5.83956	5.3616	5.8191	5.666	5.4651	5.9457	5.8708	5.6023	5.242	5.7467	5.3678	5.5956	5.7862	5.6001	5.8482	5.541	5.7249	5.572
RPL41	201492_s_at	6.2449	6.0875	6.1137	5.7498	6.1519	5.3789	5.8638	5.6819	5.05321	6.1906	5.31496	5.18621	5.20377	5.54535	5.49262	5.89155	5.57172	6.10141	6.67321	5.50593	5.6245	5.98336	5.93369	5.50518	5.86881	5.7871	5.79385	5.80843	5.84683	5.2792	5.5704	5.3802	5.6623	5.8373	5.9379	5.5845	5.1143	5.8425	5.5626	5.6633	5.9868	5.5497	5.8595	5.488	5.8256	5.6643
IFITM2	201315_x_at	6.2256	5.9879	5.9524	5.9139	5.5525	5.4854	6.02331	5.96507	4.94779	5.88373	5.68509	5.48375	5.41069	5.61897	5.2162	5.77075	5.57243	5.87847	6.37199	5.60687	5.84291	6.2058	5.98365	5.37959	6.16955	5.63943	6.02001	5.73051	5.94642	5.2266	5.9041	5.6452	5.4104	5.7218	5.7943	5.5506	5.2191	5.7096	5.2345	5.6763	5.8085	5.5822	5.9392	5.2701	5.4873	5.6207
RPL15	221475_s_at	6.3585	6.156	6.2714	5.8919	6.2195	5.3652	5.95682	5.59064	5.07065	5.99655	5.26215	5.38026	5.313	5.55878	5.3476	5.89188	5.55484	5.96714	6.5557	5.46947	5.55128	5.94843	5.84849	5.54227	5.89053	5.71507	5.84606	5.85096	5.76992	5.0855	5.5114	5.5725	5.4773	5.8724	5.7774	5.5478	4.9713	5.6223	5.476	5.5944	5.8879	5.4168	6.0346	5.5994	5.8093	5.3259
TYROBP	204122_at	6.3599	5.9491	5.9896	5.7663	5.6418	5.4583	6.17901	5.76491	5.03459	6.28164	5.71443	5.64693	5.48514	5.62499	5.08355	5.57619	5.69295	5.97167	6.57167	5.53652	5.89375	6.35136	5.91537	5.34174	6.09374	5.60268	5.9331	5.84195	5.85939	5.2203	5.7967	5.6528	5.3427	5.822	5.6424	5.6698	5.1737	5.727	4.793	5.5086	5.6751	5.4283	5.8307	5.1205	5.5249	5.4047
RPS16	226131_s_at	6.2098	5.9228	5.9919	5.8858	6.0474	5.2802	6.03434	5.79568	5.12581	5.92554	5.37722	5.43853	5.28409	5.6753	5.35357	5.90912	5.59758	6.0037	6.442	5.46291	5.73889	6.05011	5.94939	5.60703	5.96239	5.72133	5.89183	5.80457	5.87029	5.2333	5.5303	5.6561	5.3896	5.6257	5.6864	5.4946	5.1021	5.5921	5.4022	5.6852	5.7184	5.3604	5.7712	5.5083	5.6754	5.3695
RPL10A	229563_s_at	6.1188	5.8023	5.9228	5.8059	5.7805	5.3133	5.94864	5.79682	5.13286	5.99059	5.46861	5.56291	5.35565	5.68469	5.46521	5.91585	5.6821	5.97903	6.60928	5.5779	5.74794	5.99713	5.92826	5.69633	5.87659	5.61825	5.75849	5.84376	5.86329	5.2556	5.4732	5.5541	5.4909	5.7064	5.6414	5.4044	5.0511	5.4811	5.404	5.6666	5.6624	5.3615	5.7617	5.4804	5.6397	5.2999
RPS15A	200781_s_at	6.0094	6.0122	5.9745	5.5517	6.4182	5.1619	5.9328	5.51018	5.14597	6.25022	5.16044	5.02233	4.92257	5.64704	5.54094	6.04259	5.65623	5.83921	6.50862	5.53203	5.52576	5.95826	5.96876	5.60637	5.85273	5.75834	5.77774	5.90992	5.90553	5.011	5.5022	5.3511	5.5551	5.7124	5.8705	5.6149	4.8633	5.8392	5.414	5.2719	5.9894	5.493	5.8183	5.2922	5.8383	5.4462
LITAF	200704_at	6.5436	6.1785	5.9966	5.7532	5.5494	5.5851	5.69915	5.70046	4.86986	6.16514	5.43878	5.43432	5.293	5.4177	5.16084	5.60495	5.59772	5.85416	6.27225	5.40741	5.5798	6.10974	5.54742	5.44109	5.77971	5.52826	5.59229	5.4372	5.71518	5.0521	5.8394	5.4641	5.5272	5.5984	6.007	5.507	5.2081	5.6624	5.3554	5.5786	6.1159	5.3521	6.0986	5.5507	5.6693	5.6902
TCF3	202648_at	6.2426	6.0295	6.0808	5.7697	6.0612	5.3841	5.84224	5.66596	4.99135	5.92143	5.29914	5.42863	5.24917	5.53867	5.25734	5.71456	5.36419	5.82644	6.28755	5.29297	5.54346	5.94771	5.87896	5.53507	5.9073	5.46423	5.79555	5.649	5.76709	5.2863	5.5184	5.5963	5.5313	5.7278	5.7812	5.5519	5.1508	5.5851	5.5453	5.6442	5.6884	5.4693	5.8962	5.6079	5.7122	5.4359
B2M	201891_s_at	6.0914	5.8589	5.9023	5.8275	5.6203	5.3234	5.76288	5.80525	4.94489	5.97895	5.38584	5.48219	5.11668	5.56568	5.43504	5.73012	5.69255	5.65951	6.23046	5.53701	5.76588	6.29361	5.75165	5.64354	6.05261	5.53539	5.77187	5.55986	5.79662	5.2598	5.6872	5.4296	5.4533	5.6472	5.8343	5.4238	5.0704	5.4935	5.2836	5.6089	5.9142	5.4869	5.9533	5.2766	5.3992	5.5184
CXCR4	217028_at	6.4963	5.656	6.1028	5.9482	5.6287	5.4666	5.64872	5.57308	4.92447	6.1833	5.45861	5.48187	5.295	5.48525	5.05904	5.69693	5.63415	5.51667	6.08243	5.37946	5.7182	5.94573	5.59022	5.73037	5.90211	5.75522	5.55618	5.32355	5.75689	5.0611	5.8071	5.5541	5.587	5.4343	5.742	5.4117	5.2152	5.6438	5.5653	5.7826	5.964	5.4364	5.9021	5.5308	5.5145	5.625
RPL38	202029_x_at	6.3878	5.9562	6.0645	5.7737	5.9666	5.4774	5.93479	5.64388	5.02043	6.06649	5.30549	5.4198	5.2197	5.52184	5.32026	5.73087	5.43306	5.59779	6.08438	5.09401	5.51845	5.91153	5.80113	5.29233	5.88959	5.37112	5.53636	5.42639	5.78267	5.0761	5.564	5.5336	5.5101	5.6504	5.9179	5.5856	5.1525	5.5998	5.4949	5.6947	5.8497	5.4393	5.9499	5.6527	5.8312	5.5344
SOD2	1566342_at	6.4443	5.972	5.8912	5.4151	5.462	5.3964	5.68779	5.78604	4.76411	6.05104	5.4311	5.45541	5.08287	5.51958	5.26752	5.53814	5.53527	5.8296	6.33029	5.47232	5.50043	6.02956	5.69172	5.45897	5.85389	5.5279	5.63743	5.4342	5.75151	5.2108	5.7024	5.4146	5.5461	5.4918	5.8955	5.4611	5.1392	5.4937	5.3039	5.5102	5.9664	5.1317	6.0675	5.4107	5.5286	5.559
RPS23	200926_at	6.0722	5.7682	5.788	5.5757	5.8885	5.3476	5.79573	5.7679	5.00449	5.80988	5.4335	5.38615	5.2082	5.52474	5.43826	5.69921	5.63525	5.44208	6.20861	5.49261	5.72188	6.02292	5.77232	5.59156	5.83101	5.48117	5.49357	5.61608	5.80897	5.2592	5.4451	5.3934	5.505	5.5904	5.6378	5.4368	5.1468	5.486	5.4725	5.5982	5.7015	5.2702	5.7116	5.4518	5.5651	5.4932
S100A8	202917_s_at	5.9714	5.7512	5.6188	5.3179	5.991	5.1839	5.73575	5.6233	4.86932	6.28275	5.51912	5.19409	5.14006	5.52747	5.4156	5.74256	5.76995	5.94935	6.49681	5.6006	5.76971	6.00543	5.82922	5.28539	5.98521	5.71153	5.75534	5.7425	5.8791	4.8221	5.7044	5.2281	5.5356	5.5184	5.7452	5.2998	5.0247	5.7996	5.0999	5.1184	5.9654	5.1453	5.8151	5.0867	5.6759	5.519
RPS11	213350_at	6.1397	5.7755	5.8471	5.8305	5.5575	5.2941	5.8652	5.7389	5.00661	5.86748	5.27641	5.37993	5.18728	5.5444	5.27323	5.73199	5.51781	5.91105	6.31361	5.41771	5.5649	6.03683	5.84178	5.53162	5.92462	5.50519	5.76945	5.72513	5.79056	5.1149	5.4443	5.4384	5.4045	5.5714	5.6597	5.3296	4.9726	5.5102	5.2847	5.4766	5.6716	5.3173	5.7332	5.3692	5.4707	5.4629
OAZ1	200077_s_at	6.4536	5.9247	5.916	5.6715	5.4795	5.4622	5.59311	5.69488	4.81049	6.07601	5.30851	5.34549	5.11934	5.17452	4.87001	5.2246	5.42355	5.88968	6.26731	5.22522	5.38374	6.04676	5.58525	5.43428	5.6897	5.4434	5.50859	5.62714	5.72225	5.0903	5.7363	5.4617	5.4955	5.7767	5.9163	5.525	5.1427	5.7182	5.4076	5.6509	5.8393	5.4697	5.8741	5.5213	5.6421	5.6407
RPS19	202649_x_at	6.3574	5.9597	5.95	5.5737	5.9462	5.3789	5.75408	5.51513	5.03202	5.86636	5.26442	5.32201	5.23243	5.41804	5.24495	5.69635	5.4167	5.70517	6.14452	5.26926	5.41381	5.79341	5.72895	5.51061	5.70236	5.39782	5.6834	5.57571	5.65559	5.1633	5.4871	5.4408	5.4589	5.4856	5.7484	5.5226	5.0793	5.5219	5.5422	5.5516	5.7252	5.3246	5.924	5.6232	5.6726	5.3924
TMEFF2	224321_at	6.3175	5.8564	5.8886	5.8015	5.5417	5.3065	5.68621	5.93819	4.77871	6.07118	5.28454	5.44981	5.00683	5.3386	5.28469	5.49578	5.61536	5.64862	6.05842	5.48516	5.57574	6.14195	5.699	5.40541	5.67389	5.31574	5.37101	5.4499	5.73798	5.2636	5.5486	5.2868	5.6123	5.5917	5.8141	5.4959	5.0577	5.6329	5.288	5.6527	5.7799	5.3816	5.8041	5.3689	5.5798	5.5879
ND4	224373_s_at	6.4524	5.9531	6.056	5.7159	5.4168	5.4444	5.64366	5.77039	4.87076	5.94485	5.22928	5.40994	5.12648	5.21138	5.00333	5.31837	5.39288	5.91011	6.13682	5.29222	5.36684	5.89374	5.5482	5.26314	5.64306	5.30979	5.5463	5.40391	5.57717	5.2259	5.5929	5.4303	5.5503	5.7389	5.883	5.4534	5.1496	5.4788	5.3846	5.6776	5.7573	5.4264	5.8131	5.5984	5.743	5.5227
RPL18	200022_at	6.2621	5.9015	6.0162	5.8048	6.0753	5.3674	5.81872	5.58443	4.93532	5.9503	5.08045	5.34497	5.2001	5.4421	5.03707	5.65629	5.17687	5.68068	6.05996	5.05025	5.44481	5.82796	5.80146	5.35758	5.41392	5.03066	5.40866	5.55509	5.64801	5.2115	5.4336	5.5891	5.5546	5.6689	5.8062	5.5279	5.1388	5.4749	5.4289	5.7033	5.7202	5.3444	5.9606	5.6495	5.6822	5.3593
RPL35A	225190_x_at	5.8969	5.588	5.7492	5.7437	5.8463	5.2289	5.88093	5.508	4.81702	5.76093	5.1385	5.30365	5.0835	5.57659	5.43611	5.91421	5.52657	5.7554	6.49029	5.43448	5.45147	5.88814	5.86073	5.46908	6.00405	5.66448	5.5632	5.58348	5.76959	5.0511	5.3524	5.3664	5.3969	5.5544	5.6356	5.4576	4.9186	5.6153	5.3176	5.4577	5.5913	5.2958	5.6695	5.3284	5.4483	5.39
TALDO1	201463_s_at	6.3387	5.7715	5.9156	5.8589	5.1221	5.4343	5.70926	5.67448	4.70536	6.00889	5.42706	5.4239	5.25346	5.27649	5.2645	5.22407	5.35055	5.96412	6.37252	5.1331	5.53125	6.18752	5.51401	5.13963	5.93611	5.68598	5.86791	5.41428	5.66205	5.0521	5.7215	5.5335	5.2783	5.719	5.6487	5.2924	5.0564	5.6391	4.7381	5.5683	5.5336	5.2816	5.5862	4.9137	5.2578	5.4563
MALAT1	231735_s_at	6.059	5.6085	5.6205	5.684	5.3282	5.0957	5.76158	5.69784	4.96705	5.84652	5.50011	5.42193	5.14368	5.62348	5.39571	5.78501	5.73977	5.69645	6.11137	5.64347	5.79453	6.26537	5.7975	5.54279	5.98855	5.6708	5.65817	5.70274	5.70878	4.9301	5.0771	5.322	5.2228	5.2716	5.5196	5.1523	4.8622	5.2476	5.0583	5.3565	5.3366	5.3026	5.5108	4.9989	5.2195	5.3505
UBC	208980_s_at	6.203	5.8146	5.9131	5.7123	5.4669	5.3528	5.78143	5.58688	4.87524	5.86673	5.35689	5.45526	5.16683	5.40254	4.97188	5.45122	5.40113	5.55941	5.90552	5.37607	5.43949	6.11278	5.64177	5.02281	5.6612	5.43151	5.74657	5.38398	5.64293	5.0985	5.5538	5.5012	5.2966	5.713	5.6156	5.392	5.0831	5.4468	5.1404	5.2784	5.6091	5.3001	5.7394	5.2185	5.3302	5.3964
ARPC2	207988_s_at	6.1146	5.6712	5.647	5.6156	5.5817	5.2346	5.7875	5.55107	4.90865	5.99281	5.49529	5.30968	5.09041	5.45618	5.20786	5.56117	5.53953	5.61525	6.05776	5.36059	5.61037	6.04407	5.54013	5.23905	5.83725	5.59745	5.61059	5.47673	5.52294	4.9808	5.6189	5.3306	5.2167	5.4282	5.6787	5.3681	4.8915	5.4453	4.8998	5.1889	5.744	5.1848	5.8767	5.22	5.4851	5.2978
S100A4	203186_s_at	6.4285	5.9205	6.0343	5.3903	5.8614	5.3749	5.76344	5.34088	4.67773	6.03244	5.34756	5.16779	4.91009	5.19388	4.81953	5.11662	5.2093	5.45593	6.01643	5.28289	5.47549	5.66605	5.54328	5.05627	5.69551	5.36128	5.60575	5.42236	5.36193	5.1559	5.7497	5.4517	5.4518	5.7736	5.5976	5.5462	4.9777	5.5451	5.0277	5.3905	5.9318	5.3703	6.0523	5.3353	5.6359	5.2935
RPS3	208692_at	6.2448	5.8522	5.8964	5.6623	6.0606	5.2478	5.74957	5.33999	4.85724	5.75291	4.86356	5.01475	4.96463	5.31236	4.98366	5.67132	5.09722	5.8935	6.38486	4.92638	5.28423	5.47246	5.63605	5.41572	5.48468	5.33827	5.49608	5.49716	5.3606	5.1218	5.4345	5.5202	5.3874	5.7539	5.6175	5.5156	4.9956	5.5563	5.4152	5.567	5.6394	5.3578	5.6514	5.5139	5.5995	5.2789
RPS18	201049_s_at	5.9308	5.769	5.6365	5.3597	6.1493	5.2234	5.65738	5.30221	5.09435	5.9573	5.00867	5.08877	5.09187	5.3568	5.31658	5.68331	5.48225	5.48324	6.1606	5.28861	5.32594	5.52636	5.66479	5.4946	5.61247	5.35613	5.46838	5.63932	5.56342	4.8678	5.3354	5.2161	5.4631	5.3766	5.7005	5.4501	4.9731	5.51	5.4946	5.314	5.8308	5.0928	5.704	5.5183	5.7788	5.3524
HLA-C	208812_x_at	5.9283	5.5554	5.0264	5.5925	5.3913	5.3489	5.91426	5.73754	4.9076	5.63916	5.40845	5.4964	5.2258	5.45517	5.10112	5.51949	5.45716	5.86961	6.20464	5.35787	5.49597	6.07399	5.69917	5.5195	5.56181	5.70344	5.82703	5.4625	5.79253	5.1925	5.5278	5.3871	5.3173	5.3034	5.2796	5.3726	5.1025	5.5394	5.165	5.5449	4.9091	5.4087	5.4399	4.8266	5.2957	5.4917
RPL3	215963_x_at	6.103	5.7777	5.8337	5.5779	5.9232	5.3298	5.57366	5.30999	4.9652	5.77585	5.06621	5.07676	5.05811	5.25492	5.07313	5.58281	5.17441	5.82777	6.26712	5.07008	5.18475	5.5594	5.54151	5.41104	5.48963	5.33744	5.42943	5.58743	5.47723	5.0142	5.2951	5.525	5.3555	5.649	5.6469	5.5068	5.0783	5.4577	5.39	5.5901	5.6717	5.2139	5.6842	5.4678	5.6426	5.4121
CD74	209619_at	6.2122	5.78	5.8864	5.7991	5.5927	5.3628	5.43785	5.21286	4.78843	5.88115	5.19311	5.29313	5.15251	5.22333	4.92069	5.19004	5.14773	5.66716	6.12636	4.93831	5.2913	5.70821	5.13726	5.20616	5.58979	5.32526	5.61793	5.2396	5.4426	5.2176	5.4446	5.4686	5.4397	5.7867	5.6731	5.429	5.1395	5.6327	5.2715	5.5834	5.7159	5.2076	5.7806	5.5767	5.6547	5.3762
ICAM3	204949_at	6.0511	5.324	5.5754	5.5201	5.4478	5.2371	5.86363	5.44254	4.78368	5.97826	5.55095	5.41159	5.21492	5.30357	4.89596	5.52659	5.47368	5.81237	6.37659	5.29165	5.61174	6.06359	5.59917	5.30993	5.85715	5.73774	5.80031	5.42398	5.59455	4.9873	5.6688	5.4134	5.0827	5.3496	5.4979	5.3643	4.9956	5.5129	4.7642	5.287	5.4563	5.2329	5.4948	4.9155	5.3387	5.1871
PTPRC	212587_s_at	6.2947	5.9379	5.8429	5.6666	5.0284	5.1831	5.59919	5.40312	4.71519	5.93514	5.22113	5.23527	5.1575	5.22927	4.93695	5.41178	5.35905	5.49083	5.58263	5.25298	5.47566	5.8943	5.49109	5.1076	5.63077	5.22804	5.61735	5.46661	5.62778	4.8638	5.5844	5.4162	5.2836	5.5542	5.816	4.7947	5.1124	5.5324	5.3196	5.4847	5.9676	5.2259	5.8998	5.4348	5.6995	5.5363
RPS15	200819_s_at	5.8628	5.4571	5.7158	5.2639	5.8527	4.9385	6.08165	5.61815	5.11767	5.74019	5.44767	5.43723	5.4182	5.55783	5.264	5.81538	5.43951	5.5588	6.10797	5.4151	5.5837	5.97316	5.93744	5.4577	5.87033	5.49698	5.82353	5.88543	5.84083	5.0302	5.0893	5.2648	4.9983	5.2943	5.2996	5.2234	4.8071	5.3969	5.0094	5.2587	5.1651	4.9594	5.2648	5.2383	5.1578	4.9572
RPL12	200809_x_at	6.0534	5.7579	5.8585	5.5749	5.9677	5.2578	5.56384	5.40781	4.82148	5.84709	4.92042	5.05877	4.96418	5.29019	4.99644	5.5117	5.07028	5.68068	6.05291	4.9766	5.25209	5.67302	5.62473	5.19227	5.55426	5.18872	5.25152	5.52557	5.50507	5.0441	5.3328	5.3396	5.3803	5.5273	5.6465	5.5641	4.9516	5.6269	5.3713	5.6415	5.555	5.3042	5.6085	5.371	5.5395	5.413
FGD2	1553906_s_at	6.1371	5.8489	5.8703	5.7582	5.6286	5.2314	5.63063	5.43733	4.92706	5.37616	5.29512	5.23042	5.19331	5.27649	5.04165	5.45687	5.40436	5.57675	6.19586	5.1426	5.38178	5.60338	5.14403	5.21435	5.79581	5.17334	5.4824	5.3471	5.41713	4.979	5.3761	5.3716	5.1481	5.7543	5.6225	5.1028	4.6755	5.4462	5.1663	5.4805	5.8481	4.9248	6.0018	5.5133	5.4765	5.1765
RPL29	213969_x_at	5.9126	5.6395	5.8564	5.7248	5.9056	5.2026	5.69524	5.50621	4.81236	5.74363	4.96574	5.1509	4.97869	5.31646	4.94563	5.45664	5.04364	5.63974	6.19345	4.98671	5.31117	5.70375	5.60333	5.26563	5.56134	5.04123	5.3678	5.51333	5.40411	5.2029	5.354	5.4255	5.379	5.6551	5.4962	5.3989	4.9143	5.4544	5.253	5.4472	5.5504	5.2668	5.755	5.4113	5.5477	5.2924
RPS6	209134_s_at	6.0113	5.8379	5.7768	5.4872	5.9413	5.0649	5.60607	5.29647	4.8213	5.84671	4.89429	5.03757	4.97304	5.29454	5.16073	5.62072	5.26126	5.5876	6.18863	5.11797	5.30684	5.58109	5.565	5.33029	5.48939	5.32947	5.37238	5.53473	5.44946	4.9139	5.2653	5.4234	5.3444	5.4202	5.6837	5.3431	4.9375	5.3781	5.2277	5.4086	5.7682	5.0404	5.8042	5.3636	5.5296	5.2504
S100A9	203535_at	5.9018	5.6794	5.621	5.1989	5.747	5.1602	5.77052	5.5472	4.50563	6.20874	5.40743	5.14655	4.84971	5.29567	4.972	5.35196	5.503	5.75627	6.43201	5.21405	5.60838	5.98458	5.61576	4.65136	5.61928	5.60372	5.55135	5.44138	5.49061	4.9804	5.7909	5.3107	5.4037	5.3336	5.5271	5.3812	4.8338	5.6892	4.5846	5.0223	5.6443	5.1287	5.4277	4.7937	5.3859	5.3362
ITM2B	217732_s_at	5.8916	5.4661	5.4303	5.5004	5.1576	5.2253	5.58743	5.48435	4.75733	5.78866	5.37078	5.34566	5.17138	5.32388	4.98964	5.46182	5.4584	5.80003	6.22635	5.25454	5.51747	5.96644	5.49965	5.33405	5.69035	5.45963	5.61253	5.37193	5.60391	4.953	5.4933	5.2948	5.2049	5.3099	5.4409	5.304	5.0046	5.3685	4.8287	5.2277	5.4905	5.1558	5.5058	4.9464	5.181	5.3362
EIF1	211956_s_at	5.9717	5.5504	5.5337	5.4684	5.1707	5.0921	5.64549	5.54546	4.72812	5.80833	5.28984	5.33284	5.05062	5.42341	5.1109	5.43781	5.39839	5.6112	6.04804	5.33595	5.51323	6.01575	5.50978	5.3065	5.73697	5.27616	5.46046	5.31945	5.8348	4.804	5.3559	5.1603	5.0601	5.3096	5.5302	5.07	4.8018	5.3648	5.0038	5.2186	5.5013	5.0245	5.7741	5.1988	5.2244	5.141
RGS2	202388_at	6.0504	5.6915	5.4989	5.3739	5.3851	5.1242	5.51347	5.43796	4.64642	5.94274	5.41498	5.29938	5.07762	5.3778	5.19809	5.50103	5.5102	5.33371	6.072	5.31331	5.62602	6.06177	5.14429	5.31294	5.91691	5.52881	5.48346	5.10725	5.57603	4.8461	5.4727	5.1843	5.1617	5.2799	5.5893	5.2526	4.7861	5.4341	4.647	5.1	5.6791	5.0435	5.7785	4.7663	5.1683	5.3123
CLIC1	208659_at	5.8565	5.6263	5.6348	5.4409	5.5688	5.1349	5.65537	5.43566	4.66019	5.94274	5.22957	5.08794	4.98791	5.23656	4.81953	5.43873	5.25788	5.72961	6.24756	5.06521	5.41048	5.86551	5.48679	5.18703	5.64551	5.44088	5.53391	5.43999	5.30454	4.8213	5.4941	5.3196	5.1652	5.4585	5.5921	5.3774	4.8562	5.3764	4.8986	5.1922	5.6548	5.0351	5.5427	5.0552	5.326	5.3221
RPL27	200025_s_at	5.758	5.6077	5.5437	5.3092	6.0017	5.0034	5.56897	5.38916	4.83755	5.85573	4.9791	4.89631	4.81502	5.34336	5.27822	5.64506	5.31656	5.5578	6.10158	5.19022	5.26437	5.49598	5.43673	5.30024	5.41809	5.37336	5.38216	5.51143	5.47743	4.7108	5.1895	5.0147	5.3039	5.1615	5.5689	5.2557	4.8719	5.3693	5.3048	5.0261	5.7172	5.0327	5.8364	5.1999	5.4939	5.1421
TXNIP	201010_s_at	5.6032	5.5003	5.566	5.5394	5.2892	5.18	5.5743	5.40866	4.82093	5.44573	5.21601	5.2414	5.03617	5.25589	4.93758	5.39305	5.35105	5.61737	5.95815	5.09532	5.43208	5.73925	5.49334	5.2776	5.54809	5.40083	5.41132	5.26432	5.32754	5.0608	5.2648	5.1699	5.1995	5.3772	5.4836	5.2519	4.9508	5.3188	5.1609	5.2516	5.3779	5.2281	5.5287	5.1282	5.2613	5.3821
EEF1D	214394_x_at	5.8969	5.742	5.6382	5.286	5.8644	4.8976	5.70577	5.32202	4.83571	5.72469	5.11716	5.1242	5.0579	5.31776	5.03317	5.59372	5.31382	5.52532	5.91819	5.19266	5.34167	5.66365	5.63272	5.2001	5.63256	5.21421	5.43424	5.49735	5.47458	4.7788	5.184	5.1746	5.0651	5.4706	5.4174	5.2138	4.7183	5.3946	4.9486	5.1382	5.5225	4.9886	5.5337	5.1844	5.2902	5.0933
RPS25	200091_s_at	6.1999	5.7593	5.6649	5.5052	5.9015	5.2581	5.36815	5.25065	4.55649	5.89434	4.76285	4.93145	4.75017	5.11183	4.89167	5.35172	4.93948	5.48725	6.00116	4.7922	5.10526	5.64959	5.33266	4.94495	5.22017	5.1199	5.11417	5.1227	5.36479	5.0189	5.3517	5.2709	5.4911	5.1608	5.8672	5.4139	4.9537	5.4128	5.2839	5.3325	5.7853	5.1762	5.8611	5.375	5.7087	5.4343
RPL39	208695_s_at	5.4114	5.6659	5.5506	5.1679	6.193	4.8714	5.50658	5.07371	4.86824	5.87968	4.93028	4.55627	4.71133	5.3408	5.42985	5.74773	5.33627	5.78279	6.47421	5.19631	5.33725	5.28763	5.58027	5.2571	5.52943	5.43776	5.38916	5.51503	5.438	4.7771	5.1151	5.0687	5.3827	5.0474	5.4891	5.1963	4.8024	5.3985	5.2326	4.9532	5.6647	4.981	5.5099	5.114	5.5865	5.2717
ATP5E	217801_at	5.7211	5.3417	5.3361	4.805	5.6409	4.8092	5.72391	5.60706	4.82908	5.90288	5.41332	5.14239	4.99305	5.30432	5.25146	5.54621	5.46506	5.34049	6.08482	5.39774	5.59099	5.94591	5.71133	5.45315	5.63436	5.32632	5.45249	5.79168	5.87771	4.4552	5.2211	4.8086	5.067	5.0954	5.3886	4.9248	4.6022	5.363	4.9608	5.3068	5.4663	4.7799	5.3101	5.0271	5.2201	5.1427
GAPDH	AFFX-HUMGAPDH/M33197_3_at	5.7014	5.417	5.5405	5.5062	5.2634	5.1538	5.58372	5.55204	4.68959	5.71603	5.20668	5.19802	5.03009	5.17093	4.85533	5.11707	5.20957	5.67443	6.17739	5.09972	5.42921	5.82729	5.53965	5.22449	5.456	5.3959	5.48757	5.33269	5.44743	4.871	5.4416	5.3069	5.1735	5.3953	5.4298	5.2671	4.9022	5.4642	4.8932	5.1597	5.3108	5.0272	5.4291	5.0486	5.2691	5.1206
LYZ	213975_s_at	5.9686	5.9312	5.9954	5.4907	5.2139	5.3356	5.01199	5.33798	4.42728	5.60369	5.02281	5.04758	4.61507	4.98092	4.9221	5.10056	5.13109	5.11815	5.59967	5.13034	5.21581	5.72066	5.09215	5.10552	5.2599	5.01297	5.05113	4.91215	5.38817	5.0024	5.5953	5.1854	5.5421	5.3947	5.7766	5.3697	4.9255	5.387	5.0557	5.3456	5.8287	5.1658	5.9143	5.3043	5.7733	5.4016
MNDA	204959_at	6.1188	5.7695	5.4101	5.4163	5.4557	5.1948	5.26543	5.26436	4.5374	5.96946	5.22855	5.00626	5.01609	5.18025	5.0008	5.32703	5.43069	5.59994	6.17266	5.17548	5.26204	5.82581	5.25099	5.21478	5.31094	5.37987	5.14281	5.1645	5.35174	4.6375	5.5525	5.2265	5.1837	5.2002	5.5929	5.2029	4.8459	5.271	4.6288	5.1013	5.6972	4.87	5.584	4.9052	5.3436	5.3303
PECAM1	208982_at	6.0554	5.7754	5.7788	5.5272	5.1402	5.0865	5.60211	5.4076	4.65645	5.88593	5.34716	5.26202	4.94491	5.16794	4.71605	5.34686	5.44453	5.43772	5.93484	5.27696	5.46438	5.93037	5.55467	4.57579	5.7486	5.15709	5.44492	5.29743	5.49001	5.0842	5.4124	4.9822	5.141	5.0093	5.4793	5.0344	4.8542	5.2538	4.7439	4.8355	5.4696	5.1473	5.289	4.7354	5.1964	5.2559
CD53	203416_at	5.5215	5.4584	5.2273	5.3614	5.2287	5.0777	5.51125	5.45826	4.79526	5.55701	5.30011	5.22574	5.03357	5.19812	4.96929	5.41178	5.36121	5.60402	6.01597	5.17527	5.40855	5.82268	5.4235	5.38837	5.61452	5.48533	5.40398	5.20183	5.45071	4.8317	5.2848	5.1749	5.0608	5.2049	5.2886	5.1333	4.8262	5.2755	4.9422	5.1319	5.3799	5.0107	5.4082	5.0632	5.203	5.1195
RPLP1	200763_s_at	5.7928	5.5375	5.6913	5.3163	5.814	5.1051	5.63349	5.3326	4.76623	5.70279	4.98617	5.07447	4.96759	5.22532	5.00032	5.50518	5.08582	5.33699	5.8185	4.997	5.20472	5.47396	5.5128	5.00554	5.39581	5.02834	5.2793	5.3763	5.36105	4.8182	5.1338	5.1821	5.1885	5.2338	5.4551	5.1861	4.7485	5.3145	5.1569	5.2635	5.4994	5.0103	5.549	5.1973	5.3169	5.1608
PSAP	200871_s_at	5.8607	5.486	5.552	5.4354	5.0411	5.0853	5.44903	5.40973	4.75519	5.61944	5.20999	5.18274	5.11113	5.08501	4.83384	5.11319	5.35739	5.46431	5.89323	5.17794	5.40133	5.76495	5.3535	5.11153	5.63637	5.41991	5.58601	5.25031	5.43548	4.8039	5.2768	5.2446	5.1167	5.4389	5.3323	5.0314	4.8424	5.161	4.7965	5.182	5.3888	4.8807	5.3709	5.1638	5.1862	5.1868
GNAS	200780_x_at	5.8496	5.4585	5.4504	5.3863	5.081	5.0414	5.14827	5.36259	4.73483	6.01561	5.1502	5.10659	4.93076	4.91344	4.72573	4.9142	5.25948	5.53799	6.04404	5.0498	4.96847	5.56784	5.29053	5.48199	5.5093	5.25772	5.40174	5.21166	5.50707	4.7346	5.399	5.007	5.1016	5.6295	5.3995	5.2246	4.9215	5.1354	4.784	5.3678	5.4549	5.0517	5.3203	5.1866	5.2495	5.3865
RP5-882O7.1	221798_x_at	5.7171	5.3856	5.3427	5.3265	5.5593	5.2705	5.27724	5.25823	4.81572	5.68477	5.00884	5.10211	4.98947	5.13162	4.93518	5.29006	5.16722	5.72819	6.05798	4.96069	5.06792	5.41674	5.36537	5.20249	5.17224	5.2386	5.19277	5.34985	5.31369	4.4694	5.1759	5.1614	5.1392	5.1969	5.3823	5.2706	5.0051	5.2441	5.2092	5.3513	5.3781	5.0952	5.2351	5.2876	5.4505	5.3165
DDX17	208718_at	5.6123	5.3586	5.4292	5.4673	5.1854	5.0764	5.48411	5.33597	4.24551	4.56296	5.20291	5.22593	4.94745	5.42306	5.02654	5.64486	5.2924	5.50047	6.04559	5.26405	5.45828	5.71329	5.51823	5.17251	5.81708	5.51261	5.4862	5.31945	5.50926	5.0483	5.3505	5.3451	5.0715	5.3503	5.2359	5.1451	4.8621	5.4049	5.0173	5.2072	5.2766	4.3934	5.217	4.9597	4.8619	5.1036
FKBP8	40850_at	6.1571	5.5331	5.7013	4.7692	4.2312	5.1079	5.33323	5.76154	4.41917	5.92222	5.133	5.27286	4.653	4.69648	3.93757	4.55855	4.8943	5.45162	6.16497	4.67393	5.09537	6.18656	5.77473	5.37638	5.26108	4.93694	5.27454	5.73189	5.6485	4.8902	5.4129	5.07	5.3616	5.7699	5.7742	5.192	4.8856	5.4156	5.2675	5.7605	5.3762	5.342	4.7459	5.2139	4.9655	5.5304
MKNK2	218205_s_at	5.8883	5.8049	5.6515	5.5392	5.1472	5.1852	5.57153	5.40888	4.43919	5.81932	5.13183	5.32621	5.06747	5.12548	4.79438	5.35293	5.11229	5.56261	5.75445	4.9254	5.07414	5.56363	5.46239	4.7956	5.48691	5.38088	5.40375	4.67028	5.43883	4.7947	5.4881	5.1685	5.1469	4.7474	5.5758	5.1145	4.8721	5.3801	4.9159	5.1947	5.5921	5.0979	5.5411	4.9377	5.1896	4.9849
RAC2	213603_s_at	5.788	5.5113	5.5333	5.4304	5.0976	5.0721	5.39778	5.28097	4.66434	5.38423	5.26116	5.10313	4.92983	5.07647	4.71251	5.11691	5.17592	5.65708	5.96709	5.03967	5.21861	5.71392	5.39582	5.09085	5.60906	5.39762	5.45594	5.14802	5.36743	4.861	5.4104	5.2807	5.0469	5.4586	5.3148	5.1679	4.8351	5.2363	4.9956	5.1622	5.2781	5.0271	5.4369	5.1097	5.0566	5.1674
HLA-A	215313_x_at	5.8882	5.1577	5.8208	5.4433	4.9955	4.9053	5.49538	5.35774	4.48327	5.51542	5.11276	5.03201	4.98184	5.09046	4.89375	5.22539	5.1872	5.5676	5.70215	4.98225	5.2292	5.82581	5.43333	5.07769	5.52822	5.14782	5.46282	5.13284	5.49021	4.9793	5.333	5.1218	4.9714	5.4229	5.3599	5.0308	4.8491	5.2887	4.8701	5.3961	4.9342	4.9784	5.3626	4.8756	4.9994	5.1117
IGLC1	214677_x_at	5.4759	4.8193	5.37	5.9225	5.0475	4.4678	5.38474	5.32473	4.47786	5.03226	4.66663	5.14179	5.43605	5.73828	5.16989	5.94651	4.67589	4.73109	5.87109	4.97494	5.50783	5.53642	5.39538	5.69633	5.5469	4.4206	5.77187	5.90142	5.78119	4.3637	4.5014	5.1878	4.9587	4.6832	5.8427	5.0313	4.8877	4.5556	5.2826	5.7166	6.0451	4.6404	5.5594	5.3598	5.5088	4.514
HLA-F	221875_x_at	5.934	5.4075	5.7496	5.3644	5.2689	5.032	5.14226	5.18206	4.59218	5.62516	5.26923	4.90266	4.8593	4.78091	4.71899	5.35559	5.14253	5.34608	5.66821	4.97636	5.35249	5.7866	5.03188	4.83161	5.64706	4.99082	5.3382	4.85268	5.02466	5.0186	5.3845	5.2299	4.9746	5.2616	5.4844	5.1475	4.8936	5.2483	4.7351	5.1389	5.488	5.0837	5.6171	5.2043	5.2528	5.1167
SERPINA1	211429_s_at	5.7221	5.2421	5.37	5.4142	4.7576	5.0721	5.47114	5.44566	4.59022	5.58777	4.85211	5.01822	4.78205	5.04337	4.60742	5.25109	5.22726	5.7289	6.05268	5.07891	5.3534	5.81384	5.30525	4.93247	5.51515	5.34161	5.4162	5.32571	5.39357	4.7482	5.2894	5.3032	5.0462	5.1208	5.2572	5.0189	4.8862	5.0306	4.5996	5.2634	5.353	4.8293	5.3607	4.9117	4.9804	5.0324
GLUL	215001_s_at	5.5862	5.3939	5.1272	5.4411	4.7106	4.9208	5.23534	5.59906	4.35858	5.78669	5.10676	5.32831	4.96577	5.24401	4.87568	5.22513	5.34988	5.35535	5.9413	5.11046	5.35522	5.85922	5.29756	5.16808	5.6152	5.22397	5.4486	5.14705	5.62998	4.7494	5.1126	5.0099	4.8976	5.0782	5.2208	4.8019	4.6825	5.2659	4.7763	5.1893	5.3537	5.1672	5.1815	4.807	4.8109	5.1593
RPL9	200032_s_at	5.5816	5.6832	5.5845	5.1646	6.0311	4.6367	5.26754	4.59128	4.72633	5.72428	4.62839	4.31786	4.49406	5.1737	5.16203	5.58426	5.33018	5.31198	5.96732	5.26386	5.10786	5.01313	5.31821	5.12508	5.30673	5.27834	5.26977	5.46113	5.23033	4.3538	4.9608	4.8935	5.1222	5.1678	5.3875	5.286	4.5672	5.418	5.0869	4.6992	5.7505	4.7863	5.5751	4.9048	5.4698	5.0142
PFN1	200634_at	5.7812	5.4864	5.432	5.1717	5.1572	5.0789	5.37183	5.17657	4.57202	5.68498	5.07948	5.05329	4.87925	4.9606	4.64238	5.05185	4.94503	5.51005	5.84453	4.83685	5.18783	5.47571	5.25148	5.03405	5.37371	5.35654	5.31488	5.03002	5.15185	4.873	5.2266	5.047	5.082	5.3694	5.3724	5.0378	4.6972	5.002	4.9346	5.0352	5.3067	4.9952	5.3578	5.1158	5.1016	4.732
CAP1	213798_s_at	5.697	5.2988	5.2252	5.2535	4.8601	4.9073	5.58025	5.3954	4.6908	5.71295	5.30741	5.0933	4.8715	5.03616	4.74893	5.14962	5.24463	5.32477	5.52517	5.21485	5.34956	5.71856	5.39582	4.95295	5.55449	5.48022	5.46752	5.21864	5.36831	4.5566	5.2349	4.9535	4.8626	5.1653	5.2551	4.9308	4.6658	5.1521	4.7424	4.8144	5.3443	4.7195	5.2953	4.7954	4.9949	5.0043
ND2	1553551_s_at	5.6058	5.3162	5.1513	5.2768	5.2538	5.0619	5.17854	5.58745	4.64244	5.21414	4.96574	5.21483	4.88263	4.97127	4.66573	4.91846	5.10279	5.69243	5.73832	4.82457	4.99023	5.62105	5.25341	4.95321	5.2497	4.88753	5.06672	4.97613	5.27367	5.0521	5.0763	5.0061	5.2681	5.1465	5.3415	5.2312	5.04	5.2098	5.0072	5.2063	5.1913	5.0048	5.0102	5.14	5.4713	5.1628
LAPTM5	201721_s_at	5.8589	5.5326	5.4629	5.1255	5.1679	5.1403	5.30929	5.1635	4.59	5.65753	4.97426	4.87208	4.99796	4.86162	4.79313	5.01987	5.08562	5.28118	5.6877	4.83216	5.07635	5.48316	5.04837	5.07153	5.18208	4.87951	5.21177	5.08374	5.19708	4.6864	5.2321	5.0972	4.9995	5.2121	5.3536	5.0927	4.8298	5.3221	4.9852	5.2176	5.4137	4.8513	5.436	5.0651	5.2033	5.1769
RNASET2	217984_at	5.786	5.3315	5.2832	5.2164	5.2665	4.667	5.47798	5.07961	4.50817	5.65258	5.1126	4.7719	4.63811	4.73573	4.67681	5.3139	5.14195	5.30888	5.88704	4.80556	5.1526	5.82522	5.20587	5.05412	5.24179	5.33576	5.46752	4.9676	5.18466	4.6673	5.2795	5.2166	4.9105	4.9403	5.2571	4.8469	4.676	4.9557	5.0587	5.2474	5.5755	4.8795	5.5894	5.1257	5.1295	5.1329
ARHGDIB	201288_at	5.4391	5.1196	5.1778	5.3158	5.0853	5.0439	5.3301	5.31408	4.61163	5.41683	5.06149	5.02599	4.9926	5.0134	4.76793	5.1189	5.14426	5.5144	5.74955	4.90246	5.22102	5.68319	5.18277	4.97797	5.42354	5.11014	5.34798	5.16787	5.29255	4.8081	5.1699	5.1239	5.0261	5.1635	5.3354	5.0654	4.7815	5.1856	4.8717	5.1134	5.0736	4.9752	5.4246	4.8243	5.0407	5.0371
ATP6V0E1	214149_s_at	5.5632	5.2985	5.1639	5.1547	5.0578	4.9315	5.42115	5.30565	4.59392	5.47504	5.14205	5.03244	4.94814	5.23676	4.84775	5.22248	5.18157	5.55035	6.15464	5.05764	5.27173	5.6819	5.2357	4.9762	5.30701	5.22623	5.10541	5.24622	5.30935	4.684	5.0933	4.9804	5.0332	5.0586	5.1539	5.0678	4.6875	5.0489	4.7432	5.0984	5.1575	4.9153	5.2058	4.7983	5.0522	5.0462
COX1	1553538_s_at	5.8341	5.3876	5.372	5.148	5.2348	5.0632	5.36323	5.26883	4.65666	5.58326	5.02883	5.15169	4.85218	4.86493	4.66664	4.99464	5.08763	5.51523	5.74107	4.90743	5.06258	5.69308	5.12914	5.02477	5.17471	4.98469	5.0656	5.10449	5.35108	4.8144	5.2027	5.092	5.1764	5.2155	4.6125	5.2153	4.9389	5.2675	5.104	5.4123	4.1639	5.0306	5.3698	5.0916	5.2829	5.1874
RPL6	200034_s_at	5.555	5.3152	5.4363	5.2861	5.8267	4.7998	5.37329	5.13006	4.64894	5.3335	4.74712	4.78341	4.74036	5.11311	5.02749	5.49928	4.99464	5.2957	5.92473	4.88445	5.15574	5.30428	5.42436	5.12096	5.35182	5.10794	5.29479	5.3507	5.17464	4.7155	4.8751	5.0474	5.0359	5.2002	5.2355	5.0589	4.6637	5.1325	4.9449	4.9844	5.2222	4.7985	5.3724	5.02	5.1556	4.9157
RPL22	221775_x_at	5.997	5.6721	5.6953	5.3798	5.951	4.9578	5.30545	4.85866	4.46865	5.514	4.70848	4.34608	4.81122	4.74985	4.91237	5.34808	4.7444	4.82381	6.04159	4.52596	5.09852	4.86736	5.25413	4.91645	5.05369	4.80739	4.84292	5.04265	4.95703	4.8103	5.0282	5.2946	5.2821	5.455	5.3398	5.0494	4.8508	5.1502	5.2003	5.4161	5.4513	4.8772	5.5084	5.3738	5.4617	5.033
AMICA1	228094_at	5.9589	5.287	5.1766	5.1485	5.1615	4.9274	5.38158	5.05914	4.33848	5.84162	5.16728	4.84329	4.72376	4.94433	4.7895	5.30291	5.25055	5.35605	5.8458	5.26521	5.22082	5.66146	5.11859	4.77448	5.4045	5.25639	5.23505	5.09162	5.22112	4.5272	5.5214	4.942	4.9905	5.0019	5.302	5.0083	4.7603	5.2922	4.6269	4.8739	5.4555	4.7815	5.4251	4.528	5.054	4.9448
TKT	208700_s_at	5.7228	5.2465	5.3683	5.28	4.9429	4.883	5.27331	5.16527	4.31282	5.77743	5.26796	5.08319	4.81628	4.82366	4.47732	4.98154	5.14446	5.78674	6.0696	4.93418	5.20371	5.7578	5.14247	4.85025	5.54118	5.50519	5.39861	4.94168	5.21013	4.5132	5.4472	5.072	4.7422	5.1787	5.2494	5.0277	4.7664	5.4363	4.3549	4.7807	5.2373	4.7618	4.9873	4.8631	5.1424	5.0141
RPS29	201094_at	5.2578	5.417	5.3731	4.9517	5.8847	4.5408	5.59982	5.07961	4.78292	5.47723	4.89429	4.72811	4.86736	5.33181	5.29841	5.70757	5.11563	5.47242	6.11434	5.08133	5.18578	5.28394	5.59022	5.07556	5.42483	5.30017	5.3375	5.36921	5.36765	4.2992	4.7419	4.8797	5.004	5.0135	5.0158	4.9088	4.2772	5.1603	4.8582	4.6939	5.2125	4.7509	4.8747	4.7008	5.2396	4.7099
FCGR3B	204007_at	5.5776	5.0144	4.903	5.2532	4.6867	4.9748	5.28558	5.63608	4.58957	5.62164	5.22535	5.20554	4.91882	5.2446	4.96012	5.1089	5.36667	5.55277	5.91479	4.99746	5.20188	5.92034	5.32488	5.13623	5.63122	5.34889	5.26265	5.03924	4.08079	4.7824	5.0296	4.9567	5.1393	4.4972	5.2192	4.9114	4.9262	5.0997	4.4852	4.9478	5.3019	4.8461	5.1637	4.7325	4.8764	5.1987
SLC25A37	226179_at	5.127	4.8814	4.8332	4.9516	4.6544	4.8745	4.99651	5.75573	4.45507	5.53567	4.93581	5.13781	4.82935	5.04696	4.73069	5.22115	5.23361	5.60149	6.00436	5.20521	5.32632	5.96803	5.37071	5.57359	5.3868	5.09884	5.02727	5.54235	5.69185	4.5095	4.9869	4.9864	4.8111	5.1565	5.185	4.8143	4.668	5.2688	4.8537	5.1821	4.9615	4.9751	4.7915	4.7413	4.875	4.9948
SRSF1	211784_s_at	5.9384	5.581	5.5791	5.4565	5.4052	4.9344	5.06655	4.96383	4.42435	5.35114	4.68178	4.79559	4.71891	4.89263	4.62336	5.24849	5.01419	4.94786	5.64465	4.82615	5.04912	5.13862	5.14897	4.90638	5.29545	5.18268	5.0264	4.90524	5.13671	4.7706	5.1603	5.0939	5.0247	5.2466	5.2927	4.9959	4.6754	5.0932	5.003	5.1245	5.5194	4.8989	5.6183	5.0662	5.2638	4.9998
YBX1	208628_s_at	6.0478	5.3855	5.4313	5.0962	4.6208	4.9956	4.91083	5.47747	4.25901	5.56962	4.62751	4.94244	4.60371	4.71726	4.36936	4.76055	4.81321	5.70698	6.15999	4.56669	4.79628	5.49106	5.04196	5.16985	5.11049	4.82896	4.9258	5.19784	5.6276	4.5824	5.0848	4.8625	5.0244	5.4378	5.6612	4.9984	4.682	5.2936	5.052	5.4596	5.6184	4.9225	5.1759	5.1108	4.9799	5.2924
SH3BGRL3	221269_s_at	5.5841	5.2289	5.2854	5.0352	5.1053	4.8986	5.22264	5.2497	4.50262	5.52676	4.95402	5.02448	4.80437	4.96322	4.70778	4.80902	5.08542	5.20274	5.54196	4.94798	5.06347	5.58133	5.13412	4.92854	5.13158	5.0644	5.00683	5.06322	5.2974	4.7981	5.1691	4.9993	5.0579	5.2192	5.5055	5.089	4.8279	5.0519	4.9108	5.0066	5.1865	4.8241	5.6193	4.9522	5.1941	5.0612
HNRNPK	200775_s_at	5.5145	5.0683	5.003	5.1944	4.8098	4.9301	5.13247	5.26436	4.54978	5.35353	5.15097	5.07281	4.86785	4.95536	4.84775	5.13138	5.19429	5.31602	5.76555	5.13606	5.12357	5.54048	5.15852	5.28068	5.37853	5.21649	5.30343	4.97997	5.36963	4.7895	5.1136	5.0113	4.8888	5.1512	5.058	4.9178	4.7903	5.0852	4.8052	4.973	5.1662	5.0396	5.1181	4.7797	4.9621	5.0764
CFL1	200021_at	5.3067	5.1115	5.0358	5.1635	4.9027	4.9746	5.25565	5.37855	4.61592	5.3876	5.11433	5.09699	4.84403	5.06035	4.71972	5.01498	5.12289	5.47689	5.81121	4.97329	5.13019	5.55587	5.22517	5.00802	5.38759	5.18895	5.18889	4.95177	5.27156	4.884	5.1661	4.9204	4.9302	5.0884	5.2254	5.0688	4.6614	5.1761	4.756	5.0408	5.0955	4.944	5.2022	4.865	4.9657	4.9934
BTF3	208517_x_at	5.6945	5.2841	5.2549	5.1571	5.274	4.8345	5.20021	5.28004	4.52719	5.60926	4.77682	4.76599	4.74726	4.84522	4.81542	5.12742	4.9468	5.25938	6.11878	4.65226	5.06859	5.36093	5.23985	5.21241	5.08679	4.91944	4.92736	5.36419	5.41882	4.5754	4.956	5.0279	4.8663	5.1992	5.2349	4.9463	4.5786	5.2075	5.0801	5.3451	5.1038	4.9844	5.2392	4.9744	5.1082	5.0321
EEF2	200094_s_at	5.6077	5.3707	5.6083	5.3586	5.5724	4.98	5.2286	5.18976	4.50007	5.3938	4.79459	4.94107	4.74964	4.81131	4.4482	5.1066	4.68652	5.58701	6.02095	4.58818	4.81893	5.14333	5.21481	4.88549	5.19701	4.85985	5.17142	4.85537	5.08552	4.8913	5.0334	5.1552	4.9576	5.3976	5.2698	5.1326	4.7437	5.1587	4.9139	5.2662	5.0866	4.8572	5.199	5.0955	5.1845	4.9117
BASP1	202391_at	5.5419	5.0911	4.8825	5.2019	4.2749	4.9378	5.55222	5.57308	4.53581	5.20417	5.29429	5.18138	5.07107	5.19974	4.86125	5.18678	5.28437	5.59974	5.92328	5.16142	5.45335	5.88364	5.37115	4.92881	5.7113	5.37438	5.49776	4.92954	5.47417	4.5848	5.2321	4.8311	4.6313	4.7452	5.0672	4.7939	4.6102	5.1216	4.4825	5.0683	5.0527	4.8475	4.7328	4.3747	4.6153	4.994
CTSB	200839_s_at	5.4566	5.2992	5.2936	5.0873	4.7612	4.8528	5.2313	5.55895	4.27509	5.69548	4.81254	4.99311	4.75228	4.70935	4.48598	5.05364	5.26002	5.23222	5.95105	5.01711	5.22661	5.73572	5.13987	5.16096	5.34171	5.16536	4.85734	5.2016	5.30499	4.3456	5.0953	5.0023	4.911	5.1559	5.2636	4.8611	4.6022	5.3326	4.8017	5.0671	5.3798	4.7512	5.2543	4.874	5.1042	4.9428
FAU	200019_s_at	5.8225	5.4812	5.5553	5.2284	5.733	4.658	5.53396	4.99847	4.55	5.52676	4.66899	4.74834	4.63811	5.05701	4.84654	5.34126	4.9565	5.32005	5.75933	4.83425	5.13572	5.60429	5.4067	4.82937	5.48815	4.79526	5.15957	5.15386	5.18914	4.4928	5.0167	4.9436	4.8726	4.8621	5.2232	5.1202	4.5166	5.2734	4.7013	4.6772	5.1247	4.7182	5.5033	4.7884	5.0285	4.7549
AIF1	213095_x_at	5.6324	5.2691	5.0447	5.1324	5.3542	4.8833	5.47525	5.21943	4.53627	5.59115	5.06377	4.75408	4.71431	4.97292	4.87133	5.03866	5.29483	5.21221	5.75906	5.07208	5.19803	5.64118	5.21456	4.45772	5.49876	5.07597	5.05141	5.09769	5.13025	4.5421	5.2071	4.9435	4.766	5.2486	5.143	5.0751	4.7162	5.2495	4.4357	4.9133	5.3132	4.7272	5.1452	4.6629	5.1706	4.8209
IQGAP1	200791_s_at	5.5223	5.2995	5.2723	5.1364	4.7049	4.8796	5.13016	5.22573	4.42801	5.34955	4.97979	5.06277	4.94814	5.10151	4.75094	5.13138	5.1857	5.4206	5.80387	5.08856	5.06391	5.45033	5.14845	4.99107	5.55426	5.27572	5.42943	5.25823	5.17263	4.774	5.0269	4.917	4.8294	4.9177	5.2726	4.5876	4.6958	5.053	4.7107	4.7071	5.2645	4.7052	5.2808	4.8115	4.8568	4.8477
GMFG	204220_at	5.7542	5.3985	5.232	4.9735	5.5349	4.7459	5.53002	4.9554	4.47975	5.64155	5.22594	4.74756	4.8183	5.07471	4.86696	5.29032	5.29013	5.17474	5.83479	5.04688	5.2148	5.60383	5.31775	4.81584	5.40529	5.21171	5.49692	5.20746	5.31483	4.285	5.1667	4.8798	4.7246	4.7838	5.0059	4.7738	4.5382	5.1267	4.3834	4.8047	5.2336	4.6309	5.198	4.3736	5.0001	4.8012
HUWE1	207783_x_at	5.3888	5.0802	5.1943	5.0849	5.1683	4.7351	5.1159	5.15693	4.5306	5.44772	4.80359	4.70489	4.58457	5.05456	4.88501	5.40735	5.14715	5.51605	6.07113	5.07075	5.02227	5.46345	5.28252	5.26438	5.40974	5.24195	5.03968	5.24667	5.40347	4.5954	4.8904	4.751	5.0587	4.8982	5.1052	4.9829	4.596	4.9368	4.8576	4.8335	5.1302	4.8362	5.082	4.7222	4.993	5.0607
NCOA4	210774_s_at	5.5556	5.1441	5.077	5.0037	4.8028	4.7923	5.04306	5.35885	4.39621	5.68224	4.94291	4.98516	4.71621	5.01615	4.77431	5.05692	5.07656	5.36089	5.92158	4.88344	5.0075	5.68449	5.1294	5.16941	5.11819	5.09018	5.1087	5.41994	5.45981	4.5919	5.0957	4.8756	4.8386	5.0454	5.1488	4.8478	4.6062	5.1903	4.7714	5.0799	5.2635	4.8734	5.1894	4.7767	4.7773	5.0658
YBX3	201160_s_at	5.8555	5.2015	5.3335	4.8691	3.8205	4.9763	4.56825	5.81203	4.04736	6.004	4.54055	5.1398	4.47115	4.01767	4.02664	4.05749	5.04942	5.45421	5.98804	4.67194	4.83653	6.02395	5.35731	5.64019	5.06736	4.94023	4.89436	5.46172	5.82154	4.1441	5.1296	4.7448	5.0359	5.4404	5.7587	4.6904	4.7277	5.4022	5.2163	5.4573	5.4068	4.9706	5.2528	5.1454	4.8391	5.459
PTPN6	206687_s_at	5.606	5.2433	5.4131	5.3192	4.8127	4.9416	5.19827	5.20651	4.49775	5.39277	5.18565	5.00058	4.80131	4.77767	4.51891	4.95082	5.00466	5.4133	5.72007	4.86366	5.08077	5.35336	5.14819	4.89221	5.41965	5.38251	5.5642	5.07557	5.28372	4.7387	5.2661	5.0442	4.7571	5.2134	5.0187	4.7787	4.5582	5.109	4.6516	5.1756	4.9747	4.812	5.073	4.7881	4.8265	4.8118
RPL8	200936_at	5.5666	5.3704	5.4398	5.1597	5.4823	4.8321	5.35236	5.12722	4.6577	5.24535	4.81834	4.93145	4.80742	5.08763	4.77728	5.14571	4.88282	5.1771	5.62784	4.65905	4.90438	5.22471	5.21679	5.08874	5.02631	4.85109	5.05625	5.14827	5.14109	4.6297	4.8733	4.9469	4.8594	5.2367	5.0561	4.9994	4.6994	5.1599	4.9853	5.1032	5.1769	4.8434	5.2901	4.9823	5.2258	4.7838
FCGR2A	203561_at	6.0212	5.4491	5.3631	5.234	5.1432	5.0311	5.0953	5.12722	4.34624	5.57759	4.69277	4.89725	4.72457	4.95105	4.57986	4.95625	4.99379	4.90432	5.38123	4.80529	5.0697	5.49008	5.0935	4.64245	5.18086	4.84287	4.95687	4.65732	5.08872	4.2974	5.2381	4.9117	5.0114	4.8368	5.386	4.8465	4.6337	5.099	4.8142	5.085	5.6011	4.815	5.5779	5.0454	5.2858	5.1509
RPS9	217747_s_at	5.6538	5.4187	5.5788	5.0408	5.8008	4.8633	5.40641	5.00412	4.51484	5.45441	4.61999	4.65174	4.68005	4.73518	4.69126	5.1995	4.86889	5.01812	5.75987	4.60599	5.02158	5.1768	5.15052	4.77855	5.29006	4.77411	5.10458	5.09643	5.04046	4.6051	5.139	4.9166	4.8894	5.2152	5.2061	5.0395	4.5178	5.2355	4.878	4.8534	5.1553	4.8297	5.3892	4.9608	5.2489	4.8275
IFITM3	212203_x_at	5.6136	5.1593	4.9439	5.2883	4.4595	4.8939	5.54356	5.30336	4.4608	4.71437	4.99559	4.94814	4.96668	5.13816	4.58905	4.81817	4.76662	5.39791	6.29989	4.95901	5.34075	5.71266	5.6557	4.60394	5.47845	4.69507	5.68873	5.5084	5.34059	4.8414	5.113	5.3322	4.6084	4.8132	4.6041	4.8517	4.6518	4.8269	4.4709	4.975	5.0967	5.1341	5.3567	4.6615	4.5165	4.7206
ITGB2	202803_s_at	5.6884	5.1167	5.44	5.248	5.0391	4.9893	5.10887	5.1311	4.47574	5.4219	5.03399	4.99311	4.84897	4.84933	4.62837	4.81852	5.18139	5.33979	5.37134	4.74141	5.30023	5.45968	4.92789	4.8198	5.41835	5.37438	5.28246	4.48746	5.13749	4.6922	5.323	4.8536	4.8453	5.3291	5.23	4.9102	4.6012	5.148	4.5171	4.6978	5.2339	4.6221	5.0672	4.8494	5.2087	5.0167
COTL1	224583_at	5.5013	5.3574	5.3946	5.3068	4.9179	4.9102	5.13967	5.17131	4.44305	5.4375	5.00867	4.98892	4.87344	4.89039	4.44412	4.69328	4.95628	5.26824	5.65051	4.81747	5.08495	5.54119	5.12966	4.67528	5.19762	5.01794	5.17116	4.9554	5.05035	4.5326	5.1699	5.0368	4.9332	5.1949	5.242	4.9288	4.704	5.1415	4.6424	4.9939	5.2166	4.7265	5.3489	4.9089	4.8356	4.9353
PPIA	211765_x_at	5.2678	4.9633	5.0531	5.0944	5.0843	4.6129	5.54573	5.05751	4.63231	5.27029	4.92635	4.88377	4.76985	5.12463	4.84573	5.44055	5.0814	5.11023	5.83145	5.07428	5.14291	5.42269	5.49823	5.0033	5.45684	4.94381	5.47902	5.43899	5.28768	4.5592	4.8143	4.9503	4.6457	5.2941	5.0178	4.9497	4.4375	4.9313	4.6097	4.8226	5.0296	4.6834	5.0923	4.6648	4.7764	4.6289
GDI2	200009_at	5.6452	5.2673	5.3056	5.1603	5.1822	4.8396	5.08876	4.96817	4.5687	5.15876	4.92366	4.82905	4.83359	4.97387	4.82977	4.8122	5.16817	5.24274	5.67971	4.5742	5.16721	4.98786	5.03216	5.00901	5.31876	5.1452	5.15507	4.95679	5.22063	4.5782	4.9358	4.953	4.931	5.0949	5.1837	4.7348	4.6647	5.0714	4.8213	4.9406	5.2988	4.8595	5.4172	4.9207	4.9774	4.784
MXD1	226275_at	5.3816	4.9751	4.9173	5.1901	4.6776	4.9062	5.09855	5.10742	4.451	5.29508	5.12186	5.0778	4.90084	5.12526	4.74273	5.1342	5.23724	5.08176	5.71589	4.97423	5.29416	5.56807	5.05833	5.13895	5.34718	5.14257	5.21636	4.99522	5.27578	4.5577	5.2378	4.9239	4.9101	4.8212	5.1316	4.8389	4.6588	5.0925	4.5524	4.7788	5.1352	4.814	5.1026	4.5543	4.822	4.9677
FAM129A	217967_s_at	5.6818	5.3406	5.1357	5.2059	4.7034	5.0775	5.13507	5.35598	4.26284	5.44623	5.04426	4.97426	4.80995	4.94721	4.75796	5.10775	5.05866	5.23724	5.29454	4.98131	5.14059	5.63271	5.1777	4.62219	5.26598	5.10155	5.1863	4.82704	5.20988	4.4749	5.1882	4.9715	4.8882	4.6236	5.362	4.5628	4.7734	4.8795	4.4392	4.9068	5.3883	4.632	5.3559	4.792	5.0275	5.042
RPL7	200717_x_at	5.232	5.0053	5.0406	5.0144	5.9307	4.4953	4.97894	4.79558	4.58389	5.38812	4.76064	4.25972	4.51722	5.07251	5.25643	5.52895	5.22032	5.17657	6.00756	5.07163	4.99117	4.95501	5.30757	5.21628	5.37505	5.19242	5.08578	5.42216	5.29139	4.3581	4.4507	4.7209	5.0228	5.0388	5.1876	4.8421	4.5948	5.0698	4.9144	4.4666	5.2728	4.5462	5.2313	4.7631	5.1311	4.8857
RPS27	200741_s_at	4.9619	5.1956	5.1803	4.7249	5.892	4.4583	5.31897	4.8411	4.66827	5.44149	4.79969	4.50313	4.66947	5.17923	5.0523	5.53366	5.06519	5.33465	6.02749	5.08287	4.89814	5.22619	5.45926	4.96654	5.37693	5.2251	5.28658	5.44852	5.37925	4.341	4.5539	4.6055	4.9531	4.9609	5.1951	4.7222	4.2607	5.1163	4.7725	4.4511	5.1539	4.6835	5.1079	4.6719	5.1517	4.7393
GYPC	202947_s_at	6.1821	5.5461	5.7344	5.3208	4.3949	5.0537	4.88773	5.5336	3.48681	5.94151	4.32759	4.59074	3.83267	4.19036	3.21314	3.65172	4.13834	5.73814	6.41544	3.93813	4.51127	5.52996	4.86839	5.03015	4.75159	4.44603	4.60961	5.18174	5.55919	4.7824	5.3776	5.0275	5.3577	5.8409	5.5535	5.2566	4.8704	5.5165	5.1256	5.7042	5.6172	5.1633	4.9912	5.0211	5.4288	5.1987
TRBC1	211796_s_at	5.4934	5.3959	5.398	5.2467	5.4461	4.8763	5.29748	4.89467	4.7297	4.70443	4.54709	4.8029	4.71079	4.83409	4.55276	5.12175	4.48474	5.30912	5.49913	4.56637	4.72893	5.01313	5.2575	4.87438	5.12586	4.76885	5.25499	5.17554	5.16202	4.8908	4.7739	5.0953	4.8307	5.0433	5.0396	5.0175	4.7171	4.9607	5.0316	5.1271	5.0337	4.9432	5.3676	5.0964	5.3017	4.8103
RPS27A	200017_at	5.3917	5.2307	5.0891	4.8116	5.793	4.6552	5.13967	5.07183	4.52514	5.24105	4.7542	4.77344	4.70562	5.04987	5.09333	5.34783	4.92137	4.96945	5.5811	4.79059	5.04957	5.34193	5.14871	4.99031	5.11306	5.054	4.77307	5.14656	5.15873	4.6159	4.8255	4.9421	5.0133	4.6658	5.2025	5.0264	4.5301	5.0341	4.7834	5.1005	5.0348	4.6686	5.3915	4.8655	5.0504	4.727
FCER1G	204232_at	5.0065	4.8407	4.7749	5.0387	4.4749	4.729	5.49561	5.42475	4.74681	5.08943	5.08831	5.06968	4.95458	5.05946	4.81789	5.21264	5.09702	5.25394	5.78164	5.05674	5.31211	5.58917	5.24373	4.87356	5.50073	5.06894	5.18058	5.22835	5.34059	4.4988	4.9105	4.8058	4.6157	4.9413	4.8381	4.8946	4.6469	5.0281	4.6115	4.7578	4.7541	4.7419	4.9569	4.6377	4.9188	4.8534
CXCR2	207008_at	5.8018	5.4176	5.1607	5.212	4.5539	4.9505	5.21338	5.28213	4.21531	5.50591	5.033	5.05118	4.83957	4.96203	4.58777	5.08751	5.14619	5.11078	5.51076	4.84231	5.17094	5.75616	5.07589	4.90425	5.40738	5.13537	5.05937	4.5266	5.11828	4.2892	5.204	4.9643	4.8882	4.6028	5.3237	4.5835	4.5789	4.7568	4.2283	4.8122	5.457	4.6172	5.3783	4.6601	4.6901	5.0592
S100A11	200660_at	5.3978	4.989	4.8181	4.9043	4.4413	4.8302	5.54225	5.39067	4.4658	5.38553	5.26201	5.16857	4.95779	5.02209	4.65072	4.93344	5.19876	5.40239	5.70355	4.99513	5.27886	5.57274	5.37515	4.67403	5.3772	4.95339	5.48599	5.00682	5.16355	4.493	5.1038	4.8682	4.6912	4.7023	4.9853	4.907	4.6502	5.0206	4.3049	4.5763	5.2157	4.5752	5.1237	4.4427	4.8813	4.8312
OPHN1	206323_x_at	5.0235	4.8473	4.9251	5.239	4.869	4.9564	5.12523	5.09133	4.5107	4.98818	4.8701	4.95697	4.72403	4.98981	4.60472	5.02079	4.95298	5.31744	5.52358	4.83581	5.00448	5.52612	4.97543	4.86154	5.26916	5.03583	5.06192	5.15967	5.10094	5.0198	5.0392	5.0596	5.0052	4.849	4.9026	5.0916	4.8814	5.0344	4.8304	5.1701	4.8589	4.9661	4.6964	4.7876	4.9001	5.056
RPS28	208904_s_at	5.2756	4.9935	5.1373	4.6651	5.457	4.6956	5.58067	5.15439	4.77814	5.00753	4.89977	5.1135	5.02856	5.19772	4.95975	5.50365	5.056	5.175	5.72784	5.01389	5.17879	5.34765	5.53438	5.1556	5.44719	5.07597	5.44209	5.30575	5.25407	4.556	4.5259	4.9003	4.6068	4.7334	4.7684	4.84	4.3011	4.6566	4.59	4.8624	4.6168	4.6807	4.7915	4.7441	4.7575	4.3517
CD52	34210_at	5.1346	5.2481	5.352	4.6929	5.6334	4.4469	5.22632	4.54337	4.67884	5.30517	4.65031	4.52473	4.19249	5.00905	4.90315	5.27804	4.9505	5.49584	6.0566	5.06726	4.81557	5.18926	5.2584	4.85608	5.25091	4.74989	5.31693	5.33339	5.15983	4.611	5.0022	4.7665	4.9693	5.0682	5.1038	5.0419	4.2808	5.0344	4.7985	4.3609	5.3635	4.7632	5.2252	4.7349	5.3329	4.5653
FPR1	205119_s_at	5.2236	5.1042	4.9778	5.0943	4.6558	4.8124	5.35484	5.33955	4.33067	5.46329	4.94609	4.91759	4.62433	4.91073	4.57776	5.09071	5.15789	5.31269	5.72674	4.89773	5.05204	5.68104	5.25557	4.94028	5.31904	5.18779	5.10541	4.87494	5.27578	4.4174	4.8854	4.6966	4.7816	4.8572	5.0182	4.8778	4.6351	5.102	4.4234	4.7109	5.0365	4.6873	5.0999	4.6268	4.9265	5
CNN2	201605_x_at	5.6616	5.2302	5.2404	5.3632	4.8444	4.8746	5.2575	5.23657	4.40416	5.25815	5.10027	5.02297	4.77246	4.85856	4.38129	4.84391	4.7505	4.89704	5.20867	4.6242	5.08011	5.60702	5.11674	4.70646	5.45608	5.01637	5.13852	4.69049	4.97705	4.6935	5.1951	5.0555	4.8957	4.9319	5.1009	4.7806	4.4894	5.0348	4.5928	4.9212	5.1551	4.9609	5.037	4.723	4.7963	4.9568
NADK	208919_s_at	5.7126	5.2885	5.4013	5.4884	4.9132	4.8082	5.26859	5.04989	4.33744	5.29508	5.08414	4.99068	4.89344	4.8991	4.50382	4.96705	5.0723	5.04471	5.41875	4.73024	5.19518	5.45134	5.17922	4.18136	5.20608	5.20416	5.21738	3.70498	5.05172	4.4396	5.3726	5.0117	4.8532	5.0403	5.2017	4.7706	4.5776	5.1771	4.3286	4.6484	5.3358	4.7713	5.2179	4.6187	4.8288	5.0569
CORO1A	209083_at	5.6882	5.2473	5.3916	5.1651	5.0395	4.827	5.1791	5.03231	4.26475	5.36804	5.06328	4.85279	4.60108	4.73211	4.28735	4.72992	4.78677	5.03436	5.33835	4.58198	5.01698	5.17741	5.11276	4.57412	5.26887	5.15685	5.31012	4.74822	4.97647	4.6687	5.2871	5.0516	4.8334	5.2565	5.145	4.9078	4.625	5.1512	4.6401	4.9202	5.1353	4.8259	5.1721	4.8274	4.8903	4.8474
CTSS	232617_at	5.5518	5.1012	4.993	5.1974	4.9364	4.7053	5.26754	4.9516	4.40689	5.30663	4.84454	4.83815	4.7243	4.88713	4.61722	4.95402	5.09842	5.18699	5.62517	5.08418	5.11347	5.29415	4.97191	4.766	5.3651	5.0273	5.07404	4.94814	5.17364	4.6	5.0659	4.9036	4.907	5.0841	5.0992	4.91	4.502	4.979	4.3526	4.6899	4.9781	4.4776	5.0801	4.7451	4.9759	4.9218
EIF3L	217719_at	5.1819	5.0781	5.0335	4.9119	5.1697	4.6831	5.34913	5.05452	4.65499	5.19147	4.7544	4.94313	4.95618	4.97056	4.93366	5.21743	5.0247	5.41064	5.69678	4.93879	5.04211	4.95929	5.15388	4.97518	5.05302	4.84022	5.05369	5.18649	5.23781	4.5384	4.5867	4.8549	4.6483	4.9361	5.0524	4.9167	4.5616	4.9718	4.7144	4.9214	4.8466	4.4648	5.0146	4.8899	4.9643	4.6494
PSME1	200814_at	5.6044	4.9917	5.177	5.2419	4.9573	4.8631	5.21474	4.82172	4.43773	5.45392	4.82623	4.70919	4.66386	4.67409	4.36805	4.77941	4.7393	5.35628	5.66243	4.577	4.91085	5.3612	4.98591	4.69173	5.12395	4.91188	5.26191	4.90438	5.11147	4.6474	5.1805	5.0518	4.8819	5.0877	5.0757	5.0037	4.6503	4.8809	4.7118	4.8137	5.1234	4.6685	5.2204	4.7798	4.9822	4.9461
EIF3H	201592_at	5.458	5.1898	5.2568	5.1277	5.4504	4.6248	5.20543	4.86395	4.61442	5.24849	4.65154	4.7022	4.67727	4.84985	4.73345	5.12912	4.90803	5.30769	5.83556	4.75634	4.8795	5.05474	5.10396	4.91275	5.03719	5.05655	5.03853	5.07403	5.01767	4.4414	4.7996	5.0004	4.7716	5.0448	5.0332	4.9124	4.4238	4.8688	4.7299	4.9183	5.0952	4.535	5.201	4.8825	4.9924	4.6683
PRF1	214617_at	5.3057	5.2504	5.3254	5.0078	4.3657	4.7546	5.63512	5.21579	4.87827	4.02157	5.12186	5.03094	4.8778	4.89861	4.65916	5.11519	4.89823	5.52963	4.9002	4.88118	5.23019	4.93414	5.30618	4.79157	5.66843	5.15282	5.60322	5.06063	5.28814	4.78	4.4227	4.9526	4.7746	5.5936	4.722	4.5684	4.4842	4.8974	4.7857	4.5045	4.7948	5.1015	5.2199	4.9493	4.1836	4.611
EIF3F	200023_s_at	5.5723	5.2602	5.3542	5.1476	5.3948	4.7665	5.20021	4.52722	4.52034	5.24991	4.56836	4.8049	4.65232	4.90555	4.55885	5.09651	4.76361	5.19605	5.56569	4.53497	4.83732	4.94101	5.04029	4.87791	5.01981	4.83815	4.90702	4.85059	4.90437	4.5754	4.8537	5.0362	4.8232	5.1011	5.2372	5.0713	4.6039	4.9741	4.8145	4.8254	5.0444	4.721	5.367	5.0419	5.1021	4.6405
FBXO7	201178_at	5.435	4.5288	4.852	4.5557	3.8571	4.6332	4.81686	5.80848	4.33276	5.55563	4.77165	5.11086	4.81173	4.48718	4.0056	4.72506	4.87052	5.76656	6.12804	4.82772	4.92049	5.69629	5.13674	5.43944	5.10242	5.08869	4.82968	5.40146	5.43527	4.3723	4.8673	4.5533	4.6776	5.3733	5.2119	4.7219	4.6406	5.2417	4.9079	5.3527	4.9128	4.799	4.6802	4.885	4.6126	4.8841
CCNI	208656_s_at	5.3195	4.8636	5.0289	5.0281	4.3375	4.8205	4.8788	5.39712	4.37004	5.4743	4.74671	4.96755	4.57416	4.69111	4.37943	4.44235	4.88305	5.44772	5.60662	4.78305	4.87823	5.6251	5.08024	5.0377	5.12554	4.56899	4.91488	5.09263	5.34573	4.5421	4.8811	4.7756	5.0347	5.1009	5.2345	4.6537	4.8031	4.9812	4.822	5.0664	5.1456	4.8029	5.0793	4.941	4.8664	4.9687
TUBA1B	212639_x_at	5.5426	5.1301	5.06	5.2941	4.713	4.8182	5.14999	5.08947	4.36598	5.13828	4.90105	4.80189	4.65458	4.98092	4.44678	4.84046	4.78899	5.24723	5.55544	4.74695	4.99398	5.50382	5.06741	4.68585	5.34472	5.16394	5.38646	4.93605	4.91524	4.5768	5.1903	5.0853	4.6017	4.9914	5.1216	4.8983	4.4881	5.0909	4.4405	4.833	4.9595	4.55	5.1865	4.5572	4.8507	4.6262
HLA-DRA	210982_s_at	5.656	5.3836	5.3759	5.1969	5.2418	4.9545	4.9309	4.59203	4.47998	5.20476	4.60261	4.71588	4.88985	4.86162	4.64021	4.88435	4.56068	4.84272	5.35745	4.51917	4.84201	5.33371	4.59052	4.80161	5.03719	4.18721	4.92206	4.95707	4.80205	4.5478	4.7731	5.0901	5.0021	5.2618	5.083	5.1503	4.659	5.2533	4.8737	4.8344	5.35	4.7017	5.3776	5.1234	5.0786	4.7804
RPL31	200963_x_at	4.9559	5.1672	4.9299	4.4993	6.3762	4.0938	4.81253	4.5011	4.74309	5.66375	4.56606	4.05928	4.57535	5.18433	5.51063	5.82169	5.35622	4.98416	5.97388	5.27619	4.7952	4.63288	5.56869	4.99182	5.33539	5.33932	5.20128	5.63897	5.32573	3.9663	4.31	4.4286	4.9525	4.6574	4.9061	4.6742	4.215	5.1588	4.807	4.2007	5.3997	4.3695	4.8612	4.5603	5.226	4.5968
RPL36AL	207585_s_at	5.7782	5.485	5.4308	5.2147	5.3302	4.7585	5.41808	4.77921	4.37789	5.49393	4.65111	4.39891	4.60517	4.65068	4.29525	4.9937	4.41516	4.43931	6.01869	4.3251	5.00727	4.92723	4.9026	4.68461	5.14138	4.89152	4.84193	4.68177	4.96606	4.8025	5.0873	4.8614	4.9569	5.0979	5.105	5.142	4.3797	5.0535	4.8725	4.6951	5.1265	4.732	5.2965	4.9555	5.0725	4.6684
HMGN2	208668_x_at	5.478	5.1165	5.0388	5.0527	5.0204	4.7461	5.09025	5.03148	4.58279	5.052	4.87047	4.92708	4.76985	5.00697	4.88775	4.90366	5.07595	5.12413	5.5056	4.91976	5.02891	4.98996	4.99372	4.95166	5.09398	4.94463	5.08271	4.83008	4.94618	4.4713	5.0322	4.7019	4.7742	4.7887	5.0678	4.8259	4.378	4.8657	4.6555	4.6928	5.0714	4.807	5.181	4.7885	4.8276	4.8132
MYADM	225673_at	5.2428	4.9586	5.1757	5.3737	4.3026	4.9605	5.13362	4.83001	4.47739	5.05364	5.099	5.13242	4.91552	5.15987	4.45985	4.87493	4.83679	5.03263	5.3886	4.80023	5.16949	5.65246	5.30897	4.5052	5.61338	4.4649	5.48915	4.80093	5.05854	4.6484	5.1353	5.1594	4.7178	5.3368	5.2349	4.6826	4.6694	4.7095	4.266	4.4242	4.9398	4.9138	4.8501	4.1713	4.7861	4.8793
LST1	214181_x_at	5.6751	4.9199	5.1951	4.9534	4.944	4.8421	5.43692	4.90316	4.38971	5.52015	5.04591	4.71668	4.56758	4.83642	4.71708	4.78553	4.83392	5.20197	5.50722	4.9254	5.0082	5.52082	4.99776	4.19666	5.32682	5.00825	5.00035	4.9153	4.85443	4.4919	5.239	4.7598	4.7948	5.0441	5.0255	4.941	4.55	5.0558	4.2944	4.693	5.1521	4.7104	5.1482	4.4447	4.8741	4.7599
OAZ2	201365_at	5.6269	5.1361	5.2912	5.4295	4.4858	4.9554	5.16617	5.22355	4.34185	5.07567	4.78416	4.85691	4.73155	4.93224	4.1279	4.78409	4.6298	5.34049	5.53912	4.29587	5.07259	5.53475	4.97309	4.52474	5.25408	4.63136	5.09604	4.34039	5.09988	4.4476	5.1661	5.1451	4.7856	5.1326	4.9838	4.9548	4.639	5.1042	4.4834	5.1568	4.9908	5.0039	5.1058	4.624	4.6743	4.9157
ARPC3	208736_at	5.6989	5.2574	5.0664	4.8244	5.1819	4.8639	5.09737	4.87909	4.31862	5.62999	4.82949	4.52553	4.67643	4.69111	4.62665	4.9214	4.90575	5.02161	5.59786	4.68789	5.01028	5.3304	4.83334	4.82487	4.99037	4.95775	4.71882	4.71472	4.92363	4.3445	5.1302	4.7924	4.9259	4.7948	5.2391	4.9246	4.6285	4.9247	4.6765	4.5704	5.3723	4.4154	5.407	4.7426	5.0896	4.9863
RPS17	212578_x_at	5.2997	5.3025	5.3202	4.7628	6.1986	4.3849	4.74987	4.54477	4.46509	5.58755	4.39412	3.92671	4.28195	4.91442	5.17921	5.38052	4.90188	5.0005	5.81746	4.70024	4.64165	4.57454	5.12466	4.77564	5.0426	4.95557	5.15639	5.21422	4.91644	4.2872	4.6465	4.5996	5.0531	5.0043	5.1343	4.9224	4.5328	5.29	5.0051	4.6046	5.4158	4.6534	4.9621	4.8582	5.1819	4.7377
RPL27A	212044_s_at	4.994	5.0625	5.1746	5.0124	5.3713	4.5619	5.36839	5.01171	4.60539	4.95151	4.8032	4.75069	4.73822	5.10495	4.95938	5.31265	4.97851	5.11352	5.73033	5.03082	5.06079	5.15613	5.32327	5.02502	5.21958	4.90456	5.13288	5.20676	5.23588	4.4495	4.6763	4.819	4.6171	4.7149	4.7208	4.7796	4.3047	4.9349	4.6989	4.6075	4.8033	4.5459	4.7593	4.6688	4.9337	4.4153
GABARAP	200645_at	5.2361	4.9784	5.0186	5.0789	4.6352	4.7419	5.10887	5.31067	4.30115	5.30279	4.97599	4.97426	4.68945	5.04539	4.61864	4.75689	4.98455	5.43138	5.78004	4.86621	5.1033	5.46018	4.98649	4.89677	5.10726	4.7019	5.15294	5.02472	5.10199	4.6257	5.0339	4.823	4.6733	5.0483	4.9458	4.8573	4.4889	4.9788	4.3617	4.7847	4.7404	4.7075	4.8351	4.5291	4.6916	4.8539
SHISA5	222986_s_at	5.3925	5.2278	5.3263	5.3649	4.946	4.8006	5.10858	5.06239	4.23104	5.32703	4.7203	4.8574	4.50756	4.9354	4.35412	4.93926	4.71224	4.87787	5.30682	4.61846	4.99585	5.34656	5.09914	4.63573	5.32488	4.96993	5.0656	4.59219	5.16759	4.4686	4.9995	4.6825	4.88	4.6771	5.1709	4.8353	4.5857	4.9271	4.4958	4.8296	5.1725	4.7272	5.3549	4.7417	4.9164	5.0228
COX6B1	201441_at	5.5998	5.0775	5.1681	4.7892	4.9988	4.6495	5.3531	4.98768	4.36088	5.44349	4.85907	4.82435	4.65345	4.89238	4.38721	4.6929	4.77287	5.31697	5.76177	4.69938	4.81018	5.4003	4.99862	4.66117	5.15112	4.89379	5.0319	4.98298	5.00077	4.5322	4.9334	4.9272	4.7024	4.9906	5.0249	4.9312	4.4885	4.9697	4.4545	4.7878	4.9198	4.5974	5.2922	4.5588	4.7705	4.7292
PI3	203691_at	5.5451	5.2313	4.4294	4.9008	4.5691	4.8529	5.47205	5.54294	4.18417	4.87079	4.59722	4.97783	4.89703	5.23085	4.17149	5.66802	5.24786	4.82248	5.14831	4.97707	5.51698	5.5669	5.36603	3.52756	5.78274	4.47063	5.06672	4.51455	5.07371	4.4874	5.3052	5.2632	4.5355	5.2854	4.6399	4.8069	4.4606	5.2038	4.3185	5.4318	5.2439	4.729	4.3063	3.9103	4.406	4.9586
DAZAP2	200794_x_at	5.2752	4.9523	4.9702	4.9663	4.5755	4.8601	5.16983	5.04743	4.49705	5.12249	5.02365	5.04779	4.94006	4.96488	4.74143	4.88535	5.19727	4.98476	5.25128	4.8021	5.08803	5.45917	5.10075	5.03259	5.53159	5.21717	5.15241	4.62862	5.13671	4.3326	5.0465	4.655	4.7369	4.6194	4.9988	4.7695	4.4623	4.8366	4.5136	4.6234	4.7937	4.5288	4.705	4.5744	4.6017	4.8008
RPS7	213941_x_at	4.907	5.1878	5.0154	4.607	6.0525	4.0929	5.21201	4.43156	4.69405	5.36252	4.58025	4.02306	4.19804	5.18066	5.37106	5.6954	5.19411	4.90243	5.78031	5.16059	4.97844	4.68723	5.31521	4.95707	5.43721	5.16016	5.18318	5.32722	5.15542	4.0931	4.3976	4.4056	4.8523	4.8694	4.8927	4.6975	4.1247	5.17	4.6992	4.1654	5.3314	4.3325	5.1429	4.4382	5.0801	4.5409
LAMP1	201553_s_at	5.4367	5.0271	5.0139	5.102	4.6397	4.6901	5.18133	5.10558	4.41478	5.03821	4.8398	4.8949	4.82433	4.82444	4.56784	4.92434	4.95847	5.40797	5.80754	4.83425	5.08209	5.1768	4.95334	4.83636	5.3836	5.30638	5.34636	4.8188	5.15109	4.5198	4.7526	4.76	4.6886	4.9005	4.9381	4.3917	4.4372	4.8955	4.3211	4.814	4.7888	4.584	4.6714	4.7202	4.6108	4.6982
ALAS2	211560_s_at	5.8425	5.2046	4.8256	5.1928	3.6777	4.8104	3.31206	5.5765	3.8302	6.2425	3.47808	4.48319	3.40868	2.92102	2.37283	3.95208	4.83941	5.53535	6.44065	3.38514	4.23555	5.88608	5.59461	5.50518	4.80588	4.77194	4.81094	5.78339	5.76359	4.071	5.2365	4.983	4.6681	5.4592	5.67	5.0184	4.8479	5.7588	5.3322	5.6723	5.251	5.3394	5.4374	5.2066	5.2454	5.3617
MYL6	212082_s_at	5.2993	5.2344	4.9741	4.7176	5.3159	4.4659	5.25644	4.87693	4.28131	5.55724	4.92222	4.46329	4.40051	4.88513	4.7736	5.02778	5.0203	5.15019	5.72757	4.9354	5.05137	5.38791	5.01179	4.92251	5.23914	4.84434	4.98252	5.22835	5.07936	4.2648	5.0098	4.6875	4.7422	4.7806	4.9143	4.7136	4.4095	4.9729	4.4004	4.416	5.0947	4.4897	5.0386	4.3633	4.6815	4.6773
ANXA2	201590_x_at	5.1772	4.7672	5.1028	5.0096	4.3538	4.6619	4.94677	5.13316	4.59522	5.07277	4.79949	4.76933	4.83484	4.79084	4.55573	4.63631	5.02805	5.13977	5.78564	4.80183	5.00052	5.12057	5.03132	4.73609	5.0567	4.89522	4.96174	5.03292	4.94412	4.5318	4.8435	4.9091	4.6954	5.2713	5.1193	4.8783	4.5821	4.8849	4.4398	4.7241	4.8709	4.5058	5.1888	4.911	4.7996	4.5286
CTB-12A17.3	1563431_x_at	5.6794	5.2667	5.171	5.1078	5.0424	4.8743	4.8147	4.86239	4.33093	5.33431	4.55127	4.69869	4.52435	4.73934	4.31423	4.77617	4.71536	5.09538	5.52134	4.58322	4.70252	4.94317	4.90629	4.62704	4.90794	4.86043	4.76579	4.47625	4.93406	4.5185	5.008	4.8235	4.8115	4.8588	5.2362	4.786	4.6063	4.8777	4.75	4.8479	5.2003	4.6496	5.4079	4.9688	5.0201	4.9086
CDC42SE2	224709_s_at	5.5961	5.2423	5.1921	4.9331	5.0212	4.68	4.89422	4.61988	4.3784	4.9658	4.65716	4.78061	4.6633	4.90134	4.63943	5.15602	4.96022	4.72645	5.16108	4.6257	4.83261	5.04873	4.96722	4.93716	5.12395	5.05553	4.96568	4.64252	5.06344	4.5166	4.8463	4.7953	4.8633	4.8667	4.9795	4.6767	4.4874	4.7251	4.708	4.7975	5.1316	4.7263	5.2267	4.7544	4.8096	4.8577
KLF6	1555832_s_at	5.1611	4.8149	4.7974	5.2316	4.6087	4.631	5.129	4.96759	4.46865	5.10715	4.97616	4.90641	4.81704	5.03481	4.63663	5.23699	5.0163	4.90306	5.38474	4.70224	5.12185	5.31211	5.03272	4.7495	5.26048	5.18617	5.11798	4.70779	5.10569	4.45	5.0893	4.8809	4.5674	4.8661	4.8427	4.6871	4.4153	4.8852	4.4507	4.6228	4.9331	4.7881	4.9017	4.444	4.5898	4.6361
APLP2	228520_s_at	5.7614	5.1956	5.2205	4.7789	4.7143	4.7438	5.07889	5.01898	4.23746	5.50948	4.90105	4.92638	4.65373	4.92909	4.52682	4.7558	5.08381	5.05641	5.31606	4.93175	5.16596	5.36039	4.93812	4.58013	5.23944	5.22352	4.75288	4.7756	4.89678	4.3975	4.8879	4.7127	4.8911	4.7378	5.1157	4.3718	4.4589	4.5636	3.9676	4.4885	5.3296	4.1978	5.1082	4.8822	4.9594	4.7869
ZBTB7A	226554_at	5.9783	5.5671	5.5229	5.0879	5.1799	4.9375	4.75213	4.67473	4.28832	5.31183	4.32732	4.49786	4.40857	4.55652	4.07931	4.58692	4.51458	5.10172	5.64172	4.25829	4.53013	4.6302	4.64261	4.3398	4.8814	4.85519	4.71702	4.21341	4.73548	4.6961	5.0508	4.9746	4.9478	5.2115	5.1193	4.8637	4.5676	4.9358	4.9755	4.9472	5.4005	4.7322	5.5225	5.1618	5.2927	4.8706
EPB41	225051_at	5.224	4.6823	4.8362	4.8091	4.0081	4.5797	4.53628	5.6856	4.28885	5.6854	4.58955	4.93421	4.61739	4.50654	4.3299	4.75323	4.74973	5.102	5.61951	4.41218	4.94807	5.64649	4.99314	5.06607	5.07529	4.89975	4.71415	5.12741	5.50547	4.3757	4.7184	4.6217	4.7313	5.2138	5.2494	4.2666	4.5206	5.1076	4.9201	5.1397	4.9699	4.8597	5.0242	4.851	4.54	4.9281
PLBD1	218454_at	5.2678	5.0681	5.1319	4.7085	5.0277	4.7745	4.89149	5.09239	4.14168	5.66695	5.02063	4.74965	4.62807	4.7879	4.53669	4.80655	5.23071	5.32831	6.03176	4.92319	5.08649	5.35146	4.56666	4.90132	4.79269	5.08422	4.37555	4.72259	4.96838	4.4116	5.1271	4.7926	4.8106	4.5405	4.941	4.7592	4.4114	4.9453	3.9564	4.8303	4.8495	4.5832	4.9598	4.4583	4.9218	4.677
RAC1	208641_s_at	5.471	5.0035	5.317	5.1351	4.5459	4.6911	5.31261	5.16829	4.33432	5.28343	5.07577	4.88187	4.52589	4.94793	4.39293	4.77219	4.59552	5.1127	5.43885	4.60904	4.93471	5.28252	4.90659	4.42246	5.34198	5.07396	5.16353	4.7157	5.0241	4.4331	5.0967	4.7148	4.5427	5.0732	4.8376	4.7694	4.4714	4.84	4.1648	4.6813	4.9998	4.5744	5.1499	4.5635	4.6666	4.4667
RPLP0	208856_x_at	5.0268	5.1224	5.2933	5.0086	5.5676	4.5346	5.25644	4.85491	4.42752	5.23991	4.43674	4.436	4.37675	4.89338	4.71266	5.24823	4.73981	5.10117	5.80938	4.54996	4.59208	4.93087	5.16929	4.85357	4.7931	4.90343	4.86935	5.109	4.89312	4.4057	4.5953	4.6838	4.805	4.8269	5.0692	5.034	4.3018	5.0727	4.6896	4.5433	4.7935	4.5439	4.9912	4.7095	5.0692	4.5691
SDCBP	200958_s_at	5.4667	5.1519	4.9215	4.9123	4.8918	4.7373	4.84252	5.06239	4.12733	5.20829	4.87642	4.86343	4.69714	4.94071	4.5921	4.82517	5.05886	4.69723	5.24627	4.74889	5.15804	5.32847	4.96546	4.70279	5.28122	5.01009	4.93386	4.58068	4.93465	4.1581	5.0199	4.7762	4.7925	4.6979	5.1869	4.6592	4.4657	4.8198	4.5309	4.5411	5.0641	4.5514	4.9243	4.6519	4.8154	4.8538
PRDX6	200844_s_at	5.6859	4.8695	4.7757	4.786	4.2265	4.7951	4.66212	5.44814	3.87275	5.27701	4.03678	4.34711	4.19881	4.04666	3.84773	4.06697	3.95305	5.51254	6.23748	4.18333	4.2804	5.69351	4.47827	5.14414	4.74538	4.44951	5.16406	5.24599	5.34996	4.5857	5.4596	4.8431	5.0789	5.5534	4.8964	4.4834	4.8892	5.3919	4.4276	5.3766	5.5234	5.0763	4.9091	5.2325	4.7209	5.4421
CSF3R	1553297_a_at	5.3597	5.0777	5.1347	5.3527	4.8615	4.9491	5.06776	5.03865	3.83057	5.48136	4.83713	4.8179	4.37023	4.70112	4.07679	4.97557	4.58873	5.00992	5.46532	4.38824	4.94031	5.54191	4.87185	4.43209	5.00638	5.04916	4.94219	4.61986	4.56463	4.696	5.3614	5.1232	4.6591	4.7584	5.0203	4.9438	4.6079	5.1912	4.0077	4.9002	5.042	4.7626	4.7963	4.3753	4.7576	4.9124
PSMB4	202244_at	5.478	5.0814	5.1681	5.0399	5.1058	4.5098	5.30648	4.83983	4.42679	5.03557	4.76104	4.72969	4.63324	4.91122	4.46002	4.95625	4.82817	5.02219	5.53944	4.76675	4.84824	5.2636	5.09161	4.55491	5.34061	4.87231	5.10183	4.78064	4.88608	4.3412	4.924	4.7841	4.4864	4.8411	4.8562	4.7595	4.1977	4.9086	4.4793	4.7231	5.0237	4.5509	5.2	4.5772	4.7438	4.3707
MCL1	200797_s_at	5.4039	5.0255	5.0316	5.1492	4.861	4.5955	5.15199	5.00946	4.12282	5.45094	4.39308	4.66811	4.44755	4.81737	4.41359	5.08868	4.80372	4.79855	5.44661	4.67369	4.94249	5.37755	5.0055	4.78609	5.1461	5.14233	5.26928	4.88199	4.98251	4.4906	4.8101	4.8759	4.614	4.9277	4.9783	4.6065	4.4052	4.6871	4.2843	4.9488	5.1282	4.6845	5.1661	4.5221	4.3333	4.6068
PABPC1	215157_x_at	5.1289	4.9181	5.0552	4.9395	4.7938	4.6436	4.97379	5.13753	4.52651	5.18522	4.78751	4.91945	4.74884	4.85216	4.60329	4.93764	4.90074	5.33863	5.57064	4.8151	4.89714	5.24794	4.97074	4.98529	5.06403	4.9325	4.895	4.99874	5.11724	4.2537	4.5615	4.6641	4.7939	4.7053	4.9152	4.593	4.4596	4.6156	4.5539	4.7159	4.6514	4.4825	4.7737	4.7962	4.9007	4.6068
TPM3	222976_s_at	5.1139	4.9664	4.8931	5.1225	4.6711	4.7215	5.06261	5.16098	4.36394	4.97652	4.86823	4.87901	4.59019	4.93224	4.62398	4.93182	4.95232	4.83545	5.25359	4.74446	5.00471	5.26476	4.99025	4.74474	5.26309	4.81941	4.97773	4.7866	5.09059	4.4433	4.9294	4.8014	4.5746	4.7147	4.9316	4.665	4.418	4.8919	4.5363	4.6348	4.9231	4.6975	4.8816	4.6182	4.739	4.7662
UCP2	208998_at	5.1153	4.817	4.9328	5.0726	4.6023	4.5868	5.21256	5.3353	4.43822	4.99907	4.79381	4.9349	4.71945	4.69226	4.39275	4.94312	4.56904	5.49041	5.69932	4.57887	4.78225	5.3452	5.02963	4.87547	5.31681	5.06591	5.41554	5.38625	5.13568	4.5463	4.59	4.5863	4.3999	5.0073	4.7309	4.5355	4.3096	4.3847	4.5533	5.0869	4.6103	4.7651	4.7037	4.5818	4.4217	4.5557
H3F3A	213826_s_at	5.104	4.8316	4.7469	4.9195	4.4966	4.7466	5.37744	5.11056	4.34676	5.07084	5.01525	4.89584	4.82734	4.96962	4.44483	4.78553	5.05518	5.04529	5.58324	4.77818	5.09808	5.61337	5.12572	4.63541	5.3721	4.88924	5.24979	4.63837	5.16329	4.3202	5.1103	4.8365	4.5576	4.7541	4.7728	4.7336	4.3942	4.7499	4.0872	4.6336	4.825	4.6423	4.5571	4.1165	4.4236	4.6837
ALDOA	214687_x_at	5.3401	4.8893	5.0501	4.9346	4.5069	4.799	5.03288	5.1905	4.27861	5.28649	4.91556	4.91806	4.58131	4.74875	4.20186	4.48938	4.78257	5.13116	5.35637	4.53881	4.94249	5.3054	4.94112	4.54538	5.15237	5.10622	4.9584	4.64391	4.88023	4.6483	5.1312	4.9703	4.7705	4.9399	4.9373	4.7863	4.3712	4.9064	4.3906	4.6723	4.758	4.6027	4.7906	4.5826	4.5266	4.8351
VIM	201426_s_at	5.2075	4.9288	4.9831	5.088	4.7775	4.7828	4.48786	4.88736	4.25241	5.23069	4.66018	4.66866	4.71187	4.6738	4.09342	4.54852	4.68784	5.35096	5.70861	4.35774	4.83077	5.03121	4.74113	4.78609	4.88667	4.85752	4.90134	4.72357	4.85975	4.4809	4.8429	5.0194	4.6428	4.9106	5.0292	4.9597	4.689	4.8855	4.5811	4.7857	5.0854	4.5893	5.1185	4.9435	4.9185	4.7521
JUND	203752_s_at	4.6347	4.5139	4.5959	5.1033	4.2684	4.6555	4.99079	5.47198	4.30408	4.86634	4.70347	5.05202	4.67226	4.81553	4.40941	4.81536	4.86374	5.24125	5.67081	4.75386	4.87366	5.71919	5.1916	5.02453	5.22196	4.91916	5.07908	4.96095	5.3307	4.7179	4.8182	4.6998	4.5917	4.9526	4.7368	4.6933	4.5502	4.9714	4.4963	4.9019	4.3047	4.806	4.3235	4.3845	4.3901	4.7918
HIST1H2AC	215071_s_at	5.4781	4.9785	4.9083	4.988	4.6858	4.728	4.82582	5.00073	4.14316	5.26353	4.81718	4.87949	4.57386	4.93975	4.52077	4.83804	5.01166	4.90685	5.36565	4.70538	4.85521	5.2321	4.79676	4.74177	5.08712	5.01245	4.95322	4.40177	5.10701	4.2381	5.0881	4.7818	4.4883	4.6407	5.0552	4.7456	4.458	4.8818	4.3456	4.6862	5.1263	4.5212	5.1401	4.3545	4.4578	4.692
ANKRD13A	224810_s_at	5.2202	4.7242	4.7499	4.8003	4.4095	4.488	5.21747	4.88889	4.38218	5.20829	5.1036	4.92662	4.82056	4.93176	4.5711	5.10286	5.01102	5.1387	5.56321	5.03105	4.95048	5.44118	5.05999	4.91222	5.28778	5.13176	5.31725	5.13382	5.24429	4.3017	4.9	4.5519	4.3711	4.4277	4.7007	4.4476	4.2425	4.6507	4.2237	4.4479	4.8821	4.463	4.8218	4.283	4.3873	4.5176
ARPC4	217817_at	5.2373	4.9335	4.9215	4.9488	4.5852	4.6791	5.31261	5.06995	4.34392	5.07888	5.00155	4.75199	4.62692	4.76137	4.33566	4.76383	4.75984	4.84338	5.35745	4.66843	4.85985	5.30596	5.04559	4.45373	5.1611	4.87807	5.18915	4.83038	4.95966	4.4713	4.9573	4.7791	4.5948	4.8185	4.8735	4.7201	4.3596	4.8582	4.3275	4.7061	4.7856	4.5984	4.9142	4.5429	4.699	4.6145
IFITM1	214022_s_at	5.0714	4.7056	5.1324	5.3916	4.8196	4.3416	5.48116	4.94016	4.50955	4.47696	4.79577	4.56519	4.52187	5.05166	4.45121	5.14627	4.53532	5.36364	5.8317	4.79676	4.98623	5.70226	5.51078	4.49781	5.50564	4.61144	5.49859	4.89802	5.25216	4.3633	4.8143	4.8456	4.2891	4.431	4.6875	4.6475	4.3584	4.6264	4.0254	4.6116	4.4361	4.593	5.1532	3.9565	4.3294	4.5899
VNN2	205922_at	5.3993	5.0013	4.6925	4.639	4.5915	4.6933	5.09143	4.9996	4.05622	5.40332	5.00478	4.74991	4.83185	4.87986	4.42354	5.13307	5.20598	4.82515	5.53533	4.89748	5.23614	5.71477	5.17872	4.74772	5.28208	5.22125	4.85146	4.78441	4.96548	3.72	5.0313	4.8147	4.7021	4.6262	4.9669	4.4581	4.4765	4.7349	3.5844	4.5297	4.9104	4.2165	4.76	3.8628	4.4716	5.0578
LGALS3	208949_s_at	5.1266	4.8376	4.905	4.5131	4.5241	4.4252	4.71788	5.18951	3.89303	5.66866	4.13676	4.39291	4.20961	4.31211	4.17663	4.30639	4.56588	5.43707	5.99243	4.40237	4.73623	5.71181	4.6786	5.07721	4.58781	4.82896	4.5065	5.44852	5.35928	4.0339	4.7971	4.7268	4.6028	5.0646	5.3193	4.8446	4.3225	5.4372	4.628	5.191	4.9906	4.5275	4.9204	4.8643	4.7015	5.1744
S100A6	217728_at	5.1527	5.1302	5.1396	4.8956	4.9798	4.7255	5.12115	4.95947	3.96941	5.68624	4.81583	4.6264	4.456	4.91294	4.25084	4.64702	4.77212	5.2916	5.2814	4.56449	5.0353	5.04134	5.14143	4.39997	4.97596	4.56792	4.86871	4.68748	4.69402	4.5799	5.1105	4.931	4.5525	5.0873	4.9204	4.9286	4.413	4.9739	4.0368	4.3871	4.9013	4.5317	4.9155	4.393	4.7635	4.5835
MSRB1	217977_at	5.1983	4.8369	4.757	4.8295	4.3692	4.6019	5.52298	5.12748	4.23607	5.16814	5.20261	4.93467	4.75965	5.00166	4.65287	4.85967	5.06723	4.97487	5.47195	4.86876	5.16949	5.68082	5.20113	4.01671	5.31374	5.07722	5.32246	4.76452	5.08311	4.2746	5.2131	4.6929	4.4997	4.4036	4.7313	4.8979	4.3406	4.8972	3.4804	4.4373	4.828	4.5042	4.4848	3.8871	4.2709	4.6926
TSC22D3	208763_s_at	4.69	4.7672	5.0723	5.3799	4.49	4.5998	5.27855	4.85241	4.37004	4.93777	4.81563	4.95403	4.51847	4.67728	4.14571	5.08955	4.79687	5.2616	5.48511	4.55503	4.7749	5.38181	4.73872	4.89141	5.13791	5.2586	5.28852	4.63871	4.88761	4.4593	4.6675	4.8794	4.4021	5.0793	4.8842	4.6754	4.5663	4.6551	4.4954	4.5159	4.7109	4.7913	4.7763	4.3918	4.2338	4.674
SAT1	210592_s_at	5.2465	5.0221	4.8721	4.7025	4.8513	4.5175	4.85623	4.88705	4.19968	5.27869	4.7234	4.74102	4.49058	4.82444	4.65087	4.93829	5.0366	4.59609	5.35852	4.87663	4.9512	5.26245	4.89706	4.76718	4.99944	4.96831	4.86255	4.92044	5.07317	4.1043	4.7994	4.4543	4.6237	4.7051	5.0376	4.5409	4.4843	4.7664	4.3407	4.6208	5.0914	4.5644	5.2317	4.4623	4.5527	4.8018
RTN3	224564_s_at	5.5088	5.1201	4.933	4.9036	4.5557	4.6833	4.763	5.12618	4.07004	5.35618	4.8523	4.84231	4.57774	4.73573	4.40156	4.84941	4.91754	4.87014	5.38544	4.67892	4.95	5.2708	4.74627	4.64021	4.95244	4.83104	4.74726	4.53259	4.95147	4.3292	5.0727	4.566	4.8247	4.5041	5.0762	4.7049	4.359	4.861	4.3111	4.4559	5.0926	4.5977	5.0426	4.4065	4.7846	4.7814
ATP5A1	213738_s_at	4.983	4.776	4.8863	4.7994	4.893	4.4004	5.05714	4.95569	4.3992	5.07631	4.79381	4.94586	4.54886	4.90678	4.70956	4.99246	4.92272	4.97998	5.38263	4.87384	4.97442	5.07198	4.98009	4.8497	5.13475	4.9325	4.95657	4.87229	5.0241	4.3324	4.6005	4.6371	4.6287	4.6894	4.9553	4.5821	4.3161	4.6544	4.4507	4.4449	4.7597	4.3084	5.1567	4.6267	4.6225	4.3664
MKRN1	201285_at	4.4154	4.2192	4.2751	4.5879	3.9067	4.443	4.60703	5.91184	4.19711	4.93565	4.55591	5.048	4.44036	4.50752	4.29859	4.66975	4.79244	5.61448	6.03735	4.76894	5.0179	5.81345	5.24398	5.28232	5.25058	5.08496	4.49941	5.46485	5.73968	4.2718	4.6188	4.4936	4.6021	4.582	5.008	4.2446	4.3004	5.3204	4.6425	4.9989	4.3622	4.9053	4.4623	4.3973	4.2324	4.983
ADAR	201786_s_at	5.2127	4.881	4.9507	5.1955	4.5353	4.5091	5.03505	5.0013	4.14673	5.03887	4.95138	4.71615	4.73262	4.7212	4.58696	4.80088	4.83488	4.75475	5.2814	4.80821	5.00402	5.1499	4.9628	4.57713	5.14327	4.95829	5.18682	4.7239	5.00473	4.3812	4.9358	4.7508	4.6346	4.6209	5.046	4.3833	4.2934	4.6572	4.3071	4.465	4.8636	4.5124	4.9261	4.3052	4.5652	4.6758
YWHAB	217718_s_at	5.1081	4.7674	4.8084	4.87	4.4557	4.5294	5.01794	5.00553	4.35755	4.89213	4.78455	4.84622	4.67309	4.77225	4.5636	4.82936	4.90803	5.06745	5.34883	4.81378	5.00912	5.23181	4.98009	4.6843	5.33869	4.98949	5.06079	4.71208	5.01543	4.5121	4.6517	4.747	4.6244	4.5771	4.9509	4.3343	4.357	4.6124	4.3563	4.6456	4.9006	4.4399	5.0394	4.4286	4.5176	4.5032
SEMA4D	203528_at	5.4365	5.0898	4.9295	5.013	4.6641	4.728	4.92491	4.92238	4.22572	4.56845	4.72916	4.66341	4.62721	4.79672	4.38314	4.88267	4.80005	4.72359	5.17577	4.58972	4.90985	5.07165	4.86933	4.66526	5.20155	4.84552	5.06362	4.47158	4.9071	4.4211	4.9822	4.8199	4.7521	4.7558	4.9863	4.3125	4.5033	4.6573	4.558	4.6658	4.9535	4.5105	4.946	4.6826	4.4831	4.7171
APOL2	221653_x_at	5.2992	5.1025	5.0459	5.1816	4.8466	4.7825	4.64033	4.65943	4.27183	5.0306	4.76084	4.4161	4.58042	4.47324	3.93958	4.58568	4.84891	4.89259	5.52038	4.63471	4.56617	5.21669	4.65251	4.41724	4.97631	4.6557	5.14121	4.48167	4.98767	4.213	5.1128	4.8571	4.3667	4.4881	4.8878	4.6082	4.603	4.8566	4.5839	4.8923	5.1723	4.649	5.176	4.6166	4.8991	4.9168
HLA-DPB1	201137_s_at	5.0604	5.0976	5.1923	4.7159	4.8896	4.7469	5.14341	4.99081	4.22965	5.16934	4.03412	4.20181	4.63953	4.81947	4.74893	4.79981	4.37135	4.73642	5.49848	4.35302	4.47113	5.45993	3.82608	4.74266	5.2285	4.91608	5.28537	4.87494	5.2284	4.3912	4.7973	5.0944	4.5719	5.2063	4.6376	4.8024	4.3404	5.0233	4.5422	3.9404	4.5462	4.3017	5.4526	4.8257	5.0443	4.401
NCF2	209949_at	5.3739	4.8429	4.824	5.087	4.4042	4.7171	5.01732	4.91999	4.23077	5.07245	4.80574	4.61442	4.61826	4.60726	4.43878	4.70357	4.93525	4.87466	5.19792	4.68558	4.96966	5.27853	4.79312	4.6251	5.0577	4.93968	4.84522	4.52322	4.78931	4.2351	5.1715	4.7221	4.4023	4.6558	5.0342	4.7668	4.4732	4.9114	4.2029	4.6313	4.9787	4.6043	4.894	4.4147	4.6239	4.8547
RPS5	200024_at	5.3597	5.3026	5.3305	5.0113	5.599	4.6514	5.10916	4.56783	4.22179	5.26972	3.99469	4.23609	4.0961	4.77659	4.268	5.04827	4.22185	5.26849	5.70637	3.96885	4.42775	4.52197	5.01036	4.63508	4.40093	4.31245	4.45441	4.97311	4.50194	4.5858	4.6617	4.7429	4.8702	4.8938	4.9042	5.0675	4.3355	4.9857	4.9151	5.0158	4.8228	4.6568	5.0715	4.9512	5.1503	4.4483
HCLS1	202957_at	5.3204	5.0173	4.9464	4.9338	4.4353	4.6024	5.04276	4.87539	4.17867	5.13643	4.91032	4.70166	4.70861	4.72176	4.14002	4.72731	4.76034	4.93586	5.24433	4.5436	4.79708	5.16851	4.90076	4.69204	5.10694	4.98282	5.08828	4.66756	4.76948	4.3421	5.1387	4.8453	4.5031	4.8713	4.803	4.6401	4.3627	4.822	4.2351	4.7199	4.9438	4.5469	4.7935	4.4929	4.467	4.5928
PTPRO	211600_at	5.6592	5.2368	5.2317	5.0281	4.1175	4.9565	5.00538	4.40577	4.17548	5.23933	4.52691	4.65898	4.59285	4.33725	4.32913	4.40266	4.83153	5.18101	5.0217	4.45077	4.569	5.01964	4.70528	4.66305	4.8311	4.65503	4.80047	4.54189	4.9074	4.4681	4.6354	4.758	4.959	4.9428	4.8555	4.7611	4.4683	4.8634	4.2995	4.7894	4.7601	4.702	4.852	4.8345	5.0641	5.0649
EDF1	209059_s_at	5.4872	5.0854	5.263	4.973	5.1782	4.7098	4.96441	4.73846	4.21531	5.1542	4.24009	4.589	4.40253	4.57839	3.92003	4.61223	4.19789	5.31293	5.51686	4.15648	4.51225	4.81123	4.81255	4.47504	4.65822	4.47862	4.76057	4.67603	4.63132	4.5889	4.8279	4.9429	4.7625	5.0636	4.9321	4.9727	4.4888	4.8468	4.6952	4.7764	4.8234	4.5804	5.1849	4.8516	4.9234	4.5489
RPL36	219762_s_at	5.3417	5.0628	5.1194	4.7912	5.5305	4.5092	5.20378	4.72245	4.44474	5.06405	4.27117	4.51667	4.51971	4.77659	4.57711	5.03897	4.47189	4.95702	5.46067	4.33618	4.48918	4.63957	5.02116	4.58546	4.76187	4.6634	4.73949	4.68681	4.85412	4.5447	4.5991	4.7427	4.736	4.5766	4.7957	4.8514	4.4024	4.6147	4.7917	4.6434	4.6073	4.5095	4.9886	4.8985	4.9646	4.4078
S100A10	200872_at	5.0047	4.7884	4.8397	4.9271	4.7044	4.6214	4.74004	4.88369	4.40441	5.10369	4.51886	4.7057	4.58931	4.66097	4.29564	4.69901	4.67589	4.88877	5.48511	4.51819	4.78982	5.2152	4.65471	4.69789	4.99457	4.64865	4.7163	4.98161	4.76882	4.495	4.6603	4.7994	4.5744	4.8797	4.9629	4.8555	4.6032	4.6503	4.5796	4.5844	4.8375	4.3646	5.2775	4.8454	4.8034	4.3964
IL7R	226218_at	4.942	5.0265	5.1262	4.882	5.1105	4.4632	4.75288	4.54166	4.37511	4.34659	4.4203	4.80214	4.47627	4.83045	4.80258	5.26634	4.63228	4.82848	5.11948	4.57076	4.70482	4.78253	4.983	4.84915	5.07958	5.01114	4.6632	4.86103	4.86879	4.5431	4.4686	4.7609	4.6227	4.5069	4.8183	4.5626	4.4705	4.5091	4.7469	4.7424	4.8977	4.6959	4.8951	4.8453	4.7928	4.6157
SARAF	200847_s_at	5.4743	5.2156	5.0438	5.1505	4.838	4.4069	4.85693	4.69338	4.27861	5.06761	4.58752	4.75434	4.41559	4.85779	4.57419	5.08373	4.68068	4.66517	5.27724	4.53368	4.96728	5.24209	4.61361	4.72287	5.1784	4.85898	4.7462	4.16847	5.00416	4.3426	4.7878	4.6476	4.5625	4.6391	4.9649	4.5562	4.3339	4.6491	4.4152	4.5431	5.0828	4.4476	5.2071	4.4156	4.616	4.4279
FOXO3	204131_s_at	5.0576	4.7285	4.6963	4.5781	3.6627	4.4263	4.57464	5.74515	3.80639	5.49945	4.57569	4.88258	4.48265	4.25737	3.8846	4.44735	4.61707	5.43028	5.67742	4.51201	4.79601	5.43811	5.07507	5.15493	5.02494	4.73274	4.96477	5.3644	5.58418	4.0274	4.7034	4.3108	4.5138	5.2391	4.9985	3.9938	4.2509	5.2133	4.8991	5.0153	4.8073	4.5555	4.5735	4.7729	4.1294	4.8386
GNLY	205495_s_at	5.041	5.2326	5.4226	4.0879	4.0598	4.3504	5.48863	5.01563	4.92706	3.86741	4.93082	5.02405	4.64722	5.07229	4.01831	4.76965	4.23023	5.51336	4.49371	4.90792	4.8271	5.03019	4.90106	4.7331	4.95496	5.11698	5.44903	5.1284	5.03105	4.8125	4.2961	4.7888	4.8653	5.6873	4.3292	4.9033	4.0993	4.4618	4.7693	4.2912	4.1914	5.0801	5.266	4.9807	3.1273	4.1134
SELL	204563_at	4.9304	4.6115	4.4069	4.7901	4.6001	4.4989	5.15796	5.11501	4.22881	5.02561	5.01509	4.72466	4.62721	4.87001	4.45474	4.57659	4.99828	5.21781	5.65167	4.71022	5.00912	5.23033	5.0414	4.60722	5.03651	4.75827	5.23304	4.54559	5.01739	4.323	4.7566	4.6818	4.7014	4.2398	5.0024	4.5404	4.4842	4.4942	4.2385	4.5625	4.7792	4.1572	4.7677	4.3685	4.4497	4.8207
ATP6	1553567_s_at	6.0795	5.5783	5.241	4.7773	5.0326	4.9231	4.60287	4.5954	3.95764	5.55078	4.3693	4.31293	4.38426	4.26163	4.09342	4.42356	4.52113	4.94049	5.04455	4.37898	4.40609	4.97312	4.36549	4.00334	4.36144	4.23378	4.25547	4.18186	4.7541	4.381	4.9388	4.7893	5.1243	4.8402	5.1902	5.0023	4.4221	4.7688	4.3774	4.6646	5.4302	4.4812	5.3743	4.7696	5.4653	5.0847
SORL1	212560_at	5.252	4.9361	4.793	4.8483	4.4468	4.6157	4.89149	4.76364	4.12643	5.02661	4.64372	4.64503	4.58546	4.63883	4.63243	4.96008	4.8567	5.03552	5.40739	4.82667	4.86241	5.36362	4.59319	4.75098	5.05101	4.978	4.91801	4.82033	4.98624	4.2839	4.6745	4.7881	4.636	3.9156	4.9713	4.5159	4.4924	4.658	4.3021	4.5838	4.8916	4.3733	4.8612	4.2777	4.4837	4.6781
CIRBP	200810_s_at	5.3044	4.9986	4.9831	4.8909	4.7488	4.5888	4.89967	4.86053	4.3555	4.78569	4.81292	4.82979	4.70535	4.95392	4.49011	4.97966	4.76486	4.59295	4.80474	4.42781	4.68203	5.05574	4.77073	4.96424	5.03312	4.81161	5.00654	4.68882	4.83898	4.2674	4.7728	4.6083	4.535	4.6017	4.7599	4.5519	4.2772	4.7109	4.5754	4.6854	4.6519	4.5352	4.8983	4.5343	4.5097	4.4829
SRGN	201858_s_at	5.1721	4.8388	4.4003	4.4392	4.8451	4.6237	4.78926	4.82076	4.16117	5.00854	4.88768	4.68321	4.60225	4.77198	4.5698	5.04587	5.07048	4.84765	5.29155	4.68008	4.96082	5.22264	4.80073	5.04593	5.09072	4.99188	4.70548	4.63559	5.00699	3.9588	4.8686	4.5294	4.4709	4.1803	4.7921	4.6383	4.3718	4.8437	4.2691	4.5027	5.0108	4.5009	5.0708	4.142	4.569	4.7309
CST7	210140_at	4.9233	4.599	4.609	3.9276	3.7357	4.4416	5.45621	5.26718	4.44402	5.02861	4.82412	4.30265	4.75412	5.0072	4.23613	5.11605	5.18458	5.47455	5.24743	4.79086	5.05092	5.30624	5.24592	4.45918	5.21329	4.68623	5.21126	4.80526	4.94117	4.3843	4.4211	4.4473	4.34	5.0518	4.5624	4.4416	4.2655	4.7445	4.0905	3.9682	4.8622	4.7677	5.0291	4.5343	4.2809	4.5834
RAP1B	200833_s_at	5.2611	4.9883	4.8727	4.8585	5.0177	4.437	4.68751	4.56477	4.31862	4.76868	4.44477	4.51943	4.37126	4.82261	4.76651	5.06374	4.89846	4.40357	5.15533	4.57232	4.9153	4.72711	4.75957	4.60131	5.18453	4.87347	4.79809	4.41519	4.98423	4.3333	4.5903	4.6873	4.5838	4.8964	4.9693	4.6488	4.3063	4.6413	4.3646	4.3902	4.9876	4.4168	5.526	4.5111	4.6483	4.4522
CELF2	202157_s_at	5.2855	4.7888	4.832	4.9349	4.4226	4.5865	4.75025	4.87939	4.2759	5.18552	4.6563	4.79432	4.54308	4.82836	4.45421	4.9142	4.87935	4.84173	4.83693	4.74029	4.99585	5.37114	4.77778	4.56269	5.08221	4.57892	4.72169	4.66688	4.86599	4.3301	4.7575	4.7254	4.7073	4.6497	4.7739	4.3899	4.3909	4.4447	4.3915	4.457	4.9763	4.4554	4.9333	4.4041	4.5174	4.6376
LDHB	213564_x_at	5.3448	4.9888	5.106	4.987	5.3907	4.643	4.82832	4.54322	4.34288	4.5533	4.16557	4.33534	4.49847	4.62988	4.53602	5.08518	4.14182	4.60038	5.3578	4.15565	4.63024	4.5624	4.90598	4.79846	4.72786	4.48051	4.28292	4.76261	4.69086	4.4074	4.5649	4.8398	4.719	4.7831	4.9752	4.7038	4.4291	4.4985	4.7727	4.8883	4.9038	4.5329	5.1179	4.9728	4.9623	4.6126
TNFRSF1B	203508_at	5.6035	5.1231	5.0964	4.9604	4.3923	4.5332	4.88224	4.81756	4.17461	5.30663	4.78889	4.60696	4.57595	4.40877	4.09116	4.52893	4.79638	4.68073	5.23618	4.43436	4.89639	5.09064	4.61023	4.6	4.86508	4.93389	4.83731	4.30761	4.65529	4.1769	4.9791	4.6855	4.2957	5.0226	4.8962	4.4548	4.3615	4.7471	4.0637	4.659	5.0004	4.5047	5.2138	4.5813	4.5915	4.6041
CDC42SE1	229120_s_at	5.1317	4.7972	4.6813	4.7155	4.4773	4.5285	4.91251	4.79297	4.22376	4.96407	4.72237	4.66646	4.46053	4.75699	4.4794	4.8702	4.87587	4.94357	5.16395	4.77547	4.79762	5.10359	4.79312	4.7313	4.95065	4.78733	4.94863	4.68479	4.92573	4.4839	4.7226	4.5901	4.6246	4.4774	4.7829	4.4682	4.4388	4.539	4.3534	4.4846	4.8288	4.4221	4.8913	4.4608	4.554	4.5493
TMBIM6	200804_at	5.3091	4.8841	4.8713	4.8292	4.5111	4.716	4.98023	4.95044	4.22825	5.07019	4.69697	4.72307	4.6321	4.62268	4.2919	4.82343	4.78727	4.89926	4.79843	4.59095	4.89137	5.1682	4.7828	4.44277	5.0982	4.51382	4.95108	4.57271	4.73412	4.096	4.7342	4.6528	4.5231	4.6914	4.7603	4.5107	4.3961	4.6712	4.36	4.4618	4.8308	4.409	4.9598	4.5713	4.7607	4.5298
TAPBP	208829_at	5.2065	4.8302	4.9785	5.1336	4.2885	4.7687	4.81578	4.87786	4.36572	4.58074	4.69739	4.79811	4.66358	4.62538	4.18452	4.53022	4.49173	4.56367	4.96693	4.32287	4.92123	5.26418	4.72453	4.54845	5.10597	4.40233	5.23806	4.59291	4.8358	4.514	4.8739	4.8002	4.6824	4.9089	4.7287	4.3165	4.5622	4.7289	4.351	4.7979	4.7005	4.6763	4.6976	4.5059	4.4557	4.6302
NPC2	200701_at	5.2348	4.6907	4.931	5.0116	4.4166	4.499	5.17489	4.86922	4.29341	4.9748	4.68241	4.7065	4.61333	4.65686	4.40996	4.57326	4.76787	4.97487	5.50302	4.55187	4.79467	5.15302	4.70985	4.47719	4.8532	4.62486	4.923	4.7696	4.61845	4.3916	4.8184	4.7916	4.5542	4.9183	4.7325	4.697	4.3404	4.7709	4.0651	4.3193	4.5112	4.4198	4.8492	4.3064	4.7155	4.4949
AIMP2	209972_s_at	5.1155	4.5907	4.8017	4.687	3.8544	4.1892	4.75439	5.43733	3.97176	5.57282	4.43372	4.70919	4.15357	4.07243	3.78035	4.31785	4.55721	5.29209	5.94915	4.40202	4.54171	5.40318	4.88901	5.0871	4.7404	4.63748	4.86644	5.33602	5.51978	4.049	4.6262	4.4578	4.3869	4.9924	4.7839	4.0296	4.1178	5.1497	4.5268	5.0231	4.8246	4.5947	4.8428	4.6655	4.4755	4.6954
CMTM6	217947_at	4.958	4.5388	4.7159	4.948	4.0091	4.5217	4.95071	4.89559	4.18359	5.03126	4.78178	4.60753	4.49595	4.79031	4.42786	4.92108	5.02072	4.93277	5.34017	4.78521	4.97797	5.28849	4.89273	4.59076	5.05235	4.72318	4.85015	4.78409	5.00727	4.1082	4.8184	4.732	4.6154	4.6112	4.7427	4.5043	4.2918	4.6068	4.1033	4.5733	4.6451	4.5796	4.6145	4.1804	4.4422	4.5419
SLC6A6	228754_at	5.0546	4.6974	4.6	4.747	4.4605	4.5227	4.85238	4.95686	4.12673	5.00685	4.72505	4.77447	4.58665	4.89587	4.62837	5.02322	4.95913	4.48942	5.21737	4.82641	4.98341	5.32156	4.89953	4.71924	5.25379	4.99718	4.62922	4.51228	5.04018	4.2522	4.7325	4.271	4.5847	4.1349	4.8245	4.4857	4.2702	4.6226	4.2183	4.622	4.8605	4.2719	4.8878	4.18	4.2578	4.6765
BTG1	200921_s_at	5.1633	4.8495	4.719	4.9071	4.6954	4.3859	4.76038	4.84393	4.21333	4.97927	4.59677	4.76779	4.39545	4.75232	4.34501	4.95498	4.78455	4.39055	4.99296	4.41462	4.78441	5.22679	4.75038	4.74831	5.0627	4.86537	4.67509	4.19371	4.83549	4.4128	4.6583	4.5633	4.7275	4.5355	4.8167	4.6314	4.4525	4.5733	4.5287	4.477	4.9032	4.4932	4.9519	4.5426	4.579	4.6655
SLC25A6	212826_s_at	5.0931	5.1039	5.3092	5.0141	4.9366	4.5679	4.88224	4.63416	4.14138	4.65363	4.31068	4.55	4.32659	4.4699	4.21254	4.79875	4.05996	5.18075	5.70609	4.23991	4.56049	4.73171	4.53171	4.59868	4.68397	4.5622	4.63988	4.60822	4.56617	4.4623	4.6985	4.713	4.7297	5.0131	4.7869	4.9011	4.3598	4.7628	4.4848	4.7702	4.5882	4.4597	4.8896	4.7432	4.7306	4.4942
ATP5G3	207508_at	5.0351	4.8456	4.9743	4.9241	4.8014	4.4675	5.04522	4.60955	4.41798	4.73813	4.42563	4.46297	4.35641	4.58211	4.36185	4.70812	4.66141	5.07196	5.55699	4.41288	4.70996	4.82107	4.76432	4.72799	4.7947	4.48429	4.72241	4.74048	4.62692	4.4382	4.6718	4.8118	4.623	4.9892	4.7451	4.7586	4.2961	4.6243	4.3067	4.4829	4.4824	4.5598	4.9674	4.4861	4.6178	4.3902
CD300A	209933_s_at	5.4289	5.1791	5.2377	5.0554	4.4749	4.5882	4.98151	4.45195	4.12222	5.09293	4.55475	4.1303	4.09027	4.4126	4.0993	4.41524	4.56559	5.06378	5.2908	4.09298	4.71081	4.82772	4.55145	3.95377	4.80389	4.76574	4.74197	4.2669	4.52577	4.3607	5.0771	5.02	4.2937	5.0097	4.7655	4.8647	4.6904	4.9547	4.4368	4.568	5.0912	4.7925	5.0748	4.2545	4.486	4.8089
BCL6	203140_at	5.4635	5.2057	4.7759	4.6097	4.7135	4.4266	4.74156	4.77294	3.7435	5.17265	4.67027	4.51084	4.41559	4.60055	4.44855	5.0217	5.02638	4.61666	5.20788	4.75689	4.92221	5.20772	4.70774	4.5375	5.0181	4.98656	4.70729	4.5886	4.95645	3.8745	4.9511	4.5236	4.2839	4.2347	4.9174	4.4814	4.2629	4.8494	4.0295	4.4052	5.0849	4.1639	5.09	4.0481	4.6361	4.5573
C5AR1	220088_at	5.3022	4.8679	4.6458	4.5831	4.3107	4.6621	4.87708	4.88767	4.11315	5.19177	4.83713	4.75693	4.68945	4.66827	4.34825	4.5255	4.82697	4.63085	5.16803	4.62991	4.77026	5.23828	4.79974	4.44716	5.015	4.86014	4.92113	4.44009	4.96373	4.1763	4.9836	4.5244	4.4228	4.4453	4.7666	4.5431	4.3561	4.7803	3.9101	4.4349	4.8998	4.3956	4.865	4.1813	4.4909	4.7466
STAT2	225636_at	5.0571	4.7327	4.8372	5.1061	4.5636	4.5854	4.58904	4.64468	4.30779	4.83553	4.63278	4.51053	4.54825	4.53175	4.48269	4.77183	4.77536	4.54191	5.27875	4.58043	4.63596	4.85286	4.48403	4.68709	4.86011	4.71612	4.92487	4.61986	4.87838	4.1618	4.5974	4.5689	4.5785	4.403	4.8357	4.4177	4.3233	4.6358	4.5376	4.551	4.9017	4.4585	5.1726	4.4872	4.5997	4.7664
NAMPT	217739_s_at	5.094	4.6968	4.5678	4.7373	4.4257	4.598	4.51782	4.71627	3.95527	5.28538	4.75359	4.66286	4.51225	4.98584	4.65855	4.90399	5.10814	4.59765	5.15697	4.61026	4.85496	5.28792	4.74627	4.84555	5.27233	4.98442	4.55637	4.23146	4.89464	4.0859	4.9251	4.4817	4.4847	4.0406	4.7749	4.551	4.3688	4.5608	4.045	4.3741	5.1596	4.4207	4.7173	4.152	4.3903	4.7932
MARCKS	213002_at	4.8106	4.6985	4.3254	4.7442	4.1233	4.6227	5.12145	5.27725	4.22235	4.38186	4.57546	4.88544	4.7641	5.04315	4.5711	4.97715	4.85057	4.79719	4.88439	4.68298	5.18905	5.45514	5.03385	4.43578	5.23354	4.4099	4.99591	4.3624	5.13491	3.9867	4.8989	4.5075	4.5598	4.3787	4.818	4.1709	4.3381	4.4392	4.0536	4.508	4.7419	4.3706	4.8424	4.2856	4.2615	4.706
CLEC4E	222934_s_at	4.8794	4.6829	4.9261	4.899	4.6166	4.3335	5.44392	4.63525	3.91443	5.5623	5.26555	4.98316	4.3421	4.47956	4.3119	5.25472	5.12836	4.67408	5.42491	4.90544	5.25366	5.61405	4.75685	4.98831	5.42121	5.5744	5.03305	4.34763	4.92543	3.9095	4.7316	4.6522	4.4214	4.8795	4.5484	4.3592	4.1861	4.823	2.9517	3.5059	4.6177	4.1284	4.1846	3.7319	3.5834	4.3265
RHOA	200059_s_at	5.0279	4.7252	4.7462	4.8739	4.0209	4.5685	4.78669	4.9519	4.21672	4.70359	4.70618	4.69842	4.53911	4.6551	4.37831	4.54725	4.75606	4.85943	5.03519	4.51949	4.87493	5.1999	4.7116	4.61342	5.03787	4.94051	4.94557	4.45828	4.82368	4.3389	4.8381	4.5738	4.6003	4.6819	4.8228	4.5667	4.3118	4.5275	4.2353	4.3892	4.6365	4.4028	4.7626	4.3984	4.5081	4.5809
MOB3A	225530_at	5.2211	4.7947	4.9232	4.9474	4.3124	4.7268	4.67606	4.82204	4.14495	5.09863	4.76686	4.65787	4.47275	4.5098	4.14221	4.26065	4.60115	4.70486	4.81625	4.43539	4.67766	5.0756	4.56511	4.23866	4.96389	4.59195	4.77583	4.26285	4.63059	4.2533	4.9132	4.7566	4.7004	4.583	4.935	4.4501	4.4729	4.7243	4.2705	4.5678	4.9933	4.5537	4.9293	4.5968	4.7135	4.7583
LYN	202625_at	5.1865	4.7884	4.7212	4.9041	4.1457	4.543	4.55839	4.92208	4.04545	4.94694	4.58661	4.66839	4.49121	4.75425	4.43664	4.72282	4.88097	4.72073	5.11059	4.5506	4.90911	5.26677	4.77577	4.52785	5.06437	4.9523	4.74126	4.27495	4.81854	4.2354	4.7417	4.661	4.5815	4.5543	4.7695	4.2968	4.401	4.5334	4.0938	4.6594	4.8546	4.4261	4.7486	4.3407	4.3124	4.7002
CTBP1	213980_s_at	5.4186	5.0535	5.1173	4.9593	4.7331	4.4699	4.78081	4.74825	4.19223	4.78844	4.59835	4.63461	4.33401	4.51758	4.25266	4.78732	4.49294	4.4852	4.85478	4.43745	4.61875	4.87569	4.73872	4.49569	4.94777	4.76885	4.76857	4.46651	4.76848	4.3531	4.6215	4.6672	4.6152	4.8024	4.735	4.4512	4.1633	4.5825	4.406	4.455	4.7539	4.4875	5.1116	4.5973	4.5446	4.442
LRRFIP1	201861_s_at	5.3728	4.9024	5.0602	4.8344	4.3241	4.5132	4.89183	4.792	4.12643	5.42266	4.75198	4.56193	4.38596	4.53973	4.06459	4.47521	4.61011	5.07364	5.045	4.45485	4.57088	4.93087	4.66887	4.34098	4.7458	4.76481	4.94526	4.61211	4.74431	4.1018	4.693	4.757	4.2786	4.7756	4.8713	4.2783	4.1137	4.5983	4.2237	4.5493	4.9837	4.3631	5.0757	4.4969	4.6203	4.4472
COLCA1	238701_x_at	5.067	4.7554	4.6672	4.8514	4.2925	4.6017	4.5389	4.67225	4.19939	4.84989	4.4152	4.55418	4.3326	4.62418	4.45474	4.78193	4.61178	4.83114	4.53606	4.53593	4.71508	5.01862	4.61211	4.63316	4.78586	4.67767	4.65459	4.69817	4.70589	4.6179	4.8943	4.6273	4.6248	4.7011	4.8085	4.8312	4.2606	4.7529	4.437	4.7649	4.7005	4.6935	4.6166	4.4642	4.5828	4.6741
SKAP2	204362_at	5.271	4.6214	4.6295	4.723	3.9096	4.6122	5.05561	5.18455	4.20253	4.89067	4.76606	4.90524	4.60663	4.37131	4.35507	4.31487	4.86912	4.98237	5.15738	4.65581	4.92467	5.29415	4.77812	4.09159	5.30251	4.68491	5.00477	4.42085	4.94647	3.9459	4.8772	4.5981	4.4713	4.774	4.9693	4.3265	3.9522	4.5125	4.1866	4.5478	4.9706	4.025	4.6506	4.2142	4.5598	4.5196
ARHGAP25	38149_at	5.1743	4.8861	4.7931	4.9604	4.3457	4.529	4.97372	4.74825	4.14157	4.82922	4.72873	4.62453	4.54621	4.52209	4.26929	4.6955	4.72248	4.85136	5.16502	4.60222	4.66652	5.02643	4.82412	4.33464	5.10373	4.99208	4.9626	4.18822	4.83621	4.3015	4.8301	4.5772	4.4127	4.7464	4.6715	4.4298	4.2472	4.7092	4.0682	4.4741	4.7014	4.4971	4.6376	4.1547	4.2551	4.5129
HNRNPA2B1	205292_s_at	5.4907	5.1777	4.9065	4.6649	4.9293	4.5055	4.55365	4.58074	4.19194	4.90847	4.34351	4.42527	4.42224	4.45713	4.26479	4.77183	4.63612	4.41469	4.6034	4.40834	4.69592	4.64312	4.70598	4.63893	4.84973	4.5972	4.5854	4.40707	4.72934	4.0897	4.5639	4.6314	4.516	4.8971	4.8946	4.5139	4.2122	4.5683	4.6262	4.5869	5.0406	4.3347	5.282	4.7569	4.7007	4.4738
RASSF2	203185_at	4.8645	4.5925	4.3776	4.7665	4.1319	4.4968	4.89593	5.04469	4.13602	4.90991	4.80164	4.76856	4.55553	4.7774	4.47819	4.72731	4.99229	4.68919	4.94137	4.75276	4.87086	5.30119	4.78481	4.54606	5.16668	4.76076	4.66133	4.32754	4.76815	4.0689	4.8545	4.519	4.5869	4.4682	4.7778	4.4003	4.3861	4.6613	4.0565	4.2932	4.7806	4.4683	4.6072	4.1743	4.4432	4.5089
EMP3	203729_at	4.8346	4.5245	4.9875	4.6523	4.337	4.3849	5.22372	4.99422	4.47078	4.84914	4.75198	4.75043	4.73422	4.80787	4.31482	4.577	4.59297	4.98416	5.319	4.65433	4.77872	5.214	4.99948	4.42506	5.22166	4.80164	5.17561	5.00709	5.01599	4.3398	4.3658	4.4348	4.225	4.6703	4.4267	4.3682	4.1619	4.3459	4.1434	4.3368	4.3215	4.3345	4.4853	4.2551	4.1253	4.1786
S100A12	205863_at	4.4599	4.3546	3.583	3.2447	4.8289	4.0687	5.32354	4.97566	3.99169	5.5871	5.32532	4.83913	4.57982	4.83123	4.80825	4.86001	5.40886	5.20248	5.49132	5.05451	5.37568	5.42398	5.21778	4.13717	5.15923	5.29048	5.13261	4.90409	5.1874	4.0058	5.0071	4.0453	4.7405	3.8762	4.2015	4.3771	4.1807	4.7281	3.123	3.6241	4.8809	3.8543	4.7284	3.9387	4.6444	4.2257
OGT	209240_at	5.0112	4.7744	4.6959	4.8363	4.7778	4.396	4.62316	4.47043	4.31203	4.49149	4.4317	4.61614	4.40085	4.77767	4.6541	5.19977	4.80713	4.47631	4.88737	4.70652	4.7051	4.88735	4.84555	4.7083	5.13823	4.73084	4.68835	4.718	4.83834	4.1875	4.5134	4.4881	4.4097	4.6655	4.6312	4.3787	4.09	4.4999	4.4869	4.2666	4.6999	4.4706	4.9447	4.4648	4.512	4.3377
PILRA	222218_s_at	5.523	5.0377	4.9225	4.7608	4.3805	4.4945	4.94742	4.69198	4.00189	5.21443	4.84587	4.64867	4.57356	4.52661	4.01688	4.46494	4.81394	4.79957	5.20748	4.36244	4.84642	5.1052	4.57671	4.28971	4.95639	4.74099	4.93479	4.19135	4.86537	4.2565	5.1199	4.6552	4.2303	4.6256	4.6571	4.5849	4.1976	4.5801	3.5613	4.5005	4.8405	4.298	4.8018	4.2178	4.3084	4.4319
AQP9	205568_at	4.7813	4.4717	4.3003	4.6626	4.2032	4.5114	4.86321	5.12696	3.90815	4.971	4.77603	4.78214	4.58428	4.84496	4.43664	4.86342	5.0224	4.98536	5.38439	4.74668	4.94225	5.54571	4.68683	4.75836	5.0338	4.90569	4.88383	4.63489	4.90467	4.0441	4.8958	4.3803	4.281	3.6857	4.7329	4.4585	4.3732	4.7997	3.6898	4.2942	4.6918	4.2014	4.4802	3.8993	4.3026	4.7163
HLA-G	211528_x_at	5.2829	4.7348	4.9725	4.7416	4.5625	4.6595	4.57804	4.69826	4.1488	4.98168	4.44276	4.577	4.38902	4.33175	4.22086	4.33365	4.45892	4.85028	4.98186	4.2336	4.4001	4.89891	4.23827	4.63605	4.62344	4.41625	4.72884	4.42488	4.6036	4.5539	4.8135	4.6659	4.6644	4.5529	4.864	4.6178	4.4043	4.711	4.4659	4.5179	4.7988	4.5474	4.7815	4.7164	4.7113	4.8492
PTP4A2	216988_s_at	4.9893	4.6515	4.6201	4.6582	4.5937	4.4541	4.66771	4.7946	4.31678	4.82677	4.4011	4.57229	4.54338	4.59106	4.42336	4.64702	4.88698	4.45146	4.92118	4.50842	4.69217	4.96782	4.6732	4.68647	4.92561	4.33943	4.74655	4.40544	4.88822	4.0578	4.6664	4.4737	4.5751	4.5665	4.8462	4.4013	4.2746	4.6526	4.4818	4.3286	4.8663	4.3895	5.0192	4.4717	4.4646	4.6477
TUBA1A	209118_s_at	5.0429	4.7526	4.3765	4.6582	4.3929	4.6055	4.76374	4.68637	4.08094	5.10053	4.77662	4.46266	4.51256	4.62988	4.34957	4.54174	4.70258	4.94786	5.4105	4.66022	4.65296	5.0373	4.46709	4.30593	4.7959	4.92278	4.9385	4.61105	4.77778	4.1749	4.8852	4.6588	4.2604	4.2144	4.718	4.523	4.3194	4.6494	4.0764	4.3521	4.8775	4.2115	4.8423	4.1266	4.5937	4.5286
SASH3	204923_at	4.933	4.5191	4.7963	4.7522	4.4713	4.5118	4.81865	4.81563	4.23272	4.85664	4.5943	4.5643	4.29143	4.46722	3.58951	4.52378	4.63914	5.19321	5.41015	3.90079	4.54555	4.80847	4.63856	4.63637	4.80349	4.98041	4.83929	4.44961	4.65276	4.5768	4.7934	4.6566	4.059	4.851	4.7583	4.5619	4.4155	4.6131	4.3642	4.5163	4.6106	4.4942	4.8269	4.5004	4.5276	4.5543
DHRS7	210788_s_at	5.4169	5.0149	4.6824	4.5769	4.704	4.5172	4.80276	4.51066	4.0644	5.26607	4.69907	4.38521	4.55855	4.59106	4.09025	4.7153	4.67027	4.72538	5.12285	4.41393	4.83627	4.95644	4.70245	4.35742	4.98195	4.96723	4.0619	4.31501	4.51191	3.8767	4.9134	4.6046	4.3948	4.4271	4.6392	4.6799	4.2895	4.7366	4.0924	4.3818	4.8777	4.361	4.999	4.2625	4.5691	4.5325
PIP4K2A	212829_at	4.7922	4.4567	4.614	4.6265	3.6695	4.3338	4.42224	5.30679	4.03844	4.94765	4.28716	4.5852	4.24867	4.07023	3.78766	4.46718	4.48383	5.16001	5.64142	4.23834	4.56554	5.27624	4.74078	4.92356	4.81933	4.6111	4.91111	5.24394	5.35861	4.1471	4.5508	4.5058	4.3954	5.1728	4.6479	4.1651	4.1625	4.9064	4.6547	4.8645	4.4193	4.7348	4.3495	4.5059	4.1261	4.7072
BBIP1	228993_s_at	5.5013	5.1802	5.1694	4.9591	4.9759	4.5565	4.51205	4.35319	3.92828	4.52202	4.253	4.31927	4.30012	4.3898	4.19744	4.75836	4.37366	4.46779	4.80998	4.31729	4.55764	4.78695	4.4279	4.40562	4.81854	4.46758	4.44577	4.24154	4.54339	4.3875	4.6241	4.7209	4.5301	4.7188	4.8357	4.3469	4.2476	4.5871	4.6721	4.5763	4.9855	4.5578	5.2821	4.5908	4.8028	4.6102
GUCD1	223039_at	5.4969	4.6997	4.8522	4.7455	3.7428	4.604	4.09399	5.37135	3.83094	5.09293	4.32542	4.69869	4.22491	3.74727	3.27118	3.6898	4.23603	4.7121	5.11059	3.78096	4.45284	5.29894	4.82201	4.62897	4.47831	3.72909	4.29694	4.54892	5.03687	4.1467	4.8131	4.6211	4.8644	5.2231	5.2635	4.4263	4.5401	5.1943	4.9286	5.1258	5.0113	4.8491	4.6011	4.9492	4.5579	4.8708
MBP	225407_at	5.1248	4.753	4.6116	4.8424	4.0421	4.6095	4.8365	4.70591	4.32754	4.64109	4.72587	4.5443	4.62462	4.5787	4.39385	4.59267	4.76887	4.73996	4.88787	4.54392	4.72245	5.02271	4.65689	4.35936	4.95496	4.72829	4.92829	4.48939	4.76915	4.0045	4.7731	4.6228	4.3588	4.5785	4.6773	4.3732	4.3159	4.6946	4.3129	4.5387	4.7913	4.5312	4.4894	4.0897	4.2175	4.5926
GGCX	213705_at	5.4472	5.0424	5.0366	4.8708	5.1028	4.4323	4.68712	4.38211	4.10676	4.86038	4.26212	4.45596	4.30192	4.55998	4.29486	4.80265	4.53591	4.42573	4.99573	4.3992	4.43949	4.64001	4.42148	4.33625	4.66437	4.64932	4.42523	4.4357	4.54883	3.9974	4.4491	4.6277	4.6035	4.4995	4.8511	4.3399	4.1974	4.4187	4.5763	4.3231	5.0294	4.2159	5.2484	4.7837	4.7929	4.4246
C6orf62	208809_s_at	5.0116	4.7231	4.6724	4.7386	4.6125	4.4097	4.51605	4.9179	4.16469	4.9658	4.42183	4.53343	4.35502	4.53303	4.54913	4.90101	4.71146	4.32224	4.81155	4.71984	4.71309	5.07691	4.64187	4.70799	4.7947	4.61765	4.43401	4.78629	4.89678	3.8476	4.5803	4.2492	4.4711	4.4048	4.8023	4.3991	4.1807	4.5599	4.4407	4.2509	4.8458	4.3871	4.9888	4.3131	4.4931	4.3984
STAT6	201331_s_at	4.8784	4.6649	4.7112	4.59	4.3968	4.4034	4.89183	4.57733	4.05465	4.81526	4.90505	4.67445	4.51193	4.4709	4.40686	4.72581	4.84179	4.34196	4.64093	4.72182	4.60838	5.16696	4.58363	4.63123	5.0043	4.93803	4.93973	4.42488	4.75039	4.3153	4.9117	4.6241	4.2537	4.2818	4.7437	4.5647	4.2721	4.6427	4.1203	4.4238	4.6999	4.1335	4.591	4.204	4.3347	4.3257
PFDN5	210908_s_at	5.009	4.7768	4.7004	4.367	5.5485	4.0601	4.69497	4.40747	4.19968	5.24077	4.33733	3.66877	3.99133	4.63436	4.9401	5.13082	4.92249	4.81107	5.61233	4.8029	4.54074	4.614	4.54004	4.51918	4.7935	4.73782	4.70584	5.10775	4.63242	3.7878	4.3971	4.1878	4.4866	4.6774	4.5768	4.4233	3.9186	4.8108	4.1901	4.1502	4.8166	4.265	4.6544	4.191	4.5203	4.3891
EIF3K	212716_s_at	5.0327	4.7958	4.7655	4.6166	4.8738	4.4089	5.0101	4.59839	4.27509	4.91243	4.37954	4.3899	4.36678	4.53527	4.17791	4.48629	4.39099	4.79038	5.27003	4.3184	4.50668	4.79496	4.75685	4.3821	4.67573	4.38827	4.73417	4.63594	4.64008	4.168	4.4838	4.6089	4.4597	4.7018	4.4925	4.6475	4.2377	4.5283	4.3636	4.444	4.5007	4.3623	4.8638	4.513	4.6784	4.3466
PTMA	208549_x_at	5.4744	5.233	5.2233	4.7718	5.3753	4.6934	4.58313	4.40449	4.03876	5.07856	3.80977	4.24352	4.16947	4.34785	3.96432	4.41617	4.11137	4.70885	4.69007	3.84445	4.21842	4.43754	4.58287	4.20274	4.52495	3.89961	4.22899	4.33227	4.2789	4.1541	4.4052	4.5224	4.7854	4.7166	5.0116	4.6799	4.308	4.7498	4.8246	4.6914	5.1413	4.5352	5.3578	4.8478	5.1077	4.5586
PPM1A	231370_at	5.2018	4.8336	4.8181	4.2934	3.8805	4.5121	4.00715	4.9586	3.94201	4.99602	4.17706	4.37172	4.33401	4.19198	3.85737	4.48364	4.71094	4.83611	5.46067	4.20969	4.4576	5.04437	4.80567	4.84582	4.89417	4.40831	4.35906	4.67468	5.15923	3.7262	4.6009	4.2542	4.6015	4.9568	4.7797	4.1199	4.2435	4.8206	4.7607	4.7658	4.8331	4.6006	4.6623	4.5919	4.2227	4.7219
IL2RG	204116_at	4.9231	4.6978	4.6587	4.8708	4.4091	4.5217	4.66691	4.60695	4.20737	4.4662	4.51719	4.44053	4.44266	4.52049	4.08798	4.63711	4.31593	4.9337	5.08791	4.24148	4.70338	4.98016	4.78647	4.57345	4.71775	4.50528	4.99946	4.62512	4.7728	4.2694	4.5456	4.6686	4.4271	4.6974	4.4112	4.2886	4.2157	4.5764	4.3457	4.6521	4.5628	4.4937	4.7288	4.3706	4.2723	4.5075
LILRA2	207857_at	5.4176	4.8376	4.0416	4.5561	4.3974	4.4535	4.84851	4.74252	3.96807	5.39895	4.98823	4.66922	4.42157	4.60695	4.35507	4.43413	4.96547	4.82748	5.10079	4.61846	4.89287	4.89854	4.58823	4.14936	4.90868	4.93858	4.6993	3.98257	4.6419	4.1497	4.8906	4.5324	4.4879	4.4737	4.4576	4.5788	4.4114	4.6301	3.4642	4.2183	5.0358	3.8146	4.2933	4.1327	4.4408	4.4244
LBR	201795_at	4.9719	4.6502	4.5504	4.6495	4.6892	4.376	4.24489	4.60249	4.00156	5.15967	4.74244	4.54099	4.42389	4.54101	4.61833	4.83734	5.00594	4.06245	4.80474	4.69852	4.77953	4.8666	4.54556	4.70249	4.91496	5.03891	4.4488	4.31718	4.77711	4.0058	4.7086	4.4005	4.3968	4.3402	4.7922	4.471	4.1062	4.772	4.0166	4.2564	4.639	4.2449	4.8058	3.9796	4.2127	4.5619
PYGL	202990_at	5.1199	4.7336	4.3412	4.4436	4.2458	4.5808	4.67963	4.7769	3.65626	5.35988	4.87642	4.43535	4.39275	4.48784	4.36936	4.70699	5.1307	4.64036	5.03787	4.62359	4.87975	5.16078	4.85097	4.33783	5.11081	5.27245	4.66394	4.3215	4.815	3.6075	5.1735	4.2646	4.2649	4.0145	4.7668	4.1616	4.2817	4.6693	3.6684	4.2232	4.9379	3.8001	4.4556	3.922	4.4968	4.4996
LRRK2	229584_at	5.0927	4.6907	4.5352	4.7397	4.4251	4.5058	4.524	4.46879	3.96135	5.16904	4.60821	4.49226	4.30624	4.70368	4.45386	4.882	4.84796	4.36233	5.27611	4.48238	4.72188	5.08575	4.66742	4.60689	4.88366	4.76792	4.51438	4.17805	4.86568	3.9299	4.8505	4.3057	4.7263	3.9049	4.6397	4.4456	3.9536	4.5172	3.7689	3.8374	4.9537	4.2461	4.7383	4.1993	4.3793	4.6434
ARHGEF2	209435_s_at	4.6587	4.8143	4.6679	4.598	4.4958	4.5547	4.64723	4.7303	4.09175	4.87486	4.46907	4.45532	4.3897	4.44085	4.24309	4.47476	4.63557	4.43887	4.63385	4.49793	4.42775	4.85133	4.62148	4.33862	4.73873	4.70903	4.60457	4.2511	4.62692	4.3461	4.6689	4.5204	4.5735	4.2185	4.8469	4.3871	4.2791	4.5319	4.3023	4.4191	4.8558	4.332	4.9206	4.5049	4.514	4.5483
MBD6	227833_s_at	4.5391	4.2716	4.4353	4.5922	4.1491	4.3612	5.02885	4.88644	3.97343	4.77978	4.7544	4.7439	4.46859	4.56656	4.3596	4.91321	4.69576	4.91031	5.25858	4.78332	4.80698	5.24531	4.70563	4.44497	5.02426	5.03891	4.92518	4.81328	4.80465	4.1001	4.6085	4.3768	4.1108	4.4325	4.4449	4.3213	4.034	4.6115	3.917	4.4261	4.3865	4.0409	4.2199	3.903	4.1989	4.2148
GLIPR1	204222_s_at	4.8599	4.5451	4.3678	4.5489	4.2758	4.2236	5.02854	4.67933	4.04387	5.10778	4.78238	4.42331	4.43577	4.565	4.26035	4.53876	4.82409	4.83048	5.29342	4.51234	4.83496	5.13893	4.45246	4.32635	4.97596	4.80497	4.65722	4.59362	4.63461	3.8498	4.8216	4.5515	4.5325	4.4394	4.5873	4.6714	4.1424	4.526	3.664	3.8258	4.5372	4.1831	4.5709	4.1612	4.5037	4.3988
RASSF3	227167_s_at	5.1225	4.6267	4.5814	4.6066	4.2843	4.4688	4.53059	4.4814	4.02077	4.81757	4.66706	4.36186	4.511	4.61514	4.49904	4.65607	4.94857	4.26585	5.08315	4.72968	4.83705	4.99726	4.71895	4.56168	4.7999	4.70417	4.35906	4.08183	4.77446	4.1295	4.8247	4.4776	4.5065	4.2741	4.6212	4.4078	4.3142	4.5094	4.1201	4.2173	4.7202	4.2604	4.4759	4.1037	4.3406	4.514
CMTM2	229967_at	4.6367	4.4589	4.4822	4.1369	4.4524	4.3839	5.27331	4.40875	3.92206	5.26522	4.89191	4.30904	4.43971	4.48122	4.38537	4.52421	4.88513	4.87014	5.463	4.66199	4.85082	5.43734	4.85384	4.07701	5.093	4.90088	4.76683	4.49515	4.78306	3.9597	4.9008	4.3856	4.6131	3.6732	4.6508	4.6049	4.2563	4.7024	3.5099	4.0143	4.6038	4.2779	4.1419	3.6972	4.3014	4.6017
CEBPB	212501_at	4.9846	4.7099	4.6014	4.6509	4.2316	4.4787	4.75551	4.90135	4.07129	4.90087	4.74224	4.57111	4.4079	4.65627	4.35242	4.81852	4.94503	4.59413	5.10676	4.45654	4.89187	5.19083	4.68218	4.49887	4.87383	4.98122	4.56757	4.04828	4.73241	3.9288	4.7494	4.5002	4.2237	4.406	4.6604	4.3044	4.0938	4.4323	3.6839	4.0168	4.5861	4.2781	4.5795	4.0688	4.1144	4.314
ARPC5	211963_s_at	5.2109	4.7136	4.4809	4.5268	4.6156	4.5223	4.43636	4.68426	4.0499	4.90955	4.55568	4.44923	4.32977	4.53014	4.40722	4.53236	4.7776	4.64792	4.99342	4.44156	4.7182	4.89891	4.55224	4.49357	4.68958	4.49857	4.26779	4.21574	4.50394	3.9439	4.8045	4.387	4.5089	4.2604	4.6898	4.467	4.2614	4.5619	4.2207	4.2809	5.0076	4.2857	4.7713	4.288	4.4283	4.4886
LSP1	203523_at	5.297	4.6472	4.6961	4.6802	3.7065	4.3883	4.85658	4.83001	4.13033	5.12186	4.77424	4.75408	4.52125	4.42645	3.99206	4.0323	4.49808	4.64528	4.80579	4.17923	4.77708	5.25347	4.74867	4.22124	4.98617	4.85548	4.97442	4.40095	4.66569	4.3159	4.8113	4.3981	4.2551	4.6186	4.746	4.3498	4.148	4.4921	3.8786	4.3442	4.6278	4.0479	4.6996	4.1516	4.1484	4.3527
ANP32B	201305_x_at	5.4411	5.0255	4.8465	4.6571	4.9764	4.4919	4.10758	4.74892	4.02593	5.36173	3.65625	4.066	4.25203	4.14543	3.87856	4.30038	4.20716	4.64717	5.30608	3.77391	4.11842	4.71112	4.60683	4.72317	4.09151	3.98643	4.0431	4.46377	4.51191	3.9918	4.403	4.6029	4.514	4.7957	4.9937	4.5124	4.3072	4.7563	4.8146	4.9088	4.8953	4.4818	5.1253	4.811	4.5263	4.6357
TMBIM4	222845_x_at	4.62	4.2651	4.3934	4.4825	4.4605	4.2153	4.93157	4.64973	3.93722	4.71809	4.61756	4.56993	4.41192	4.63048	4.45156	4.93506	4.76411	4.78043	5.40115	4.57794	4.8221	5.02782	4.70033	4.52057	4.91386	4.74225	4.69566	4.63141	4.66534	4.265	4.452	4.3324	4.4776	4.5094	4.6535	4.3885	4.1516	4.4282	4.0663	3.9946	4.4584	4.2269	4.4711	4.0324	4.2499	4.4117
GPX1	200736_s_at	5.1495	4.6265	4.6777	4.2871	4.2088	4.0176	4.6448	5.35642	3.68021	5.52934	4.17525	4.40355	3.89519	4.07507	3.54514	3.9943	4.39877	5.10227	5.68314	4.2117	4.53786	5.03629	4.52454	4.14711	4.16279	4.10953	3.84552	5.15653	4.50753	3.9489	4.8423	4.5022	4.2382	4.9706	5.1501	4.5619	4.1363	4.6693	4.4968	5.0407	4.6746	4.6214	4.7598	4.4665	4.554	4.6124
HLA-DPA1	211990_at	5.1411	4.8895	4.7608	4.7973	4.3528	4.6713	4.61739	2.2662	4.57796	4.76151	4.72319	4.64727	4.32765	4.7226	4.73911	1.84025	4.34038	5.21195	5.47096	4.19027	4.41031	5.10294	4.49875	4.49957	4.5451	4.46337	5.01738	4.82673	4.55502	4.476	4.4141	4.9019	4.697	5.0244	4.9285	4.942	4.5793	4.6659	4.4296	4.5672	4.9758	4.4916	1.8567	4.6241	4.9725	4.3208
GUK1	200075_s_at	5.3998	4.9605	4.8687	4.0732	3.7048	4.3765	4.48016	5.10768	3.24415	5.06145	3.67896	4.10769	3.46965	3.76482	3.03395	3.3852	4.19231	5.66325	6.02298	3.61551	3.98105	5.07132	4.64187	4.58579	4.34402	4.18768	3.9538	4.90985	5.10067	4.2843	4.9851	4.4856	4.9066	5.4494	5.0602	4.7527	4.214	5.2247	4.5439	5.28	4.6419	4.7198	4.4281	4.5884	4.5446	4.6698
ZFP36L2	201368_at	5.1	4.7782	4.8425	4.8302	4.4357	4.5229	4.37026	4.25714	4.17374	4.63804	4.35606	4.44987	4.29215	4.39228	4.39936	4.82762	4.69602	4.25252	4.79421	4.26023	4.54331	4.5287	4.11582	4.61212	4.75571	4.71933	4.34657	3.92969	4.48258	4.3246	4.6981	4.4965	4.4995	4.5302	4.689	4.5615	4.3733	4.6019	4.2712	4.3511	4.7776	4.3507	4.8127	4.6193	4.443	4.5601
NCF4	207677_s_at	4.85	4.7332	4.5533	4.5677	4.1053	4.5256	4.96018	4.5909	3.81014	5.01459	4.88915	4.4105	4.38698	4.36197	4.03256	4.57659	4.76737	4.87723	5.26585	4.58105	4.76478	5.16295	4.70139	4.05942	4.8532	4.77873	4.83267	4.44406	4.5719	4.0665	5.0373	4.5625	4.1854	4.3213	4.5173	4.3295	4.2963	4.6929	3.646	4.4419	4.5976	4.093	4.3635	3.6669	4.1719	4.5488
RBM39	208720_s_at	4.821	4.6554	4.6488	4.6902	4.7543	4.2348	4.46556	4.33314	3.88417	4.68137	4.45026	4.38655	4.18206	4.56875	4.41794	5.01987	4.68546	4.27809	5.14417	4.59311	4.49184	4.81557	4.56744	4.65168	4.83266	4.75795	4.60883	4.63975	4.58784	4.0439	4.4881	4.4731	4.3114	4.4414	4.6472	4.4274	4.1542	4.5085	4.2906	4.2221	4.7649	4.2952	4.7688	4.3064	4.3497	4.2194
SLC25A3	200030_s_at	4.693	4.4396	4.5204	4.5083	4.3248	4.2564	4.92424	4.70868	4.28966	4.51444	4.597	4.65787	4.47819	4.63824	4.32971	4.76711	4.59918	4.88397	5.23618	4.38575	4.65356	4.8772	4.77711	4.51605	4.90609	4.82866	4.83134	4.59862	4.7211	4.2111	4.3521	4.4374	4.2946	4.4571	4.4958	4.3734	3.9788	4.4185	4.0341	4.1947	4.3797	4.1502	4.5052	4.3306	4.2741	4.2007
NPM1	200063_s_at	4.8358	4.5839	4.4954	4.6184	5.1156	4.3648	4.61201	4.31281	4.34676	4.2967	3.96396	4.28441	4.42091	4.59167	4.55622	4.9165	4.38936	4.36279	4.99435	4.24423	4.43501	4.28217	4.74216	4.85025	4.61394	4.38504	4.50483	4.53259	4.64444	4.1356	4.2797	4.4458	4.4967	4.3651	4.638	4.5501	4.1623	4.4329	4.545	4.5482	4.5728	4.3197	4.9261	4.508	4.6851	4.4126
YWHAZ	200640_at	4.6382	4.4817	4.3824	4.6148	4.1994	4.2957	4.72671	4.92357	4.07441	4.41934	4.5321	4.63066	4.35536	4.76219	4.36449	4.58114	4.71302	4.87207	4.98557	4.61178	4.83444	5.18931	4.71125	4.43836	5.02904	4.48354	4.82268	4.5251	4.73888	4.335	4.4953	4.4741	4.2996	4.4414	4.5529	4.2779	4.1917	4.3101	4.0851	4.2113	4.3375	4.2865	4.4422	4.0902	4.1699	4.2888
NUB1	222512_at	5.071	4.6966	4.8162	5.1131	4.1138	4.3197	4.65529	4.55095	4.10585	4.45784	4.51099	4.46361	4.33824	4.32621	4.08843	4.68791	4.482	4.3973	4.86539	4.27682	4.51323	4.67427	4.73008	4.45118	4.81064	4.77318	5.11362	4.63489	4.75039	4.3882	4.6	4.4138	4.215	4.5363	4.449	4.1103	4.051	4.4481	4.1981	4.5333	4.5114	4.4094	4.7832	4.0816	4.2196	4.3764
FYB	227266_s_at	5.1429	4.6674	4.5454	4.6702	4.4874	4.3004	4.39649	4.43992	3.90884	4.83705	4.39282	4.40024	4.36091	4.48883	4.29288	4.82552	4.73573	4.34382	5.02531	4.56292	4.62662	4.82733	4.67932	4.44277	4.71606	4.61248	4.55033	4.50621	4.71593	3.8933	4.5447	4.3547	4.2323	4.2618	4.7283	4.2811	4.157	4.3747	4.1526	4.2721	4.9192	4.1973	4.9323	4.2315	4.5149	4.4087
CSTA	204971_at	4.6229	4.4643	4.0788	3.4377	5.0809	3.8074	5.10534	4.79721	4.05969	5.47674	5.07706	4.45212	4.4079	4.85395	4.91198	4.86546	5.14388	4.63808	5.459	5.02261	5.08121	5.19749	4.89829	4.51779	5.18667	4.98816	4.80182	4.9786	4.92573	3.3021	4.4694	4.2477	4.4063	4.2015	4.3185	4.3684	3.7431	4.4158	2.8866	3.3708	4.6369	3.5951	4.3222	3.7313	4.2814	4.215
UBE2B	202333_s_at	5.1155	4.4298	4.4666	4.5444	4.1053	4.4092	4.86321	4.71592	4.01688	4.9494	4.56974	4.56252	4.41425	4.70083	4.34082	4.43779	4.78083	4.26733	4.94566	4.37325	4.67475	5.09161	4.6558	4.64946	5.15705	4.29232	4.57314	4.31284	4.84278	3.5849	4.9418	4.3062	4.3836	4.1757	4.6577	4.3905	3.9852	4.5858	3.9608	4.1519	4.8308	4.3174	4.737	4.0004	4.1464	4.3658
DPEP2	219452_at	5.2767	4.5139	4.7277	4.8091	4.3993	4.2398	5.00127	4.66763	3.71501	4.8397	4.80242	4.62156	4.26615	4.4719	4.13936	4.56492	4.38186	4.36646	4.53163	4.45111	4.37837	5.19446	4.46292	4.37251	5.27893	4.83844	5.03392	4.46221	4.37124	4.2195	4.9153	4.5753	4.0737	4.4082	4.6069	4.6208	4.1193	4.6938	3.6068	4.21	4.4124	4.3104	4.6326	3.8924	4.1989	4.1025
HSP90AA1	214328_s_at	4.9904	4.7591	4.4547	4.4951	4.9857	4.2665	4.48107	4.39377	4.04259	4.59696	4.35287	4.12669	4.26467	4.60756	4.63056	4.88133	4.63145	4.30847	5.16803	4.65905	4.63415	4.51132	4.59128	4.57378	4.82523	4.60277	4.21328	4.54411	4.59761	3.9446	4.1856	4.4498	4.4767	4.2157	4.547	4.3821	4.1708	4.3638	4.2912	4.1726	4.8351	4.0678	5.0927	4.3379	4.5483	4.3183
GZMB	210164_at	4.4948	4.652	4.6356	4.0072	3.8716	4.3142	5.46174	3.91622	4.59913	4.01354	4.50525	4.66756	4.32517	4.68939	3.65331	4.3928	4.3491	5.35096	4.71374	4.12146	4.9454	4.78454	4.72453	4.95835	5.09853	4.43864	4.72169	4.66006	4.54689	4.3837	4.0793	4.4622	4.5057	5.4089	3.9123	4.6623	4.2589	4.4846	4.4963	3.6753	4.4151	4.8919	5.1345	4.6771	3.6584	3.8541
RTN4	211509_s_at	4.7759	4.5664	4.5038	4.747	4.5086	4.3832	4.09459	4.47572	4.10402	4.5417	4.50453	4.36934	4.41325	4.55526	4.32932	4.70053	4.78033	4.58194	5.09436	4.47739	4.67825	4.53158	4.53568	4.57043	4.87079	4.81221	4.46558	4.01179	4.63169	4.1138	4.6334	4.4895	4.3586	4.6741	4.5564	4.2462	4.2864	4.4081	4.187	4.2344	4.5287	4.2296	4.7688	4.283	4.4517	4.455
SRSF5	212266_s_at	5.1847	4.8071	4.9643	4.9974	4.7552	4.4665	4.38246	4.18738	4.07004	3.99598	3.95731	4.36594	4.28524	4.39897	4.04527	4.77617	4.32821	4.26339	4.34787	4.10643	4.39833	4.44366	4.41718	4.39846	4.88629	4.4269	4.43619	3.9494	4.47404	4.387	4.6883	4.7607	4.5078	4.7834	4.4552	4.4602	4.2913	4.6006	4.6899	4.6295	4.7628	4.5276	4.8983	4.6575	4.5165	4.3077
OSBPL8	212582_at	4.845	4.647	4.5038	4.7727	4.106	4.287	4.91049	4.85554	3.9461	4.92248	4.56307	4.54099	4.2643	4.71472	4.69887	4.78696	4.59721	4.55364	4.50215	4.56857	4.9195	5.13704	4.84619	4.13081	5.01844	4.30435	4.62079	4.35144	4.87468	3.698	4.5836	3.9612	4.3657	4.2422	4.598	4.4039	4.0803	4.3979	3.8685	3.987	4.8401	4.1814	4.667	3.9436	4.3765	4.3753
MRFAP1	226091_s_at	4.9374	4.5913	4.4083	4.6796	4.5876	4.3871	4.42177	4.66621	4.1485	4.81526	4.4525	4.46329	4.37126	4.58211	4.40229	4.50908	4.67161	4.38015	4.8669	4.38788	4.66478	4.68465	4.51854	4.34098	4.6153	4.25872	4.36549	4.26195	4.53597	3.9871	4.4149	4.3036	4.3934	4.4705	4.6705	4.4064	4.1715	4.7002	4.272	4.2809	4.7016	4.1837	4.8621	4.3815	4.504	4.4502
LAMTOR4	224890_s_at	5.1989	4.5433	4.56	4.199	4.6537	4.3446	5.04091	4.5039	4.0172	4.97342	4.70012	4.34124	4.17184	4.423	3.81072	4.11231	4.49687	4.57204	5.30237	4.2173	4.43432	4.90595	4.56589	3.8514	4.65248	4.71193	4.69237	4.28163	4.38346	4.3724	4.9912	4.6017	4.3661	4.4789	4.6312	4.8491	4.0132	4.6667	3.9707	4.2435	4.6322	4.1839	4.4812	4.0488	4.3987	4.3871
Y16709	213048_s_at	5.1477	4.9326	4.8671	4.639	4.5793	4.3812	4.67408	4.47206	4.23746	4.35191	4.24067	4.3707	4.51069	4.57715	4.42408	4.63671	4.47894	4.32979	4.61661	4.21089	4.57559	4.69453	4.56666	4.30351	4.7266	4.33147	4.4969	4.2388	4.68804	3.8805	4.3591	4.4737	4.4667	4.5238	4.506	4.2011	3.9586	4.1563	4.4064	4.3226	4.6909	4.1706	4.9412	4.4717	4.6928	4.3803
MORF4L1	217982_s_at	4.673	4.4207	4.4869	4.618	4.1871	4.2719	4.60745	4.7673	4.11132	4.50588	4.45697	4.57111	4.31234	4.61937	4.44163	4.61506	4.78306	4.71426	5.0325	4.5563	4.76369	4.84633	4.63375	4.67372	4.76351	4.65805	4.63912	4.29886	4.77114	4.1761	4.3042	4.4047	4.397	4.2258	4.4003	4.3661	4.1445	4.4086	4.1827	4.2927	4.3745	4.199	4.4632	4.1058	4.1677	4.33
FGR	208438_s_at	4.4811	4.3907	4.4126	4.4744	4.0704	4.259	4.84146	4.8965	4.21191	4.67374	4.82834	4.61928	4.23174	4.49607	4.37291	4.67441	4.90097	4.78078	4.85883	4.61391	4.85289	5.01964	4.50321	4.406	4.7983	4.55683	4.59951	4.2803	4.67531	4.2426	4.6709	4.329	4.0843	4.2821	4.4323	4.4418	4.202	4.4921	3.8713	3.9414	4.5614	4.2054	4.5482	4.0215	4.1534	4.3441
HNRNPH1	201031_s_at	4.8967	4.6649	4.4626	4.5388	4.5955	4.2776	4.33453	4.5166	4.08497	4.55652	4.18307	4.5461	4.13548	4.59719	4.57792	4.82796	4.58986	4.19535	4.53163	4.47705	4.5627	4.7421	4.55184	4.58512	4.7798	4.61868	3.99411	4.27183	4.53676	4.3506	4.4269	4.4211	4.5842	4.1657	4.8269	4.3686	4.2687	4.3535	4.4053	4.254	4.7212	4.3661	4.7808	4.2549	4.3856	4.3741
TUBA1C	209251_x_at	4.7021	4.4819	4.5451	4.7323	4.1354	4.3389	4.75814	4.64685	3.9403	4.53751	4.56698	4.40156	4.29614	4.47823	4.1592	4.45369	4.39294	4.84962	5.37982	4.40483	4.55605	4.77283	4.64555	4.12671	4.79109	4.70644	4.78375	4.49092	4.59123	4.0206	4.6026	4.5232	4.1056	4.6316	4.4602	4.4454	4.1503	4.6262	3.979	4.4595	4.3207	4.3347	4.5337	4.0886	4.2272	4.2444
TRMT5	221952_x_at	4.4205	4.2259	4.2597	4.6044	4.3383	4.334	4.84358	4.64033	4.25626	4.5116	4.57455	4.60638	4.33225	4.7051	4.40886	4.59636	4.7616	4.65544	5.00991	4.62118	4.37082	4.85631	4.64482	4.65263	4.84045	4.57005	4.79162	4.55445	4.74228	4.0546	4.5304	4.004	4.3465	4.1973	4.4566	4.4135	4.1907	4.4189	4.2448	4.195	4.241	4.2104	4.4798	4.067	4.2529	4.351
VCAN	221731_x_at	4.456	4.1411	4.3907	4.247	3.9029	4.324	4.72862	5.01087	3.74076	4.82371	4.66877	4.70999	4.48551	4.66009	4.5079	4.7153	5.2008	4.70051	5.31532	5.0516	4.80538	5.20532	4.57092	4.32157	4.8142	4.64898	4.21124	5.11674	5.00501	3.9519	4.2756	4.0628	4.3104	4.2923	4.5328	3.9723	3.92	4.5023	3.4315	3.9351	4.49	3.7392	4.4276	4.1656	4.3974	4.34
LOC100507217	225951_s_at	5.0537	4.6121	4.4088	4.367	4.8323	4.1073	4.34754	4.55903	3.88061	5.02695	4.38503	4.26009	4.15955	4.60787	4.41595	4.85284	4.63941	4.40267	5.07491	4.60141	4.40574	4.67427	4.53806	4.71378	4.73956	4.75044	4.44055	4.35482	4.62582	3.8249	4.3774	4.128	4.3607	4.2614	4.5729	4.2611	4.1039	4.2469	4.4401	4.3383	4.8763	4.0974	4.8987	3.8631	4.3835	4.2469
ACTR3	213101_s_at	4.7862	4.4315	4.1637	4.4182	4.2006	4.2955	4.39601	4.48302	4.07129	4.7639	4.52242	4.24943	4.33753	4.42679	4.52329	4.70281	4.69075	4.57283	5.14914	4.55282	4.57183	4.76348	4.42019	4.57211	4.70246	4.67668	4.52304	4.49092	4.71248	4.0112	4.4915	4.2978	4.3879	4.2691	4.6212	4.3332	4.4034	4.4872	4.2458	4.1291	4.674	4.0946	4.5	4.1575	4.3281	4.4052
HCK	208018_s_at	4.9262	4.6502	4.4006	4.5906	4.022	4.4459	4.63423	4.67721	3.98806	5.05983	4.55475	4.42265	4.36747	4.50817	4.25793	4.46897	4.74516	4.67371	4.97768	4.46902	4.6488	5.20231	4.40595	4.04016	4.60025	4.64291	4.41019	4.33098	4.5527	3.9903	4.7642	4.2902	4.1819	4.1987	4.6922	4.3531	4.3115	4.5456	3.674	4.0978	4.6173	4.1374	4.61	4.0264	4.3549	4.4614
NAP1L1	213864_s_at	4.7732	4.5641	4.5555	4.7255	4.9012	4.1637	4.58439	4.33314	4.17548	4.51729	4.16314	4.27574	4.15237	4.47123	4.42642	4.80796	4.39845	4.63466	5.03071	4.17348	4.40222	4.25456	4.62856	4.62024	4.64093	4.44564	4.4305	4.33355	4.48461	4.0648	4.255	4.4395	4.344	4.4771	4.5016	4.5087	4.0774	4.3468	4.4545	4.3733	4.5132	4.265	4.9196	4.4086	4.548	4.2693
MPEG1	226841_at	4.9942	4.3788	4.6629	4.3592	4.4245	4.2866	4.37906	4.64612	4.0936	5.0595	4.61066	4.53525	4.46279	4.36161	4.41286	4.24403	4.81224	4.58273	5.09694	4.69192	4.61479	4.6911	4.09714	4.44057	4.12377	4.92473	4.00298	4.63489	4.45554	4.1277	4.4955	4.3717	4.5188	4.5846	4.556	4.3175	4.1333	4.4296	3.8837	4.0541	4.401	3.9282	4.518	4.4088	4.3193	4.4648
XRCC5	208642_s_at	4.7712	4.4907	4.4931	4.591	4.4681	4.1743	4.74383	4.4939	3.98209	4.8168	4.67198	4.4072	4.45081	4.34092	4.34463	4.66469	4.65249	4.27125	4.44604	4.46498	4.67796	4.79695	4.62781	4.50345	4.92122	4.66473	4.75253	4.58393	4.61364	3.6914	4.4953	4.4695	4.0592	4.4553	4.543	4.308	4.0436	4.5077	3.9928	4.0943	4.6205	3.9643	4.7214	4.1645	4.2478	4.1282
RASSF5	223322_at	5.0718	4.5911	4.6651	4.5435	4.1805	4.4252	4.53977	4.48019	4.05401	4.71065	4.5679	4.31751	4.3407	4.20248	4.07035	4.35509	4.38969	4.63466	4.89429	4.2837	4.47951	4.68723	4.44952	4.25713	4.78182	4.80346	4.72348	4.01071	4.54417	4.1082	4.7804	4.4271	4.3119	4.5779	4.5173	4.4009	4.1084	4.4658	4.1506	4.4228	4.5196	4.2932	4.5023	4.2414	4.0775	4.3278
NCF1	214084_x_at	4.7727	4.1451	4.6878	4.1121	4.1912	4.1113	5.21311	4.42189	3.79244	5.17295	5.09693	4.57052	4.30444	4.2956	4.04363	4.52808	4.68519	4.46736	4.89133	4.64515	4.7855	5.2324	4.67212	3.89976	4.96603	5.32379	5.00506	4.4297	4.95849	4.2921	4.8858	4.2458	3.9474	4.0441	4.646	4.3853	3.8666	4.7859	3.3904	3.8311	4.472	3.949	4.1665	3.5083	4.1044	4.279
TMEM59	200620_at	4.7247	4.5281	4.3923	4.3018	4.5611	4.1129	4.75739	4.61804	4.02496	4.8283	4.76325	4.34642	4.23891	4.52243	4.47975	4.73884	4.81975	4.65957	5.01173	4.7156	4.72471	4.94245	4.47785	4.53681	4.77574	4.73846	4.50567	4.5647	4.76981	3.8242	4.3619	4.3903	4.2751	4.1234	4.3095	4.3714	4.0865	4.4529	3.8063	4.026	4.463	4.0606	4.4019	3.8858	4.0696	4.117
ZBTB18	212774_at	4.9243	4.4557	4.3661	4.5518	4.3929	4.1961	4.43729	4.46552	3.94644	4.59247	4.4587	4.40455	4.32517	4.55274	4.42947	4.81782	4.70729	4.24257	4.69631	4.52822	4.64165	4.79695	4.46916	4.63861	4.95818	4.68426	4.44099	4.23284	4.77811	4.0248	4.4774	4.2789	4.3692	4.0355	4.5827	4.2951	4.0673	4.4298	3.991	4.1903	4.7202	4.2077	4.6334	4.0247	4.1256	4.3356
ND6	1553575_at	4.8468	4.5129	4.4262	4.5533	3.4543	4.292	4.84534	4.75094	4.16088	4.64065	4.32949	4.71615	4.4673	4.25892	4.18559	4.23985	4.61957	4.98027	4.7143	4.59434	4.53464	5.10649	4.71441	4.4886	4.42754	4.30606	4.64102	4.45749	4.76748	4.1656	4.1988	4.0876	4.3704	4.0425	4.5655	4.4629	4.1715	4.1432	4.1061	4.6854	4.439	4.3065	4.3115	4.2489	4.1928	4.3764
FTH1P5	211628_x_at	4.1935	4.1757	4.043	4.4509	3.6777	4.2608	4.74421	4.98025	4.13751	4.85739	4.5288	4.6349	4.2867	4.63287	4.26237	4.36088	4.64787	4.81444	5.33726	4.51429	4.52495	5.41985	4.5337	4.77913	5.06702	4.7019	4.59404	4.46377	4.92781	4.1329	4.2327	3.9665	4.2034	4.0803	4.6272	4.3744	4.072	4.3904	3.9077	3.9804	4.3473	4.21	4.3906	3.8579	3.9998	4.4703
PITHD1	223124_s_at	4.4373	3.9713	3.6803	4.1383	3.5899	4.0482	4.05976	5.47929	4.11436	5.24592	4.03079	4.65034	4.23552	4.11795	3.88878	4.33021	4.30976	5.05442	5.60028	4.24423	4.70539	5.28877	4.76195	4.79243	4.73121	4.34983	4.3941	5.19454	5.06181	3.5591	4.2619	4.2265	4.1385	4.833	4.4218	3.8113	3.7591	5.0171	4.6668	5.0089	4.0232	4.5969	4.1565	4.3263	3.8911	4.5131
CAPZB	201950_x_at	4.8862	4.5041	4.6274	4.7713	4.0029	4.3981	4.4312	4.60361	4.11618	4.63586	4.4796	4.45276	4.31984	4.22722	3.78429	4.08516	4.28478	5.04614	4.86891	4.11932	4.461	4.79615	4.57208	4.17431	4.73706	4.33231	4.72598	4.23559	4.40333	4.116	4.7047	4.5899	4.3334	4.782	4.6051	4.2574	4.1211	4.5584	4.0748	4.3954	4.3381	4.341	4.503	4.2394	4.2834	4.3369
R3HDM4	55705_at	4.5264	4.2131	4.1227	4.5535	3.1282	4.5025	4.77337	5.22453	3.72157	4.94934	4.45552	4.58729	4.28825	4.08722	3.46595	3.94959	4.17186	4.80932	5.09516	3.89163	4.29379	5.3456	4.7518	4.39779	4.7562	4.15006	4.23327	4.66034	4.77067	4.0467	4.5595	4.4201	4.4438	4.8323	4.6337	4.2229	4.2742	4.7755	4.4257	4.4816	4.2005	4.6667	4.2039	4.3135	4.1233	4.7225
DDX3X	201210_at	4.6632	4.4631	4.11	4.3261	4.2883	4.2236	4.39985	4.58639	3.94985	4.74946	4.48399	4.44473	4.29505	4.52822	4.41649	4.6375	4.70363	4.23053	5.02666	4.44703	4.65296	5.03831	4.37305	4.67153	4.69045	4.78855	4.32078	4.62652	4.74363	3.9824	4.3241	4.2994	4.3251	3.7932	4.4425	4.4049	4.19	4.4083	4.1994	4.3806	4.5292	4.0661	4.3699	4.0719	4.1976	4.3502
TNFAIP2	202510_s_at	4.8403	4.5974	4.7159	4.717	4.331	4.3975	4.57932	4.33359	4.05528	4.30166	4.45622	4.45915	4.35432	4.36664	3.96308	4.38382	4.43579	3.95559	4.70421	4.08117	4.53142	4.75488	4.2334	4.18311	4.71691	4.48994	4.82868	3.80294	4.43135	4.2857	4.7751	4.5413	4.2472	4.5551	4.4804	4.5535	4.3121	4.6334	3.8452	4.5823	4.662	4.4059	4.4323	4.1311	4.2094	4.4658
CNBP	206158_s_at	5.0331	4.6749	4.4524	4.3833	4.7102	4.3354	4.41181	4.23858	3.90254	4.99364	4.25272	4.16669	4.28852	4.40772	4.27381	4.48364	4.54353	4.21788	4.78412	4.1206	4.54619	4.56427	4.45288	4.37366	4.47931	4.42257	4.11305	3.99779	4.46256	3.9459	4.5301	4.3187	4.3924	4.1581	4.6034	4.4653	4.2303	4.3927	4.2533	4.1354	4.9212	3.9282	4.8927	4.4251	4.6822	4.489
F11R	223000_s_at	5.1015	4.7504	4.5387	4.4149	3.6487	4.3629	4.60328	4.63233	4.05812	4.77938	4.66362	4.60148	4.52744	4.52886	4.14199	4.38761	4.67775	4.53336	4.45476	4.44259	4.76944	4.98437	4.59585	4.01276	4.68137	4.68852	4.77687	4.16462	4.58179	4.1333	4.7751	4.2672	4.0697	4.3969	4.09	4.0851	4.1605	4.0673	4.0622	4.5653	4.6451	4.3749	4.102	3.8744	3.6633	4.2125
HSD17B11	217989_at	4.9552	4.457	4.3571	4.2858	4.1683	4.2592	4.62686	4.63124	3.99926	4.81102	4.59249	4.32453	4.37469	4.56218	4.35809	4.57783	4.82697	4.50491	4.80369	4.55313	4.68407	4.94641	4.53132	4.38745	4.78586	4.69082	4.62387	4.04409	4.6746	3.7916	4.6669	4.1835	4.3754	4.0955	4.4459	4.2133	4.0779	4.2882	3.6425	3.8776	4.6073	3.998	4.2218	3.9816	4.2663	4.4246
CDC42	208728_s_at	5.1075	4.7502	4.5952	4.022	4.5762	4.2407	4.34455	4.45484	3.93207	5.08975	4.23113	4.30443	4.26059	4.39192	4.16288	4.55443	4.48626	4.34429	4.8834	4.19596	4.50865	4.74169	4.41201	4.26587	4.47081	4.44098	4.21735	4.20594	4.55115	3.8873	4.5704	4.4097	4.4029	4.1707	4.6967	4.3148	4.0017	4.1311	4.1542	4.1732	4.8491	3.8438	4.8582	4.4169	4.5313	4.2842
IKZF1	227346_at	4.6252	4.4401	4.4264	4.6624	4.0099	4.2563	4.46418	4.56401	4.16088	4.32457	4.41673	4.33569	4.374	4.51532	4.33967	4.73476	4.40071	4.31323	4.61482	4.42747	4.55827	4.34949	4.69715	4.46496	4.82209	4.6142	4.65196	4.4313	4.71835	4.1072	4.29	4.349	4.3174	4.5137	4.3973	3.9178	4.0476	4.2882	4.1739	4.3026	4.3927	4.2184	4.6262	4.3113	4.1938	4.1308
TUBA4A	212242_at	4.4763	4.3337	4.358	4.3251	3.9718	3.8482	5.11707	4.74959	3.98143	4.89286	5.03516	4.8246	4.23665	4.59811	3.80989	4.66858	4.72003	4.56207	4.82921	4.36822	4.82368	5.2002	4.86839	4.43689	5.09788	5.12014	4.87194	4.20687	4.79029	3.9085	4.5056	4.2632	4.0025	4.3071	4.4702	4.136	4.0027	4.3589	3.6339	3.964	4.0295	3.7931	4.2152	3.8375	3.7476	3.9856
PABPC3	208113_x_at	4.7878	4.4705	4.6215	4.4511	4.4087	4.1371	4.27452	4.63525	4.02786	4.98271	4.38006	4.49693	4.17223	4.28234	4.23223	4.43596	4.52972	4.45319	4.823	4.39744	4.41066	4.69453	4.63041	4.54947	4.55507	4.56756	4.54102	4.40422	4.71662	3.9161	4.0092	4.1956	4.4443	4.2887	4.6302	4.0508	4.0877	4.1922	4.1226	4.3266	4.4643	3.8634	4.4793	4.3939	4.445	4.1224
SELPLG	209879_at	4.2904	4.3186	4.4534	4.5922	4.1123	4.4656	4.5966	4.33045	3.95324	4.55145	4.60999	4.51514	4.29831	4.45206	4.07058	4.43734	4.502	4.5411	4.96552	4.35991	4.5927	4.99274	4.48403	4.16189	4.56638	4.35603	4.55637	4.3028	4.40418	4.1448	4.7045	4.4314	4.3475	4.4995	4.6738	4.3046	4.2358	4.5304	3.8704	4.008	4.3857	3.9717	4.5584	4.0443	4.0985	4.4518
GBP2	202748_at	4.9696	4.3546	4.7019	4.8442	4.2357	4.2747	4.53803	4.1517	3.89867	4.98613	4.46291	4.29267	4.29215	4.10466	4.12014	4.27453	4.60423	4.74596	5.51333	4.27567	4.50043	4.74706	4.48321	4.30915	4.85435	4.96804	5.12504	4.34508	4.81951	3.9579	4.5147	4.4123	3.587	4.126	4.0952	3.9396	4.102	4.1826	3.6214	4.4518	4.5635	3.9312	4.8729	3.7265	3.9812	4.2039
PSMD4	200882_s_at	4.8748	4.733	4.7477	4.7656	4.6454	4.3421	4.63423	4.28617	3.86772	4.9967	4.33328	3.99121	3.89088	4.15794	3.8307	4.13896	4.26257	4.80736	5.26699	3.86603	4.31493	4.32205	4.33438	3.92255	3.96903	4.67635	4.40351	4.16028	4.15703	4.182	4.7678	4.5488	4.2421	4.6751	4.615	4.4583	4.157	4.6987	4.1493	4.2108	4.5431	4.1918	4.6496	4.2803	4.4369	4.4517
CTC-425F1.4	214316_x_at	5.4268	5.1409	5.0468	4.5259	4.5366	4.3684	4.42697	4.49269	4.13123	4.71106	4.31752	4.26228	4.32481	4.31621	4.15334	4.49158	4.26221	3.82424	4.17183	4.0838	4.49878	4.56848	4.40465	3.88418	4.57294	4.11881	4.32598	3.91773	4.52498	3.6988	4.0867	4.2181	4.501	4.721	4.7635	4.1465	4.1604	4.1704	4.4585	4.1277	4.8182	3.8865	4.8928	4.5843	4.5147	4.3489
RAB31	217764_s_at	4.6752	4.2446	4.3062	4.5863	3.8849	4.1799	4.72632	4.79948	3.9637	4.42035	4.54335	4.44344	4.40455	4.4842	4.37086	4.44372	4.88143	4.48689	5.06924	4.56794	4.73847	4.89221	4.55654	4.32595	4.62209	4.55179	4.74444	4.44961	4.74837	3.8532	4.6299	4.3071	4.0653	4.1249	4.4095	4.1379	4.1379	4.5227	3.5751	4.0291	4.5643	4.0323	4.3516	3.7209	3.8714	4.3949
MBNL1	201153_s_at	4.5165	4.4594	4.4576	4.5296	4.6369	4.1399	3.99703	3.99036	4.08373	4.53424	4.17072	4.29517	4.11305	4.57093	4.50892	4.80123	4.69471	4.23405	4.83024	4.44669	4.17157	4.4719	4.46167	4.66965	4.71564	4.678	4.22748	4.36576	4.68875	4.2132	4.3727	4.3036	4.3995	4.3531	4.6148	4.4106	4.0848	4.2812	4.2128	4.0634	4.6503	4.0331	4.7547	4.2197	4.2585	4.1311
RNF130	217865_at	4.8898	4.4118	4.4145	4.5645	4.0866	4.2988	4.85938	4.44033	3.80564	4.63193	4.73018	4.43924	4.33753	4.45612	4.0662	4.50821	4.62096	4.48563	5.05783	4.37933	4.67504	4.87002	4.392	4.15026	4.96958	4.99771	4.58461	4.22639	4.29007	3.8174	4.6877	4.3391	4.1887	4.4124	4.2191	4.3789	4.0136	4.5314	3.4836	4.0598	4.3084	4.047	4.4075	3.9515	3.8849	4.1949
GNG5	207157_s_at	4.5339	4.4013	4.2124	4.2354	4.1622	4.452	4.69223	4.57164	4.16117	4.83781	4.52762	4.41149	4.37982	4.38307	4.10516	4.08341	4.57992	4.88717	5.1237	4.29246	4.51943	4.87833	4.23437	4.27989	4.38239	4.34359	4.23754	4.26824	4.54222	4.1341	4.569	4.2727	4.3846	4.1831	4.3648	4.5381	4.1876	4.43	4.0467	4.0177	4.347	4.0585	4.3981	4.15	4.2909	4.3921
PLXNC1	213241_at	4.5106	4.5723	4.389	4.3718	3.4424	4.2037	4.64885	4.62978	3.88097	5.09261	4.53492	4.41017	4.24904	4.63436	4.30761	4.92206	4.85529	4.4695	5.04944	4.56418	4.73427	5.1427	4.64812	4.51953	4.61121	4.65604	4.50899	4.37412	4.67425	3.4423	4.591	4.0898	4.0089	3.9807	4.5184	4.0704	4.0196	4.3477	3.3624	3.88	4.794	4.1091	4.4077	3.7137	3.9918	4.3799
TIMP2	231579_s_at	5.0171	4.6041	4.5707	4.6579	3.4163	4.4148	4.3204	4.61177	3.6153	4.73691	4.48667	4.51145	4.29324	4.42334	3.96333	4.35895	4.73803	4.34847	4.99802	4.45722	4.7091	4.87343	4.47785	4.24583	4.95997	4.83903	4.62041	3.691	4.59574	3.8815	4.687	4.3755	4.2177	4.4265	4.3347	4.1047	3.9481	4.5254	3.6307	4.2221	4.5075	4.1758	4.2866	3.9444	4.2149	4.2725
ADD3	201034_at	4.7043	4.6918	4.5995	4.6186	4.7808	4.178	3.99257	3.92756	4.09483	4.20913	4.1959	4.15571	4.16432	4.5295	4.35412	4.94602	4.66974	3.97976	4.91487	4.14055	4.44224	4.11251	4.65617	4.65453	4.5546	4.81642	4.35028	4.1364	4.52813	4.0759	4.3965	4.4254	4.1258	4.3803	4.5841	4.3692	4.0227	4.3223	4.352	4.1334	4.4045	4.3422	4.3835	4.2197	4.3157	4.1956
GSTK1	217751_at	4.5299	4.2928	4.4307	4.3819	4.5691	4.1273	4.67844	4.35098	4.22432	4.4168	4.3526	4.3805	4.23552	4.37345	4.23593	4.64108	4.50531	4.66479	5.02576	4.43677	4.27116	4.90817	4.56511	4.20922	4.55602	4.4437	4.72777	4.60645	4.61734	4.1321	4.2628	4.2191	4.0419	4.0534	4.3471	4.4198	4.08	4.305	4.1	4.0459	4.1139	4.0866	4.5449	4.2493	4.3061	4.0433
CD63	200663_at	4.613	4.3767	4.3239	4.4039	3.9577	4.3198	4.52708	4.58187	3.90394	4.8114	4.3664	4.16943	4.03711	4.47624	3.631	4.27094	4.55489	5.01373	5.28629	4.2177	4.60563	4.81635	4.4795	4.25797	4.62344	4.69376	4.53573	4.16703	4.31034	4.1193	4.6218	4.298	4.2773	4.4783	4.3722	4.5933	4.1654	4.5199	3.9835	4.1462	4.2302	4.2052	4.3647	4.0128	4.0252	4.2733
TM2D3	221702_s_at	4.7883	4.5789	4.4513	4.5931	4.6411	4.0884	4.52047	4.30962	3.95764	4.28951	4.47251	4.32523	4.37332	4.63526	4.27081	4.71153	4.5116	4.30895	4.77772	4.17059	4.5608	4.41538	4.46292	4.4886	4.8264	4.77132	4.55918	3.87715	4.42967	3.8759	4.3757	4.3966	4.1665	4.3607	4.3666	4.3467	3.8858	4.4836	3.9833	4.1257	4.5161	4.1897	4.5997	3.9464	4.1848	4.0142
HIPK3	226297_at	4.3257	4.199	4.0667	4.455	4.1285	4.1411	4.31073	4.44823	4.04577	4.54821	4.43372	4.41083	4.21995	4.82288	4.61486	4.96389	4.81999	4.41647	5.08402	4.67456	4.56837	4.87796	4.53529	4.50696	4.82366	4.62555	4.41019	4.28163	4.67638	4.0578	4.4176	4.2311	4.1824	3.9729	4.4747	4.2751	3.9769	4.3745	3.8322	3.841	4.4393	4.074	4.0783	3.8744	4.1638	4.1593
PGK1	200738_s_at	4.7119	4.3889	4.1839	4.2825	4.1745	4.0346	4.73206	4.57011	3.99202	4.9494	4.49852	4.38117	4.22832	4.51337	4.30036	4.5021	4.56472	4.67223	5.12032	4.39815	4.39974	4.87267	4.47785	4.34922	4.78787	4.80739	4.53451	4.37745	4.55076	3.9907	4.3417	4.3212	4.026	4.1105	4.4879	4.2783	3.8784	4.3052	3.6564	4.1474	4.4317	3.8666	4.5975	3.8301	4.0709	4.0819
GSPT1	215438_x_at	4.3557	4.0232	4.1775	4.3643	3.7402	4.1442	3.90055	5.15414	3.60929	5.00584	4.06047	4.23199	3.8774	3.68122	3.435	3.85623	4.40393	5.1387	5.57926	4.05323	4.38375	5.04537	4.57092	4.51046	4.26466	4.50603	4.23854	4.62442	4.92752	4.2122	4.3524	4.3596	4.4961	4.1682	4.614	4.1697	4.3041	4.6554	4.4396	4.7899	4.3561	4.4563	4.1297	4.3511	4.2394	4.6242
ARL6IP5	200761_s_at	4.7919	4.5295	4.4812	4.3761	4.7333	4.0657	4.11228	4.10569	4.17693	4.48956	4.45473	4.14584	4.07516	4.35075	4.60837	4.85626	4.68174	4.21686	4.72322	4.58415	4.34131	4.27417	4.45791	4.49073	4.53026	4.57928	4.47963	4.38491	4.59424	3.8052	4.1445	4.2829	4.0412	4.2936	4.4939	4.2221	4.0697	4.3531	4.0329	3.8755	4.5697	3.8032	4.9884	4.1621	4.4217	4.0238
RNF149	225414_at	4.9724	4.4428	4.2319	4.2797	4.0781	4.3526	4.24114	4.48947	3.87024	4.75148	4.4903	4.3055	4.41091	4.40702	4.25124	4.35218	4.85646	4.33542	4.84716	4.39779	4.64761	4.95465	4.34979	4.52057	4.56779	4.35396	4.27952	4.04042	4.47974	3.7208	4.285	4.1137	4.2863	3.7247	4.4528	4.1983	4.3115	4.1114	4.1513	4.1953	4.8723	4.0661	4.5364	4.0545	4.1731	4.4201
NUP214	202155_s_at	4.2117	4.1685	4.1363	3.9702	4.1058	3.854	5.29929	4.68988	4.02238	4.63281	4.89868	4.4617	4.46666	4.60391	4.42264	4.71944	4.97548	4.6255	5.23813	4.93442	4.83261	5.15208	4.79213	4.1203	5.28293	4.7129	5.02204	4.80495	4.89799	3.6681	4.4512	4.0473	4.0753	4.0057	4.109	4.2398	3.6772	4.2967	3.2054	3.4858	4.2799	3.8685	3.3998	3.5166	3.8084	4.0212
RNF10	208632_at	4.8428	4.0725	4.4224	3.9276	2.9811	4.0527	3.82889	5.39583	3.61701	5.19295	3.9671	4.3673	4.13992	3.92657	3.41411	3.79194	4.30597	4.89132	5.28026	4.06349	4.14608	5.07921	4.59128	4.78261	4.20199	4.33566	4.0619	4.84969	5.12973	3.9554	4.285	4.1285	4.4325	4.721	4.8156	3.7741	4.1243	4.711	4.6659	4.846	4.3361	4.5807	3.9654	4.5704	4.0037	4.628
RGS10	204319_s_at	5.0251	4.5193	4.513	4.5365	4.4634	4.213	4.00273	4.68918	3.65543	5.03953	3.69209	3.96943	3.83467	3.92851	3.80298	4.04435	4.17542	4.74561	5.43885	3.58733	3.95	5.26447	4.53568	4.48825	4.2664	3.59982	3.55834	4.49974	4.88975	3.7803	4.3057	4.3497	4.5419	4.4742	4.9451	4.3795	4.167	4.8002	4.483	4.7964	4.5735	4.3895	4.441	3.9903	4.1748	4.658
RPL11	200010_at	4.8857	4.673	4.6337	4.4871	5.2805	3.9285	4.37369	4.22365	4.06535	4.63412	3.71092	3.70258	3.94868	4.32103	4.70941	4.77327	4.36309	4.36463	4.82869	4.21049	4.28424	4.2776	4.65471	4.20317	4.46276	4.09675	4.30795	4.69049	4.42461	3.7795	4.0384	4.1587	4.4025	4.2621	4.6775	4.1049	3.9929	4.5317	4.2918	4.2054	4.6994	3.8844	4.6838	4.2503	4.4083	4.2079
MS4A6A	223280_x_at	4.1174	3.9003	4.1297	4.3073	4.405	4.0295	4.60703	4.17942	4.21049	4.26095	4.30187	4.52401	4.48392	4.77469	4.61911	4.81396	5.02219	4.66106	5.32341	4.95614	4.6765	4.97629	4.59204	4.51918	4.67399	4.34609	3.94462	4.9887	4.68487	3.9876	4.3647	4.2355	3.9554	4.4838	4.0701	4.5312	3.9958	4.3722	3.1092	3.4782	4.2123	4.0122	4.1165	3.8226	3.9984	4.1613
UBE2D3	200667_at	4.821	4.5606	4.3512	4.399	4.4476	4.2215	3.89647	4.4079	3.87883	4.49966	4.29966	4.13909	4.16353	4.44868	4.30604	4.49817	4.7052	4.25994	5.11186	4.34206	4.47079	4.48632	4.40074	4.50134	4.6476	4.74383	4.39859	4.04671	4.55694	3.9956	4.18	4.1931	4.2551	4.2043	4.3208	4.3049	4.105	4.3726	3.9762	4.2312	4.575	4.0273	4.5211	4.059	4.1858	4.3592
ATF4	200779_at	4.7535	4.4222	4.3179	4.3475	4.8385	4.1226	4.54325	4.30139	4.05433	4.58842	3.96849	4.14187	4.0722	4.36844	4.16288	4.47832	4.37793	4.57442	5.34197	4.06837	4.32948	4.48186	4.44023	4.41761	4.53746	4.40233	4.15079	4.19984	4.56079	3.9874	4.452	4.4799	4.1028	4.4226	4.5954	4.6388	3.9576	4.5864	4.1362	3.7458	4.3843	4.0924	4.6816	4.0412	4.1182	4.0654
EIF3E	208697_s_at	4.537	4.447	4.3239	4.2766	4.9496	4.0104	4.53322	4.20857	4.05654	4.41883	4.2224	4.01049	4.32339	4.41399	4.51722	4.91813	4.56674	4.52682	5.27648	4.4323	4.50603	4.36732	4.47082	4.51431	4.46981	4.4099	4.20562	4.57126	4.55308	3.7364	3.8849	4.3331	4.2391	3.8407	4.3321	4.1762	3.9759	4.1424	4.1796	4.2598	4.4677	3.6626	4.5859	4.2348	4.4168	4.3015
GATAD2A	218131_s_at	4.651	4.3748	4.3591	4.4516	4.0029	4.3822	4.34405	4.64215	4.07254	4.15233	4.33975	4.42885	4.42058	4.44153	4.03185	4.29686	4.47435	4.65694	4.87192	4.11975	4.46337	4.89668	4.41417	4.4191	4.65424	4.46987	4.45226	3.8836	4.69331	3.9392	4.2993	4.3226	4.3711	4.0947	4.3135	4.112	4.0551	4.4724	4.1697	4.3082	4.1343	4.2094	4.2094	4.3064	3.9898	4.5531
IL32	203828_s_at	5.0921	4.698	5.0383	4.5437	4.1961	4.1926	4.87293	4.28339	4.34055	3.43991	3.93077	4.20181	4.28012	4.24374	3.56325	4.67635	3.71571	4.56287	4.5729	3.03487	4.11842	4.18071	4.81223	4.47037	4.83812	4.51493	5.06842	4.63106	4.6379	4.2905	3.8587	4.5192	4.1746	4.3997	3.7996	4.3746	4.1102	4.2864	4.2966	4.5091	3.9934	4.3807	5.1002	4.6284	4.1826	3.7965
ARGLU1	228477_at	4.8816	4.6785	4.5334	4.4971	4.8546	4.2081	4.07367	3.77802	3.89762	4.48666	4.03578	4.14306	3.99803	4.43367	4.41812	4.80194	4.59184	3.79933	4.75018	4.30868	4.20432	4.0103	4.21668	4.37597	4.45923	4.5023	4.05053	3.95665	4.46009	3.942	4.409	4.1377	4.3232	4.186	4.5459	4.4325	4.1111	4.4123	4.3753	3.8807	4.9109	4.0908	5.037	4.3933	4.5442	4.1706
P2RY8	229686_at	4.999	4.8982	4.8226	4.679	4.6433	4.2537	4.33453	4.20955	4.03844	3.88806	4.0825	4.16943	4.12614	4.29673	4.02498	4.38287	3.98528	4.36829	4.41886	4.04469	3.99422	4.07946	4.05462	4.20533	4.31861	4.35355	4.43706	3.86889	4.29517	4.074	4.4367	4.5274	4.295	4.6627	4.4648	4.2102	4.0636	4.4694	4.3207	4.2952	4.6731	4.3325	4.9646	4.4196	4.4894	4.3059
ERGIC1	224576_at	4.4413	4.0705	4.0395	4.3706	3.8008	4.0461	5.03071	4.85147	3.89233	4.55606	4.75177	4.5922	4.23552	4.65421	3.94084	4.57077	4.47588	4.68809	4.98742	4.49826	4.61692	5.10133	4.73768	4.42617	4.86965	4.6204	5.01592	4.45079	4.75779	3.9817	4.3002	4.047	3.9966	3.9135	4.1817	4.086	3.9584	4.0522	3.6827	4.0189	4.169	4.1069	4.0526	3.6366	3.8589	4.1113
IER2	202081_at	4.6705	4.4574	4.3495	4.6651	4.2594	4.3119	4.62809	4.48059	3.98375	4.09765	4.53257	4.34745	4.2453	4.50915	4.08798	4.41756	4.08348	4.4467	4.63267	4.07324	4.62904	4.61806	4.47827	3.57985	4.86737	4.0264	4.74091	4.23651	4.35847	3.9313	4.5865	4.3281	4.2786	4.2029	4.4311	4.2738	4.2156	4.3741	4.0748	4.1707	4.4445	4.2171	4.3835	4.015	4.1246	4.3163
CD48	204118_at	4.384	4.3049	4.5568	4.228	4.7116	3.8883	5.00664	4.45896	4.3377	3.95601	4.09435	4.15729	4.1671	4.70282	4.48252	5.15185	4.5958	4.65357	5.02801	4.44464	4.67941	4.436	4.77208	4.50204	4.6257	4.63578	4.43575	4.60005	4.70832	3.6358	4.115	4.1769	4.0276	4.1945	4.1016	4.3669	3.4408	4.3137	3.826	3.8123	4.1197	4.1301	4.1147	3.9053	4.0559	3.994
N4BP2L2	202258_s_at	4.966	4.4503	4.4579	4.5962	4.6402	4.0756	4.34005	4.13068	3.74937	4.4061	4.09051	4.0706	4.08985	4.48718	4.26015	4.70205	4.40329	4.34661	4.67176	4.36317	4.35741	4.20915	4.41373	4.2357	4.6248	4.56649	4.39814	4.42448	4.34826	3.8752	4.3516	4.3486	4.0699	4.3513	4.1776	4.2493	3.9866	4.3485	4.3322	4.2154	4.5693	3.9858	4.6778	4.2006	4.3635	4.0558
EVI2B	211742_s_at	4.5604	4.1975	4.1363	4.2753	4.0204	4.1571	4.66452	4.59727	3.97677	4.50826	4.65436	4.5437	4.52435	4.49607	4.25287	4.76747	4.80835	4.39685	4.47073	4.52208	4.56333	5.07099	4.00165	4.60558	4.7999	4.8581	4.65309	4.39726	4.76181	3.6931	4.4528	4.0299	4.2246	4.0693	4.2503	4.2792	4.0013	4.1927	3.646	3.8403	4.2825	3.9102	3.9223	3.6975	3.9159	4.358
TNFSF10	202687_s_at	5.1439	4.4565	4.705	4.8712	4.3974	4.2198	4.7797	4.28153	3.72179	5.17235	4.36508	3.79037	4.2453	4.39087	3.94888	4.52206	4.54148	4.85878	5.5191	4.32324	4.62602	4.73961	4.47703	4.11387	4.73623	4.17744	4.60961	4.55445	4.61253	3.3807	4.243	3.9936	3.9603	3.6333	4.46	3.8356	3.576	4.4125	3.3504	3.7776	4.6832	3.8597	4.4394	3.5073	4.407	4.5571
CXCR1	207094_at	4.4596	4.2839	4.2061	4.3561	3.411	4.3329	5.0304	4.82172	3.70377	4.7263	4.88934	4.58491	4.33119	4.54894	4.0003	4.41292	4.60619	4.66069	4.92069	4.5224	4.77518	5.24677	4.5909	4.07181	5.11499	4.76885	4.8383	4.29093	4.51628	3.7335	4.5748	4.2292	3.9237	3.5614	4.2776	4.0136	4.179	4.3092	3.0916	4.0499	4.1837	3.9774	4.1978	3.5025	3.7772	4.3276
STARD7	200028_s_at	4.5065	4.2395	4.354	4.5624	4.018	4.0098	4.64358	4.43114	4.23272	3.83966	4.398	4.35912	4.33154	4.57249	4.36524	4.64306	4.60115	4.69321	5.03519	4.53336	4.52819	4.52148	4.5428	4.49887	4.66831	4.55575	4.80622	4.52209	4.58746	4.0625	4.1011	4.3363	4.0921	4.4265	4.1495	4.0063	3.9098	4.165	3.9053	3.957	4.0222	4.0752	4.2223	3.898	3.8596	4.0069
DENND5A	212561_at	4.4567	4.373	4.1827	4.6446	3.9253	4.0344	4.6452	4.4079	3.92759	4.32673	4.53492	4.44923	4.41392	4.45916	4.02854	4.88099	4.68148	4.29505	5.09479	4.42331	4.67065	5.06339	4.58823	4.4646	4.84006	5.04302	4.66096	4.1026	4.69191	3.925	4.5402	4.2146	3.8059	4.0546	4.1199	3.9363	3.8545	4.2868	3.4771	4.184	4.4018	3.8831	4.1815	3.6169	3.6977	4.2326
IFNGR1	202727_s_at	4.749	4.4087	4.5008	4.5552	4.2156	4.0472	4.59282	4.3585	3.69569	4.83515	4.52951	4.3101	4.05305	4.58952	4.25368	4.9214	4.79932	4.16615	4.97068	4.35883	4.64761	4.88735	4.20077	4.40713	4.75117	4.78794	4.18342	4.12506	4.39127	3.8204	4.4452	4.0944	4.1544	4.1534	4.2317	4.2563	3.9792	4.2233	3.5355	3.9394	4.5912	3.9585	4.349	3.7348	3.8138	4.0902
EIF4B	211938_at	4.729	4.4343	4.4417	4.5687	4.389	4.2628	4.52223	4.26092	3.99861	4.09891	4.16101	4.25569	4.36988	4.55116	4.38147	4.46941	4.45395	4.54475	4.79632	4.28179	4.569	4.39129	4.55224	4.44277	4.46981	4.03519	4.45355	4.01232	4.38737	4.082	3.9015	4.3159	4.2452	4.5126	4.2793	4.1054	4.1088	4.0123	4.123	4.1268	4.3364	4.1297	4.5328	4.2266	4.1479	4.1539
NONO	200057_s_at	4.8012	4.64	4.6654	4.4933	4.6092	4.1753	4.50938	4.3607	4.00614	3.91203	4.07088	4.30052	4.27352	4.299	4.1605	4.51688	4.30907	4.19173	4.91097	4.09603	4.33466	4.40757	4.37925	4.40976	4.65689	4.30905	4.53736	4.32453	4.30484	3.7952	4.1451	4.3244	4.2073	4.4148	4.3124	4.0188	3.8675	4.2093	4.1927	4.2524	4.4382	4.2571	4.5536	4.3366	4.2305	4.03
NIN	225921_at	4.8435	4.5597	4.3571	4.4175	4.2966	4.1762	4.29429	4.00621	3.87919	4.69064	4.32597	4.23311	4.18636	4.38804	4.26277	4.70812	4.60451	3.98872	4.6421	4.31729	4.4215	4.50009	4.36727	4.44606	4.72996	4.53074	4.23352	4.06179	4.51866	3.7748	4.5026	4.0282	4.368	4.1097	4.5387	4.2313	3.9804	4.3634	4.0441	3.9657	4.626	4.0252	4.5547	3.9661	4.1352	4.3317
FAM210B	224690_at	4.666	4.0232	4.6356	4.3954	2.3575	4.2505	3.75123	5.19914	3.1726	5.23761	3.75193	4.43665	3.46772	2.90825	2.65541	3.60936	4.02226	5.3134	5.85318	3.72246	4.43052	5.56292	4.92002	4.91381	4.37598	4.30819	4.36182	5.25303	5.3146	3.4692	4.5346	3.8912	4.0793	4.8995	4.8482	3.654	3.8452	4.9216	4.4449	4.9593	4.4638	4.6574	3.9397	4.438	3.723	4.8073
ARHGAP9	224451_x_at	4.4148	4.2592	4.0289	4.1655	4.1359	4.2069	4.71942	4.44532	3.86485	4.6898	4.5882	4.33465	4.12573	4.28652	4.2027	4.49026	4.72983	4.81275	5.0334	4.71674	4.38803	4.88435	4.33847	4.3844	4.52785	4.80255	4.25101	4.55628	4.53127	3.9983	4.67	4.0792	3.9454	3.9334	4.3158	4.3574	3.9992	4.4844	3.77	3.9259	4.3677	3.9843	3.8062	3.6731	3.9515	4.1827
BNIP3L	221479_s_at	4.5406	4.0316	4.076	4.1025	3.3308	3.9356	3.94532	5.11501	3.14616	5.34342	3.7624	4.31151	3.88464	3.62348	3.2077	3.81674	4.14568	5.15604	5.80124	3.96171	4.508	5.39293	4.62893	4.90478	4.57434	4.38058	3.80552	5.04108	5.04046	3.3161	4.3411	3.787	4.2248	4.6222	4.7011	3.9728	3.8325	4.9676	4.4761	5.0562	4.1812	4.4441	4.0566	4.2013	3.9558	4.6889
FGL2	227265_at	4.6744	4.4455	4.1743	4.2314	4.6065	4.1446	4.1954	3.69177	3.97276	4.8914	4.32705	4.20751	4.14596	4.44901	4.50603	4.55148	4.55924	4.08435	5.03742	4.47237	4.45454	4.60583	4.02273	4.40938	4.42132	4.62794	3.91045	4.14668	4.53715	4.0239	4.6012	4.1153	4.3309	4.1119	4.5954	4.4472	4.0058	4.3357	3.7871	3.7684	4.7096	3.7298	4.6831	4.0503	4.3529	4.1859
SF1	208313_s_at	4.9299	4.5342	4.5771	4.5992	4.0954	4.1901	4.38246	4.43407	4.02367	4.18191	4.26041	4.2898	4.32836	4.22207	4.04246	4.30789	4.34877	4.28344	4.21276	4.23162	4.5191	4.58797	4.43216	4.2412	4.65954	4.37448	4.46087	4.1535	4.2803	3.9918	4.3292	4.397	4.2671	4.3957	4.479	4.0273	4.1202	4.2414	4.121	4.16	4.502	4.0814	4.5009	4.2383	4.1149	4.1641
CD99	201029_s_at	4.4077	4.392	4.4682	4.2001	4.398	4.1579	4.76784	4.4079	4.22769	3.89245	4.20361	4.43665	4.29542	4.44289	3.77047	4.55148	4.19641	4.8188	4.88489	4.30116	4.24463	4.54209	4.42062	4.29987	4.61257	4.53585	4.781	4.27004	4.5581	4.189	3.8721	4.2914	4.2702	4.7208	4.3029	4.2625	3.9643	4.2287	4.0065	4.0152	4.1633	4.0385	4.4034	4.2822	3.8867	3.9151
LILRB2	207697_x_at	4.9395	4.5098	4.7371	4.8003	3.9225	3.6959	4.82224	4.85022	3.72695	4.75228	4.29467	4.3889	4.14596	4.11881	3.61278	4.17228	4.67455	4.13582	4.72821	4.2137	4.53689	4.56661	4.20127	4.45736	5.1744	4.88467	4.54345	4.179	4.43472	3.8095	4.3163	4.2846	3.9916	4.5126	4.1259	3.9938	4.0175	4.623	3.6501	3.9631	4.319	3.9977	4.4302	4.0087	3.9926	3.9996
LCP1	208885_at	4.5121	4.5089	4.1227	4.2825	3.9268	4.3468	4.29015	4.62539	3.87704	4.82753	4.33139	4.24648	4.30516	4.15669	4.19237	4.22669	4.5839	4.44843	4.56424	4.28218	4.3545	4.62617	4.15609	4.32277	4.38824	4.51567	4.31794	3.86474	4.5916	4.116	4.542	4.2421	4.3311	3.9618	4.5678	4.2904	4.0922	4.3311	3.9928	4.0652	4.5585	4.0643	4.3995	4.1031	4.336	4.4341
HMGB1	214938_x_at	3.7886	3.9977	4.056	4.4103	4.5707	3.9707	4.63341	4.43324	4.08094	4.4662	4.232	4.45212	4.20113	4.64091	4.61722	4.62913	4.63557	4.56766	4.87242	4.48272	4.53206	4.67731	4.63782	4.63989	4.76719	4.29921	4.3896	4.22362	4.58141	3.977	4.0467	4.1693	4.4061	4.0693	4.4581	4.1938	3.9862	4.0594	3.9679	3.5685	4.3067	4.1445	4.4161	3.7801	4.0409	4.1268
PIK3CD	203879_at	4.9474	4.4911	4.4422	4.5427	4.0233	4.4112	4.44476	4.53231	3.85943	4.31425	4.44876	4.24869	4.33929	4.16827	3.94562	4.26013	4.40168	4.18082	4.55553	4.28065	4.5668	4.66644	4.42918	3.94395	4.57247	4.38706	4.50941	3.88827	4.38172	3.8892	4.6574	4.3432	4.2334	4.214	4.4127	4.0922	4.0918	4.3804	3.9214	4.2382	4.6319	4.1976	4.0016	4.1318	4.164	4.3719
LILRB3	210784_x_at	4.3884	4.1844	4.2524	4.4858	3.7451	3.9511	5.0547	4.8686	3.38346	4.80288	4.64785	4.31892	4.20884	4.31844	3.66921	4.45595	4.68864	4.82114	5.39768	4.32547	4.6887	4.96746	4.6768	4.22252	4.59059	4.75827	4.92393	4.4809	4.51985	3.6209	4.4235	4.298	3.8077	4.1814	4.2157	4.0071	3.9639	4.5541	3.2891	3.8549	4.3459	4.0062	3.9958	3.7194	3.9372	4.0835
MAP3K1	225927_at	4.0196	4.0458	3.9944	4.3636	3.836	4.0499	4.50046	4.59577	4.14643	4.08045	4.60172	4.50653	4.4573	4.79539	4.5913	4.81396	4.75934	4.42837	4.80841	4.64426	4.57527	5.05174	4.50968	4.66243	4.70544	4.4111	4.55637	4.68109	4.78405	3.7878	4.1947	4.068	4.1661	3.9741	4.1563	4.0048	3.8709	4.034	4.007	3.8642	4.0971	3.8815	3.9762	3.9274	3.7782	4.1455
DOK3	223553_s_at	4.3529	4.0686	3.994	3.8043	3.6452	3.9236	4.86461	4.85741	3.75054	4.51444	4.83618	4.51943	4.61797	4.60695	4.20165	4.37144	4.75227	5.03811	5.23813	4.72125	4.66065	5.10294	4.10891	3.97573	4.92781	5.03891	4.97322	4.57344	4.66104	3.8875	4.6519	4.239	3.9958	3.7066	4.1313	4.0639	4.082	4.317	3.4443	4.1414	4.1896	3.7931	3.6804	3.0177	3.8455	3.9976
SRP14	200007_at	4.4863	4.3783	4.2558	4.3063	4.7597	4.1196	4.58228	4.38254	3.7966	4.77424	4.28604	3.85531	3.77877	4.36089	4.20543	4.46314	4.33261	4.25054	5.10463	4.35738	4.39372	4.23292	4.36861	4.13581	4.57153	4.40233	4.08659	4.33398	4.26952	3.8221	4.3057	4.1486	4.3275	3.9342	4.5373	4.3365	3.8829	4.3228	4.1879	4.1101	4.4659	4.1185	4.7152	4.0695	4.407	4.2407
PRRC2C	211946_s_at	4.7852	4.5426	4.2515	4.2014	4.4841	4.1208	4.24916	4.25809	3.88097	4.31643	4.3027	4.24352	4.15756	4.39404	4.35431	4.59431	4.54645	4.14279	4.6798	4.50515	4.37118	4.42108	4.27007	4.37789	4.6538	4.61006	4.35952	4.41195	4.5901	3.9887	4.0547	4.159	4.1706	3.4795	4.5369	3.9572	4.0161	3.9975	4.1588	4.2506	4.4972	3.971	4.5142	4.2621	4.2127	4.2573
YTHDC1	212455_at	4.9603	4.5	4.5259	4.5244	4.007	4.0228	4.33152	4.21735	3.91964	4.2834	4.44076	4.28477	4.1077	4.29824	4.33661	4.66	4.51935	4.27223	4.73538	4.45857	4.47549	4.62975	4.46542	4.42283	4.76474	4.33943	4.49103	4.30543	4.47036	3.9501	4.3218	4.2358	4.1843	4.2354	4.2041	4.0278	3.8285	4.0694	3.9577	4.0233	4.4577	4.0409	4.2726	4.0297	3.8257	4.0934
RP5-930J4.4	229204_at	4.8275	4.5569	4.5402	4.358	4.3974	4.259	4.00273	4.09461	4.01071	4.14438	4.24412	4.12749	4.23703	4.32363	4.18388	4.55822	4.42281	3.74324	3.91307	4.43814	4.13253	4.28217	4.28571	4.33032	4.61892	4.4937	4.3586	4.35904	4.47117	3.8601	4.4572	4.1802	4.2664	4.2029	4.4716	4.1876	4.0853	4.1713	4.3843	3.9714	4.7044	4.0413	4.7299	4.3315	4.4328	4.175
XPO6	211982_x_at	4.6066	4.2691	4.4039	4.522	3.9457	4.0241	4.90745	4.72621	3.59242	4.66906	4.71678	4.45468	3.99669	4.33248	3.78569	4.61021	4.46449	4.37924	5.06792	4.51429	4.71962	5.12629	4.64665	4.17784	4.83695	4.84933	4.84654	4.40707	4.57266	3.8704	4.5001	4.1908	3.7834	3.8276	4.2957	3.8111	3.8519	4.1419	3.1644	4.0667	4.3266	3.8584	4.2957	3.4143	3.7788	3.96
BIN2	219191_s_at	4.8895	4.4666	4.578	4.4858	4.5171	3.9931	4.37906	4.30551	3.75171	4.63891	4.31643	4.14425	3.89662	4.02543	3.87065	4.56952	4.29593	4.48942	4.82041	4.16106	4.2669	4.53302	4.29511	4.04355	4.71648	4.6368	4.64782	4.20687	4.33708	4.0901	4.5284	4.2725	3.797	4.5562	4.2654	4.2477	3.8237	4.3834	3.8358	4.1351	4.4473	4.0554	4.6016	3.9313	3.9739	4.0504
SRSF3	208672_s_at	4.6524	4.5526	4.5629	4.455	4.7143	4.0886	4.1893	4.11355	4.07129	4.1159	3.98268	4.03637	4.09068	4.43538	4.22211	4.6713	4.46696	4.13043	4.90658	4.17224	4.26107	4.11443	4.22408	4.55253	4.4813	4.46299	4.28098	4.24017	4.46995	3.9142	4.2311	4.3347	4.2328	4.3732	4.3185	4.2677	3.9546	4.2167	4.207	3.8625	4.3322	4.1197	4.7189	4.2102	4.0866	3.9618
FAM101B	226905_at	4.9191	4.2884	4.3681	4.1577	4.0094	4.2026	4.54976	4.27126	3.99795	4.79392	4.61645	4.44473	4.3623	4.32769	4.09795	4.09966	4.56126	4.25004	4.88141	4.18087	4.65326	4.76592	4.33347	3.97217	4.77249	4.51604	4.36458	3.61617	4.24676	3.9337	4.6556	4.1163	4.3879	4.0546	4.3602	4.2761	3.9669	4.5642	3.8043	3.85	4.5122	3.9643	3.793	3.6981	4.0042	4.4509
ZCCHC6	220933_s_at	4.6318	4.2881	4.2427	4.7503	3.8731	4.1042	4.54021	4.38903	3.60369	4.31207	4.61933	4.27139	4.27315	4.57062	4.34577	4.81642	4.63255	4.1651	4.82559	4.5324	4.67679	5.02101	4.4189	4.27166	4.98862	4.61006	4.73453	4.45671	4.56425	3.6566	4.3454	4.2316	4.0271	4.0538	4.2857	3.6775	3.7431	4.1016	3.4289	3.8949	4.2553	3.9729	4.1473	3.6404	3.7466	4.1582
TRIM8	223132_s_at	4.7955	4.345	4.4172	4.5898	3.6858	4.3976	4.31124	4.4474	3.83977	4.31043	4.14325	4.35536	4.25054	4.13829	3.96853	4.02988	4.31799	4.36692	4.5864	4.14224	4.33022	4.61037	4.43216	3.92832	4.53602	4.10119	4.14546	3.70166	4.4514	4.2143	4.5089	4.3854	4.4144	4.3651	4.4425	4.1974	4.2464	4.2336	3.9752	4.0544	4.5792	4.2855	4.4039	4.1719	4.1955	4.4228
SAP18	208742_s_at	4.8951	4.4358	4.5971	4.4333	4.2419	4.0724	4.66731	4.52762	3.99828	4.30769	4.22707	4.26265	4.21957	4.36233	3.84584	4.20109	4.27812	4.52764	4.91146	3.91515	4.42289	4.64489	4.41417	4.17519	4.60208	4.21342	4.33115	4.05557	4.48745	3.925	4.4583	4.3819	4.1421	4.116	4.2591	4.3415	3.8081	4.3283	3.8904	4.0934	4.1119	4.0617	4.6287	4.0331	4.063	3.8451
YPEL3	223179_at	5.0016	4.544	4.57	4.1054	3.8297	4.1894	4.57889	4.27687	3.45653	4.99194	4.62552	4.23944	3.89088	3.94111	3.42171	3.96227	4.24613	4.65169	5.01808	3.9849	4.29948	4.92577	4.18973	4.16278	4.56685	4.04136	4.40841	4.19182	4.52459	3.786	4.6517	4.2355	4.2133	4.3679	4.336	4.2036	4.0596	4.4684	3.9855	4.5014	4.4367	4.236	4.3055	4.0571	3.9039	4.1582
H2AFY	207168_s_at	4.6139	4.3793	4.0784	4.0625	4.226	3.9709	4.17871	4.57771	4.01428	4.7222	4.47814	4.29553	4.28195	4.39967	4.31657	4.24664	4.59552	4.29841	4.83847	4.43608	4.46472	4.70901	4.21915	4.64564	4.40514	4.68688	4.10977	4.23697	4.43974	3.9909	4.1028	4.2101	4.078	3.7513	4.4545	4.1919	4.0126	4.0936	3.8677	3.8184	4.4317	3.8237	4.5793	3.9994	4.2227	4.1059
HECA	218603_at	4.6086	4.3386	4.2754	4.5842	4.1742	4.1645	4.01092	4.29772	3.79584	4.23412	4.13738	4.21999	4.11305	4.30313	4.2798	4.62312	4.41899	3.94212	4.71262	4.35955	4.41206	4.48236	4.36638	4.62024	4.71606	4.52083	4.21888	4.01553	4.48177	4.0604	4.4006	4.2333	4.2709	3.9932	4.5178	4.0165	4.0093	4.3166	4.0828	3.8486	4.4007	4.1723	4.5171	3.989	4.0733	4.2656
CD44	212063_at	4.6533	4.3651	4.2631	4.3699	4.3545	4.0993	4.04017	4.47043	3.90394	4.54867	4.04505	4.23981	4.14032	4.28043	4.19913	4.31288	4.46912	4.29649	4.6034	4.22964	4.33466	4.66862	4.31002	4.37866	4.44857	4.39712	3.99588	4.24656	4.3904	3.9817	4.0352	4.0191	4.3509	4.1101	4.4447	4.0636	4.0066	4.2011	4.083	4.0925	4.4985	3.9465	4.7031	4.2882	4.4066	4.281
B4GALT1	201883_s_at	4.7276	4.4671	4.5533	4.5672	4.1314	4.0273	4.71247	4.42273	3.80338	4.28785	4.38189	4.50282	4.16511	4.40387	4.02664	4.43001	4.43579	4.07596	4.35433	4.27605	4.61632	4.77809	4.31511	4.25797	4.82993	4.33189	4.54264	3.88827	4.48055	3.8339	4.3195	4.2294	4.2439	4.0021	4.293	3.8224	3.9434	4.2047	3.9125	4.061	4.3255	4.0701	4.4539	3.9945	3.9305	4.1295
CELF1	221743_at	4.1199	4.4832	3.5767	4.3186	4.4216	4.175	4.50135	4.31735	4.01947	4.35774	4.38424	4.31997	4.2965	4.34639	4.12835	4.77653	4.51309	4.24007	4.64387	4.15523	4.4281	4.25572	4.30956	4.41388	4.55128	4.07234	4.25942	4.49092	4.60919	3.8125	4.1991	4.1022	3.7141	3.9156	4.331	4.2422	4.0027	4.461	4.2179	4.0987	4.5693	4.1792	4.4925	4.2104	4.2741	4.0516
CYFIP2	215785_s_at	4.9749	4.5153	4.6286	4.4182	4.3176	4.0597	4.59785	4.1953	3.905	4.72466	4.18397	4.04702	3.98641	3.98576	3.55702	4.37096	3.9801	4.65507	4.53036	3.92302	4.20351	4.10287	4.44531	3.88202	4.66261	4.66906	4.75218	4.01767	4.25201	3.8357	4.5995	4.2779	4.168	4.4924	4.2389	3.91	3.8329	4.3511	4.1805	4.4094	4.4786	4.1284	4.4773	4.2021	4.1551	3.9779
ACSL1	201963_at	4.3525	4.125	3.8778	3.8965	3.872	4.1842	4.23846	4.81048	3.47412	4.85888	4.61556	4.43243	4.21919	4.5192	4.41359	4.70888	4.97505	4.26831	4.73208	4.58105	4.82762	5.18322	4.58631	4.33309	4.90979	5.01976	4.36595	3.89468	4.73514	3.5153	4.4549	3.9671	4.2709	3.1128	4.6374	3.6527	4.0855	4.0697	3.1972	3.5295	4.7159	3.625	4.344	3.5813	4.0299	4.351
GRB2	223049_at	4.6671	4.2794	4.1133	4.1549	3.9375	4.2256	4.51072	4.60435	3.84197	4.43195	4.49972	4.41774	4.2306	4.37702	4.18154	4.30639	4.65952	4.17926	4.61062	4.39497	4.51225	4.76714	4.36191	4.24919	4.63826	4.35892	4.49271	3.95943	4.51747	3.9476	4.2646	3.879	4.0991	3.6228	4.4451	3.889	3.9422	4.0905	3.9298	4.0065	4.5392	3.961	4.5059	4.1288	4.1658	4.2423
TNIP1	207196_s_at	4.7662	4.4532	4.5219	4.3096	3.6229	4.0964	4.65811	4.80596	3.63825	4.49294	4.47226	4.33985	3.9756	4.06979	3.63754	4.06815	4.19194	4.65844	4.93755	4.0352	4.48885	4.67166	4.60457	3.94292	4.56826	4.26752	4.36458	3.95776	4.46872	4.0175	4.3677	4.183	4.1608	4.344	4.4602	4.0419	4.096	4.3821	3.9321	4.3153	4.3302	4.1026	4.2516	3.9171	3.9116	4.2282
JARID2	203297_s_at	4.7664	4.3835	4.5754	4.7257	3.7032	4.2296	4.57889	4.62978	3.84672	4.52343	4.45374	4.38487	4.22795	4.23315	3.89685	4.34489	4.3697	4.29215	4.23006	4.20203	4.39549	4.70349	4.34437	4.10972	4.86699	4.27409	4.57988	3.91887	4.40547	3.8776	4.3826	4.2559	4.1397	4.3871	4.3745	3.8531	3.8989	4.3475	3.7724	3.9804	4.2526	4.058	4.1908	3.9601	3.9901	4.1667
SSR2	200652_at	4.2546	4.1135	4.1855	4.2807	4.6583	3.8445	4.93687	4.34343	3.98143	4.30331	4.43674	4.25238	3.99803	4.47557	4.15051	4.68137	4.35178	4.67149	5.11398	4.37038	4.51975	4.60856	4.55537	4.2357	4.6538	4.22522	4.5218	4.51946	4.37998	3.9144	4.2272	4.1677	3.9385	4.2282	4.3074	4.4323	3.8079	4.3655	3.5495	3.8073	3.9625	3.8594	4.3362	3.7298	4.0174	3.7977
BLCAP	201032_at	4.9938	4.5627	4.5546	4.5893	4.3308	4.1911	4.232	4.27407	3.92103	4.50301	4.06893	4.1934	4.1848	4.2724	4.01568	4.23512	4.20086	4.33822	4.56176	3.80616	4.21521	4.32261	4.23388	4.16811	4.31582	4.07685	4.03965	3.78988	4.30255	3.8379	4.3152	4.3547	4.2558	4.2412	4.4574	4.2517	4.0898	4.2376	4.23	4.1723	4.5614	4.0342	4.6496	4.3261	4.2603	4.1936
CHP1	214665_s_at	4.8053	4.173	4.2988	4.171	3.6662	4.1265	4.24649	4.57316	4.02174	4.7663	4.43498	4.5022	4.45178	4.39051	3.86482	3.9508	4.66248	4.40402	4.71486	4.17183	4.43432	4.72586	4.12322	4.34961	4.55838	4.24986	4.13528	4.23284	4.54805	3.7343	4.3727	4.1502	4.0971	4.1714	4.3469	4.086	3.9301	4.4341	3.9261	4.1903	4.3578	4.0137	4.3365	3.9093	3.9478	4.1571
CAPZA1	208374_s_at	4.5683	4.2643	3.9086	3.9581	4.3879	4.1295	4.19927	4.27501	3.85472	4.63891	4.41903	4.1343	4.09318	4.42886	4.52127	4.48187	4.7138	4.33682	4.96129	4.45383	4.38053	4.60264	4.19526	4.3453	4.5527	4.54674	4.05963	4.12407	4.55386	3.8269	4.1305	3.8042	4.1304	3.7169	4.6028	4.2167	4.0254	4.3132	3.9485	3.5807	4.459	3.8658	4.594	3.9801	4.2677	4.278
SLC25A5	200657_at	4.6744	4.4795	4.5499	4.5072	4.3933	4.247	4.31582	4.02688	4.00679	4.41731	3.8594	4.05591	4.09901	3.99369	3.78148	4.06697	4.03937	4.25252	4.79473	3.52669	4.25835	4.20855	4.16892	4.35469	4.22952	4.04955	4.19637	4.00857	4.08026	4.014	4.3094	4.5452	4.3826	4.6776	4.5587	4.4838	4.1883	4.488	4.2123	4.19	4.4684	4.0951	4.5806	4.3926	4.3716	4.2182
GLRX5	221932_s_at	4.3661	3.7255	3.9109	3.8838	3.5044	3.9335	3.10853	5.30176	3.26396	5.40715	3.35733	4.2166	3.55623	3.1002	2.86796	3.52331	4.30528	4.99873	5.76905	3.44097	4.25835	5.15923	4.71125	5.13963	4.08759	4.39069	4.03678	5.11025	5.18541	3.2036	4.2791	3.9936	4.1157	4.6981	4.7368	3.8433	3.9657	5.1042	4.6376	4.8353	4.3783	4.529	4.367	4.6366	4.3126	4.5491
FCGR2C	210992_x_at	4.7945	4.3442	4.3948	4.5719	3.7295	4.4782	4.6244	4.55288	3.51693	4.73854	4.38085	4.16982	4.30732	4.2956	3.82771	3.91647	4.38904	4.71929	4.79156	4.15398	4.61205	4.96143	4.50524	3.78295	4.35928	3.54222	4.41463	4.04042	4.29424	3.56	4.7156	4.4505	4.0036	3.7189	4.3143	4.1799	4.2204	4.3655	3.5465	4.2051	4.4592	4.0418	4.4288	3.7188	4.2075	4.4454
CSNK2B	201390_s_at	4.4231	4.1219	4.3268	4.3229	3.9202	4.2605	4.42697	4.47124	4.02303	4.35668	4.32134	4.44859	4.2423	4.2831	3.85443	4.07345	4.31901	4.47206	4.72987	4.05412	4.32948	4.66644	4.26721	4.19143	4.37865	4.16383	4.5119	4.15544	4.33213	4.0796	4.402	4.3096	4.2398	4.3525	4.3047	4.2088	4.0578	4.3946	4.0441	4.0291	4.1686	4.1641	4.2936	4.1367	4.1024	4.0521
PLAC8	219014_at	3.9635	4.1012	3.9668	3.8189	4.3949	4.0876	4.67883	4.71695	4.27726	4.28507	4.22968	4.08183	4.17538	4.36593	4.30839	4.49158	4.87587	4.88173	5.18346	4.20889	4.6683	4.35492	4.4189	4.23316	4.29217	4.01232	4.21888	4.62652	4.55887	3.8523	3.8697	4.2727	4.1732	4.4244	4.2717	4.3765	3.795	4.1784	4.0203	3.7914	4.0627	3.9267	4.1326	3.9774	4.0822	4.0966
STRADB	223266_at	4.9942	4.0212	4.31	3.9325	2.6589	3.8256	3.2832	5.30382	3.30331	5.13643	3.80588	4.42134	3.34641	3.5265	3.22063	3.6666	4.40876	5.08789	5.41669	3.92007	4.28155	5.47546	4.46958	5.05651	4.03768	4.32178	4.11796	4.96068	5.12089	3.6284	4.3925	3.8114	4.4051	4.129	4.7962	3.6494	3.8025	4.517	4.5477	4.7425	4.4101	4.4237	4.0545	4.4941	3.8729	4.5673
PSMB3	201400_at	4.4347	4.2386	4.3349	4.1916	3.7892	4.0714	5.01732	4.55673	3.91338	4.67204	4.49418	4.4882	4.23211	4.40387	3.85095	4.07697	4.29455	4.35033	4.73428	4.06837	4.49349	5.11386	4.675	3.99136	4.77086	4.34567	4.77549	4.27317	4.34692	3.8604	4.3998	4.3177	4.1661	4.3354	4.0257	4.0818	3.7464	4.1339	3.4428	3.9714	4.0775	4.1021	4.4195	3.7026	3.9887	3.8394
CD164	208405_s_at	4.6487	4.3353	4.3085	4.2579	4.6414	4.0935	3.94532	4.04726	4.00614	4.1566	3.97266	3.96809	4.06202	4.49213	4.28715	4.64425	4.66383	4.23254	4.88041	4.46532	4.30402	4.0873	4.22752	4.4971	4.5776	4.51936	4.23453	4.2843	4.31354	3.7885	4.15	4.1866	4.2027	4.2671	4.2933	4.3606	4.0369	4.2353	4.0387	3.7976	4.4569	3.931	4.4551	3.9771	4.1497	4.1138
SNX3	210648_x_at	4.1443	3.9795	3.8211	3.9885	4.0046	3.8096	4.27662	4.71592	3.89268	4.87412	4.17103	4.24277	4.05476	4.32252	4.10178	4.45098	4.63914	4.64754	5.44526	4.18742	4.41836	4.95893	4.48977	4.76042	4.59795	4.34858	4.13904	4.71208	5.033	3.5078	4.083	3.9427	3.9301	4.2189	4.1894	4.0878	3.6543	4.5488	3.8142	4.136	4.1217	4.0122	4.0606	3.8561	3.9227	4.2479
MGEA5	200899_s_at	5.0101	4.4413	4.4526	4.4869	4.4559	4.1993	3.99893	4.11093	3.84781	4.50062	4.18247	4.1343	4.03754	4.3299	4.2388	4.54556	4.56472	3.7262	4.09664	4.24893	4.37981	4.29577	4.13479	4.28604	4.53794	4.20428	4.13259	3.97215	4.29054	3.8434	4.4828	4.2569	4.1236	3.9338	4.4408	4.1889	4.0213	4.2479	4.1436	3.8444	4.7903	3.9502	4.6502	4.2002	4.3043	4.282
GHITM	209248_at	4.7376	4.2366	3.9786	3.9841	4.2909	4.1945	4.01845	4.25667	3.89268	4.80094	4.45994	4.30656	4.25464	4.29296	4.27601	4.35024	4.46666	4.21126	4.73649	4.12657	4.42254	4.62886	4.05018	4.60558	4.33303	4.35065	3.83959	4.28872	4.47974	3.7225	4.4138	3.9861	4.2828	3.968	4.2662	4.1343	4.0248	4.2668	4.1579	3.8465	4.6372	3.8433	4.3635	4.0953	4.3852	4.2454
KIAA1551	218614_at	4.8068	4.2822	4.2491	4.5679	4.2596	4.0563	3.98939	4.11824	3.40592	4.58029	4.40727	4.21999	4.21651	4.43367	4.30017	4.94634	4.79515	3.29663	4.35863	4.44156	4.6001	4.73254	4.35294	4.38172	5.05436	5.0644	4.22344	3.55867	4.43262	3.7862	4.356	4.1577	4.2519	3.8876	4.4125	4.11	4	4.0118	3.6384	3.8635	4.6961	3.9992	4.3227	3.6972	3.8638	4.3237
SAMHD1	235964_x_at	4.6541	4.5857	4.5587	4.3682	4.7543	4.2505	3.95647	4.22848	3.82688	4.58029	3.95521	3.92947	3.97741	3.93918	4.03493	4.09504	3.89419	4.24307	4.6895	4.05591	4.1124	4.11954	3.87578	3.94706	3.96405	4.17977	4.17193	4.01179	4.13757	4.2663	4.3895	4.367	4.319	4.0868	4.6734	4.2699	4.2458	4.1424	4.3167	4.2018	4.8334	3.9806	4.8633	4.4873	4.6549	4.2675
MPZL3	227747_at	4.6615	4.2143	4.0863	4.1544	4.1156	4.0419	4.83402	4.57998	3.72576	4.62008	4.45001	4.22638	4.17302	4.54164	4.08319	4.67944	4.6229	4.49698	5.17779	4.60508	4.64254	4.94209	4.48526	4.30108	4.88102	4.74761	4.55918	4.26959	4.48623	3.8332	4.4465	4.0152	3.853	3.4586	3.9624	4.0676	3.8472	4.4384	3.3189	3.8001	4.1715	3.9414	3.5784	3.4913	3.7509	4.0791
ADIPOR1	217748_at	4.5087	4.1309	4.1267	4.0521	3.1353	4.2779	3.95777	4.75396	3.42609	4.74906	4.04141	4.34814	3.78652	3.65205	3.38367	3.67747	4.30252	4.83346	5.46466	3.71625	4.08408	5.14364	4.5867	4.77535	4.18252	4.13525	3.97018	4.57053	4.89159	3.6966	4.3984	4.1608	4.3247	4.31	4.6695	4.1178	4.2226	4.6017	4.3876	4.5247	4.2499	4.2598	4.0707	4.1575	3.975	4.5928
KCNJ15	210119_at	5.0207	4.4295	3.8762	4.1708	3.5873	4.1125	4.95985	4.51264	3.42804	5.15389	4.55429	4.17176	4.24755	4.59474	3.79659	4.70699	4.72003	4.77526	5.50302	4.61997	4.74878	5.18961	4.8665	4.08032	4.97206	4.78211	4.90891	3.87066	4.76815	2.9105	4.746	3.9195	3.5681	3.7834	4.337	3.4687	3.7261	4.4531	2.4005	4.138	4.6597	3.7154	3.9343	2.6391	3.7597	3.9577
VPS28	218679_s_at	4.6772	4.221	4.336	4.3517	3.9735	4.188	4.67368	4.76131	3.78674	4.60857	4.22036	4.37881	4.26133	4.14877	3.32929	3.77902	3.76971	4.72502	4.80264	3.83406	4.07746	5.22293	4.38322	3.97065	4.23603	4.08882	4.6034	4.42166	4.35979	3.965	4.4114	4.3587	4.5194	4.4875	4.335	4.2188	3.7297	4.5081	3.982	4.3082	4.0253	4.0566	4.0073	4.0367	4.063	4.0214
SNCA	204466_s_at	4.71	3.8383	3.5994	3.8729	2.6375	3.8263	2.97567	5.29601	3.46606	5.40203	3.10855	4.45051	3.67179	2.68102	2.47167	3.58482	3.93845	5.12548	5.85267	3.33371	4.57778	5.26187	4.93932	5.36127	4.54796	4.25651	3.82499	5.32915	5.42285	2.8624	4.2823	3.8297	4.3076	4.9102	4.662	3.8042	3.8307	4.9148	4.6731	5.1566	4.4766	4.6897	3.9749	4.6889	3.7083	4.7758
DYNC1LI2	224616_at	4.4251	4.2498	4.0314	4.1103	4.198	3.9615	4.27557	4.17542	3.87275	4.22719	4.41571	4.28908	4.17499	4.5137	4.38481	4.76055	4.63338	4.29649	4.62079	4.64098	4.25013	4.60583	4.44699	4.41163	4.47931	4.71322	4.46258	4.51001	4.40118	4.0296	4.1197	4.1179	4.0702	4.0213	4.0423	4.11	3.9094	4.1881	3.8313	3.808	4.2126	3.9056	4.143	3.9746	3.9168	3.9655
COX7C	201134_x_at	3.7818	4.1439	4.1415	3.5682	5.2388	3.6379	4.19817	4.19974	4.14257	4.94765	4.10831	3.7648	4.00557	4.52918	4.73984	4.8877	4.68731	4.63008	5.15944	4.57232	4.23317	4.5181	4.56239	4.44533	4.56027	4.4437	4.36595	4.79658	4.71317	3.3083	3.7531	3.5891	4.2726	3.9376	4.319	4.2338	3.7092	4.4392	4.0327	3.3428	4.4085	3.605	3.8419	3.8776	4.4608	4.0462
SLC25A39	223649_s_at	5.2361	4.2699	4.4237	4.2333	2.7954	4.197	3.61227	5.18106	3.0372	5.18731	3.28765	4.16356	3.14729	2.83745	1.76523	3.04609	3.38589	5.31554	5.8957	3.11086	3.59239	5.17496	4.43259	4.77506	3.9287	3.79268	3.67764	4.8319	4.82432	4.0043	4.7524	4.1802	4.6522	5.1529	4.9983	4.4391	4.1838	5.0021	4.4596	5.2925	4.3437	4.6843	4.1505	4.5752	4.2248	4.6377
WBP1L	202808_at	4.5209	4.1951	4.369	4.2538	4.0523	4.0729	4.70433	4.29864	4.02238	4.08684	4.45001	4.44053	4.34035	4.40002	4.03185	4.47432	4.48047	4.20563	4.67119	4.29927	4.51519	4.58243	4.35609	4.12534	4.81933	4.46414	4.48429	4.08183	4.41698	3.6867	4.3571	4.2245	4.0012	4.2251	4.3095	4.033	3.9262	4.3582	3.6746	3.6555	4.2347	3.9845	4.1563	3.88	3.9837	3.9707
LENG8	224673_at	4.5638	4.3918	4.4415	4.7725	4.129	4.0592	4.68121	4.41003	4.02012	3.5262	4.13087	4.25201	4.11469	4.21291	3.9185	4.65293	4.0899	3.95559	4.13723	4.37862	3.98058	4.61581	4.34527	4.20965	4.53314	4.29146	4.74267	4.61211	4.303	4.3373	4.2256	4.0641	3.9098	3.9464	4.1709	4.1732	3.9467	4.405	4.1796	4.3942	4.2892	4.1352	4.1958	4.2333	3.8138	3.9822
SSR4	201004_at	3.8989	3.9184	4.0736	4.0694	4.1767	3.9515	5.00317	4.68144	4.24218	4.29339	4.22065	4.35844	4.36851	4.67988	4.34235	4.72917	4.43579	4.59021	4.85782	4.28065	4.37046	4.36893	4.69715	4.38057	4.72029	4.01755	4.70656	4.60964	4.46215	3.7015	3.714	4.0445	4.1189	4.2011	4.0111	4.1389	3.9071	3.8819	3.9762	3.6948	3.9759	3.7412	4.014	4.0644	4.2182	3.864
PSMA1	201676_x_at	4.7184	4.41	4.5299	4.3718	4.5035	3.9335	4.38683	4.13223	3.8405	4.46227	3.93932	4.04575	3.86963	4.35764	4.01879	4.4564	4.29281	4.56885	5.31126	4.05636	4.33022	4.33144	4.27198	4.31156	4.55602	4.29016	4.14493	4.04357	4.18324	3.746	4.1311	4.4116	4.036	4.4553	4.3569	4.1885	3.8312	4.2369	3.7782	3.9093	4.3345	3.8176	4.7121	4.0754	4.2142	3.863
CTDSP2	203445_s_at	4.405	4.1796	4.0349	4.2983	3.7347	4.1432	4.286	4.49871	3.99762	4.07467	4.49079	4.40951	4.34595	4.16084	4.00392	4.21074	4.39294	4.57521	4.94947	4.22209	4.22162	4.65636	4.19676	4.18968	4.42702	4.50007	4.30843	3.96884	4.45265	4.1919	4.3227	4.2079	4.3155	3.9985	4.375	4.2989	4.08	4.3446	3.9868	3.998	4.0875	4.0273	3.9638	3.9474	4.0398	4.2232
CANX	200068_s_at	4.3161	4.1356	4.1903	4.3483	3.8761	4.1323	4.33654	4.28107	3.9801	3.93064	4.1454	4.44376	4.24079	4.49048	4.34768	4.45955	4.62787	4.71498	4.81885	4.58415	4.33429	4.56052	4.27957	4.48647	4.62525	4.38302	4.26877	4.4373	4.40161	3.9641	3.9945	4.1931	4.2515	4.0796	4.1842	4.0082	3.9165	4.0109	3.8691	4.0772	3.9567	3.9677	4.1073	3.8389	3.8906	4.1567
EIF4G2	200004_at	4.4664	4.4739	4.1842	4.0694	4.4226	4.1204	4.17815	4.2188	3.71181	4.52767	4.09019	4.1319	4.06966	4.2296	4.17855	4.58156	4.45364	4.29985	4.50925	4.33876	4.23634	4.45078	4.29183	4.19361	4.31582	4.57786	4.04882	4.18756	4.33842	3.7842	4.2007	4.0639	4.2193	3.8723	4.5629	4.2145	3.9489	4.2994	3.9694	4.0727	4.5971	3.673	4.5963	4.109	4.2466	4.1333
PPP1CB	228222_at	4.9018	4.5857	4.1947	4.1155	4.2067	4.1826	3.95058	4.47978	3.88026	4.46473	3.99503	4.11621	4.12817	4.35583	4.17063	4.40966	4.51369	4.0246	4.64152	4.11332	4.34608	4.53302	4.15712	4.52716	4.37598	3.90301	3.78509	4.14717	4.62802	3.6739	4.3716	3.8525	4.2636	4.2116	4.4832	4.0348	3.9691	4.1818	4.0977	3.8493	4.6255	4.043	4.5918	3.9441	4.1919	4.2372
TAGLN2	200916_at	3.9893	3.9685	3.9827	4.5161	3.6542	4.3195	4.63749	4.57581	3.97843	3.96854	4.50021	4.49257	4.24455	4.26664	3.71411	4.18974	3.98226	4.66963	4.78359	4.08774	4.11885	5.03392	4.31926	4.19883	4.43989	4.15389	4.71415	4.3028	4.51072	4.0663	4.4897	4.3768	3.9211	4.0623	4.441	4.3053	4.2069	4.2814	3.7753	4.1225	4.1988	4.0876	4.1719	3.7855	3.8534	3.9635
ALOX5AP	204174_at	4.7688	4.3743	4.0894	3.61	3.6709	4.0146	4.89661	4.62978	3.51326	4.79079	4.74975	4.53495	4.35049	4.64032	3.62725	4.31338	4.58134	4.43319	4.79896	4.26797	4.74711	4.84825	4.59166	3.99486	4.88667	4.55575	4.68835	3.71225	4.2458	3.654	4.6761	4.0865	4.007	4.0992	4.1205	4.0548	3.9075	4.546	3.4454	3.2786	4.0832	3.9045	4.1565	3.3759	3.7407	4.1936
IL17RA	229101_at	5.0114	4.2253	4.4969	4.4067	3.7895	4.2507	4.682	4.27501	3.5793	4.38134	4.56767	4.23944	4.42356	4.19603	3.68192	4.44917	4.45892	4.45448	4.93946	4.20203	4.58432	4.75488	4.61248	4.0421	4.63244	4.7977	4.79196	4.03727	4.31126	3.4185	4.5858	3.9406	4.0417	4.1885	4.0859	3.5555	3.6945	4.3342	3.3496	4.0282	4.2102	3.8389	3.8547	3.7724	3.7801	4.2738
APOBEC3G	204205_at	4.3229	4.2783	4.3231	4.0269	4.1277	3.8209	4.67646	3.6281	4.35319	4.109	4.15185	4.02392	4.12533	4.40597	4.21129	4.31188	4.39521	4.82114	4.59674	4.03747	4.3025	3.87937	4.37394	4.39125	4.50599	4.58034	4.77307	4.26195	4.54533	4.1943	3.9205	4.1543	3.9913	4.6086	4.0632	4.2367	3.663	4.259	3.9112	3.754	4.3539	4.0745	4.7802	4.1108	3.9273	3.8611
PCBP2	204031_s_at	4.4715	4.0236	4.0805	4.1109	3.5218	4.0331	4.5614	4.77459	3.91373	4.24788	4.28073	4.53464	4.19687	4.15503	4.01401	4.47209	4.42853	4.88269	4.95468	4.26565	4.28155	4.75857	4.32432	4.62639	4.4813	4.44758	4.48175	4.14668	4.86006	3.8784	4.068	3.9691	4.0635	3.9864	4.158	4.0061	3.786	4.1553	3.7078	4.2878	4.017	3.8124	4.1052	4.0555	3.7932	4.0317
USP4	202682_s_at	4.4452	4.2688	4.273	4.1954	4.0037	4.081	4.71015	4.34164	3.71621	4.86857	4.51743	4.28405	4.0345	4.27317	3.97124	4.43688	4.36772	4.58785	4.77021	4.3038	4.26922	4.66031	4.2772	4.03871	4.50892	4.5201	4.46173	4.39439	4.37343	3.6778	4.3672	4.2397	3.9377	3.796	4.3151	4.1129	3.8865	4.2994	3.6139	3.803	4.4021	3.6285	4.4396	3.8002	4.1748	3.7566
HP1BP3	224591_at	4.7065	4.3855	4.3202	4.3171	4.1812	4.0293	4.05732	4.01798	3.95493	4.04015	4.31123	4.23906	4.15557	4.37488	4.2796	4.66195	4.40296	4.16246	4.1389	4.55503	4.16493	4.31706	4.26482	4.35118	4.53842	4.47025	4.43094	4.24428	4.56156	3.9609	4.2652	4.1515	4.2537	3.9949	4.2281	3.9556	3.9661	3.9454	4.1557	3.7152	4.5277	3.8368	4.5233	4.144	3.9992	3.9354
PRKCB	209685_s_at	4.7509	4.3359	4.1103	4.295	3.7681	4.1606	4.47834	4.41766	3.94133	4.43847	4.33436	4.28189	4.21728	4.11068	3.97174	4.17063	4.41867	4.65544	4.65439	4.10254	4.36032	4.44722	4.30398	4.16278	4.37758	4.5697	4.36687	4.15544	4.49592	3.8935	4.3807	4.1264	4.1821	3.9389	4.1551	3.9325	3.9111	4.2212	3.8918	3.7976	4.4844	3.9274	4.1989	4.0772	3.8699	4.3179
BRI3	229798_s_at	4.3466	4.1877	4.065	4.1138	3.942	3.8958	4.82367	4.80596	3.7795	4.50969	4.62971	4.50745	4.32765	4.44868	4.2676	4.29029	4.70442	4.34615	4.92698	4.45383	4.72386	5.01073	4.37394	3.96555	4.71564	4.80618	4.30795	4.18614	4.56348	3.7795	4.5877	4.0434	3.8958	3.9464	4.0832	4.2217	3.732	4.1939	3.1106	3.667	4.0532	3.7014	3.97	3.5231	3.6315	3.9687
YTHDF1	221741_s_at	4.4728	4.2285	4.2399	4.2771	4.1218	4.1275	4.33805	4.31463	4.12161	4.00276	4.21831	4.25422	4.30911	4.37667	4.1747	4.51081	4.42789	4.15399	4.61122	4.28942	4.31905	4.37215	4.04407	4.27289	4.50059	4.37571	4.49774	4.3284	4.34245	3.9297	4.201	4.1853	4.1204	3.6912	4.0569	4.0152	3.988	4.205	4.1829	4.0736	4.3286	4.0425	4.3161	4.074	3.9845	4.0195
MICAL2	212473_s_at	4.4037	4.3262	4.4229	4.1224	2.9931	3.8673	4.25129	5.17356	3.44453	4.99364	4.22415	4.37172	3.88848	3.64614	3.44817	3.94181	4.25723	4.38649	4.87642	3.99939	4.34755	4.82303	4.23632	4.44533	4.24661	4.17041	3.98757	4.25518	4.77976	3.8092	4.4275	4.0114	4.2025	4.5679	4.7712	3.8012	4.0725	4.5897	4.332	4.6142	4.3044	4.2803	4.0306	4.1144	3.6212	4.1145
HNRNPC	200014_s_at	4.8549	4.4158	4.2573	4.1908	4.303	4.0115	4.52532	4.32775	3.73446	4.66222	4.25072	4.09625	3.99178	4.30313	4.05578	4.43505	4.43137	4.29553	4.77343	4.16976	4.28959	4.63779	4.32981	4.191	4.53266	4.45492	4.33256	4.03094	4.35315	3.6933	4.2152	4.1332	3.9432	3.9334	4.2123	4.269	3.8305	4.1862	3.7776	3.915	4.51	3.7571	4.5547	3.8512	3.9968	3.8662
PLP2	201136_at	4.4383	4.0901	4.1656	4.2509	4.1651	4.1355	4.4545	4.33314	3.68144	4.72794	4.35606	4.19301	4.23627	4.28652	3.53182	4.09678	4.31147	4.84962	5.29005	4.03973	4.49382	4.40286	4.47165	3.89976	4.4572	4.36508	4.19894	4.02565	4.36905	3.9246	4.4823	4.2617	4.0505	4.1796	4.1259	4.3977	3.8277	4.4288	3.6783	4.0825	3.9191	3.9665	3.9209	3.9116	4.1382	4.16
MYD88	209124_at	4.293	3.787	3.7375	4.1754	3.607	3.9635	4.41751	4.59053	3.87382	4.60456	4.45324	4.26301	4.26282	4.31509	4.27781	4.12711	4.56039	4.69941	5.045	4.43333	4.46066	4.60081	4.60797	4.15608	4.30742	4.72605	4.41286	4.33527	4.4931	3.6845	4.4629	4.052	3.8028	3.916	4.2536	4.2318	4.1121	4.1271	3.4498	3.5673	4.3266	3.5867	4.4142	3.7646	4.1569	4.0159
NOTCH2NL	214722_at	5.2835	4.773	4.8798	4.4504	3.4348	4.3094	4.52179	3.80739	4.11254	4.2456	4.04736	4.33012	4.25799	4.35221	3.77358	4.68407	4.37333	3.72405	3.49196	4.35374	4.71167	4.87645	4.54162	3.39207	4.50697	3.11662	4.67546	4.67163	4.11314	3.794	4.2809	3.628	4.1336	3.6569	4.1923	3.6964	3.609	4.1615	4.2477	4.5542	4.7347	4.2079	4.5162	4.27	3.6912	4.2874
MAT2A	200768_s_at	4.5296	4.3221	4.4126	4.4659	4.5312	3.9595	4.39552	4.12188	3.94678	3.89318	3.94393	4.21622	4.00602	4.43058	4.0907	4.72244	4.32379	4.1938	4.78838	4.14308	4.13253	4.30028	4.19626	4.27083	4.40724	4.49745	4.22394	4.19654	4.30714	3.9974	4.0013	4.2467	4.1258	4.2213	4.1764	4.1453	3.7833	4.1198	4.1044	3.9246	4.1661	4.0331	4.312	4.1891	4.0031	3.936
PTEN	225363_at	4.0879	4.0942	4.0444	4.2838	3.7672	3.9271	4.39841	4.65081	3.66291	4.45586	4.63914	4.29481	4.03146	4.60938	4.37328	4.41756	4.65628	4.43582	4.65904	4.59465	4.48285	5.16727	4.31095	4.20533	4.40146	4.52818	4.21888	4.27227	4.40804	3.9173	4.432	4.0705	3.9732	3.711	4.3352	4.0599	3.8177	4.2518	3.4498	3.6322	4.1024	3.8796	4.2551	3.4624	3.7143	4.2194
IFI16	208966_x_at	4.6246	4.2415	4.3532	4.6842	4.0081	3.937	4.21573	4.18191	3.7313	4.13269	4.27596	4.00875	4.3414	4.23512	4.20165	4.40219	4.64324	4.10483	4.65439	4.10427	4.65178	4.54873	4.39069	4.28399	4.60756	4.45569	4.39814	4.12901	4.44225	3.358	4.3555	4.3911	4.0702	3.7988	4.3111	3.656	3.8522	3.8016	3.8229	3.924	4.5566	3.8267	4.4996	3.889	3.966	4.2876
LPCAT1	201818_at	4.5348	4.4802	4.4302	4.2194	3.9779	4.0942	4.54716	4.24145	3.93619	4.33159	4.1968	4.36015	4.20113	4.21171	3.7279	4.22722	4.35245	4.17926	4.19284	3.8918	4.49713	4.54873	4.16226	4.07843	4.57527	3.93541	4.28	3.72602	4.08881	4.0665	4.342	4.1298	4.0976	4.4394	4.2129	4.2683	3.9709	4.438	3.9941	4.0622	4.3614	4.2368	4.2588	4.154	3.8894	4.0293
TBL1XR1	223013_at	4.4311	4.161	3.9827	4.1851	3.9389	4.0487	4.02344	4.08078	4.01266	4.30056	4.14663	4.13789	4.15517	4.60482	4.37664	4.63193	4.62068	4.26438	4.90069	4.467	4.24935	4.32813	4.11688	4.53234	4.4828	4.48165	4.1476	4.1747	4.4838	3.9192	4.0954	4.1161	4.0536	4.0169	4.1271	4.183	3.9467	4.1185	3.8995	3.7684	4.2335	4.0791	4.227	3.835	3.9998	4.0747
SLC25A44	32091_at	4.6629	4.3288	4.1769	4.425	3.6868	4.2269	4.36905	4.49946	3.57374	4.65119	4.4935	4.2024	4.2151	4.25298	3.77985	4.40945	4.41958	4.04444	4.70897	4.16183	4.60688	4.74565	4.41884	4.05867	4.51739	4.58171	4.44323	3.7992	4.36011	3.7846	4.4442	4.1021	4.089	3.6988	4.3489	3.9679	3.9549	4.0315	3.5253	3.7394	4.469	3.8775	4.4256	3.7113	3.9304	4.2402
SLA	203761_at	4.0213	4.0942	3.8539	4.1823	3.7534	3.846	4.45912	4.71248	3.87382	4.3709	4.56698	4.57052	4.00158	4.39263	4.2788	4.4064	4.7611	4.34336	4.69857	4.37576	4.79762	5.07099	4.5487	4.27083	4.67355	4.61765	4.12556	3.90105	4.53363	3.7919	4.2797	4.0103	4.0153	3.907	4.3461	3.9336	3.9311	4.1093	3.52	3.5928	4.2967	3.7412	4.0631	3.7649	3.6792	4.0747
EMC3	217882_at	5.0742	4.1742	4.163	4.151	2.9224	4.107	4.18374	4.76797	3.42755	4.89723	4.09466	3.74767	3.78704	3.76154	3.51872	3.36804	4.22295	4.97307	5.03071	3.59351	3.89238	5.05307	4.28477	4.42951	4.14467	3.72845	4.01062	4.70779	4.93821	3.8964	4.2723	3.9343	4.2915	4.2171	4.5869	4.2275	4.0863	4.4083	4.2839	4.6173	4.2392	4.3538	4.2231	3.9333	4.0782	4.298
CLTC	200614_at	4.3089	4.2403	4.2923	4.2771	3.8592	4.0275	4.24489	4.21052	3.76837	4.4168	4.29855	4.23273	4.08315	4.12179	4.21879	4.34441	4.61874	4.41912	4.84512	4.4562	4.23159	4.4947	4.14105	4.29256	4.44704	4.56077	4.34145	4.39275	4.44475	3.8914	4.308	4.1171	4.0861	4.235	4.225	3.8561	3.8905	4.2476	3.7539	3.823	4.3417	3.8223	4.0231	3.923	3.7913	4.0414
AFF1	201924_at	4.7466	4.3002	4.1865	4.4056	3.9927	3.9509	4.10817	4.29864	3.74115	4.41528	4.03744	4.19837	4.19648	4.28917	4.10201	4.75176	4.47741	4.34894	4.99204	4.40167	4.19171	4.60901	4.38145	4.30794	4.49715	4.49894	4.47666	4.14473	4.51708	3.8113	3.9578	3.8281	3.8123	3.9032	4.3214	3.6973	3.7342	4.0186	3.7349	3.9595	4.342	3.7824	4.6141	3.8047	3.9699	3.9324
RPS24	200061_s_at	4.1423	4.1796	4.2524	4.1938	5.4774	3.5941	3.96363	3.79571	3.99235	4.60278	3.89315	3.21184	3.77254	4.42886	4.94864	5.08548	4.74313	3.99526	5.20828	4.626	4.28577	3.43281	4.36549	4.16589	4.83227	4.49595	4.24653	4.71241	4.35048	3.6304	3.8336	3.7604	4.0788	4.2216	4.0698	3.751	3.6974	4.5753	4.0441	3.6024	4.599	3.4653	4.2	3.8569	4.417	3.9081
PGAM1	200886_s_at	3.9708	4.099	3.7266	4.0469	3.9409	3.9363	4.68279	4.38817	4.15618	4.2711	4.5529	4.34193	4.41325	4.3898	4.02094	4.4064	4.70415	4.50616	5.10463	4.40974	4.44669	4.40233	4.48239	4.191	4.40304	4.65436	4.27318	4.19182	4.57152	3.8902	4.3771	4.0271	3.7818	4.0461	4.1929	4.142	3.7429	4.2604	3.5148	3.6123	3.8824	3.7056	4.0765	3.8045	3.938	3.8541
NFAM1	243099_at	4.8235	4.3972	4.2646	4.4429	3.6716	3.8663	4.70161	4.65441	3.88666	4.24846	4.52904	4.57758	4.24904	4.34857	3.90074	4.08865	4.43264	3.8863	4.62139	4.40237	4.70853	5.07921	4.38718	3.79564	4.71648	4.54312	4.40217	3.73059	4.39516	3.2217	4.3952	4.06	4.015	3.9096	4.4858	4.0175	3.869	4.3567	2.9873	3.6123	4.5631	3.8656	4.2535	3.4514	3.8538	3.8517
CCL5	1555759_a_at	4.319	4.3503	4.5015	4.2613	3.2402	3.6989	5.04306	4.47897	4.39496	3.67793	3.80744	4.43373	3.99625	4.19724	3.41665	3.7819	3.56482	5.22313	4.41886	3.77988	3.82342	4.58751	4.47744	4.11018	4.72744	3.79268	5.20256	3.78551	4.55424	4.4184	3.9779	4.236	4.176	4.9464	4.3313	4.267	4.2174	4.2762	4.0264	3.9612	3.5497	4.4252	4.3508	4.1035	3.6355	3.9562
CDV3	212010_s_at	4.6327	4.2334	4.3622	4.5196	4.2478	4.1373	3.96103	4.06412	3.87454	4.17232	4.15032	4.09338	4.2287	4.24531	3.99376	4.31238	4.3424	3.87087	4.41543	3.96457	4.44943	3.99648	4.30445	4.18531	4.60574	4.4649	3.92048	3.34572	4.46215	3.852	4.3683	4.294	4.2147	4.2206	4.3752	3.9728	3.9907	4.4088	3.9027	4.1271	4.3805	4.0045	4.2389	4.2514	4.1714	4.0925
TMEM200B	227386_s_at	4.6252	3.9216	4.2828	4.433	3.2375	3.8996	3.63202	5.26789	3.59807	4.86411	3.70133	4.31645	3.91513	3.55326	3.30641	3.73584	3.95701	4.29985	4.72987	3.32409	4.20108	5.04605	4.3885	4.34844	4.49123	3.82166	4.12881	4.63385	4.99452	3.5771	4.2658	4.1301	3.8521	4.7831	4.4198	3.4935	3.8987	4.8309	4.4869	4.9349	4.0772	4.4392	4.1361	4.3565	3.6889	4.3769
FCN1	205237_at	4.4003	4.0306	4.6267	3.98	3.9347	3.7525	4.51027	4.63888	3.93379	4.86931	4.67198	4.53646	4.38153	4.22999	3.8418	3.51641	4.76185	4.24656	4.81364	4.54774	4.76972	4.96072	4.51813	3.40417	4.53602	4.45761	4.26238	4.50887	4.4225	3.7062	4.4312	4.1185	3.7709	4.2936	4.2967	3.7723	3.9313	4.1772	2.9321	3.3644	3.8596	3.587	4.1358	3.6926	4.3093	3.9375
HNRNPU	200594_x_at	4.2824	4.4202	4.1753	4.3783	4.0637	4.1651	4.11871	4.42231	3.80826	4.06628	4.17314	4.26957	4.14917	4.32621	4.25732	4.24299	4.44302	4.0053	4.18157	4.07545	4.27656	4.59211	4.33893	4.22593	4.58132	4.31416	4.20818	3.99617	4.44308	4.003	4.0843	3.9433	4.2041	3.8149	4.3878	3.8543	3.9246	4.0559	4.0627	3.9043	4.3456	3.84	4.4044	4.0895	4.2005	4.1743
WTAP	227621_at	4.6001	4.5146	3.9587	3.925	4.4891	4.151	4.20092	3.99377	3.73643	4.59158	4.11366	3.91559	4.01616	4.22485	4.14156	4.49992	4.3664	3.96045	4.82507	4.24541	4.19212	4.19288	4.12902	4.30512	4.2984	4.45299	3.98876	3.89177	4.25676	3.7105	4.3178	4.2032	4.2443	3.6812	4.4277	4.046	3.8376	4.161	3.9175	3.7655	4.6746	3.9274	4.7156	4.0045	4.278	4.1648
SSR1	200891_s_at	4.4429	4.1576	4.0955	4.2812	3.9279	4.0799	4.02593	4.44491	3.72735	4.64975	4.13087	4.20333	4.01572	4.31695	4.23736	4.2591	4.48291	4.01176	4.34354	4.23281	4.27887	4.45331	4.18922	4.3027	4.44245	4.40193	3.8703	4.18756	4.46009	4.0131	4.0349	3.9523	4.3366	3.988	4.2414	4.1056	3.9562	4.071	4.0131	3.7443	4.3938	3.9177	4.5569	4.0545	4.0444	4.168
PPP1CA	200846_s_at	4.8248	4.3183	4.4892	4.4342	3.9336	4.0365	4.61326	4.37253	3.7182	4.37195	4.21392	4.1741	3.80547	4.07551	3.36013	3.93341	3.79989	4.54069	4.73924	3.61854	4.17364	4.35492	4.28618	3.82125	4.49073	4.40712	4.55194	3.96884	4.05591	4.1024	4.4425	4.335	4.1226	4.5927	4.3456	4.3326	3.9017	4.3272	3.7521	4.1127	4.0627	4.0828	4.4283	3.9947	3.851	3.9552
PSMB8	209040_s_at	4.5701	4.2157	4.2491	4.1482	4.3211	3.9554	4.37808	4.02076	3.63149	4.41934	4.26325	4.06976	4.06542	4.17157	3.60549	4.17228	4.20383	4.67926	5.09522	3.97831	4.2972	4.65284	4.25137	4.07181	4.27676	4.15009	4.52591	3.74613	4.29609	3.9116	4.2747	4.3219	4.0427	4.0534	4.2692	4.2995	4.0432	4.3066	3.8207	4.1482	3.7138	3.9107	4.3903	3.8441	4.0693	4.2569
ZFP36L1	211962_s_at	4.4866	4.0721	3.9553	4.1644	4.0743	4.032	4.02095	4.39892	3.66911	4.39635	4.20035	4.11985	4.17065	4.30012	4.21129	4.43322	4.42694	4.03156	4.69744	4.3053	4.47247	4.75406	4.33347	4.11801	4.45872	4.33357	4.1943	4.2993	4.47974	3.779	4.2403	4.0746	4.212	3.503	4.3005	4.0348	4.0492	4.1556	3.6925	4.0499	4.4671	3.6348	4.1482	3.8512	4.077	4.1754
NDUFB4	218226_s_at	4.224	4.1754	4.2319	3.718	4.4119	3.8061	4.91217	4.34254	4.1396	4.34765	4.36983	4.31575	4.27683	4.36916	4.12103	4.41709	4.28758	4.37149	4.25564	4.32658	4.34865	4.66031	4.19325	4.06325	4.42598	3.96656	4.54912	4.49131	4.50234	3.8527	4.118	4.2775	3.9324	4.1948	4.0723	4.2989	3.7487	4.0469	3.7457	3.8427	3.8854	3.7394	4.1534	3.9494	3.936	3.6109
QPCT	205174_s_at	4.7054	4.345	3.8321	3.6391	3.8318	3.8883	4.73966	4.24861	3.34162	5.13458	4.56261	4.3062	4.06287	4.39228	4.04199	4.55359	4.71977	4.54272	5.04099	4.19475	4.87595	4.832	4.62446	4.08502	4.96032	5.01402	4.55395	3.80356	4.61512	2.9543	4.5941	3.9246	4.0775	3.782	4.0263	4.1343	3.5615	4.3923	2.7709	3.4477	4.4132	3.4351	3.8823	3.0521	3.9012	4.1604
LAPTM4A	200673_at	4.4942	4.4485	4.0352	4.1224	4.2787	4.1635	4.07487	4.31008	3.87847	4.7643	4.14201	4.1154	4.13061	4.31435	4.21567	4.44235	4.54295	3.95315	4.36363	4.38255	4.44738	4.46239	3.93107	4.43615	3.97045	4.19923	3.59557	4.08946	4.27797	3.6889	4.236	3.8627	4.1546	3.6554	4.2771	4.2158	3.9905	4.1951	3.6333	3.7983	4.6281	3.8351	4.6603	4.0925	4.169	4.2916
UBE4A	202038_at	4.6209	4.2334	4.0328	4.3169	4.1457	3.8428	4.2228	4.02632	3.8427	4.2393	4.13707	4.1343	3.99402	4.34347	4.20291	4.67053	4.49778	4.16615	4.70589	4.35629	4.00727	4.31706	4.16534	4.36401	4.74455	4.56756	4.17455	4.18186	4.35625	3.7649	4.3569	4.1324	3.998	4.0708	4.1187	3.9591	3.8522	4.176	3.9149	3.739	4.2984	3.9236	4.364	3.9517	3.8932	3.8232
UBN1	207253_s_at	4.6376	4.2958	4.3251	4.3807	3.7114	4.1238	4.33604	4.42104	3.56296	4.27894	4.53656	4.28297	4.38255	4.12901	3.5448	4.06697	4.31833	3.99881	4.48653	4.04829	4.44635	4.56895	4.51773	3.92727	4.78222	4.4626	4.82435	3.82871	4.39516	3.9804	4.7256	4.1447	4.0704	4.1034	4.3098	3.8552	3.7944	4.4288	3.4768	4.0362	4.1592	3.9858	4	3.4635	3.5626	4.1293
PTGES3	200627_at	4.6324	4.3226	4.2917	4.0803	4.3057	3.8554	4.23038	4.22897	3.96572	4.13577	4.04042	4.07435	4.05047	4.32917	4.15139	4.46449	4.36805	4.19277	4.87492	4.22289	4.29492	4.25746	4.35474	4.27619	4.40776	4.29878	4.10703	4.22223	4.36465	3.7462	4.0003	4.1756	4.0936	4.1483	4.223	4.0744	3.811	3.96	4.0099	4.0146	4.2802	3.9462	4.3699	3.9398	3.8322	3.8007
EIF2S3	224935_at	4.5052	4.2028	4.3009	4.4238	3.9527	3.9934	4.37173	4.45236	3.95358	4.05392	4.08475	4.24166	4.27683	4.40212	4.24493	4.28523	4.24109	3.85854	4.47007	4.10858	4.49515	4.55015	4.54438	4.33704	4.54129	3.94642	4.06755	3.78425	4.30484	4.103	4.0663	4.0057	3.8462	3.9355	4.128	4.1488	3.8776	4.1364	3.8904	4.0239	4.1433	3.9264	4.5714	3.8636	4.2248	3.9367
EMB	226789_at	4.0714	4.0139	4.0388	3.967	4.0148	3.8747	4.55019	4.33314	3.98076	3.95322	4.24843	4.22488	4.22946	4.27699	4.1592	4.5716	4.6193	4.61048	4.9561	4.3854	4.42324	4.67904	4.44784	4.39505	4.42598	4.72765	4.21888	4.46963	4.45472	3.8488	4.1577	4.0208	3.977	3.8057	3.9894	3.9677	3.7557	4.1586	3.9306	3.8628	4.0222	3.7059	3.7481	3.6856	3.858	3.9927
YME1L1	211902_x_at	4.271	4.3273	4.1605	4.3859	4.256	4.1464	4.57889	4.3078	4.2805	3.318	3.85112	4.1359	4.27315	4.2069	3.8307	4.40826	3.77271	4.36692	3.83401	3.81253	3.9286	4.01374	4.7898	4.42208	4.4673	4.03467	4.75077	4.38698	4.66784	3.9923	3.5648	4.2262	4.1777	3.9088	3.9634	4.2491	4.0865	3.9223	4.3211	4.248	4.0187	4.1777	4.3412	4.2858	4.2836	4.0127
PICALM	212506_at	4.4964	4.2699	4.1087	4.3536	3.9451	4.0832	4.16916	4.25572	3.62512	4.44744	4.17012	4.09009	4.10108	4.17731	3.96283	4.29131	4.44521	4.24357	4.81989	4.1477	4.31455	4.85056	4.2923	3.95736	4.60208	4.5373	4.3335	3.92685	4.28822	3.8429	4.3318	4.1982	3.9934	3.8984	4.2679	4.051	3.9689	4.1913	3.4472	3.7976	4.3827	3.9123	4.1992	3.7392	4.0223	4.1437
SLC2A3	202499_s_at	4.2684	3.8429	3.8635	3.4759	3.5063	3.9854	4.53803	4.66728	3.83352	4.60188	4.38919	4.21999	4.42124	4.41225	4.28636	4.54386	4.72931	4.41602	4.94662	4.50352	4.81283	4.88735	4.81811	4.16589	4.71691	4.72605	4.43006	4.30848	4.63498	3.3194	4.4146	3.8391	3.9374	3.2043	4.2078	3.2959	3.8852	4.2453	3.3516	3.7067	4.4794	3.6654	3.7111	3.3239	3.8858	4.261
ITGAL	213475_s_at	4.8552	4.4555	4.7527	4.3759	4.1826	3.994	4.46326	4.18241	3.93962	4.19736	4.08763	3.77098	3.72224	3.70471	3.70731	4.13389	3.95305	4.46907	4.20164	4.07015	3.93983	3.89882	4.1872	3.76898	4.29444	4.5471	4.81431	4.06953	4.12567	4.01	4.3301	4.1421	4.0252	4.6052	4.1574	4.0848	3.8424	4.2768	4.0315	4.3049	4.2114	3.9585	4.5421	4.1689	4.0048	4.0269
CD46	208783_s_at	4.6949	4.2192	4.111	4.2354	4.2971	3.9488	4.03709	3.72429	3.58325	4.57165	4.20597	4.10076	4.1192	4.31992	4.1479	4.74107	4.64378	3.54527	4.7905	4.07059	4.36214	4.521	4.07984	4.47145	4.60802	4.78334	4.1385	3.67755	4.52616	3.5366	4.5182	4.0043	4.0115	3.9452	4.3087	4.1455	3.7732	4.3544	3.6265	3.5403	4.5592	3.8881	4.5177	3.5	3.9273	4.1118
MXI1	202364_at	4.2013	3.8978	4.007	3.8207	3.103	4.0117	3.23449	5.15921	3.47742	4.85439	3.81288	4.38286	3.75737	3.61685	3.7311	3.74029	4.34843	4.82047	5.36138	4.11203	4.23238	5.24063	4.63929	4.92828	4.39988	3.94861	3.62191	4.72977	5.19386	3.5041	4.1347	3.5734	4.208	3.9937	4.5419	3.7565	3.817	4.3876	4.4	4.0792	4.1194	4.2516	3.9791	4.1687	3.7254	4.4935
TSPAN5	209890_at	4.9641	4.1916	4.3363	4.2639	2.6596	4.0762	4.02032	5.49802	2.95497	4.85139	3.28262	4.19033	3.6224	2.81024	2.23419	3.06278	3.87293	4.90937	5.35673	3.39082	4.04754	5.13452	4.70457	4.62768	4.54605	4.10953	4.21124	4.94168	5.09564	3.0745	4.088	3.9641	4.2495	4.9626	4.2423	3.7309	3.9689	4.7051	4.5417	4.8534	4.0395	4.3397	4.0749	4.2676	4.1377	4.2677
KPNB1	208975_s_at	4.6519	4.4345	4.5105	4.4977	4.4182	4.4058	4.04017	4.11302	3.41087	4.33857	4.07799	3.9142	3.9436	3.79182	3.75651	4.07521	4.12511	4.1803	4.98418	3.82988	4.09022	4.22464	4.01763	3.66216	4.19472	4.22431	3.99233	3.42428	4.21486	4.0851	4.4897	4.2223	4.1418	3.8258	4.3674	4.1389	4.0564	4.4866	4.0467	4.0919	4.5119	4.0451	4.3847	4.0312	4.569	4.4115
H2AFZ	213911_s_at	4.3908	4.0408	3.9984	3.9484	4.0799	3.7739	4.65248	4.45567	3.87597	4.5431	4.36798	4.1081	3.99803	4.45376	4.15617	4.46045	4.49203	4.32366	4.86992	4.39108	4.49416	4.80411	4.4512	4.08079	4.62344	4.33734	4.32362	4.2624	4.47036	3.5987	4.3349	3.9985	3.9194	3.7646	4.19	4.0188	3.7109	4.184	3.3983	3.7547	4.2263	3.8645	4.1637	3.4315	3.7133	3.8814
FKBP5	224840_at	3.9292	4.1969	4.1097	4.4438	3.9296	4.1731	4.64439	4.82396	3.4613	3.46467	4.81389	4.58666	3.98999	4.51952	3.90074	4.89503	4.8025	4.40133	4.46609	4.45145	4.69477	4.80767	4.42191	4.57713	4.75777	4.86014	4.36962	4.08946	4.35581	3.6243	4.2016	4.0011	4.0105	4.0339	4.6208	2.976	3.9608	3.8977	3.4871	3.4076	3.5155	3.5137	4.1073	3.929	3.3739	3.667
CAB39	217873_at	4.5719	4.3471	3.8663	4.1535	4.0097	4.2141	3.93807	4.10988	3.74898	4.27614	4.19917	3.98058	4.16472	4.42369	4.11367	4.41106	4.5722	3.80069	4.59795	4.12359	4.48719	4.21989	4.31372	4.21996	4.74869	4.46682	3.92857	3.50107	4.36597	3.7657	4.473	4.1876	4.1791	4.028	4.4364	4.0452	3.8301	4.3119	3.7607	3.751	4.3978	3.9262	4.2996	3.7649	4.0806	4.0238
FBXL5	209004_s_at	4.4158	4.1072	3.9772	3.8841	3.3095	3.9424	4.29996	4.24861	3.88346	4.83705	4.24556	4.15098	4.25948	4.47424	4.38518	4.57285	4.67775	4.06471	4.77129	4.69652	4.51487	4.91516	4.40378	4.26213	4.56779	4.59055	4.23403	4.46495	4.46585	3.227	4.3499	3.7859	3.9786	3.5383	4.1791	3.8598	3.7008	4.1062	3.1968	3.5795	4.4233	3.5096	4.2111	3.5306	4.0743	4.0471
TLN1	203254_s_at	4.7727	4.6223	4.5352	4.4163	3.3731	3.9892	4.31989	4.51541	3.48306	4.59158	4.55174	4.25935	4.03364	3.33712	3.57206	3.74029	4.22112	4.41912	4.23941	3.97312	4.16201	4.2563	4.30398	3.72382	4.51672	4.77101	4.82569	3.92912	4.45472	3.9388	4.4454	4.1057	3.818	4.3781	4.6058	3.4527	3.8795	4.1439	3.6368	4.2697	4.4801	3.7351	4.2231	4.0632	3.8489	3.9476
IL1RN	212657_s_at	4.7195	4.1509	4.212	4.5925	3.6507	4.0766	4.78338	4.49149	3.40592	4.2767	4.55359	4.10035	4.34105	4.45443	3.88145	4.14513	4.34743	4.12827	4.55429	4.44532	4.64075	4.72837	4.77039	3.35748	4.97419	4.3116	4.7637	4.00696	4.38867	3.3514	4.6066	4.1999	4.0331	3.4403	3.9894	3.8036	3.5665	4.278	2.8736	3.7529	4.2235	3.6648	4.3776	3.2337	3.8344	4.351
FBXO9	212987_at	4.2463	3.7572	3.7929	3.8989	3.9211	3.9255	3.32122	5.02566	3.66084	4.87376	3.66529	4.06558	4.01044	3.94208	4.1747	4.00173	4.2647	4.32555	4.83436	4.41288	4.43949	4.44722	3.96738	4.37904	4.29047	4.26577	3.79874	4.34763	4.31764	3.3953	4.006	3.7443	4.2658	4.2768	4.2689	3.9176	4.1042	4.5544	4.1875	4.3678	4.3495	3.8983	4.3189	4.1672	4.2713	4.1574
PRELID1	223032_x_at	4.197	4.1895	4.3729	4.1555	3.9641	3.8537	4.98119	4.46798	4.06315	4.26208	4.47447	4.23162	4.11469	4.37881	4.12989	4.19786	4.53591	4.60311	4.90658	4.2177	4.56017	4.98331	4.32707	3.88849	4.45315	4.39873	4.59247	4.38035	4.39472	3.6714	4.3768	4.0383	3.8304	4.0193	3.9714	4.0716	3.6865	3.7129	2.9987	3.5451	3.993	3.764	4.0022	3.4216	3.72	3.5014
KIAA0247	202181_at	4.5215	4.2507	4.292	4.4909	3.7389	4.1838	4.00209	4.09461	3.72735	3.88293	4.32651	4.34469	4.3456	4.33982	3.94536	4.40919	4.42631	3.78294	4.43115	3.87213	4.60899	4.68594	4.08527	4.26088	4.71944	4.60867	4.14279	3.34231	4.22848	3.7481	4.4704	4.2987	4.0866	3.9477	4.0943	3.9014	4.0105	4.2148	3.5478	4.0978	4.2665	4.0627	4.0719	3.8064	3.6984	4.1152
BLVRB	202201_at	4.9306	4.4003	4.1714	4.1129	3.3321	4.2676	3.90326	5.14854	2.71305	5.03358	3.31418	3.68523	3.1481	3.17348	2.60988	2.53524	3.33814	5.02219	5.57834	3.37227	3.71452	4.93631	3.72124	4.06896	3.72258	3.75185	3.39451	4.99739	4.53206	3.7297	4.6832	4.1216	4.3061	4.6241	4.6223	4.3759	3.7969	4.9174	4.5876	5.0499	4.3173	4.7529	4.3709	4.5096	4.357	4.6736
C16orf54	1559584_a_at	4.5237	4.0904	3.8934	4.0177	3.8463	4.0966	4.09518	4.28525	3.87812	4.59382	4.45473	4.35536	4.2019	4.31509	4.30546	4.17393	4.39683	3.81419	4.28001	4.09994	4.37514	4.73296	3.98896	4.18355	4.15781	4.21751	3.96776	3.8214	4.22315	3.9496	4.2541	3.8687	4.2004	3.5701	4.4858	4.1296	4.072	4.049	3.8535	3.7791	4.3652	4.0503	4.3615	3.817	4.0614	4.1554
CHI3L1	209395_at	4.8455	4.6814	4.6358	3.6014	3.5063	4.1896	4.64925	4.52801	4.05969	5.29894	4.63432	4.91271	4.31699	4.71331	4.6642	4.4986	4.67161	4.75335	4.76482	4.77057	4.41556	5.55446	3.67087	1.90427	4.63378	3.98216	4.14493	2.98993	3.62558	4.1788	4.9747	3.8815	4.2854	4.1892	4.1162	4.5234	3.5235	4.5315	3.0785	3.8286	4.374	4.2851	1.9053	2.5859	2.348	4.175
STK24	208855_s_at	4.2232	4.0085	3.744	4.1487	3.6955	4.1438	4.31175	4.40363	4.04958	4.38653	4.36772	4.18956	4.35814	4.14375	4.18707	4.35218	4.43327	4.35172	4.52972	4.17224	4.25209	4.47838	4.03904	4.43762	4.38399	4.31245	4.35583	4.2502	4.44642	3.7452	3.9812	3.8365	4.1063	3.6348	4.3179	3.9333	3.987	4.2488	3.9461	3.7136	3.9662	3.6788	4.1424	3.8932	3.9429	4.1346
KIAA1033	212794_s_at	4.6153	4.0556	4.208	4.4771	3.4704	3.8721	4.49102	4.22414	3.62725	4.7152	4.32189	4.066	4.02361	4.40457	4.07885	4.50994	4.49203	4.02982	4.49566	4.41323	4.28997	4.71998	4.18973	3.9372	4.55128	4.16948	4.23	4.55261	4.3249	3.3794	4.2066	4.0017	3.9404	3.9733	4.293	3.9156	3.6144	4.1963	3.6852	3.6302	4.3537	3.6936	4.2278	3.7483	4.0508	3.8806
RAB11FIP1	225177_at	4.4821	4.1515	3.9878	4.104	3.3761	4.0195	4.63463	4.24622	3.69001	4.34499	4.49563	4.206	4.30048	4.23669	3.95163	4.25807	4.31935	4.12827	4.60521	4.31505	4.31455	4.87418	4.34979	4.09112	4.67833	4.55898	4.76336	4.50126	4.41911	3.6834	4.2649	4.1455	3.8189	3.9447	4.2303	3.8861	3.791	3.9115	3.3881	3.7232	4.2508	3.8696	3.937	3.5275	3.5973	3.97
PROK2	232629_at	4.7402	4.358	3.6744	3.5256	3.7592	4.1784	4.22172	4.58865	3.61958	4.52154	4.05196	3.77252	4.16986	4.38236	4.26096	4.47476	4.45706	4.0053	4.96599	4.14182	4.46944	4.61806	4.47579	3.83641	4.48578	4.39632	4.01589	3.63159	4.50554	3.1994	4.4629	4.0666	4.3054	3.5647	4.3477	4.0887	3.9033	4.0903	3.5383	3.7592	4.6108	3.8712	4.1326	3.4833	4.1991	4.3122
UBA1	200964_at	4.3275	3.9713	3.9958	4.2317	3.465	3.931	4.43167	4.60732	3.77068	4.30988	4.60306	4.33985	4.01572	3.90694	3.81951	4.03713	4.21379	4.39954	4.57166	4.20163	4.26884	4.65064	4.34708	4.19535	4.66656	4.89123	4.89309	4.24474	4.39516	3.9024	4.1058	4.1549	3.8328	3.9589	4.1235	3.7031	3.8139	4.0469	3.817	3.8549	4.0637	3.7421	4.2212	3.6945	3.7967	3.5736
LDHA	200650_s_at	3.9423	3.933	4.0476	4.2404	3.9997	3.9774	4.29222	4.50469	3.88132	4.0862	4.10388	4.24574	4.09818	4.32511	4.09297	4.43596	4.38153	4.30129	4.91924	4.09863	4.41696	4.44162	4.31696	4.3023	4.47782	4.28843	4.12665	4.03937	4.38346	3.6312	3.9978	4.0865	3.9081	4.0951	4.1322	4.046	3.8636	4.0947	3.8014	3.8066	4.0159	3.8524	4.3058	3.8832	3.8538	3.9087
ITGAX	210184_at	4.8699	4.12	4.2697	4.4182	3.7745	3.8665	4.66572	4.24432	3.29049	4.1134	4.04042	4.03252	3.42532	4.0336	3.66769	4.56701	4.25151	3.68194	4.43047	4.3992	4.49515	4.81635	4.21866	3.87116	4.78424	4.28019	4.61154	4.00964	4.34066	3.9325	4.5016	4.0849	3.7825	4.0272	4.1524	3.9374	3.6362	4.1454	3.3141	4.1648	4.6226	4.141	4.4565	3.4787	3.9435	4.0365
C1orf162	228532_at	4.2973	3.8038	3.7466	3.9613	3.8598	3.7988	4.79475	4.52448	3.96539	4.14745	4.54289	4.3509	4.041	4.38945	3.99206	4.21768	4.57706	4.60311	5.08791	4.51006	4.3773	4.69282	4.28005	4.01276	4.47382	4.71032	4.47666	4.46024	4.51271	3.8312	3.8626	4.2876	3.8698	3.9393	3.8405	4.1375	3.7295	3.8	3.6068	3.3299	3.7885	3.5599	4.0545	3.7749	3.721	3.5996
PPT1	200975_at	4.5403	3.9953	3.6543	4.4328	3.9787	4.2954	3.86134	3.51636	3.76567	4.75188	3.84241	4.1028	4.09193	4.11068	4.18792	4.06933	4.48504	4.41912	4.87742	4.37719	4.06191	4.63288	3.94009	4.22892	4.34128	4.4202	3.85796	4.11811	3.72979	3.643	4.4243	3.9499	4.115	4.0421	4.2962	4.3186	4.3264	4.2292	3.7332	3.8247	4.4307	3.7968	3.9984	3.837	3.92	4.261
ACTR2	200728_at	4.5671	4.2224	4.2164	4.0119	3.5608	3.9479	4.03771	4.25762	3.7086	3.92423	4.28353	4.20714	4.21115	4.33909	4.16783	4.40172	4.65628	3.74183	4.33265	4.32027	4.44704	4.47987	4.35339	4.32077	4.61802	4.28887	3.99707	3.71093	4.28636	3.6628	4.2348	3.9558	4.0775	4.0837	4.4352	4.0551	3.807	3.9569	4.0234	3.6741	4.2526	3.702	4.1941	3.866	3.8684	4.2117
DOCK5	230207_s_at	4.5647	4.3235	3.9716	4.1166	3.8878	3.9662	4.14186	4.18091	3.64036	4.59427	4.33463	4.16982	4.26615	4.35691	4.10268	4.40032	4.64351	3.88374	4.48914	4.29927	4.40222	4.69795	4.13269	4.31317	4.4363	4.44951	4.19585	3.90105	4.34692	3.6845	4.3118	4.0273	3.9672	3.6498	4.1184	3.8386	3.7957	4.0273	3.4789	3.6682	4.5032	3.8519	4.2561	3.5255	3.6899	4.057
MGAM	206522_at	4.7831	4.5017	4.043	3.7726	3.7983	4.0668	4.56782	4.51975	3.39798	4.81333	4.62949	4.25789	4.27279	3.94352	4.02641	4.37812	4.79539	3.98096	4.48718	4.26294	4.53689	4.90595	4.31048	3.90082	4.97454	4.85519	4.48429	3.50336	4.43891	3.2006	4.8906	3.747	4.0991	3.5954	4.425	3.5879	3.8437	4.4096	2.4994	3.3379	4.744	3.731	3.8923	2.6479	3.6226	4.1656
DYNLRB1	217918_at	4.7604	4.4227	4.459	4.3221	4.1023	3.9852	4.51959	4.22026	3.96471	4.13269	4.00219	4.09994	3.94776	4.09732	3.44747	3.82235	3.93176	4.29505	4.39395	3.83198	4.02067	4.29295	4.16277	3.75723	4.12249	3.83948	4.48471	4.1535	4.20604	3.8146	4.1822	4.4593	4.0289	4.4382	4.1409	4.0887	3.8901	4.1801	3.8455	3.9566	4.2329	4.0011	4.5586	4.0503	4.0198	3.889
ZFAND6	221613_s_at	4.6601	4.3954	4.2183	4.2546	4.0929	3.8735	4.07908	3.97779	3.7114	4.3688	4.16405	4.07975	3.88512	4.31062	4.31889	4.40919	4.38415	3.72763	4.44469	4.2117	4.29416	4.28387	4.13217	4.31597	4.45366	4.30092	3.95563	3.62039	4.2714	3.7308	4.2723	3.9552	4.1689	3.9997	4.2283	4.1472	3.7099	4.0504	3.806	3.7681	4.5129	3.8862	4.4882	3.7116	3.898	4.019
ERP29	201216_at	4.4722	4.2808	4.4671	4.3653	4.3823	4.197	4.09932	3.97549	3.87167	4.50731	3.65236	3.94139	3.98461	3.89852	3.67921	3.95591	3.93266	4.49026	4.75671	3.66442	3.82447	3.95849	3.94666	4.06372	3.70136	3.82822	3.96776	4.0166	3.93949	4.1376	3.9988	4.2467	4.2253	4.0531	4.3638	4.4911	4.0868	4.3403	4.2718	4.061	4.3608	3.8664	4.4878	4.328	4.2884	4.0977
SF3B1	201071_x_at	4.2094	4.0004	3.9885	4.0472	4.1683	3.7978	3.90326	3.73384	3.70498	4.35615	4.21128	4.0538	3.99446	4.33211	4.42354	4.59554	4.5517	3.8863	4.51311	4.44907	4.157	4.58243	4.13321	4.59341	4.51623	4.60173	4.17977	4.2064	4.35048	3.7313	4.2571	3.9878	3.8955	3.6832	4.1019	4.1122	3.811	4.1147	3.8491	3.5812	4.4811	3.7248	4.3176	3.8582	3.872	3.8002
DCAF12	224789_at	4.504	3.9116	3.3658	3.5678	3.0454	3.8598	2.97696	5.27561	3.38346	5.36909	3.45294	4.1323	3.57187	3.11993	3.23713	3.77179	4.20383	4.93957	5.74736	3.78582	3.98577	5.08444	4.35744	4.94054	3.80764	4.26225	3.72988	4.80927	5.01206	3.5822	3.9408	3.9367	4.2314	4.1592	4.6208	3.5314	3.9138	4.2521	4.4532	4.5769	4.1551	3.9633	4.0446	4.4008	3.8544	4.4039
GLRX	206662_at	4.1264	4.2075	3.9936	3.7907	4.6266	3.7341	3.78765	3.97549	3.81983	4.89978	4.05524	3.9244	4.03841	4.16373	4.39569	4.33316	4.67935	4.43407	4.89577	4.50056	4.09066	4.28728	4.27768	4.12351	3.93089	4.58034	3.99292	4.17422	4.33303	3.5181	4.2053	3.8809	4.0054	3.8353	4.2882	4.2766	3.8699	4.1093	3.52	3.4669	4.4636	3.4649	4.3232	3.6838	4.0913	4.0355
MSN	200600_at	4.3905	4.0753	3.8942	4.2103	3.3043	4.0624	4.0172	4.46019	3.97943	4.38446	4.41444	4.35364	4.25985	4.15918	4.19131	3.45726	4.6003	4.57164	4.60942	4.17718	4.3354	4.60719	4.07494	3.89922	4.12695	4.05921	3.99825	3.35925	4.41273	4.1408	4.3201	4.1382	4.3249	4.0754	4.3633	4.103	4.2076	4.0715	3.5047	3.5028	4.1249	3.913	4.0431	3.7002	3.7923	4.2978
CLEC7A	221698_s_at	4.3816	4.2671	3.8899	4.1141	4.0408	3.9693	4.15273	4.11928	3.75093	4.28729	4.21539	4.14742	4.17026	4.18099	4.34616	4.4832	4.59326	4.0949	4.70421	4.40096	4.38446	4.69709	3.96797	4.33071	4.35928	4.33817	3.92484	4.00211	4.40333	3.9111	4.2445	3.7593	3.9018	3.1832	4.2297	3.8598	3.8612	4.0947	3.5485	3.9216	4.311	3.8441	4.2537	3.5471	3.744	4.0913
EIF3A	200595_s_at	4.5379	4.2538	4.2861	4.3553	4.2362	3.9574	3.79351	4.17592	3.63234	3.91419	3.51856	4.206	3.97469	4.26856	4.34292	4.51904	4.3697	3.63248	4.16857	3.98255	4.23595	4.1316	3.98896	4.13081	4.43578	4.42886	3.45351	3.58339	4.39386	3.9945	4.1406	4.0134	4.274	3.8824	4.5784	4.0009	3.8741	4.2407	3.9567	3.9282	4.275	4.0125	4.6402	4.09	4.0505	4.1002
GABARAPL2	209046_s_at	3.8014	3.6974	3.7427	3.7904	3.5571	3.7915	4.42744	4.49229	3.68593	4.86448	4.34217	4.09953	3.90662	4.18263	3.87593	4.01587	4.44928	4.58825	5.17982	4.00171	4.37766	4.90262	4.24265	4.45045	4.49123	4.34484	4.07373	4.61317	4.83135	3.3068	4.3389	3.8212	3.7383	4.2144	3.9731	3.9184	3.7015	4.5019	3.8012	4.0349	4.0305	3.8648	3.6293	3.5698	3.6984	3.9342
MARCH8	221824_s_at	4.3006	3.8414	3.9178	4.0208	2.8366	3.5763	3.43149	5.40888	3.14022	5.18194	3.55516	4.3023	3.48878	3.04471	3.16392	3.51208	3.65529	4.65282	5.18022	3.58919	4.19539	4.87682	4.36682	4.68306	4.27159	4.24274	3.94769	4.79565	4.91854	3.5543	3.9604	3.8674	3.9529	4.9344	4.5376	3.3409	3.709	4.8697	4.4083	4.7774	3.8615	4.3612	4.1058	4.3563	3.8081	4.32
ATP5B	201322_at	3.71	3.9619	4.1753	3.9851	3.806	3.7241	4.55925	4.52251	4.06315	4.59382	4.2768	4.28117	4.04618	4.25349	4.04175	4.1854	4.373	4.61048	5.00307	4.33765	4.44772	4.62392	4.42662	4.25713	4.37115	4.29878	4.34889	4.55702	4.31445	3.7811	3.688	3.8062	3.8418	4.1172	4.016	3.9056	3.7389	3.9911	3.6002	3.867	3.6741	3.7133	3.6942	3.7375	3.7076	3.7761
SP110	208012_x_at	4.786	4.0319	4.5122	4.6751	3.9367	3.9714	4.22552	4.1198	3.66953	4.47012	4.27961	3.94185	4.05347	4.17608	3.63194	4.17667	4.05381	4.35496	4.67923	3.84445	4.29796	4.56895	4.06564	3.90669	4.44857	4.3552	4.62463	3.86534	4.27469	3.7673	4.3309	4.2696	3.6899	3.6192	3.9748	3.8371	3.635	3.9276	3.6586	4.0263	4.1755	3.74	4.3143	3.6792	3.9323	4.107
JAK1	201648_at	3.9889	3.7181	3.7735	3.8417	3.5465	3.9765	4.25023	4.25478	3.97042	4.2062	4.38111	4.3168	4.25688	4.09905	4.20669	4.40266	4.54295	4.42	4.49371	4.4443	4.14735	4.6031	4.25619	4.33586	4.54938	4.67866	4.48682	4.36282	4.4773	3.9448	4.0837	3.8983	4.1553	3.5109	4.1199	3.828	3.9186	3.8983	3.7474	3.5962	4.0135	3.7505	3.7336	3.7951	3.7069	3.989
CD14	201743_at	4.3585	4.2248	4.4861	3.9481	3.5323	4.0979	4.24916	4.96035	3.54284	4.68727	4.17736	4.28621	4.2539	4.2069	3.62098	3.44913	4.47373	4.52394	4.74417	4.14182	4.73623	4.92322	4.24653	3.7007	4.59795	4.64932	3.78097	4.01071	4.43262	3.8279	4.3535	4.018	3.8624	4.3478	4.1571	3.8084	3.6312	4.1157	3.0341	4.0928	3.6318	3.4046	3.7992	3.8287	3.8485	3.8408
PNN	210183_x_at	4.1806	3.9819	4.235	3.7806	4.1285	3.8268	4.39263	4.42358	3.60542	4.55098	3.95696	3.98147	3.58319	3.93337	3.5603	4.00111	3.86078	4.72252	5.01718	3.77554	3.91827	4.72124	4.1137	4.11064	3.99158	4.00339	4.09878	4.56726	4.24245	3.9529	4.4264	4.133	4.1805	4.5964	4.314	4.2901	3.7157	4.4102	3.6364	4.0969	3.8608	4.1226	3.8795	3.8364	3.732	4.0787
RERE	200940_s_at	4.6036	4.1531	4.1669	4.3566	3.7422	4.1959	4.329	4.24002	3.52972	4.21673	4.1497	4.03936	4.06031	3.85156	3.61783	4.24508	4.15834	4.18707	4.57413	4.08512	4.18229	4.4523	4.05904	3.91781	4.53937	4.43356	4.57473	3.77229	4.228	3.9695	4.3933	4.1567	4.0123	3.7368	4.1874	3.9792	3.8848	4.1273	3.7057	3.9902	4.0958	3.9975	4.0891	3.6344	3.7217	3.9917
CSDE1	202646_s_at	3.9612	4.161	4.1644	4.2797	4.1359	3.9936	3.89102	4.17542	3.80639	4.1333	4.05032	4.13869	4.10067	4.18304	4.23428	4.24455	4.36276	4.26585	4.6374	4.02016	4.25991	4.11123	4.19776	4.12671	4.24544	4.15009	4.0602	4.08183	4.14887	3.8798	4.0646	4.1322	4.0651	4.0093	4.0685	3.9281	3.963	3.9889	3.9903	3.9608	4.0885	4.0288	3.8575	3.9596	3.9873	3.9942
UBAP1	46270_at	4.4881	4.144	4.1264	4.176	3.6379	4.0976	4.21424	4.73685	3.57023	4.53518	4.20744	4.0257	3.95286	3.96804	3.5843	3.91783	4.18294	4.37983	4.84317	3.80459	4.20949	4.53413	4.14613	3.78661	4.32401	4.39941	4.16318	3.95469	4.31201	3.6105	4.1938	4.2283	4.0424	3.9871	4.0916	3.7674	3.9143	4.2768	3.8759	4.0844	4.1329	3.943	3.8969	3.8463	3.7748	4.0839
TRAC	209671_x_at	4.2512	4.3248	4.2017	4.4065	4.1327	4.0584	4.57337	4.19085	4.21276	3.02749	3.67641	4.03766	4.17302	4.19401	3.57984	4.41059	3.3872	4.3099	3.82989	3.63778	3.79252	3.8951	4.84202	4.36363	4.55932	3.96169	4.7637	4.35482	4.53441	3.8259	3.5443	4.1481	4.1331	3.9481	3.9362	3.9998	4.0581	3.6946	4.2952	4.1715	3.9556	4.1654	4.1625	4.2522	4.2291	3.954
SAR1A	201542_at	4.4757	4.1697	4.113	3.9319	4.246	4.0176	3.74972	4.10726	3.81909	4.4823	4.11869	4.17487	4.00734	4.28728	4.17449	4.3743	4.29002	3.78362	4.14472	4.13633	4.15071	4.20013	3.94427	4.18268	4.09151	4.3585	3.95746	4.01606	4.33977	3.7035	4.0911	3.9097	4.0984	3.757	4.3326	3.869	3.7862	3.9339	4.0273	3.597	4.4023	3.85	4.6249	3.9932	4.106	4.1337
PARP8	219033_at	4.3342	4.1386	3.9568	4.0987	3.9044	3.732	4.52356	4.01238	3.709	4.10649	4.37718	4.17059	4.00646	4.27279	3.98303	4.55275	4.49234	4.17665	4.68779	4.51722	4.3923	4.59715	4.47082	4.29703	4.61257	4.85869	4.44099	3.99995	4.38129	3.3632	4.2	4.1081	3.7255	3.9199	3.8097	3.9811	3.6957	4.0046	3.1938	3.6159	4.1397	3.6791	4.1679	3.3368	3.3602	3.7858
FKSG49	211454_x_at	4.3132	3.985	4.213	4.5081	3.9647	4.107	4.29996	4.17792	3.53199	4.28005	4.00524	4.00438	3.78343	4.03992	3.65883	4.09909	4.01511	4.15239	4.33629	3.81306	4.03667	4.32813	4.18114	3.69023	4.32251	3.98643	4.31699	4.02352	4.02	3.9104	4.2016	4.1479	3.9036	4.1945	4.1462	4.0919	3.8287	4.2873	3.935	4.2403	4.1538	4.2228	4.181	3.9634	4.2672	3.9362
SPCS1	217927_at	4.1382	3.8861	3.8797	4.0578	4.0415	3.9108	4.39889	4.27267	3.92414	4.21906	3.98199	4.21924	4.01923	4.39756	3.89087	4.44917	4.30424	4.34056	4.6573	4.11074	4.23436	4.53493	4.0966	4.17475	4.29444	4.13236	4.02985	3.9716	4.36729	3.8779	4.0533	3.943	4.0388	3.7412	4.1972	4.2221	3.8365	4.0511	3.7169	3.7037	3.9816	3.8857	4.2583	3.7472	3.8232	3.7153
APMAP	206656_s_at	4.0257	3.737	3.5917	3.649	3.6528	3.8484	4.49732	4.6655	3.77068	4.51965	4.51386	4.30265	4.09568	4.43538	4.05088	4.25392	4.64351	4.63161	4.91146	4.2501	4.57996	4.745	4.38586	4.19448	4.50403	4.66606	4.1342	4.01179	4.46379	3.7586	4.3414	3.792	3.884	3.7551	3.9424	3.9567	3.8061	4.2414	3.2157	3.3088	3.8352	3.631	3.5355	3.3515	3.6681	3.9466
IRS2	209185_s_at	4.2554	3.8436	4.0117	4.0542	3.3635	3.8581	4.23846	4.21783	3.56296	4.53377	4.57477	4.72943	4.29831	4.46621	4.15073	4.76783	4.89594	4.05961	4.15134	4.41218	4.59331	5.01245	4.01194	4.5701	4.93437	4.96073	3.82566	3.78362	4.21828	3.3479	3.9808	3.7732	4.0505	3.8506	4.2255	3.5024	3.8645	3.9048	3.3582	3.445	4.1201	3.6313	3.5916	3.5217	3.1207	4.0492
ZFC3H1	213065_at	4.2331	4.0802	3.9958	4.0189	4.0962	3.7214	4.29996	3.88228	3.70578	3.81367	4.00355	4.20181	4.02885	4.34384	4.23387	4.84941	4.49627	4.1444	4.44738	4.56386	4.12186	4.49617	4.40638	4.21567	4.55885	4.64493	4.49858	4.51644	4.35492	3.7571	3.9743	3.9487	3.8512	3.7431	3.9396	3.6673	3.5497	4.0087	3.7808	3.5824	4.1145	3.7071	3.9383	3.7787	3.5973	3.7183
TMEM127	219460_s_at	4.7344	4.3431	4.1995	4.1454	3.5711	3.9925	4.34505	4.28153	3.80901	4.3044	4.35686	4.2703	4.1961	4.30688	3.87091	4.19516	4.48839	3.93842	4.40438	4.12487	4.36793	4.59944	4.15092	3.96963	4.73331	4.34068	4.06246	3.41459	4.14426	3.6742	4.1982	3.9195	4.1068	3.7974	4.2202	3.6346	3.7894	3.8617	3.4949	3.5054	4.2579	3.8068	4.2039	3.678	3.7551	3.9859
RNF175	236465_at	4.2602	3.561	4.0615	4.4314	3.6003	3.7233	4.31684	4.21101	3.2921	4.38186	4.54008	3.99209	3.88464	4.60452	4.32797	5.14627	4.88882	4.03905	4.95136	4.56982	4.5896	4.76592	4.53132	4.4232	4.66524	5.13104	4.457	4.37287	4.54066	3.6286	4.1844	3.9706	3.7008	4.0017	3.7633	3.7031	3.4454	4.2028	2.6962	3.3414	3.5342	3.0763	3.581	3.3838	3.3311	3.7363
VPS35	217727_x_at	4.1923	3.8732	3.9448	4.0297	3.6204	3.7958	4.67209	4.43575	3.88453	4.16629	4.40084	4.42036	4.16194	4.27814	4.04246	4.24089	4.40619	4.52189	4.44267	4.24266	4.32502	4.75652	4.2843	3.90082	4.55696	4.34109	4.56797	4.36072	4.38303	3.687	3.8069	3.987	3.6658	3.8898	3.8684	3.7019	3.7174	4.0639	3.6752	3.782	3.9198	3.6688	3.9179	3.6758	3.6647	3.5903
WAC	219679_s_at	4.4808	4.0041	4.1903	4.2038	3.3333	4.0232	4.33955	4.5327	3.51922	4.7849	4.19382	4.1315	3.81964	3.86077	3.54911	3.86713	4.16596	4.69248	4.563	3.9598	4.01698	4.70476	4.3211	3.97116	4.31582	3.8383	4.2515	4.09605	4.62214	3.4188	4.1464	3.9855	4.0137	4.2735	4.1909	3.7128	3.5852	4.2768	3.8603	3.8878	4.1262	3.8511	4.0909	3.7248	3.9699	4.0535
VAPA	208780_x_at	4.4693	4.0209	3.7375	4.1267	3.7748	3.7824	4.33453	4.5023	3.68062	4.41579	4.31861	4.2663	3.95603	4.37809	4.13673	4.27043	4.56645	4.23556	4.63326	4.37504	4.53271	4.8049	4.36057	4.09719	4.68267	4.43239	4.20151	3.98475	4.43555	3.4736	4.0509	4.0054	3.9507	3.661	4.067	3.8289	3.6872	3.8462	3.4289	3.5382	4.0201	3.6244	3.6839	3.5032	3.546	3.9398
CAPN2	208683_at	4.016	3.8762	4.1066	4.0373	3.9502	3.6661	3.90665	4.14609	3.8831	4.01488	4.07023	4.04405	3.87498	4.22366	4.21463	4.2591	4.34877	4.70812	5.05518	4.25673	3.97679	4.02536	4.34753	4.20922	4.26466	4.45569	4.3349	4.67231	4.36817	3.914	3.6323	4.0008	3.84	4.253	4.0601	3.9781	3.8949	3.8397	3.777	3.5151	3.8475	3.5394	4.4704	3.9326	3.8644	3.6862
PCBP1	208620_at	4.2794	4.1141	4.1435	4.2919	3.7078	4.0299	4.09459	4.3273	3.60886	4.21848	4.08795	4.15335	3.97921	3.89504	3.56423	4.00235	4.09829	4.21788	4.66426	3.5491	4.16201	4.50888	4.2653	4.50661	4.5855	4.47975	4.29934	3.67755	4.30943	3.8272	4.2714	4.0223	3.9301	4.2313	4.2965	3.9744	3.7054	4.1476	3.6422	3.9721	3.9545	3.8931	3.9582	3.8457	3.8151	4.0142
CASP4	209310_s_at	4.4251	3.9949	4.0275	4.1403	3.8731	3.9157	4.5156	4.35761	3.56873	4.49822	4.37535	3.90111	4.12614	4.26856	4.07081	4.23775	4.44333	4.24705	4.81989	4.17964	4.54363	4.76958	4.31557	3.70192	4.62885	4.23198	4.38644	3.83053	4.38259	3.2615	4.2782	4.0561	3.6207	3.5965	4.0878	3.825	3.7608	4.1078	3.0562	3.7052	4.3381	3.5504	4.2212	3.2688	3.8163	3.9027
HINT1	1555961_a_at	3.6914	4.0556	3.7603	3.5251	5.0322	3.4628	4.59114	3.61929	4.25296	4.35509	3.8515	3.56175	3.81004	4.54228	4.88317	5.03625	4.57506	4.06978	5.04589	4.50483	4.27887	3.93622	4.6638	4.48041	4.48479	4.36959	4.50233	4.70547	4.53558	3.4202	3.3231	3.6131	3.8624	3.6071	3.9279	4.1216	3.5977	4.1869	3.6107	3.2776	4.1883	3.3813	3.9797	3.4058	3.9541	3.5717
MPP1	202974_at	4.2849	3.5388	3.3875	3.9237	2.5486	3.7465	3.50475	5.1989	3.26123	5.08368	3.94852	4.16396	3.62989	3.46877	3.08771	3.4226	3.9662	4.85093	5.58722	3.64017	4.0156	5.09874	4.14366	4.78984	4.2378	4.30563	3.73201	4.80681	4.90194	3.3356	4.3459	3.869	3.8135	4.4403	4.3536	3.7054	3.8041	4.7367	4.145	4.7151	3.8824	4.2071	3.6855	3.9736	3.5278	4.3893
AIDA	226801_s_at	4.1162	3.875	4.0897	3.9539	4.1895	3.7002	3.5608	4.15931	3.75327	4.64889	3.65668	3.9244	3.67402	4.01493	4.05926	4.28421	4.22914	4.56527	5.13543	4.08643	3.7111	4.36302	4.0896	4.52335	3.97541	4.02224	3.92857	4.59398	4.64915	3.6183	3.7087	3.9289	4.0137	3.8845	4.1877	3.8884	3.6625	4.2965	4.1759	4.134	4.1664	3.9079	4.1097	4.0837	3.8696	4.0291
RAB8A	208819_at	4.4138	4.1579	4.1969	4.2496	3.6507	4.0182	4.53628	4.29541	3.95392	3.84872	4.17646	4.24352	4.21613	4.23983	3.80796	4.13727	4.15796	3.93286	4.05841	4.0031	4.25209	4.3641	4.20077	3.82125	4.42909	4.24675	4.41019	4.07262	4.25105	3.5458	4.264	4.0925	3.9169	3.9014	4.1483	3.922	3.7527	3.9855	3.7269	3.6768	4.2019	3.8427	4.1505	3.9571	3.6981	4.0374
ATP5F1	211755_s_at	4.639	4.2566	4.3009	4.0578	4.4668	3.7204	4.44103	3.89449	3.70819	4.39068	4.04175	3.67648	3.72331	4.03043	4.04386	4.32281	4.29836	3.77052	4.58823	4.02565	4.31493	3.9492	4.2226	4.15966	4.31805	4.23063	4.06303	3.92344	4.06353	3.5872	3.9622	4.1437	3.8863	4.355	4.049	4.0924	3.6159	4.084	3.786	3.6455	4.1639	3.67	4.5549	3.9377	4.1306	3.7624
GSTP1	200824_at	4.854	4.2268	4.4582	4.1602	4.0998	4.117	4.20258	4.3942	3.82206	4.37665	3.68109	4.15177	4.03581	4.02224	3.57822	3.1434	3.68529	4.58431	4.55116	3.65677	3.97204	4.40181	3.81828	3.69701	4.06185	3.51068	3.90099	4.09958	3.71674	4.1211	3.8818	4.3141	4.2405	4.543	4.3868	4.3475	3.9667	3.9988	3.8006	3.8169	3.8427	3.659	4.6599	4.1706	4.2531	3.9587
MAZ	212064_x_at	4.5504	4.4219	4.3271	4.4058	4.274	4.1488	4.42697	3.85003	3.5998	4.16084	3.74626	3.97346	3.61314	3.75223	3.34575	4.16678	3.44845	4.67482	4.93898	3.45934	3.65237	4.02468	4.0368	3.76017	4.0268	3.94367	4.21073	3.86237	3.76426	4.1412	4.2177	4.2453	4.1229	4.0796	4.27	4.242	3.8645	4.2285	3.9737	4.1648	4.1161	4.1319	4.493	4.0955	4.0861	3.8787
PPBP	214146_s_at	3.8423	4.5812	3.9372	4.2605	3.4004	3.493	3.8676	4.41215	3.41235	5.23991	3.19672	4.30337	4.20306	1.93334	3.31343	4.06519	4.70677	4.84469	4.88688	4.02656	2.779	4.09381	5.02991	3.78988	4.07313	3.78657	4.07766	3.96718	5.13981	3.1247	4.2646	4.0123	3.7893	4.6199	5.2267	4.3278	3.8854	4.4984	3.8772	4.155	4.8798	3.9262	4.0834	3.2986	4.389	3.8861
FGD5-AS1	224644_at	4.4898	4.2908	4.1772	4.3439	3.8734	3.9475	3.5565	4.1588	3.89797	3.77221	4.04075	4.35741	4.0539	4.31435	4.20753	4.38334	4.39001	3.37891	4.06105	4.08424	4.32873	4.2388	4.06619	4.30512	4.55128	4.24184	3.94032	3.3525	4.15805	3.5925	4.3264	3.9878	4.0168	4.0445	4.2353	3.9322	3.7365	3.9293	3.8992	3.757	4.3865	3.8962	4.522	3.8685	3.8418	3.9537
PSMB9	204279_at	4.3243	3.8353	4.1415	4.0569	3.7464	3.7973	4.52444	4.11355	3.85979	4.34125	4.43447	3.95322	4.0007	4.04217	3.77838	3.79551	4.07703	4.38287	4.69517	3.92498	4.12656	4.74541	4.30538	3.74776	4.48826	4.34609	4.94158	3.96331	4.38737	3.9166	4.2761	4.1091	3.9018	3.9164	3.9454	4.0942	3.7821	3.8593	3.5005	3.8854	3.6079	3.9284	4.2721	3.5059	3.7241	3.7693
AKNA	225701_at	4.3346	4.0663	4.1944	4.1702	3.6985	3.9758	4.53715	4.35541	3.59198	4.0441	4.45994	4.29731	4.05561	4.03043	3.80989	4.17173	4.1591	4.16352	3.95814	4.07192	4.25131	4.58335	4.05462	3.84031	4.60893	4.4402	4.46473	3.74806	4.20555	3.8584	4.1701	4.1517	3.897	4.1403	3.9127	3.993	3.8172	4.1288	3.4913	3.8297	3.8392	4.0202	3.9768	3.7469	3.804	3.7474
SNX20	228869_at	4.3843	4.1337	4.2161	4.1499	4.022	4.0749	4.34505	3.89935	4.0172	4.19321	4.17525	4.01527	4.08692	4.0799	3.85282	4.08458	4.2583	4.25351	4.43659	4.2205	4.25874	4.05433	3.9538	3.59511	4.32417	4.14961	4.37372	3.80604	4.21877	3.6672	4.3086	4.0903	3.8566	4.0037	4.1026	3.9643	3.7716	4.0578	3.4959	3.5515	4.284	3.8007	4.368	3.8569	4.0505	3.9732
mir-223	229934_at	3.8338	3.4787	3.4111	3.7679	3.8233	3.9097	4.45727	4.47491	3.65168	4.33212	4.56353	4.29123	3.90329	4.30125	4.0245	4.40172	4.66141	4.44757	5.00946	4.44737	4.56806	4.95822	4.02838	4.18531	4.4182	4.86624	4.17507	4.43929	4.23813	3.6424	4.1351	3.9439	3.8756	3.5138	3.8536	4.1386	3.7998	4.175	3.593	3.5656	3.6277	3.7324	3.3329	3.1927	3.6681	3.9774
SQRDL	217995_at	4.068	3.9723	4.0031	4.1255	3.5736	3.6859	4.51693	4.23714	3.59807	4.50206	4.65479	4.17836	4.07262	4.11539	3.77302	4.20216	4.43074	4.55806	5.39698	4.05367	4.54331	4.58428	4.32936	3.88202	4.55081	4.87347	4.72884	4.12159	4.40675	3.6341	4.2941	4.1502	3.4854	3.7862	3.8511	3.8389	3.4315	3.8067	3.0116	3.8286	3.8896	3.5343	3.8066	3.3732	3.6383	3.6324
HSPA6	213418_at	4.3438	4.1616	3.8599	4.1037	3.9153	3.628	4.84252	4.18837	3.34213	4.51302	4.41239	3.64934	3.80902	3.86738	3.71705	4.11973	4.31764	4.36325	5.36672	4.22169	4.49614	4.51907	4.36727	3.59841	4.57853	4.36426	4.61964	3.73967	4.06353	3.5296	4.6368	4.1856	3.6601	3.6139	3.8752	4.1267	3.7513	4.1446	2.8677	3.8069	4.2958	4.2327	3.9891	3.0345	3.6875	4.1063
CSNK1A1	208865_at	4.3612	3.9932	3.9086	4.092	3.8705	3.7849	4.06703	4.16487	3.70135	4.25528	4.10578	4.06934	4.07389	4.28348	4.16115	4.36473	4.34374	4.04135	4.54677	4.22488	4.33946	4.45381	4.18367	4.11617	4.5138	4.16948	4.0362	3.98147	4.31445	3.6078	4.0847	3.987	3.9899	3.7527	4.1004	3.8324	3.8314	3.9844	3.687	3.6866	4.156	3.6537	4.2931	3.7131	3.8547	3.8766
TMED2	200087_s_at	4.467	4.0907	3.9944	3.9319	4.0305	3.8109	4.18318	4.15119	3.83057	4.25244	4.14602	4.1303	3.88896	4.43195	4.13805	4.43184	4.49899	4.03733	4.31581	4.20123	4.34351	4.41122	4.1121	4.11755	4.31414	4.24184	3.98219	3.7986	4.29147	3.3705	4.0042	3.9671	4.1011	3.8185	4.1444	4.0084	3.7794	3.9517	3.7808	3.4133	4.2668	3.5799	4.2774	3.8106	3.8938	3.8525
DUSP1	201041_s_at	3.8864	4.0186	4.0114	4.1349	3.2719	3.5024	4.73053	4.21443	4.23913	4.86671	4.74914	4.5449	4.26171	4.62898	3.64003	4.9521	4.91505	4.09656	4.604	3.98631	4.82499	4.94425	4.13897	4.7313	4.69002	4.83312	4.3151	3.68362	4.61438	2.9924	4.0742	3.6528	3.3362	3.9271	3.7157	3.9675	3.5183	3.313	3.0365	3.2319	4.1724	3.5704	3.8868	3.1676	3.1222	3.803
LFNG	228762_at	4.6048	4.0467	4.0941	4.3424	3.9044	3.952	3.95973	4.33494	3.79622	4.10081	3.97266	3.95909	3.79474	4.18548	3.94411	4.06579	3.97186	3.97496	4.16367	4.01557	4.18435	4.55299	3.85814	3.84864	4.10709	3.82822	3.88381	3.97709	4.09414	4.035	4.2387	4.1269	4.0528	4.156	4.4714	4.2036	3.8476	4.0487	3.7863	3.8854	4.1407	4.0185	4.5988	3.8126	3.7025	3.8552
HN1	222396_at	4.7983	4.2713	3.9907	4.39	3.6617	4.2064	4.44941	4.27734	3.74468	4.12587	4.00321	4.06264	4.01967	4.37881	3.63194	3.95463	4.11924	4.06527	4.09149	3.75752	4.43294	4.51034	4.31603	3.62967	4.44449	3.93982	4.15504	3.38512	4.02837	3.4198	4.4632	4.1901	3.9424	3.8103	3.9904	3.8924	3.8935	4.067	3.6368	4.0012	4.2741	3.9655	4.3906	3.8604	3.83	3.9984
RNASE6	213566_at	4.1833	3.7152	3.9676	4.2613	3.6811	3.6337	4.87016	4.3264	3.53787	4.87597	4.56238	4.58812	4.36609	4.3453	3.82033	4.25755	4.45022	4.2133	4.81677	4.55567	4.65118	4.62122	3.80585	4.54127	4.32417	4.49145	4.48977	4.68983	3.86236	3.4994	4.0887	4.124	3.4397	4.1294	3.6541	4.1646	3.7628	3.84	2.6646	3.3517	3.9545	3.7982	3.3465	3.3614	3.4348	3.2881
STEAP4	225987_at	4.1892	4.0306	3.4735	4.0821	3.3462	4.0067	4.10699	4.42231	3.61015	4.12214	4.52502	4.10239	4.18519	4.50556	4.20102	4.73699	4.71536	4.24157	4.92311	4.26023	4.49581	4.89742	4.20327	4.0822	4.75406	4.66606	4.17612	4.03094	4.41741	3.6031	4.5447	3.3795	4.0313	3.4326	3.8806	3.7176	3.642	4.4164	3.352	3.7037	3.577	3.4987	3.5052	3.0663	3.5411	3.9449
PADI2	209791_at	4.5522	3.922	3.7244	4.176	3.0595	4.2929	3.78103	4.25003	3.56296	4.30166	4.72834	4.55568	4.1667	4.32326	3.55405	4.0933	3.8785	4.19173	4.56796	4.59311	4.59362	5.04	4.58056	3.69517	4.42495	4.86392	4.69821	3.15422	4.5496	3.6162	4.7286	3.3643	4.1758	3.4784	4.3334	2.9685	3.935	4.4513	3.1946	3.0481	4.1455	3.9515	4.1076	3.3046	3.57	4.0547
RARRES3	204070_at	4.2407	4.1331	4.1287	3.8878	4.4029	3.7198	4.86947	3.84122	4.26748	4.07402	4.22852	3.9359	3.82918	4.02179	3.79436	4.15905	3.76821	4.65957	4.51632	3.54783	4.05654	4.22879	4.34346	3.78411	4.21702	3.97411	5.05113	4.04932	4.36377	3.9641	3.7472	4.1395	3.6672	4.2897	3.7779	4.1037	3.587	4.0134	3.7619	3.5916	3.8708	3.9396	4.4625	3.7703	3.984	3.526
SFPQ	214016_s_at	4.574	4.3096	4.1207	4.1434	4.2747	3.8243	4.26348	3.65778	3.75599	4.17172	3.83937	4.04405	3.81257	4.08907	4.07518	4.62151	4.06567	4.00707	4.47007	4.24148	3.93056	4.09705	4.28288	4.11755	4.29217	4.41467	4.1829	4.13591	4.18024	3.7238	3.8961	4.008	3.7933	3.8621	3.8927	3.889	3.5781	3.852	4.0151	3.8458	4.2508	3.6168	4.4214	4.0348	3.8911	3.7088
WIPF1	202664_at	4.4661	3.9905	3.712	3.8462	3.937	3.8904	3.61475	4.1844	3.78294	4.48715	4.0608	4.1319	3.94545	4.16167	4.15139	4.15405	4.4552	4.04078	4.40992	4.21089	4.13466	4.4654	3.91775	4.17431	4.18741	4.29275	3.88509	3.8165	4.31901	3.917	4.0006	3.8541	4.2378	3.2911	4.3579	3.9935	4.0857	3.7256	3.826	3.6772	4.4476	3.6272	4.2991	4.0089	3.9334	4.1495
CECR1	219505_at	4.1603	3.8974	4.4085	4.5298	3.5226	4.1046	4.03462	4.34654	4.08342	3.76665	4.14325	4.39157	4.28086	4.11881	4.06274	3.87928	4.28758	3.87925	4.14554	4.1376	4.23317	4.19106	3.99359	3.84531	4.42288	4.09971	4.37782	4.04619	4.31946	3.8525	4.0356	3.9694	3.9958	4.5597	4.0378	3.7015	3.7919	4.03	3.6444	3.8311	3.7696	3.6095	4.0418	4.0235	3.8771	3.7491
KARS	200840_at	4.0803	4.1081	3.8891	4.0918	3.6261	3.8749	4.17591	4.10569	3.67241	4.35456	4.09498	4.14147	3.86671	4.06271	4.04222	4.18866	4.06852	4.5953	4.9002	4.05009	4.07259	4.1297	3.90369	4.15742	4.06584	4.27322	4.41773	3.77418	4.29332	3.8098	3.9626	4.024	3.9388	3.4882	4.2428	4.1008	3.8179	4.0944	3.9925	3.9167	3.9146	3.7776	4.2821	3.9243	4.0209	3.8244
NUP50	213682_at	4.1543	4.1125	3.7599	4.0759	4.0358	3.8849	3.80153	3.92696	3.58763	4.39016	4.09466	3.90907	4.07008	4.31695	4.20186	4.48143	4.37333	3.93348	4.68094	4.18905	4.22402	4.3484	3.92503	4.15921	4.44908	4.37611	3.98697	3.76658	4.19469	3.5537	4.1787	4.0506	4.1011	3.7579	4.1995	3.9835	3.7114	4.1625	3.5082	3.6411	4.2401	3.828	4.2144	3.72	3.8825	4.0622
TNPO1	221829_s_at	4.537	4.0952	4.3403	4.4138	3.7665	3.8508	4.40417	4.17892	3.82392	4.21615	3.88469	4.17914	3.98686	4.13197	3.6987	4.29434	4.04351	4.26241	4.31433	3.72527	4.29985	4.21154	4.37571	3.56308	4.53362	3.81206	3.99588	3.92855	4.15347	3.494	4.0436	4.1484	3.9729	4.0472	4.1495	3.5072	3.8448	3.9489	3.7931	4.0158	4.4061	3.8998	4.3212	3.8967	3.7643	3.9128
PTBP3	224617_at	4.2358	3.9281	3.9497	4.1278	3.6204	3.8624	4.10228	4.01853	3.7591	4.21556	4.30021	4.07685	4.00779	4.2065	4.23367	4.31388	4.53561	4.31228	4.41267	4.34206	4.28347	4.32758	4.18164	4.10091	4.36738	4.39873	4.1385	4.01393	4.30346	3.7284	4.149	3.9573	3.9141	3.7503	4.1135	3.7621	3.7095	4.1195	3.4548	3.7323	4.1985	3.6506	4.0006	3.6869	3.6143	3.9128
EIF1B	201738_at	4.3318	4.1113	3.8515	3.9683	3.7025	3.8747	3.89033	4.63306	3.44742	4.64239	4.01336	4.01223	3.77306	3.87093	3.45207	3.66738	4.21746	4.2275	4.87542	3.6819	4.04438	4.59257	3.94009	4.58745	4.27217	4.08584	3.75179	4.03464	4.87034	3.3916	4.1796	4.1054	4.0287	4.0765	4.2814	3.8418	3.7508	4.4251	4.0273	4.1513	3.9443	3.9447	3.94	3.9979	3.7069	3.8806
RAB3D	225001_at	4.5671	4.076	3.9805	4.171	3.2343	3.9475	4.4429	4.46019	3.72377	4.41324	4.46019	4.33951	4.20884	4.03133	3.82006	4.09909	4.5104	3.77743	3.68569	4.25323	4.43052	4.71239	4.12849	3.9104	4.53985	4.0673	4.3959	3.97983	4.27469	3.4959	4.2308	3.9472	4.0906	3.7291	4.1521	3.7738	3.7675	4.0294	3.1758	3.9599	4.1849	3.7493	4.0146	3.5989	3.532	3.8835
CRIP1	205081_at	3.6584	3.6881	3.9746	3.4519	4.4031	3.7603	4.31735	4.26516	3.9307	4.2062	4.03179	4.07934	4.00646	4.42748	3.86216	4.11231	3.42832	4.63085	5.04544	3.91269	3.86805	4.46088	4.08906	4.1507	4.18985	3.8024	4.50108	4.7101	3.93535	4.2683	3.3481	4.3509	3.7581	4.2688	4.3381	4.1074	3.8029	3.3593	3.8595	3.6591	3.8506	4.0361	4.714	3.9636	4.1149	3.1383
GNG10	201921_at	4.2094	4.2268	3.7904	4.123	4.1798	3.8335	3.95189	4.06574	3.39499	4.48908	4.09403	3.6471	3.59088	4.26163	4.52716	4.48452	4.6129	3.87989	4.66888	4.34864	4.27232	4.63065	4.36191	3.9215	4.48628	4.4111	4.19688	3.69166	4.26008	3.4762	4.2864	3.7769	3.8515	3.2099	4.1444	4.0391	3.8556	4.1429	3.3145	3.5715	4.5578	3.6329	4.193	3.1824	3.8307	4.084
COX4I1	200086_s_at	4.2086	4.0004	4.0328	3.4883	4.5086	3.6567	4.62604	3.98694	3.97042	4.59068	4.28465	3.97613	4.07262	4.13112	4.3033	4.16513	4.3965	4.01235	4.55179	4.25595	4.11541	4.08991	3.99993	4.24877	4.12823	4.27671	4.11524	4.26959	4.17974	3.5418	4.0426	3.7256	3.875	3.5598	4.0314	4.0858	3.6875	3.8434	3.6406	3.6032	4.0961	3.3647	4.2575	3.9691	4.2645	3.4619
PARVG	223562_at	4.1411	3.7337	3.9258	4.0906	3.4224	3.6356	4.79073	4.25193	3.76413	4.21906	4.43523	4.35741	3.86866	4.0667	3.9668	4.12655	4.38284	4.17246	4.50538	4.40799	4.25874	4.58381	3.96797	3.92518	4.52399	4.74792	4.57513	4.48708	4.10736	3.7968	4.1496	3.9965	3.7271	4.0792	3.912	4.1074	3.4298	4.053	3.4337	3.7205	3.8843	3.4741	3.7796	3.4036	3.6706	3.5347
MME	203435_s_at	4.544	3.9895	3.5423	3.5212	3.4531	3.9438	4.30458	4.07489	3.33487	4.56158	4.66126	4.30159	4.29469	4.12349	4.00777	4.28878	4.62124	4.13366	4.78891	4.05502	4.48485	4.94605	4.52094	4.26254	4.98967	4.83015	4.35167	3.69567	4.40504	3.48	4.7206	3.2947	4.0996	3.71	4.2924	3.875	3.6938	4.1344	2.2058	3.4038	4.2606	3.1367	3.7052	2.7026	3.6489	4.0922
CD47	213857_s_at	4.0475	4.1353	3.9564	3.9803	4.1608	3.6656	4.08983	3.8119	3.87919	4.06822	4.09689	3.88932	3.66788	4.18792	4.16503	4.53364	4.36176	3.99407	4.64269	4.06837	4.14735	3.96134	4.034	4.2517	4.33964	4.4206	3.95197	3.83175	4.29517	3.7903	4.0765	3.9054	3.9449	3.7422	4.128	4.0556	3.8432	4.1182	3.7868	3.6435	4.249	3.6779	4.4786	3.7858	3.8977	3.7091
PLEKHA2	225136_at	4.6252	4.1972	4.2846	4.3328	3.7899	3.6691	4.27923	4.0962	3.71979	3.98095	4.15154	4.09379	3.97198	3.99229	3.90462	4.23302	4.22367	3.9003	3.71392	4.24462	4.27038	4.17151	4.13112	4.02506	4.38026	4.07685	4.26582	3.95275	3.89383	3.6549	4.2532	4.139	4.1741	4.0121	4.0698	3.7425	3.6276	4.03	3.8139	3.8666	4.2184	3.726	4.3339	3.8115	3.7267	3.6829
RBPJ	211974_x_at	4.229	3.9615	4.2982	3.9276	3.178	4.0172	4.68869	4.44988	3.58893	4.21498	4.24067	4.18956	4.3623	4.32732	3.83124	4.17612	4.22586	4.81006	4.64738	4.2505	4.47079	4.72837	4.44784	3.34419	4.50403	3.83119	4.4643	4.23284	3.96063	3.5351	4.2679	4.1081	3.6445	3.8845	3.887	3.447	3.4543	4.0399	3.4428	4.0158	3.9321	3.794	3.7127	3.2098	3.543	3.8312
KANSL1	225117_at	4.1695	4.0614	4.0398	4.158	3.7249	3.8857	4.13956	4.21345	3.83683	3.86592	4.02512	4.1498	4.11428	4.15544	4.02546	4.25651	4.16937	4.18135	4.41474	3.9391	4.2288	4.19953	4.16072	4.19535	4.51817	4.25562	4.42127	3.75447	4.24101	3.9636	4.0981	4.0183	3.949	3.8421	3.9573	3.7121	3.783	3.7645	3.7263	3.9427	3.765	4.1217	3.9667	3.7602	3.5584	3.8111
CSNK1D	208774_at	4.082	3.9953	4.1197	4.4406	3.7253	4.0414	4.60287	4.08931	3.75288	3.70729	4.27343	4.35741	4.19338	4.19926	3.5534	4.42033	4.0298	3.76566	4.39674	3.91663	4.38375	4.60401	4.42918	3.30841	4.87686	4.51936	4.45441	3.81527	4.32626	3.7662	4.2832	4.2682	3.6786	4.0943	3.8973	3.7997	3.7299	4.0024	3.4498	3.5974	3.8388	3.9811	3.706	3.5343	3.5335	3.6472
ERP44	208959_s_at	4.4178	3.8474	4.0409	4.1456	3.9605	3.8569	4.13611	3.92101	3.56296	4.34178	4.08475	4.08472	3.9519	4.07946	3.74357	4.06342	4.21158	4.42441	4.87242	3.85219	4.17198	4.23468	3.98258	3.88364	4.19594	4.66206	4.11032	3.78362	4.19022	3.7399	4.255	4.1705	3.8423	4.0596	4.0385	4.126	3.7928	4.0313	3.4505	3.6298	4.122	3.4607	4.306	3.6489	3.89	3.7687
RPL34	200026_at	3.4091	4.0977	3.5888	3.6198	5.7251	2.9114	3.98235	3.60301	4.12071	4.30605	3.83518	3.06365	3.82065	4.71642	5.16278	5.15073	4.78108	4.14011	5.19952	4.67834	4.09285	3.71862	4.8272	4.32237	5.02015	4.68031	4.55556	4.94562	4.41911	2.9247	3.1845	3.4959	3.9764	3.7726	3.6066	3.3889	3.0236	4.4467	3.6476	3.0317	4.2626	3.3281	3.5617	3.2946	4.09	3.5903
ARPC1B	201954_at	4.3024	4.1359	4.0124	4.0563	3.9729	4.09	4.16691	4.27827	3.62086	4.52908	4.00287	4.03209	3.88512	3.85617	3.36277	3.82375	4.0903	4.08713	4.56362	3.72696	4.0403	4.40338	3.92564	3.81843	4.17331	4.20886	3.99411	3.70696	3.99062	3.8105	4.3312	4.1131	4.0168	3.8727	4.2733	4.274	3.9165	4.2193	3.7662	3.7636	4.0748	3.7227	4.1505	3.9261	3.9595	3.9826
CTSW	214450_at	4.3143	4.3281	4.3239	4.0023	3.723	3.6424	4.93654	3.95697	4.23328	2.00725	3.98921	4.21622	3.93153	4.20248	3.69602	4.15849	3.8285	4.52517	3.58047	3.94298	4.35048	4.16535	4.60985	4.0661	4.91754	4.18489	4.95016	4.42568	3.77557	4.2447	3.4279	4.2141	3.8953	4.8264	3.7237	3.5626	3.751	4.1354	4.0823	3.5155	3.1653	4.3277	3.7339	4.1257	3.6362	3.6774
CHST11	226372_at	4.5077	4.1463	3.9874	3.9558	3.6695	4.0979	4.239	4.08239	3.62342	4.46473	4.08411	3.95004	3.98236	4.06979	3.83937	4.10428	4.24864	4.32602	4.40369	4.09646	4.16783	4.50596	3.86635	4.18004	4.41404	4.2405	4.1829	3.91601	4.22848	3.4258	4.1957	3.943	4.0137	3.6049	4.2106	3.877	3.8928	3.9569	3.4853	3.8549	4.2037	3.6313	3.7874	3.5751	3.6906	4.041
PSMB1	214288_s_at	4.1276	3.9963	3.712	3.9689	4.3738	3.5754	4.31532	3.92458	3.9791	4.52107	4.28437	3.818	3.71359	4.35872	4.18516	4.52936	4.29107	4.23957	4.66542	4.25284	4.21038	4.34295	3.96326	4.03919	4.15719	4.31967	3.98935	4.25699	4.11576	3.6974	4.0715	3.8655	3.6736	3.6327	3.8898	4.0749	3.5005	4.1913	3.5311	3.4719	3.9916	3.7092	4.2163	3.7929	3.8903	3.4871
ARHGEF18	213039_at	4.5146	4.3013	4.3678	4.274	4.1396	3.8946	4.1152	4.17842	3.80451	3.60317	4.14571	3.9244	3.98865	3.85156	3.81704	4.24089	3.95437	3.70895	4.15546	3.7971	3.95963	3.89659	4.10838	3.79046	4.16403	3.84243	4.18081	3.70895	4.09997	3.8485	3.96	4.1567	4.1568	3.9576	4.2063	3.9752	3.9808	3.9446	3.9941	4.0745	4.2332	3.6924	4.2403	4.014	3.9957	3.926
COX5A	203663_s_at	4.3501	4.0378	4.065	3.9082	4.207	3.834	4.2228	3.92041	3.91617	4.30879	3.98818	3.88743	3.94914	4.15918	3.85014	4.04495	4.14491	4.44279	4.93371	3.8993	4.14819	3.97621	4.09068	4.02261	3.92065	4.05363	4.05509	4.11013	3.99632	3.8312	3.8328	4.0893	3.9449	4.0319	4.0269	4.2322	3.8119	3.8286	3.7621	3.5412	4.0528	3.6379	4.2837	3.9173	3.8867	3.6362
CASP2	226032_at	3.9862	3.6881	3.8591	4.0885	3.5059	4.0863	3.94927	4.25951	4.02109	3.77697	4.06569	4.08183	4.19065	4.17731	4.0361	4.23302	4.23495	4.45534	4.54111	4.25362	3.9158	4.23292	3.75976	4.38668	4.25421	4.30819	4.10868	3.9572	4.28961	3.9004	3.893	3.857	4.0147	3.9113	3.7269	3.9025	3.9239	3.8876	3.9394	3.8311	3.8149	3.9548	3.786	3.8914	3.8756	3.9413
RAB11A	200863_s_at	4.0112	3.6737	3.4636	3.7668	3.4716	3.6249	4.91722	4.2251	3.89338	4.15538	4.40701	4.14901	4.1742	4.27087	4.14484	4.28878	4.5035	4.61434	4.82404	4.35919	4.45352	4.5999	4.61549	4.00483	4.75941	4.45569	4.50608	4.20687	4.49068	3.5354	3.9641	3.9647	3.6679	3.6023	3.8346	3.8315	3.5183	3.8406	3.2462	3.5579	3.7663	3.4379	3.7696	3.2631	3.2987	3.5007
PYCARD	221666_s_at	4.9006	4.409	4.408	4.2488	4.1096	4.243	4.44383	3.90177	3.26123	4.97307	4.04736	3.60159	3.62009	3.63545	3.03347	3.20802	3.76068	4.33307	4.74527	3.42098	3.84798	4.20013	3.60137	2.99194	3.90514	3.87506	4.03505	3.695	3.66903	4.126	4.7831	4.3894	4.2667	4.344	4.4011	4.4808	3.9705	4.3557	3.3713	3.8318	4.1265	4.0331	4.1648	3.579	4.1034	4.17
TSPO	202096_s_at	4.3713	4.164	4.0873	3.8061	3.9713	3.9827	4.39456	4.50907	3.32861	4.69734	4.1349	4.0057	3.86378	4.00758	3.24694	3.49198	4.05996	4.25103	4.88985	3.73368	4.26884	4.62257	4.22899	3.63546	4.1929	4.14961	3.8761	4.11412	3.99404	3.9213	4.3694	3.9919	3.9734	4.1955	3.882	4.1961	3.6213	4.2661	3.5047	3.6249	3.9262	3.5815	3.9417	3.7179	3.9118	3.8403
FDFT1	208647_at	3.8787	3.6729	3.8671	4.0448	3.6355	3.9078	4.18374	4.51817	4.03076	4.3055	4.04867	4.11621	4.06796	3.89155	3.80048	4.2694	4.21231	4.13958	4.79315	3.83927	3.92123	4.14544	3.99243	4.1349	4.35112	4.5442	4.27659	4.21154	4.48137	3.606	4.0017	3.9331	4.0084	3.7726	3.8482	3.7128	3.6213	4.3329	3.7453	3.8406	3.851	3.6425	4.1094	3.8628	3.6892	3.6752
XPO1	208775_at	4.3809	4.1028	4.007	4.0918	4.3458	3.8549	3.69207	3.72429	3.91582	4.23066	3.63974	3.79189	3.80139	4.26933	4.17213	4.51645	4.25473	4.04422	3.92471	4.12785	3.97821	3.74779	3.90246	4.12625	4.10644	4.3753	3.67024	4.06076	3.99859	3.8125	3.8203	3.9121	3.9287	3.8586	4.2654	4.0383	3.838	4.29	3.8499	3.7754	4.3297	3.7432	4.4889	3.8824	3.9441	3.8072
TMED4	224680_at	4.0946	3.8387	4.0196	4.1164	3.9746	3.8171	4.42602	4.20219	3.92966	3.77221	4.21656	4.1884	4.13264	4.2831	3.93123	4.24037	4.16215	3.78979	4.46277	4.08293	4.27617	4.33858	4.30351	4.18092	4.32695	4.09378	4.25497	4.07723	4.24149	3.8883	3.876	3.934	3.7669	3.8997	3.6797	3.9322	3.7746	3.8756	3.6136	3.754	3.7428	3.9295	3.7435	3.7056	3.7499	3.7204
PPIB	200967_at	4.5541	4.2778	4.3932	4.085	4.3502	4.059	4.12337	4.15779	3.52379	4.7065	3.73975	3.77201	3.51079	3.93531	3.38441	4.00913	3.67785	4.1881	4.66194	3.26189	3.82236	3.97056	3.72193	4.0599	3.85145	4.10757	3.84091	3.76595	3.88894	3.8706	3.7867	4.0146	4.1649	4.1667	4.3971	4.207	3.8232	3.9077	3.8277	3.8563	4.1243	3.799	4.558	4.2356	4.2196	3.9575
LTB	207339_s_at	4.7672	4.4746	4.8387	4.5478	5.1714	4.1355	4.31226	3.72498	3.11257	4.09321	3.22438	3.59232	3.42135	3.69959	3.09995	3.88733	2.92834	3.97976	4.51118	3.11258	3.53368	3.86423	4.06344	3.31243	3.76737	3.76683	3.96171	3.76595	3.70774	4.2267	4.42	4.3931	3.9829	3.9634	4.3378	4.41	3.9295	4.3455	4.2009	4.5108	4.0731	4.2998	4.3238	4.1094	4.5432	3.8608
NFYC	202215_s_at	4.2926	3.9454	3.9713	4.1195	3.6159	3.8438	4.24596	4.36947	3.77068	4.1687	4.27399	4.12749	4.09942	4.15419	3.91492	4.21181	4.34977	3.98872	4.32609	4.17141	4.09722	4.43395	4.09176	4.01621	4.45112	4.25651	4.32173	3.86474	4.24676	3.5194	3.9659	3.9051	3.7756	3.6102	4.0279	3.6443	3.6711	3.9235	3.6051	3.6913	4.1014	3.7023	4.1171	3.6863	3.8213	3.7915
TANGO2	235396_at	4.3093	3.7127	3.771	3.8036	2.9456	3.4946	4.19761	4.8757	3.51877	4.14867	4.18487	4.21131	3.69888	3.87194	3.45701	3.72016	3.94156	4.61589	4.99481	4.09298	3.98953	4.91479	4.1535	3.93876	4.16589	3.95516	4.06359	4.60503	4.57875	3.4585	4.2439	3.6922	3.9166	4.2337	3.9556	3.9819	3.5757	4.4312	4.1033	4.3614	3.7775	4.1596	3.6197	3.7881	3.4507	3.6172
IGLV1-44	215379_x_at	3.4044	2.9815	3.6749	4.5858	3.4288	3.4358	4.13668	4.27547	3.3632	3.42787	3.44995	4.02909	4.73716	4.8606	4.17428	5.11662	3.15503	3.37891	4.57475	3.56175	4.3534	4.34241	4.04239	5.02771	4.08038	2.75781	4.66208	4.85895	4.78273	3.4294	3.2707	4.1994	3.9743	3.2871	4.8376	4.1171	4.0146	3.697	4.382	4.5536	4.6779	3.4002	3.708	4.3795	4.3309	3.3772
PRR13	217794_at	3.9812	4.0526	3.9372	4.0765	3.6665	3.8275	4.43214	4.38644	3.66664	4.28785	4.46241	4.25532	4.06754	4.32548	3.78317	3.9887	4.40135	4.21381	4.54991	4.0908	4.32017	4.69067	4.37261	3.84642	4.38292	4.28714	4.22445	3.84383	4.29054	3.5851	4.1733	3.9379	3.6544	3.6358	3.9781	3.7413	3.5508	3.862	3.33	3.5019	3.9332	3.7035	4.0758	3.5111	3.6692	3.6746
JTB	210434_x_at	3.6646	3.8613	3.9838	3.8192	4.0024	3.6826	4.5341	4.19184	3.85726	4.1944	4.23836	4.1327	3.80953	4.2414	3.9906	4.32577	4.25509	4.89482	5.27042	4.39426	4.17074	4.44875	4.24168	4.20576	4.33578	4.26708	4.35491	4.40626	4.50993	3.6101	3.9003	3.7388	3.3852	3.8564	3.792	4.0604	3.4913	3.8133	3.3911	3.577	3.5827	3.733	3.472	3.5234	3.5212	3.4892
CCT5	208696_at	4.568	4.2438	4.0965	4.1397	3.8051	3.8129	4.34105	4.06682	3.78826	3.95041	4.00728	3.8524	3.86866	3.96076	3.79241	4.15405	4.07582	4.0726	4.52591	3.97312	4.22082	3.95349	4.10089	3.91834	4.41299	4.40512	4.25349	4.01873	3.98376	3.55	3.9501	4.2942	3.9172	4.2435	4.071	3.863	3.5802	3.976	3.7346	3.6851	4.0765	3.5941	4.2591	3.5309	3.8341	3.6983
SGK1	201739_at	4.6013	4.0859	3.9028	4.1212	3.764	3.9993	4.28079	4.12448	3.69812	4.29006	4.049	4.1772	4.05305	4.34857	4.02046	4.46404	4.23096	3.88118	4.16367	4.07457	4.33318	4.0389	3.91653	4.20447	4.58781	4.43903	3.95502	3.63854	4.24819	3.4472	4.2897	3.9457	3.7425	3.808	4.0918	4.0659	3.5263	3.8873	3.3252	3.8704	4.0671	3.65	3.8792	3.4337	3.5524	3.7673
STAU1	213037_x_at	3.9884	3.8695	3.8079	4.0738	3.3517	3.8044	3.79789	4.5011	3.63825	4.08875	4.11963	4.14703	4.00999	3.95742	3.8307	4.20378	4.24325	4.19896	4.6374	4.07015	4.00169	4.35329	4.06783	4.51535	4.3909	4.45492	4.25349	4.14473	4.69015	3.6936	4.0615	3.8899	3.7274	3.8811	3.8835	3.5408	3.5925	4.0864	3.7645	3.9608	3.9071	3.8951	3.7534	3.7949	3.4826	3.8901
PTTG1IP	200677_at	3.9987	3.2273	3.6008	4.0263	3.5108	3.8682	4.21627	4.34521	3.72814	4.09257	4.45945	4.17991	3.98686	4.32954	4.04644	4.3517	4.41292	4.42749	4.69631	4.40834	4.35158	4.40809	4.25088	3.97116	4.59473	4.56149	4.31177	4.08946	4.34603	3.6672	4.0585	4.1038	3.6506	3.7769	3.6674	3.8587	3.6723	3.9991	3.3391	3.8048	3.7445	3.4869	3.8051	3.4941	3.4417	3.6283
YWHAQ	213699_s_at	4.0134	3.9011	4.026	3.9788	3.8808	3.6226	4.10699	3.72224	4.04736	3.63756	3.98406	3.95909	3.82014	4.17485	4.10156	4.34587	4.13563	4.65018	4.78732	4.11975	4.0946	3.83113	4.16431	4.34687	4.32861	4.61317	4.49606	4.06024	4.23428	3.8174	3.6787	3.9974	3.8438	4.1552	3.7799	3.933	3.674	3.9566	3.7063	3.7544	3.7365	3.7432	4.276	3.6259	3.5815	3.5391
S100P	204351_at	5.0114	4.8064	4.5209	3.8203	4.7153	2.9483	5.31159	4.33673	3.79698	5.34795	5.04822	4.40123	4.6842	4.7879	4.5045	3.7005	4.81224	4.84995	5.40046	4.47872	4.62481	5.03662	4.73458	3.81049	4.70203	3.04162	4.63266	4.53408	1.63949	3.1161	5.1573	4.1817	4.4021	4.0213	4.568	2.2255	3.5713	4.5597	0.5508	2.7656	4.8434	4.0309	4.3319	-1.98324	1.1076	4.4323
ITPK1	210740_s_at	4.2538	3.9912	4.1435	4.3546	3.5531	3.8764	4.71479	4.37733	3.48259	4.08812	4.38033	4.25789	3.92218	3.99183	3.56782	3.88532	3.92773	4.29215	4.53543	3.98819	4.09504	4.5764	4.14781	3.66531	4.38452	4.5821	4.65497	4.10411	4.51945	3.8292	4.4367	4.1429	3.4299	3.8479	3.9448	3.8932	3.6289	4.0633	2.9838	3.5425	3.8778	3.6599	3.8771	3.3995	3.3161	3.726
WDR6	217734_s_at	4.3413	4.15	4.2133	4.4053	4.1788	3.7545	4.27766	4.13892	3.69001	3.65143	3.1985	3.95095	3.73564	4.04531	3.8611	4.33953	3.91106	4.25994	4.43726	4.08599	3.88128	4.0788	4.16585	3.91675	4.17022	4.23468	4.3222	4.04671	4.09094	3.8616	3.7502	4.1651	3.9485	3.9092	3.8324	3.8333	3.745	4.0172	3.8971	3.9573	3.956	3.8479	4.1395	3.8887	3.8705	3.6608
MAX	209332_s_at	4.1667	3.8334	3.7895	4.2253	3.6428	3.9326	3.92678	4.21345	3.78255	3.86964	4.08603	4.19799	4.07473	4.07419	3.73547	4.05033	4.02896	4.0782	4.47997	4.04829	4.08628	4.30533	4.06783	3.97065	4.38771	4.01964	4.09988	3.83841	4.36861	3.6355	4.1477	3.9832	4.0297	3.8185	4.2323	3.8765	3.8132	4.0153	3.6435	3.8718	3.9973	3.9164	3.9693	3.6911	3.8151	3.9321
CSF2RB	205159_at	3.9808	3.8177	3.8037	3.7904	3.5913	4.2467	3.81456	4.26657	3.46654	3.9228	4.21597	3.99957	3.95649	4.31062	4.32508	4.41292	4.50651	3.83621	4.46011	4.33839	4.52722	4.44315	4.1862	3.86897	4.33192	4.28367	3.77546	3.23628	4.38694	3.652	4.1844	3.9277	3.974	3.4415	3.9109	4.0053	4.1402	3.9841	3.6571	3.868	4.0302	3.7467	3.6081	3.6089	3.7568	4.1663
LSM14A	212131_at	4.4485	4.0395	4.0314	4.0439	3.8814	3.7467	4.04694	4.02799	3.70458	4.13207	3.96466	3.88743	3.98686	4.09081	3.88904	4.34197	4.16101	4.28974	4.39953	4.08029	4.07437	4.24349	4.16277	4.18355	4.28876	4.25828	4.00945	4.06696	4.15551	3.6678	3.9355	4.0705	3.9513	3.7002	3.8612	3.8108	3.6126	3.9474	3.7726	3.8318	4.01	3.6537	3.9233	3.812	3.7126	3.8356
YPEL5	222408_s_at	4.1551	3.8173	3.8008	3.9145	3.8864	3.5285	4.46004	4.04726	3.63064	4.20854	4.29661	3.96539	3.99535	4.31769	4.25246	4.31437	4.43422	3.57652	4.42843	4.14097	4.26341	4.4734	4.23193	4.3027	4.85666	4.30092	4.4053	3.70166	4.2615	3.4965	4.0529	3.6495	3.8385	3.7455	3.9957	3.9993	3.542	3.9961	3.2604	3.4053	4.1519	3.7418	4.1002	3.353	3.5581	3.8726
ADAM10	202603_at	4.6142	4.2989	4.2001	4.1884	4.1603	3.8918	3.60645	3.88779	3.57049	4.15416	3.86651	3.87218	4.0007	4.14249	4.04878	4.40313	4.4685	3.72334	4.56796	4.24305	4.13168	4.10866	3.84604	4.12397	4.40041	4.16806	3.70472	3.84383	4.08507	3.5415	3.9213	3.9322	3.9276	4.0013	3.9502	3.7866	3.7197	3.8632	3.4307	3.6987	4.3353	3.7242	4.1905	3.7448	3.6049	3.8909
TNFRSF10C	211163_s_at	4.6427	4.0152	3.9973	4.1152	3.1155	4.0273	4.95496	4.36158	3.43096	4.46963	4.56261	4.39957	4.26762	4.42265	3.868	4.16568	4.2558	4.42529	4.26863	4.19149	4.48385	5.13862	4.26195	3.4776	4.7245	4.19554	4.34935	3.54245	4.27797	3.4419	4.3184	3.9481	3.4267	3.3592	4.0927	3.875	3.7661	3.9377	2.4774	2.8702	4.1544	3.6288	3.7974	3.165	3.2747	3.6412
HNRNPD	221481_x_at	4.2933	4.0115	4.007	4.1158	3.8654	3.8134	4.00715	4.1704	3.97477	3.75625	3.96466	4.12629	4.25576	4.21011	3.90152	4.31238	4.26895	3.98395	4.26177	3.76245	4.10764	4.09834	4.22654	4.22593	4.41976	4.45376	4.39769	3.83236	4.26999	3.6052	3.8599	3.8859	3.8984	4.2182	3.9678	3.5205	3.6812	3.6111	3.6981	3.7443	3.8835	3.5851	3.9739	3.8914	3.6636	3.6676
SERPINB1	213572_s_at	4.2407	3.9809	3.6245	3.627	4.2494	3.9956	4.05428	4.26469	3.4994	4.5206	4.24642	4.01484	3.92453	4.2296	4.11947	4.11745	4.49294	4.13528	4.67923	4.1498	4.37442	4.51859	4.12744	3.88039	3.99018	4.08484	3.58773	3.65304	4.28217	3.4337	4.084	3.8193	3.9983	3.23	4.2342	3.8592	3.9915	3.9914	3.6336	3.3986	4.1752	3.3961	4.2561	3.5032	3.7672	4.0013
EIF3D	200005_at	4.4307	4.2991	4.5168	4.1889	4.4319	3.9206	4.17871	3.89874	3.62214	4.03089	3.55609	3.74243	3.57246	3.82461	3.51602	4.1037	3.7521	4.34009	4.65322	3.47481	3.73596	3.85277	3.99878	3.94032	3.86143	4.15199	4.11796	3.75767	3.72156	3.8818	3.992	4.2368	3.9127	4.2551	4.076	4.0976	3.8318	4.1336	3.9	3.9183	4.1385	3.7342	4.2915	4.123	4.1003	3.6137
CAPNS1	200001_at	3.7556	3.6759	3.8699	4.099	3.3034	3.8864	4.25925	4.59727	3.8831	4.14806	4.33436	4.27321	4.21192	4.05871	3.92335	3.66816	4.22732	4.01528	4.24793	3.97075	4.14566	4.48285	4.09445	4.0737	4.20199	3.94257	4.46729	4.15641	4.2021	3.7335	3.9072	4.0188	3.9421	4.1494	4.2043	4.0301	3.7169	3.9212	3.4617	3.6495	3.6282	3.7166	3.8691	3.8663	3.7515	3.645
PIK3AP1	226459_at	4.082	4.0737	3.8309	4.2699	2.9473	3.8134	3.81456	4.08345	3.87954	4.08429	4.03843	3.69988	4.02711	4.04217	4.00585	4.30138	4.35578	4.00942	4.81103	4.07985	4.30213	4.28728	4.08473	4.02848	4.33689	4.19046	3.97139	3.81343	4.29193	3.6054	4.2075	3.8032	4.0123	3.8919	3.9808	3.8444	3.7529	4.1521	3.6291	3.6383	4.0828	3.693	4.2207	3.5608	3.7042	4.0001
C10orf54	225373_at	4.4472	3.9482	4.0574	4.095	3.7589	3.8445	4.68239	4.51145	3.29317	4.88884	4.5891	4.34711	3.77254	4.04442	3.23425	3.98182	4.16634	4.39864	4.58762	3.87973	4.22362	4.76877	4.03456	3.72321	4.37115	4.61248	4.52057	3.79984	4.08881	3.4138	4.3366	4.0245	3.5909	3.8043	3.8342	3.8569	3.7499	4.0275	2.8358	3.5481	3.8639	3.4358	3.8479	3.442	3.4039	3.6453
JAK3	227677_at	4.2824	3.9119	4.1204	4.2863	3.5601	4.0076	4.4651	4.3291	3.55137	3.74901	3.78035	3.94959	3.93153	4.0489	3.65607	4.31338	4.01004	3.9911	4.27168	4.12316	4.26767	4.57035	4.29464	3.90669	4.45416	3.52249	4.47496	4.14473	4.20456	3.7531	4.1223	4.2027	3.7027	3.6711	3.9348	3.7204	3.8268	3.8599	3.6132	3.9097	3.9388	3.8498	3.8992	3.6685	3.716	3.7186
RGS18	223809_at	4.5598	4.1153	4.0232	4.2151	4.1697	3.9411	3.61888	4.00057	3.59111	4.05327	3.85902	3.93499	3.80343	4.24921	4.21525	4.69251	4.73777	3.77191	4.11623	4.11889	4.0854	4.33144	3.87891	4.15205	4.50941	4.33399	3.61035	2.9163	4.35359	3.1425	4.226	3.7384	3.9929	3.7937	4.2575	4.0452	3.7152	4.0335	3.4718	3.3364	4.6221	3.6849	4.3729	3.4431	3.5174	3.9216
PAPOLA	212718_at	3.8767	3.8868	3.5503	3.7624	3.8029	3.6845	4.05915	4.12965	3.75405	4.16569	4.26778	4.09379	3.97379	4.27279	4.30878	4.48938	4.37924	4.38559	4.77879	4.39497	4.14987	4.4659	4.23779	4.16099	4.18802	4.29749	3.92609	4.28341	4.30209	3.7515	3.8658	3.6047	3.8727	3.451	4.1083	3.92	3.6738	3.6598	3.5851	3.4306	3.9262	3.5974	3.9794	3.4886	3.5637	3.7456
IFIT2	226757_at	4.5305	3.9298	4.4074	4.9114	3.7839	3.8376	3.42111	3.60821	3.45366	4.06498	4.25757	3.84997	4.20229	4.06891	4.05903	4.16126	4.26115	3.59854	4.59067	3.90129	4.20876	4.24407	3.88452	4.0737	4.51526	4.17977	4.28049	3.56744	4.28868	3.5585	4.3201	4.3922	3.7409	3.472	4.0735	3.6173	3.7159	3.6837	3.3057	3.6139	4.427	3.6562	4.5352	2.8693	3.4802	4.6111
SNAP23	209130_at	4.1487	3.8292	3.7887	4.1473	3.9446	3.8596	4.03586	4.0587	3.60714	4.22487	4.18756	4.05844	3.99847	4.23787	4.1566	4.36473	4.47004	3.8644	4.29279	4.16065	4.26341	4.28898	4.11953	3.99586	4.28819	4.48051	3.94216	3.58266	4.26858	3.6444	4.1564	3.7913	3.8583	3.525	4.2703	3.9835	3.6408	4.1073	3.5352	3.3314	4.1362	3.4533	4.0852	3.4348	3.6654	3.8619
RNF213	225929_s_at	4.0621	3.8802	4.2858	4.9165	3.7174	3.845	4.27347	4.03242	3.77068	2.85838	4.00965	3.82988	3.88078	3.84538	3.6363	4.0933	3.82561	4.04823	4.543	3.73088	4.14608	4.07223	4.27863	3.71959	4.39777	4.1256	4.85832	4.27138	4.3487	3.9459	3.9761	4.3299	3.6321	4.3048	3.7878	3.683	3.6829	3.8301	3.7196	4.128	3.6562	3.952	4.1288	3.6945	3.3485	4.0391
HIPK1	212293_at	4.2908	3.9716	3.7971	4.0315	3.7327	3.7752	3.77438	4.30643	3.48306	4.28061	3.73975	4.02176	3.76471	4.08994	3.93503	4.12201	4.28548	4.0402	4.34281	4.02062	3.97109	4.41642	3.91288	4.16678	4.40881	4.12463	3.86122	4.00857	4.36244	3.7528	3.9523	3.924	4.0105	3.8902	4.1316	3.5555	3.7047	3.8822	3.7926	3.8332	4.286	3.8134	4.2166	3.7747	3.7436	3.8202
POLR1D	218258_at	4.348	4.0647	4.0178	3.513	4.03	3.4679	4.37026	4.5027	3.43728	4.83477	3.28709	3.40369	2.79849	3.59494	4.11077	3.76889	3.93087	4.8338	5.31053	3.82517	3.61145	3.91728	4.19626	4.65801	3.79167	4.06225	3.74828	4.79223	4.8756	3.2891	4.3048	3.4213	3.9808	3.9351	3.6637	3.9795	3.4474	4.334	3.952	4.0355	4.01	3.913	4.0019	3.952	3.772	3.9878
RBMS1	225269_s_at	3.8689	3.8219	3.6753	4.0229	3.5999	3.8754	3.93939	4.14915	3.76722	4.0289	3.99572	3.9645	3.96562	4.14794	4.1074	4.23618	4.45799	4.34986	4.79843	4.2197	4.28232	4.48977	4.13374	4.2238	4.32139	4.19508	3.90605	4.05765	4.31491	3.6723	3.937	3.8937	3.9587	3.7179	3.8881	3.9575	3.637	3.755	3.6064	3.7666	3.9157	3.7824	3.5754	3.4539	3.7314	3.8827
CLC	206207_at	4.2445	3.5513	4.0941	3.5799	4.142	3.2381	4.76933	2.5363	4.25269	4.80444	3.93042	3.00892	3.60029	4.43367	4.17213	4.59103	4.55779	4.84962	4.8829	4.84049	3.9158	4.08338	4.40378	2.12692	3.94251	4.09378	3.82366	4.35946	4.52774	2.6414	4.7005	4.1392	3.7367	3.5756	4.2373	4.505	4.015	4.496	4.3233	3.2672	4.2007	3.6447	4.205	2.6777	3.6727	3.6121
DDX6	225549_at	3.9283	4.413	3.8276	4.6132	3.7811	4.1549	4.41656	3.75208	4.041	4.26716	4.24355	4.1351	4.12451	3.96266	3.84719	4.31984	4.39553	2.74415	3.28326	3.81623	4.06726	4.4107	3.39749	3.99936	4.18558	3.76745	4.27952	3.69834	4.51112	3.604	3.1585	4.16	3.5731	4.06	4.0794	4.2914	3.9373	4.0057	4.1862	3.6901	4.2755	4.2555	3.7785	3.7457	3.498	4.2818
TGFBR2	208944_at	4.5995	4.1088	3.8639	4.1456	3.9199	3.9038	4.07066	3.99434	3.69447	4.10775	4.22036	4.05844	4.02842	4.00896	3.9906	4.3307	4.29559	3.75869	4.27243	4.13082	4.21279	4.59257	4.1025	4.05895	4.4683	4.22069	4.08937	3.95609	4.04441	3.4883	3.9295	3.8206	3.8539	3.3654	3.8427	3.7912	3.5823	3.78	3.4931	3.7816	4.2443	3.6416	4.0181	3.5836	3.6323	3.8443
IDS	212221_x_at	4.0235	3.8587	3.7072	3.9138	3.3877	3.8968	4.38149	4.21491	3.7591	4.06304	4.16739	4.1957	4.06329	4.29749	4.03185	4.20216	4.28513	4.25302	4.37003	4.18128	4.15449	4.6941	4.15299	4.04404	4.19107	4.12512	4.23352	3.94995	4.22217	3.8421	4.0961	3.8368	3.8904	3.6218	3.9614	3.9779	3.8321	3.9492	3.4465	3.694	3.8758	3.733	3.5525	3.4319	3.2559	3.8948
SH3KBP1	223082_at	4.0129	3.7616	3.5979	3.9273	3.3852	3.9374	3.90191	4.3461	3.80601	3.94197	4.15949	4.1327	4.12247	4.0336	3.9072	3.92301	4.13601	4.4506	4.47997	4.00264	4.12186	4.40181	3.97734	3.99536	4.08825	4.18675	3.92981	3.80047	4.11471	3.8769	4.0443	3.9632	4.1377	3.7174	4.1083	3.8173	4.0134	4.1124	3.7949	3.7394	3.867	3.8165	3.6321	3.7597	3.8179	4.1063
LUC7L3	208835_s_at	4.9857	4.5388	4.6667	4.5399	4.8056	4.0799	4.20478	3.38402	3.54239	4.30221	3.37529	3.44292	3.4444	3.82409	3.70019	4.18104	3.45406	3.47473	4.03264	3.28267	3.54203	3.63991	4.09606	3.50104	4.06052	3.47388	3.35718	3.71882	3.82122	3.7906	3.7888	4.1361	4.0732	3.8162	4.3722	4.1132	3.8638	4.2961	4.1571	3.9067	4.4679	3.9929	4.8472	4.3565	4.5132	3.904
GNA13	224761_at	4.3675	3.9622	3.7266	3.6656	3.8287	3.9312	3.76546	4.09514	3.69204	4.43195	4.11555	3.83874	4.05732	4.0336	4.03493	4.10485	4.35111	4.14707	4.5099	4.18087	4.08364	4.32592	4.04963	4.21223	4.0227	4.24541	3.79398	3.96165	4.19716	3.5274	3.8926	3.7735	4.0203	3.2252	4.0748	3.9053	3.8506	3.7379	3.79	3.5571	4.3702	3.6076	4.1614	3.653	3.8084	4.0376
TIMP1	201666_at	4.1157	3.5592	3.7085	3.98	3.4167	3.5505	4.57889	4.51264	3.33331	4.68853	4.00829	4.26192	4.27719	3.85566	3.21522	3.369	4.36143	4.22447	4.74033	4.08949	4.28883	4.95822	4.55184	4.02359	4.6844	4.43435	3.92484	3.80109	4.4322	3.4962	3.7179	4.2431	3.2775	4.2913	3.9808	3.9081	3.7008	3.5409	3.4899	3.8044	3.7955	3.6369	4.0121	3.9119	3.6706	3.2837
SKP1	200718_s_at	3.9561	3.8142	3.774	3.6359	3.9341	4.0514	4.11579	4.29172	3.70216	4.57847	4.09912	4.22262	3.90329	4.00527	3.95836	3.99368	4.17391	4.29889	4.82041	3.97784	4.06815	4.29125	3.99186	4.07228	3.94396	4.09823	3.81361	4.18186	4.58859	3.4889	3.5954	4.0677	3.8738	3.64	4.0098	3.9551	3.5617	3.8089	3.7081	4.1804	4.01	3.3507	4.0915	3.6417	3.6837	3.6627
TCIRG1	204158_s_at	3.6958	3.5874	3.6226	3.6839	3.7331	3.5064	4.99937	4.29449	3.72457	4.1159	4.61955	4.24426	3.92312	4.19482	3.8391	4.57907	4.42122	4.22295	4.77504	4.51397	4.48152	4.7483	4.32523	4.25922	4.7975	4.98282	4.84028	4.75431	4.51747	3.6642	4.0554	3.7176	3.162	3.8621	3.5562	3.8087	3.3186	3.9109	3.0022	3.3002	3.4399	3.2587	3.4408	2.7744	3.1828	3.2029
ARHGAP30	226219_at	4.1182	3.8909	3.646	3.7203	3.596	3.9125	4.05672	4.10464	3.87954	4.01957	4.29134	4.03894	4.19065	3.96788	3.96085	3.97366	4.28653	3.93348	4.25487	4.11332	4.13296	4.25398	3.89692	4.0275	4.1603	4.25208	4.146	4.02086	4.16211	3.8918	4.0321	3.7319	3.9007	3.6882	3.8558	4.0211	3.904	3.9914	3.7415	3.6487	4.1073	3.6522	4.0789	3.7265	3.7708	3.8869
ANKRD44	226641_at	4.383	4.1883	3.8595	3.8641	4.3519	3.8258	3.47407	3.30752	3.58369	4.31152	3.74544	3.83087	3.96197	4.2049	4.26237	4.5716	4.39845	3.60166	4.37499	4.04063	4.05429	3.91434	3.87953	4.17784	4.19168	4.38746	3.69964	3.54467	4.02726	3.5009	3.9855	3.6929	3.9791	3.3859	4.3471	3.9669	3.7858	4.0801	3.8241	3.539	4.4369	3.5893	4.4641	3.8145	3.9747	3.939
ATP5C1	213366_x_at	3.8248	3.8108	3.9493	3.7176	4.6294	3.2697	4.25554	3.55534	3.74507	4.32943	4.04208	3.51772	3.76	4.19724	4.26881	4.49817	4.40071	4.39191	5.15656	4.22528	4.0156	3.95778	4.06838	4.07133	3.90737	4.4733	4.0771	4.4333	4.14529	3.3486	3.6706	3.9246	3.8504	4.1817	4.0163	4.2389	3.5492	3.8786	3.5033	3.1579	3.8995	3.3576	4.0452	3.5774	3.8424	3.572
MAP3K3	227131_at	4.1845	4.0017	3.9422	4.1017	3.648	3.7362	4.70355	4.14966	3.68185	4.11965	4.64154	4.01657	3.92077	3.94737	3.70257	4.24455	4.24469	3.78842	4.26711	4.23557	4.15909	4.5118	4.19224	3.49681	4.50452	4.59824	4.45958	3.91659	4.12411	3.6647	4.3192	3.8974	3.4147	3.8421	3.8767	3.7507	3.6105	4.0292	3.1635	3.4674	3.9086	3.6117	3.8596	3.3014	3.5607	3.7046
LGALS1	201105_at	3.8922	3.8765	4.1976	4.0019	4.235	3.8479	4.22009	4.42189	3.65793	4.73203	3.50375	3.63134	3.424	3.96218	3.13911	3.57904	3.42705	4.48984	5.3578	3.44576	4.12357	4.10028	3.61344	3.5651	3.95547	3.46548	3.85992	4.46221	3.83718	4.122	3.9578	4.1392	3.9899	4.6941	4.0673	4.2546	3.5567	4.0673	3.3705	3.91	3.6409	3.9016	4.4104	4.2643	4.0452	3.7351
ISG20	204698_at	4.4307	4.091	4.5744	4.5401	4.1786	3.8201	4.5691	3.43758	3.44694	4.17352	4.14294	3.87696	4.02667	3.79716	3.02447	3.94181	3.34419	4.12339	4.43387	3.0074	3.53561	4.48285	4.21717	3.78642	3.92943	4.4099	4.07598	3.8281	3.74747	3.874	4.1464	4.332	3.6256	3.8244	3.9828	4.1013	3.7517	4.0522	3.5814	4.026	4.0281	3.951	4.6496	3.4695	3.6344	4.1032
LEF1	221558_s_at	4.2167	4.2526	4.0877	4.4023	4.5359	3.9298	3.70535	4.10411	3.97276	3.40962	3.45045	4.01049	4.13305	4.13913	4.1083	4.60777	3.85984	2.92185	3.92278	3.50394	3.82447	3.6039	4.44488	4.44057	4.07115	3.95952	3.70254	4.01018	4.38737	3.7573	3.4713	4.2208	3.9894	3.3326	4.2283	3.5009	3.5818	3.6373	4.0924	4.2073	4.169	3.6491	4.4923	4.1322	4.1608	3.7847
CCND3	201700_at	3.8922	3.9458	4.1448	4.1594	3.8945	3.8006	4.39841	4.3255	3.5279	3.93844	4.27708	4.19148	3.50265	3.99787	3.30914	4.27861	3.97794	4.60077	4.58579	3.61369	4.13338	4.3484	4.14209	4.05271	4.10127	4.42415	4.14813	3.78362	3.85171	3.8858	3.9999	4.2176	3.7703	4.1509	4.0553	4.0134	3.7601	3.913	3.5092	3.7375	3.4724	3.7895	3.8788	3.607	3.3188	3.6583
CD55	1555950_a_at	4.4373	3.9716	3.7318	3.3304	3.2657	3.9468	4.11871	4.3721	2.99107	4.82715	4.07347	4.29016	4.09235	4.15959	3.66799	4.27708	4.45177	4.19277	4.96693	4.07324	4.6154	4.98507	3.99359	4.14531	4.31302	4.21615	4.38869	4.2162	4.49511	3.2365	4.1679	3.7873	3.4299	3.0605	3.9238	3.3631	2.971	4.0313	3.1977	3.7106	4.2007	3.2836	4.1849	3.4784	3.5925	3.7996
IL10RA	204912_at	4.0629	3.9987	4.0798	3.9613	3.6804	3.6875	4.57889	4.07972	3.99565	3.75224	3.96953	4.11621	3.88416	4.18304	3.84638	4.04735	3.99215	4.0888	4.19124	3.94877	4.14945	4.19953	4.0199	3.92937	4.54033	4.48013	4.37372	4.00749	4.09997	3.8755	3.5835	4.0186	3.5813	4.33	3.7863	3.972	3.6955	3.6216	3.6403	3.3229	3.728	3.969	4.2185	3.714	3.5491	3.4522
ABLIM1	200965_s_at	4.4993	4.5437	4.4415	4.6038	4.5698	4.1117	3.70535	3.84312	3.8948	3.41573	3.24865	3.95322	4.10563	3.93094	3.73605	4.42495	3.38654	3.6071	3.61201	3.25878	3.66361	3.41421	4.39769	4.09159	3.80843	3.44234	3.68059	3.92401	4.17422	3.8277	3.754	4.3189	4.0292	3.9651	4.0359	3.5255	3.6843	3.9188	4.3121	4.2996	4.2624	3.8637	4.25	4.4842	4.1554	3.7251
THEMIS2	207571_x_at	4.3403	4.1235	4.1627	4.1459	3.5623	3.484	4.3619	4.39764	3.44886	4.47939	4.15124	4.08183	3.71521	3.89055	3.20183	3.94116	4.02854	4.14333	4.619	3.52411	4.20513	4.48879	3.76382	3.89922	4.4678	4.7815	4.35028	3.86178	3.9078	3.4284	4.3092	4.1014	3.1908	4.3145	3.8272	3.9236	3.6423	3.9273	3.0724	3.7754	4.0412	3.6819	4.1989	3.5953	3.5266	3.6826
MAPRE1	200713_s_at	4.1829	4.0105	3.7824	4.1089	3.2751	3.83	4.02718	4.43365	3.81088	3.83359	3.96605	4.09748	3.91182	4.2161	3.90823	3.94567	4.33903	4.1185	4.00184	4.04063	4.17198	4.22997	4.17606	4.10509	4.42598	4.34484	4.16615	3.66398	4.08668	3.5375	3.6443	4.0448	3.9867	3.9827	3.9684	3.6332	3.7844	3.9517	3.4952	3.7566	3.8568	3.921	3.9509	3.6783	3.483	3.7598
PF4	206390_x_at	4.2838	4.1337	3.8008	4.2127	2.6609	4.0909	3.88348	4.31735	3.49568	5.07727	3.48685	4.60897	4.04833	2.23036	2.53711	2.46706	3.99172	4.75405	4.73042	3.36796	2.82079	4.24115	4.21816	3.01973	4.177	3.67387	3.63491	2.11537	4.9293	3.8161	4.5281	4.2399	3.987	4.4229	5.2959	5.0592	4.2547	4.2969	3.5148	3.8946	4.8098	4.1145	4.5392	3.8818	4.1709	3.7993
CDC42EP3	209286_at	4.2941	3.6631	3.692	3.9501	3.3419	3.9273	4.17479	4.29495	3.65834	4.24159	4.138	3.63416	4.17302	4.19966	3.9823	4.08807	4.37234	4.21432	4.39814	4.26526	4.22761	4.20134	4.18973	3.73943	4.30629	3.79146	3.94646	3.95665	4.05482	3.4481	4.3161	3.7508	3.9407	3.8294	3.7936	3.6574	3.5284	4.1052	3.5324	3.6886	3.934	3.6528	3.6076	3.616	3.9995	4.0457
SEP15	200902_at	4.3265	4.12	4.0629	3.9079	4.3617	3.8644	3.87867	3.5391	3.7482	3.98712	3.73034	3.99693	3.88704	4.33579	4.03681	4.15071	4.10187	3.47558	4.27092	3.98959	4.29682	3.96631	4.06729	4.25128	4.38824	4.24764	3.40704	3.77985	4.14375	3.4563	4.0492	3.9337	3.9234	3.6967	3.9345	4.0934	3.6662	3.9477	3.6602	3.563	4.0051	3.6031	4.3073	3.7849	3.8244	3.7647
CAT	201432_at	3.9316	3.7349	3.9761	3.5264	3.8666	4.013	3.60479	3.88962	3.19513	4.7639	4.01875	4.11621	3.85644	3.97402	3.45877	3.91253	4.36541	4.60815	4.62853	4.19515	4.04844	4.4107	3.60591	4.08032	4.03021	3.83179	3.71555	3.79176	3.98548	3.3653	4.045	3.991	4.0692	3.7199	4.2983	4.0649	3.9818	4.1975	3.9394	3.5937	4.0103	3.4664	4.0864	3.4966	3.9224	4.0671
NRD1	208709_s_at	4.0727	3.7952	3.7565	3.9683	3.2827	3.5242	4.44383	4.21589	3.21788	4.32943	4.23807	4.06348	3.69284	3.98389	3.72087	4.24194	4.20826	4.20973	4.79156	4.32435	4.46066	4.67427	4.33711	3.97775	4.33964	4.5311	4.38463	4.31588	4.36377	3.5436	4.1154	3.9478	3.5594	3.6605	3.8554	3.4984	3.5705	3.9027	3.1456	3.775	3.9813	3.5711	3.9981	3.0677	3.2093	3.5492
U2AF1	202858_at	4.51	3.958	4.1194	4.2049	3.9721	3.793	4.40225	3.97376	3.6454	3.96715	3.95591	4.07435	3.88126	4.27967	3.78793	4.256	3.94776	3.79457	4.02905	3.84497	4.32725	4.46891	4.30072	3.68156	4.53314	4.43043	4.22293	3.68765	3.89992	3.5993	4.0495	3.9753	3.5931	3.663	3.8895	3.7778	3.4916	3.9486	3.3678	3.5019	3.9191	3.7782	4.3024	3.5018	3.4783	3.5922
TAP1	202307_s_at	4.3307	3.9387	4.1852	4.4025	3.7438	3.5674	4.10169	3.8712	3.42706	3.86444	4.13304	3.81051	3.67958	3.82514	3.37549	4.08574	3.87013	4.11031	4.82921	3.67551	4.12913	4.33144	4.13897	3.83081	4.58364	4.42218	4.97622	3.70498	4.34245	3.6209	4.2022	4.1546	3.3745	4.1227	3.7844	3.741	3.6258	3.9221	3.3085	3.881	3.8068	3.837	4.2078	3.4362	3.4523	3.6137
CHCHD2	217720_at	3.933	4.0737	4.1277	3.7499	4.4023	3.9062	4.12511	3.80156	3.62129	4.47939	4.09371	3.52505	3.60264	3.84022	3.92412	4.05332	4.08629	4.1577	4.62971	3.54273	3.79467	4.22405	3.90369	3.9681	3.7641	3.98962	3.83695	4.11512	3.83082	3.3268	4.0149	3.8699	3.8906	4.0109	4.2295	4.4046	3.4511	4.1595	3.7474	3.6106	4.0661	3.8666	4.1623	3.8078	4.0114	3.5502
SCAF11	213850_s_at	4.7024	4.2415	4.2994	4.1875	3.6056	4.082	4.03338	3.97893	3.55539	4.38861	3.76841	3.97435	3.91607	3.69845	3.61562	3.83974	3.98743	4.03271	4.0975	3.7641	3.75819	4.30981	4.02838	3.58318	3.95691	4.00128	4.21989	3.92628	3.83782	3.2949	3.9633	3.8336	3.8683	4.0177	4.1536	3.3006	3.5953	3.8753	3.7709	3.8026	4.2886	3.738	4.0954	3.8993	4.2013	4.13
ZDHHC7	218606_at	4.5674	4.049	4.2155	4.1195	3.8345	3.9872	4.03833	3.97491	3.57005	4.1159	4.09689	4.06012	4.13021	3.86077	3.50106	3.89799	4.11963	3.94089	4.38766	3.84549	3.99843	4.11699	3.95083	3.69701	4.20501	4.25651	3.97319	3.63437	3.94657	3.5673	4.115	3.991	3.9021	4.1846	3.781	3.6827	3.653	3.9409	3.3816	3.7319	4.0305	3.8815	3.893	3.7744	3.9015	3.6713
CCND2	200953_s_at	3.9762	4.1263	4.12	4.0607	3.5988	3.9319	3.82675	4.07704	3.95188	3.41573	3.78786	4.01701	3.90424	4.05604	3.98767	4.37335	4.03729	4.21126	3.81224	4.03792	4.02572	3.92605	4.1137	4.23824	4.41924	4.02899	4.16351	3.77671	4.29193	4.005	3.6184	4.0214	4.0551	3.4945	4.043	3.5746	3.7063	3.5409	4.0484	3.7831	4.0043	3.9305	3.8719	3.9121	3.4667	3.7926
SOD1	200642_at	4.286	4.2386	4.1333	3.8249	4.6336	3.6348	4.3295	4.25241	3.68675	4.29449	3.38209	3.47166	3.6402	3.73397	3.68794	4.00974	3.42959	4.01118	4.68722	3.46676	3.86703	3.72366	4.28383	3.80251	3.95404	3.52983	4.03505	4.34338	4.13189	3.7141	3.5677	4.2679	3.8373	4.2185	4.0114	3.9672	3.6139	4.1187	3.8372	3.9579	3.973	3.687	4.2526	3.9308	3.9558	3.6679
ZC3H4	213390_at	3.9413	3.8395	3.919	4.3345	3.3546	4.044	3.97785	4.21052	3.83168	3.10515	4.12962	4.0209	4.11428	4.12051	4.03964	4.25237	4.21892	3.9341	4.26559	3.86041	4.17487	3.93405	3.94606	4.07228	4.40409	4.11198	4.4133	3.72668	3.98719	4.0112	4.0085	4.1385	3.9135	3.8679	3.867	3.457	3.8279	3.9247	3.6637	3.7163	3.65	3.9429	3.6514	3.6942	3.5573	3.8584
SLC38A2	222982_x_at	4.0992	4.1585	4.0232	3.9005	4.0861	3.6542	3.64828	3.5963	3.63487	3.9953	3.78944	3.76583	3.70107	4.08471	4.07702	4.577	4.44772	3.85004	4.72987	4.19556	4.21481	4.03485	4.14625	4.24877	4.41247	4.55898	3.80281	3.91487	4.29794	3.57	3.8408	3.6659	3.8797	3.7579	3.8067	3.623	3.5455	3.9101	3.4632	3.4288	4.0326	3.8203	4.0215	3.4808	3.7413	3.7889
CD93	202878_s_at	4.0063	3.878	4.0594	3.7447	3.4528	3.7368	4.32597	4.02743	3.64288	4.04607	4.37692	4.16004	4.17223	4.14291	4.26217	3.87457	4.57706	4.41469	4.69234	4.33802	4.35194	4.74706	4.06234	4.19535	4.11352	4.14914	3.56953	4.13049	4.27187	3.1136	4.1954	3.6964	3.9007	3.7247	3.4716	4.0307	3.8945	4.0216	2.7945	3.4454	3.6656	3.4621	3.5266	3.2834	3.4655	3.767
AHNAK	211986_at	3.6442	3.7475	4.0451	4.0973	3.6794	3.6943	4.10758	4.12188	4.02561	3.30818	3.95871	4.04064	4.03537	4.13955	4.05182	4.38477	4.16368	4.22042	4.1856	4.36642	3.92222	4.10737	4.19726	4.05175	4.40199	4.12512	4.44533	4.50393	4.01833	3.9353	3.3918	4.0174	3.6822	4.0503	3.6516	3.887	3.6149	3.6545	3.7027	3.4637	3.6585	3.7225	3.8596	3.8036	3.496	3.5916
ASAP1	224791_at	3.6561	4.1374	3.2456	4.2766	3.1923	4.0414	4.24436	3.79049	3.54868	4.02558	4.06731	4.00613	3.9638	4.07683	4.08593	4.59677	4.33464	3.8895	4.43183	4.24188	4.32166	4.10028	4.23925	4.10184	4.22239	4.698	3.78234	3.89584	4.46708	3.0892	4.2121	3.6579	3.943	3.3434	4.1758	3.4135	3.3407	3.8816	3.3593	3.7205	4.0978	3.745	4.1352	3.5911	3.4591	4.0929
SEC14L1	202084_s_at	4.0513	3.7783	3.7366	4.1705	2.9144	4.0232	3.74746	4.32685	3.39149	3.90626	4.31068	4.30514	4.16551	3.94159	3.72468	3.94823	4.45985	4.33822	4.35863	4.0229	4.00076	4.75283	3.94068	4.04065	4.47532	4.36262	4.33303	3.4569	3.97801	3.7401	4.1445	3.7712	3.7552	3.7242	4.0019	3.6217	3.7896	4.0977	3.3141	3.7878	3.9701	3.8495	3.5651	3.5128	3.2897	4.0338
NKG7	213915_at	3.8378	3.7532	3.8041	3.4019	3.3139	3.7662	4.84605	4.1844	4.22685	2.53641	4.09785	4.0597	3.87304	4.09429	3.54977	4.00235	3.599	4.79991	4.39465	3.67318	3.95963	4.055	4.48033	3.90456	4.52737	4.1835	4.82502	4.21759	4.33887	4.267	3.1852	3.7505	3.9889	4.5216	3.5932	4.2543	3.7876	4.0378	3.7136	3.3364	2.9401	4.2803	4.1911	3.6657	3.3917	3.6989
ETS1	224833_at	4.3179	4.2523	4.0767	4.3723	4.1151	4.0122	3.82174	3.98922	3.86051	2.77529	3.6904	4.13749	3.94453	3.88604	4.08798	4.56576	4.0323	3.68194	2.94326	3.18631	4.15071	3.69998	3.2497	4.39505	4.3983	4.16571	3.9092	3.71291	4.24245	4.0484	3.4703	3.9219	4.1399	3.8317	4.041	3.3368	3.8731	3.4339	4.3837	3.9689	4.2102	4.0089	4.1733	4.348	3.8696	4.0485
UBE2L6	201649_at	4.1802	3.7913	4.1795	4.6247	3.7055	3.8728	4.16069	3.78263	3.67447	3.96923	3.98818	3.8451	3.97334	3.67602	3.31731	3.40589	3.54685	4.57482	5.22759	3.31066	3.91926	4.28217	3.88016	3.6258	4.03768	4.08285	4.73878	3.642	4.27328	3.9151	4.1803	4.2684	3.604	3.9733	3.9482	4.0309	3.6375	3.9027	3.3651	3.912	3.6921	3.7654	4.281	3.3066	3.6823	4.0023
PAK1	226507_at	4.6822	3.7568	3.8555	4.1115	3.1564	3.736	4.38392	4.00057	3.66457	4.50301	4.37167	4.00613	4.05004	3.92462	3.62568	3.84594	4.1549	4.37195	4.45877	4.2837	4.21681	4.40547	4.03063	3.47545	4.33468	4.50677	4.43575	3.94604	3.99802	3.3591	4.4211	3.9103	3.6942	4.0001	3.6764	3.7606	3.6332	3.9794	3.0012	3.4737	3.9258	3.5919	3.7654	3.2785	3.3245	3.6204
IFNGR2	201642_at	4.3525	4.0256	3.7971	3.98	3.5165	3.831	4.28859	4.21101	3.41629	4.04081	4.39075	3.95503	3.96698	4.11154	3.58242	4.19353	4.36805	3.17941	4.24716	3.85785	4.46032	4.42624	4.22948	3.69824	4.32139	4.58245	4.22849	3.5026	4.17573	3.2087	4.5092	4.0203	3.7438	3.7368	4.0414	3.9112	3.5331	4.0573	3.0495	3.4723	4.0978	3.3534	4.3037	3.2858	3.6333	3.7982
AURKAIP1	225552_x_at	4.4377	4.3751	4.4162	3.9979	4.2677	3.9545	4.46464	3.9054	3.45366	4.34125	4.01639	3.86401	3.74469	3.82147	3.26516	3.53018	3.74093	4.10867	4.55803	3.56426	3.94565	4.17458	3.84604	3.47689	3.72679	4.17744	4.16509	3.36848	3.9501	3.8426	4.2891	4.1054	3.7722	4.2185	4.1495	4.2477	3.5922	4.0372	3.0893	3.8019	3.9351	3.8804	4.0215	3.4165	3.8867	3.7277
ATP6V0C	36994_at	4.6259	3.7981	3.8635	4.1066	2.7894	3.7919	3.85644	4.44043	2.98589	4.40531	3.85451	4.01647	3.72004	3.41489	2.74784	3.15678	3.63786	4.58207	4.74542	3.22533	3.66909	4.80272	3.90393	3.95123	3.95972	3.71418	3.8527	4.07049	4.22226	3.8112	4.0992	3.9246	3.9832	4.4022	4.2894	3.7442	3.9233	4.396	3.9527	4.674	3.743	4.1698	3.8616	4.149	3.5193	4.1086
ANXA1	201012_at	3.2129	3.3857	3.5368	3.4821	4.5718	3.0218	4.50938	3.86376	3.60671	4.51255	4.12962	3.86497	3.73618	4.25504	4.43181	4.97526	4.68281	4.01	4.98742	4.75606	4.35778	4.0199	4.25378	4.31837	4.72576	4.6446	4.48808	4.94674	4.38303	3.0863	3.3064	3.5093	3.2673	3.9079	3.6867	3.706	3.2405	3.8067	3.3809	2.8227	3.7803	3.1665	4.1453	3.1228	3.6046	3.3134
C19orf43	223003_at	4.3993	4.1706	4.1947	3.7701	4.4471	3.6669	4.48605	3.78263	3.69569	4.01823	4.08667	3.83972	3.69559	3.93966	3.60771	4.15238	3.80429	3.86764	4.35362	3.84549	3.95338	4.15481	3.92987	3.65711	4.04982	3.95516	4.26533	4.01446	3.73525	3.7138	3.9953	3.9662	3.7508	3.8506	3.899	3.951	3.5823	3.9426	3.5734	3.5986	4.0305	3.6316	4.3112	3.8101	3.8699	3.4923
MDM4	225740_x_at	4.3186	4.0349	4.0099	4.0421	3.9437	3.7813	3.85084	3.29006	3.66581	4.05719	3.93612	4.00831	3.66171	4.18018	4.15703	4.25858	4.04268	3.51168	4.22615	4.22687	3.87315	3.57164	3.87953	4.16589	3.85529	4.27802	3.69234	3.61193	3.7569	3.7497	4.0163	3.8268	4.0808	3.7636	4.077	3.9264	3.7375	4.0013	3.9332	3.8721	4.188	3.8738	4.1439	3.9507	3.7284	3.7313
PBXIP1	214177_s_at	4.1583	3.983	3.7731	3.6843	3.6821	3.6235	4.36732	4.20465	3.7749	3.55601	4.50645	4.19684	4.2123	4.23787	4.0226	4.15461	4.15681	3.66191	3.96379	4.17759	4.12057	4.41122	4.14677	3.90402	4.22952	3.97841	4.57314	3.87125	4.26905	3.6495	3.8223	4.0168	3.7274	3.2217	3.8109	3.6059	3.8621	3.7142	3.6944	3.6044	4.0968	3.5789	3.8472	3.4102	3.7011	3.4819
HNRNPDL	201993_x_at	4.4459	4.177	4.1644	4.1031	4.2869	3.8849	3.72003	3.69387	3.7837	3.65746	3.35892	3.82246	3.98955	4.05738	3.8783	4.17995	3.92684	3.7319	4.07765	3.59289	3.94565	3.9755	3.73925	4.19492	4.02748	3.82046	4.10373	3.73708	3.97686	3.5348	3.8436	4.0789	3.7957	3.9811	3.958	3.8881	3.6154	3.7921	4.0161	3.9701	4.1397	3.6203	4.3781	4.014	3.9481	3.7993
OXA1L	208717_at	4.0561	3.7374	4.1127	4.2076	4.0387	3.6932	4.44662	4.07059	3.72338	3.83359	3.90155	3.78071	3.77046	4.33322	3.63537	4.22033	3.94688	4.38649	4.55304	3.83093	3.73484	4.13728	4.09606	3.84864	4.23544	3.84537	4.00416	4.06747	3.92642	3.7932	3.9045	3.9962	3.7277	4.1385	3.7544	4.0048	3.5609	3.9922	3.5345	3.8346	3.6084	3.6372	3.7666	3.7855	3.6503	3.5575
LINC00623	229429_x_at	4.1029	3.9888	4.0535	3.7792	3.7921	3.9812	3.97205	3.42248	3.7875	3.81676	4.04439	3.92671	3.90662	3.73619	3.7682	4.04375	4.29211	4.13205	4.41886	4.03882	3.95482	4.00893	3.75091	3.88634	4.05183	3.91874	4.11633	3.56233	4.1005	3.7481	3.9615	3.8127	3.8709	3.3294	4.0841	4.0803	3.934	3.9537	4.0003	3.2941	4.2732	3.6669	4.2631	3.8658	3.932	3.9705
IL6R	226333_at	4.5544	4.0119	4.0849	4.3136	3.5888	3.9723	3.74217	4.1834	3.2436	4.65922	4.2259	4.04872	3.7431	3.69959	3.56782	3.7819	4.22878	3.46876	3.7912	3.82936	4.2953	4.41642	3.8065	3.49539	4.139	3.89905	3.84684	3.05791	4.03059	3.4221	4.4381	3.9638	4.2421	3.3766	4.4284	3.661	3.9479	3.9368	3.3945	3.5041	4.5455	3.7525	4.3981	3.8582	3.8714	3.9255
BAG6	210208_x_at	4.2259	3.6733	4.1066	3.513	2.9372	3.6631	4.03524	4.57392	3.43242	4.33212	4.11963	4.04575	3.57306	3.57082	3.42315	3.30635	3.83902	4.49614	4.82404	3.83354	3.63386	4.46439	4.24265	4.09112	4.16465	4.22973	3.91359	4.11112	4.4642	3.6695	3.7954	3.6889	3.9208	4.344	4.3702	3.6278	3.7716	4.1723	3.683	4.0189	3.6991	3.8841	3.4944	3.8137	3.4933	4.0376
CHPT1	221675_s_at	4.1157	3.689	3.6259	3.6194	3.2462	3.6444	3.69521	4.8037	3.51004	4.66479	3.65668	4.00918	3.86622	3.37832	3.18108	3.54975	4.0947	4.36738	5.09006	3.86756	4.12699	4.65944	4.16483	4.74593	4.09607	3.79146	3.54625	4.4571	5.07829	2.5294	4.0697	3.1931	3.8924	4.236	4.1709	3.8215	3.3674	4.3996	3.7651	3.9013	4.1821	3.8313	3.5002	3.4209	3.3412	4.254
ANXA11	206200_s_at	4.2922	4.0395	4.0688	4.0759	3.5648	3.826	4.37857	4.13635	3.3411	4.23412	4.18457	4.11459	3.83567	3.83192	3.36352	3.66113	3.8785	4.40758	4.51118	3.74648	4.02388	4.37696	3.81437	3.54543	4.40356	4.35727	4.48555	3.74677	3.96992	3.4108	4.3394	4.1733	3.4751	4.0727	3.9269	3.8283	3.6617	4.099	3.3885	3.6286	3.8169	3.6057	3.8171	3.491	3.4655	3.678
GNG2	224964_s_at	3.9826	3.9202	3.8911	3.4551	4.1213	3.515	3.81167	3.48278	3.76799	4.08812	4.35047	3.81849	4.00203	4.07419	4.12081	4.28878	4.42821	4.12989	4.3529	3.97264	4.03485	3.62651	4.10411	4.08596	4.34238	4.51751	4.29164	3.78801	4.07272	3.6806	4.0163	3.7035	3.4303	4.1581	3.8877	3.8861	3.5178	3.8651	3.518	2.9817	4.1262	3.6082	4.1511	3.6567	3.7656	3.6574
UBR2	212756_s_at	4.4268	4.0385	3.8358	4.3759	3.3715	3.8121	4.41133	3.99377	3.32704	4.31043	4.20124	3.75496	3.80088	3.90397	3.52411	4.22616	4.02729	4.05564	4.57536	3.8943	4.01237	4.37642	3.85496	3.57115	4.39935	4.27671	4.51686	4.16173	4.13396	3.3	4.2143	3.885	3.4472	3.8612	3.9193	3.4108	3.5314	4.0208	3.1911	3.566	4.235	3.5922	4.1017	3.3461	3.4889	3.7595
LRP10	201412_at	4.2937	3.9785	3.8934	3.7402	3.3449	3.704	4.5755	4.47978	3.13963	4.53891	4.3845	4.25201	3.85349	3.89653	3.25709	3.69363	4.17391	4.5488	4.76698	3.87467	4.38482	4.68077	4.10517	3.69578	4.49863	4.66939	4.52345	3.54319	4.38867	3.379	4.0981	3.9421	3.6242	3.7325	3.8788	3.4615	3.5773	3.7645	2.8709	3.53	3.8205	3.3261	3.5771	3.2757	3.4723	3.7604
NDUFB8	201227_s_at	4.0288	4.0078	4.1066	3.8315	4.1709	3.7062	4.45497	3.76677	3.75327	4.00883	3.93363	3.83383	3.67179	3.95312	3.88826	4.02867	3.9614	4.22093	4.43523	3.99286	3.8578	4.0977	4.00566	3.84642	3.86066	3.74367	3.95319	3.92173	3.74612	3.8136	3.834	4.0245	3.9055	3.9215	3.8717	4.191	3.7368	3.89	3.7457	3.5883	3.645	3.6304	4.1332	3.7617	3.8501	3.5916
USP3	221654_s_at	3.9497	3.77	3.5218	3.5911	3.7431	3.563	4.34205	4.04233	3.65168	4.51918	4.37482	4.00482	3.9756	4.07463	4.03964	4.24299	4.48778	4.09877	4.75996	4.44054	4.14059	4.56848	4.28383	4.09486	4.2916	4.60798	4.19637	4.30324	4.39127	3.4004	3.7888	3.4856	3.5899	3.2858	3.8331	3.7302	3.462	3.6973	3.0743	3.1255	3.7849	3.402	3.8355	3.2441	3.4787	3.5442
CSK	202329_at	4.1884	4.091	4.1386	4.2701	3.3652	4.066	3.72003	4.06952	3.40592	4.00411	3.73321	3.75444	3.82818	3.61805	3.57628	3.72914	4.04681	3.74183	3.87158	3.83823	3.85882	4.17948	3.83384	3.72924	3.6286	3.86175	3.67616	3.71882	4.14989	3.6058	4.3832	4.1303	4.0924	3.8898	4.1114	3.8796	4.0048	4.1516	3.8952	3.8604	4.0051	3.9076	3.8344	4.2036	3.9612	4.1404
KMT2E	226100_at	4.1157	4.2137	3.7646	3.9876	3.8312	3.9547	3.51277	4.04068	3.69082	3.9349	3.881	3.98856	3.89901	4.16621	3.96432	4.1146	4.24613	3.44552	3.50623	4.00542	4.20229	4.18498	3.70934	4.09112	4.11609	4.13285	3.83695	3.58986	4.15398	3.3838	3.8532	3.9352	4.1464	3.5636	4.1178	3.589	3.6745	3.769	3.8336	3.7581	4.3951	3.6534	4.1975	3.8298	3.741	3.9675
TGOLN2	212043_at	4.0379	3.8219	3.6803	4.0103	3.574	3.8104	3.92745	4.21199	3.7182	3.9349	4.18905	4.1339	4.04488	4.07727	3.92921	4.07168	4.26612	4.16088	4.25717	4.24658	4.14861	4.40861	3.89568	4.28112	4.22537	4.50491	4.18238	3.86296	4.28124	3.7054	3.7821	3.6168	3.8518	3.0574	3.8774	3.3925	3.6914	3.4813	3.564	3.5639	3.8697	3.5841	3.5271	3.6832	3.6796	3.8576
COX8A	201119_s_at	4.1174	3.9295	3.9874	3.8838	4.0188	3.8189	4.41941	4.22848	3.78446	4.1675	3.96011	3.95548	3.92827	3.9988	3.75279	3.67825	3.93533	4.41159	4.8492	3.76136	3.98247	4.39129	4.02838	3.70926	4.05049	3.74557	3.9161	3.85522	3.89688	3.7927	3.7065	3.9546	3.8828	3.8203	3.8412	4.0253	3.7042	3.8035	3.4148	3.5067	3.4966	3.7103	3.9968	3.5953	3.7143	3.5492
FYN	210105_s_at	4.0466	3.9997	4.0164	3.8287	4.0067	3.6869	4.47151	3.86128	3.87669	3.27943	4.04241	3.99781	3.80292	4.01355	3.7194	4.2694	3.97317	4.14867	4.06105	3.95021	3.89739	3.8951	4.11582	4.12945	4.41508	4.43474	4.42699	4.2624	4.17724	3.6585	3.5768	4.0017	3.6513	4.0264	3.6045	3.6719	3.5233	3.5608	3.6854	3.7194	3.5288	3.7819	3.8058	3.8386	3.602	3.5919
NLRC5	226474_at	4.4383	4.1889	4.2433	3.9743	4.2116	3.4767	4.03276	3.77538	3.63825	3.81522	4.10293	3.7015	3.21779	3.60532	3.69123	4.1794	3.90833	4.12773	4.73152	3.84497	3.92958	4.12907	3.79661	3.89118	3.9454	4.26181	4.63113	4.09857	4.09732	3.8327	4.2894	3.8943	3.4984	3.7026	3.6773	3.7015	3.5805	3.9819	3.758	3.7703	3.8056	3.5347	3.9206	3.6641	3.8442	3.3772
SRRM2	207435_s_at	4.3911	4.0037	4.087	4.2415	3.5568	3.8171	3.80298	4.10411	3.58325	3.78957	3.84165	3.93774	3.73618	3.81675	3.66981	3.9837	4.04144	4.11468	4.05665	3.97264	3.90189	4.21154	3.72402	4.01325	4.24016	4.0097	4.11959	3.88769	4.10736	4.0291	3.813	3.8655	3.8421	3.7174	3.5328	3.697	3.9017	3.9261	3.8338	3.8993	3.9351	3.8998	3.8062	3.6281	3.5962	3.8105
RP4-595K12.1	216570_x_at	4.3785	3.9298	4.1297	4.0287	4.3908	3.8189	4.08327	4.16234	3.40889	4.32727	3.50998	3.81849	3.33236	4.01584	3.74905	4.21501	3.54393	3.90283	4.28227	3.37657	3.84279	4.31872	3.96267	3.71352	3.75754	3.26643	3.59087	4.03727	3.91744	3.8926	3.9463	4.1468	4.181	3.2113	4.4184	4.1662	3.562	4.0586	3.6307	3.6917	3.6925	3.7484	4.46	3.8053	4.2317	3.759
SULT1A1	215299_x_at	4.5012	3.6249	3.8091	3.6546	3.2421	3.6103	4.17141	3.8712	3.34936	4.63978	4.27117	4.14584	3.88271	3.97826	3.61594	3.86713	4.4094	3.99288	4.30916	3.9598	3.98058	4.32868	3.77864	3.36291	3.72427	4.19138	3.73698	4.21713	3.75824	3.7867	4.6633	3.9753	3.6001	3.9741	3.7249	3.9497	3.2983	4.006	3.2196	3.4133	3.915	4.0708	4.4905	4.1893	3.4389	3.6694
CKAP4	200999_s_at	4.374	3.8728	3.9867	3.8203	3.6945	3.5801	4.34505	4.10831	3.32861	4.65363	4.50429	4.14584	4.19765	4.32029	3.38848	4.00605	4.2335	3.64463	4.34137	3.68364	4.55001	4.35492	4.26243	3.76605	4.41247	4.50193	4.57552	3.95665	3.96063	3.0194	4.2964	3.7186	3.4713	3.7867	3.7438	3.7041	3.6355	4.186	2.7749	3.2211	3.8785	3.37	3.8204	3.1715	3.4055	3.5634
RPS6KA1	203379_at	4.2758	3.8665	4.0232	4.061	3.3342	3.9769	4.44709	4.12862	3.41629	4.19084	4.18127	3.95638	3.77722	3.9726	3.30288	3.99057	3.94289	4.1969	4.7087	3.65677	4.25718	4.37589	4.09875	3.53721	4.2842	4.44641	4.3526	3.79922	3.78086	3.6261	4.2296	4.1489	3.6981	3.7717	3.8354	3.698	3.6072	4.0243	3.138	3.523	3.8325	3.5457	3.7722	3.4257	3.3094	3.775
IL16	209827_s_at	4.6148	4.2651	4.3857	4.0768	3.9864	3.7475	4.07367	3.52738	3.38798	4.12649	3.9041	3.83087	3.5447	3.74506	3.17938	3.88867	3.66339	3.90725	4.06017	3.3894	3.72471	3.91801	4.00107	3.60955	4.10838	4.11051	4.11687	3.43869	3.57241	3.7184	4.3025	4.1914	3.7678	4.1323	3.9963	3.98	3.7372	4.0612	3.7242	4.0056	4.0818	3.8126	4.3014	3.909	3.9235	3.7218
ABRACL	223361_at	4.8336	4.3725	4.2606	4.1164	4.3439	3.6807	4.07848	3.66207	3.76181	4.28284	3.36104	3.45641	3.71359	3.38826	3.72468	4.21128	4.07339	3.54689	4.79156	3.08129	4.07879	3.58832	3.77394	3.78063	3.84836	3.82465	3.44138	2.98557	4.01833	3.8224	3.6268	3.8915	4.1623	3.8194	4.426	4.2034	3.7517	3.9188	3.843	3.7394	4.2541	3.5616	4.7247	3.7772	3.8753	3.7587
EIF4EBP2	208770_s_at	4.4456	3.9939	3.9422	3.9462	3.1135	3.7831	3.82103	4.41343	3.82836	3.83662	4.07573	4.18455	3.86232	3.95694	3.51127	3.74029	4.02352	4.17088	4.34642	3.99006	4.10634	4.37161	4.09606	4.15966	4.15407	3.91651	3.95014	3.70696	4.13241	3.4048	4.0574	3.6875	3.8831	4.0619	3.9279	3.7334	3.5024	3.8941	3.5857	3.7033	3.7424	3.8629	3.6428	3.5665	3.3959	3.8914
PLEKHB2	201410_at	3.9151	3.7329	3.6844	4.0376	3.5823	3.852	3.93144	4.09514	3.69001	4.07402	3.96046	3.94139	3.8584	3.9988	3.89685	4.0758	4.26612	4.03271	4.42843	3.92106	3.89238	4.19651	3.8111	4.10416	4.17639	4.38221	3.87094	3.87656	4.07003	3.4823	3.9463	3.8604	3.8141	3.7071	4.0509	3.8537	3.8	3.8311	3.4181	3.6475	3.7571	3.6366	3.7412	3.6607	3.7334	3.8113
CUTA	221488_s_at	3.9557	3.8026	3.956	3.8807	3.9707	3.6951	4.50448	4.00226	3.88097	3.73198	3.80394	3.93911	4.00203	4.07419	3.75937	4.08574	3.72451	4.21177	4.35433	3.83823	3.90787	4.04294	4.26434	3.87116	4.14593	3.81086	4.28	4.20874	4.09732	3.8332	3.4651	4.0622	3.7818	3.9597	3.7189	4.0503	3.6943	3.7504	3.6275	3.6768	3.2716	3.6568	3.7669	3.8134	3.6964	3.4562
ASAH1	213702_x_at	3.9451	3.9461	3.8202	3.8736	3.9886	3.759	4.03709	4.02021	3.40493	4.28395	4.18367	3.803	3.96835	4.13955	4.14615	4.16568	4.49899	3.8644	4.22928	3.98443	4.34462	4.48582	3.76518	3.67657	4.04982	3.8871	3.74335	3.31479	3.96238	3.397	4.03	3.7949	3.7482	3.6807	3.9808	3.7356	3.8351	4.0861	3.2972	3.2776	4.2077	3.6304	4.1291	3.3751	3.6468	3.9329
HDGF	200896_x_at	4.0513	3.6476	3.9121	3.7554	2.8654	3.7037	3.81887	4.5229	3.5105	4.34818	3.92827	4.00875	3.72116	3.41976	3.0694	3.3193	3.64333	4.47504	5.15162	3.42722	3.74711	4.73254	4.09068	4.51849	3.81635	3.46012	3.89656	4.50621	4.83421	3.5255	3.9163	3.5519	3.8418	4.2469	4.3284	3.7019	3.5615	4.321	3.7486	4.0869	3.4637	4.0187	3.5226	3.7158	3.5543	4.0209
P2RY13	220005_at	3.9156	3.6852	3.753	4.0999	3.6487	3.8066	4.28184	4.20269	3.61101	4.06304	4.10103	3.87887	3.99044	4.25077	3.8783	4.3361	4.28967	4.05848	4.54928	4.28866	4.25131	4.5852	4.01308	3.82069	4.14969	4.23602	3.98279	4.00749	4.22557	3.2597	4.1519	3.8627	3.4639	3.1575	3.9993	3.7735	3.6738	4.1359	2.8936	3.4067	3.5713	3.2456	4.0054	3.0649	3.5058	3.8835
SON	214988_s_at	4.0646	3.8981	3.8738	3.8982	4.0326	3.7488	3.65875	3.6383	3.49801	4.16689	3.87804	3.77815	3.69284	3.79396	4.11032	4.17228	4.22513	3.7538	4.2541	4.05188	3.91035	3.7707	3.81893	4.05655	4.17884	4.27103	3.85339	3.80294	3.92463	3.6424	3.8003	3.8222	3.9138	3.6244	4.2015	3.663	3.7356	3.8738	3.7885	3.5887	4.2935	3.4727	4.346	3.8145	3.8325	3.7988
CEBPD	203973_s_at	3.5686	3.6183	3.9361	3.7911	3.1225	3.4937	4.8301	4.39635	3.65418	4.44545	4.61333	4.58374	4.13992	4.33872	3.85897	4.4157	4.5839	4.05905	4.3764	3.99846	4.62541	5.01896	4.15815	3.90775	4.89005	4.89749	4.22496	3.09377	4.3778	3.3363	3.8563	3.7943	3.5532	3.8281	3.5378	3.531	3.5893	3.5488	2.7951	2.7737	3.667	3.4119	3.2708	3.0426	2.9688	3.4515
SSU72	223051_at	4.1042	3.8654	3.8766	4.0291	3.7071	3.6834	4.34953	4.28013	3.63234	4.22893	4.20331	3.93774	3.8075	4.06714	3.77613	4.07227	4.04103	4.03329	4.10775	3.99613	4.0156	4.46941	3.96738	3.67032	4.44551	4.16948	4.32173	3.9466	4.07649	3.6776	3.9269	3.8261	3.4507	3.5965	3.6478	3.7603	3.4955	3.8233	3.3597	3.7311	3.7563	3.5932	3.7793	3.4172	3.5874	3.6112
NDUFA12	223244_s_at	4.3504	4.0644	3.9797	3.704	4.2446	3.6567	4.43261	3.7767	3.94678	3.92851	3.66615	3.77098	3.9334	4.12985	3.73198	3.97555	3.97447	4.06753	4.55989	3.74924	3.96585	3.78525	4.20426	3.71898	4.24251	3.59982	4.08325	3.94211	4.11889	3.4449	3.4893	4.0765	3.7536	3.8736	3.9262	4.1066	3.4494	3.5849	3.5485	3.6131	3.9191	3.4458	4.2168	3.7895	4.0481	3.2768
CSTB	201201_at	4.1366	3.9256	4.405	4.2256	3.7767	3.9388	4.23846	3.87305	3.4295	4.38912	3.78549	3.54922	3.79269	3.5652	3.23179	3.35746	3.86546	4.42837	4.78732	3.44166	3.87621	4.09446	4.0028	3.28814	3.8683	3.83653	4.05281	3.98093	3.57546	3.7173	4.1593	4.1479	3.7524	4.234	4.0286	4.1391	3.5254	4.0429	3.5051	3.8521	3.725	3.9552	4.2596	3.661	3.9189	3.4055
MED13	201987_at	4.2309	4.0172	3.7637	3.675	3.9173	3.6294	3.63936	3.76744	3.51693	4.06692	4.0513	3.84265	3.88848	4.16208	4.06435	4.30539	4.30735	3.88246	4.4561	4.23912	3.95675	4.14482	3.90921	4.0088	4.1045	3.95625	3.90983	3.78111	4.13654	3.3465	3.9303	3.8358	3.7902	3.4836	3.8895	3.776	3.4974	3.7065	3.5238	3.4459	4.2752	3.6155	4.2058	3.6096	3.72	3.7529
RAF1	201244_s_at	4.1715	3.8387	3.9274	3.8925	3.5902	3.6763	4.21026	3.91262	3.29478	4.32997	4.34592	3.94276	3.96288	4.07243	3.65515	4.41106	4.18932	3.79116	4.42297	3.9802	4.12998	4.36786	4.12375	3.97522	4.33523	4.41862	4.15717	3.70829	4.06299	3.5525	4.2369	3.7766	3.6166	3.4703	3.784	4.0513	3.5311	4.0586	2.9195	3.5828	3.9071	3.4104	3.6461	3.1802	3.3099	3.7719
ANP32A	201051_at	4.4738	3.998	3.8321	3.6909	3.4543	3.9282	3.75799	4.1125	3.88595	3.42888	4.12962	3.92255	4.20615	4.09819	3.99303	3.99057	4.46881	3.78294	3.81328	3.98396	4.01975	3.96631	3.76044	3.87605	4.14404	3.94642	3.70182	3.41621	4.16818	3.6237	4.403	3.7395	3.9146	3.3773	3.792	3.7325	3.8292	3.9997	3.6864	3.6858	4.0518	3.7929	3.8596	3.5142	3.6104	4.1244
TRAFD1	242497_at	4.585	4.053	4.2208	4.4695	3.6106	3.9328	4.15102	3.77604	3.57974	3.51676	4.21626	3.95729	4.17065	3.99601	3.34689	3.97113	3.90424	3.24869	4.1848	3.57179	4.05474	3.98533	4.05959	3.60955	4.35711	4.20382	4.50066	3.35503	4.03835	3.5506	4.356	3.9939	3.7323	3.8885	3.8767	3.9877	3.3063	3.8538	3.2641	3.8493	3.9483	3.7163	3.8113	3.4966	3.4858	3.8779
RPS21	200834_s_at	3.6148	4.0598	3.9627	3.1122	5.1339	3.1424	4.87639	3.92993	3.94064	4.07467	3.76561	3.50603	3.78084	4.46822	4.68646	4.95402	4.18932	4.081	4.97535	4.19758	3.94274	3.95492	4.6356	3.90402	4.38559	4.07835	4.28	4.3911	4.22751	2.9077	3.2212	3.4486	3.7508	3.1994	3.6732	3.76	2.8989	3.9054	3.4789	2.8564	3.7121	3.2908	3.8408	3.3372	3.9901	3.0785
NOP10	217962_at	3.7865	3.6415	3.4694	3.569	3.6049	3.8251	4.24436	4.22655	3.80188	3.87777	4.13521	3.97301	4.15317	4.29258	3.93276	4.13446	4.23892	4.0726	4.66136	3.8993	4.22562	4.7246	4.23193	3.66844	4.43937	4.17697	4.146	3.81711	3.89383	3.5843	4.2143	3.7308	3.7245	3.5433	3.8717	3.861	3.6139	3.6465	3.0562	3.3522	3.7365	3.6596	3.2923	3.3976	3.5892	3.834
LINC01000	227129_x_at	4.1876	3.8049	3.7213	3.7774	3.6895	3.8001	4.24863	4.44988	2.97914	4.01823	4.33813	3.93865	3.78704	3.76863	3.65944	4.33217	4.18745	3.23871	3.41976	4.20163	4.36576	4.92832	4.18164	3.52132	4.44908	3.9944	4.47199	4.13197	3.89871	3.5646	4.4671	3.7936	3.7618	3.556	4.0385	3.938	3.588	4.0731	2.9883	3.8223	3.7297	3.7903	3.8628	2.9952	3.3976	3.6746
UTRN	225093_at	4.3434	3.9284	4.0671	4.1724	3.6848	3.7486	3.68184	3.68194	3.67159	3.73198	3.71051	3.68031	3.78858	3.87901	3.99424	4.23407	3.95481	3.99348	4.17995	4.06038	3.8701	3.79406	3.70863	4.09626	4.1371	4.04546	3.95136	3.97764	3.95479	3.6834	3.7455	3.9036	3.9507	3.8595	3.8884	3.8027	3.6172	3.8756	3.7218	3.5133	3.8309	3.7654	4.3084	3.8617	3.7045	3.7138
TRAPPC1	225294_s_at	4.195	3.8077	3.8438	3.8746	3.5394	3.7198	4.49327	4.08078	3.80113	4.14132	4.11429	3.96988	4.07768	3.88805	3.44853	3.61098	4.01131	4.06301	4.29054	3.79603	3.88381	4.2534	3.94308	3.67283	4.07906	3.57024	4.12285	4.05505	3.94893	3.7122	4.1246	4.0086	3.7527	3.9334	3.8806	3.9385	3.6238	3.8947	3.47	3.6278	3.7491	3.5724	3.9713	3.6439	3.6936	3.5518
PARK7	200006_at	4.2418	4.066	4.0975	3.9312	4.2389	3.6586	4.29067	3.90962	3.68062	3.98575	3.83632	3.54442	3.79986	3.67486	3.7194	3.91843	3.81645	4.13097	4.5661	3.63719	4.03712	3.89137	3.78932	3.56847	3.88345	3.92488	3.86965	3.93139	3.94657	3.7462	4.239	4.272	4.0134	4.0161	3.7209	3.8949	3.498	4.0156	3.3609	3.6851	3.867	3.8368	3.9791	3.4983	3.6323	3.573
FAM134A	221984_s_at	4.2761	3.8131	3.6839	3.8019	3.2836	3.571	4.01657	4.59015	3.58018	4.42339	3.98956	4.03209	3.75104	3.78431	3.12588	3.45455	3.79105	4.37332	4.99389	3.60394	3.82553	4.25456	4.32064	3.84031	4.30517	3.89735	4.09712	3.8588	4.39213	3.5184	3.783	3.6739	3.825	4.1086	4.2351	3.5876	3.8045	3.9472	3.6145	3.4787	3.8596	3.6906	3.8861	3.3317	3.5532	3.715
FAM120A	200774_at	4.1833	3.8887	3.826	4.0563	3.7193	3.7514	4.03647	3.7352	3.52835	4.17772	3.87024	3.88315	3.83018	4.00157	3.9041	4.21874	4.27987	4.3494	4.34787	4.16272	3.90837	4.30981	3.71984	3.88903	4.17392	4.28323	3.9768	3.88711	4.05209	3.3886	4.0321	3.701	3.8689	3.628	3.7602	3.6676	3.4745	3.8425	3.3586	3.3093	4.0895	3.3749	3.8014	3.5618	3.6837	3.8476
GPSM3	204265_s_at	4.0327	3.7664	3.7946	4.1034	3.5729	3.8086	4.48107	4.14864	3.42804	4.27446	4.25586	4.12709	3.84361	3.89404	3.66616	3.65408	4.02268	4.23355	4.54677	3.82202	4.00634	4.65592	3.99935	3.45451	4.31749	4.00865	4.15398	3.67755	4.11785	3.6261	4.1337	3.7772	3.6604	3.3785	3.8153	3.9659	3.5757	3.9273	3.2234	3.4062	3.8177	3.5276	3.7856	3.4402	3.6372	3.7687
FAM65B	206707_x_at	3.71	4.0734	4.1823	4.4931	3.2831	4.1259	4.19097	4.10201	3.16091	4.2795	4.2754	3.83186	3.61372	3.89951	3.72906	3.83419	3.88637	4.07091	3.81328	3.63778	3.94952	4.35979	3.68023	3.61997	4.35602	4.33859	4.56837	3.59416	3.93416	3.2448	4.1787	4.1091	3.6631	3.4212	3.8309	3.6483	3.5854	4.1404	3.334	3.7017	4.0528	3.6694	4.0942	3.6332	3.6075	3.808
EIF5	208706_s_at	4.0854	3.9528	3.8852	4.0631	4.2476	3.7318	3.87591	3.68264	3.54284	3.74255	3.66486	3.77355	3.74522	4.11539	3.99473	4.41106	4.05955	3.3643	4.35863	3.91367	3.9286	3.83812	3.92745	4.08972	4.11866	4.32009	3.81763	3.95553	3.96587	3.7059	3.8432	3.8297	3.7252	3.7983	3.9617	3.74	3.5074	3.8317	3.6932	3.602	3.8847	3.6297	4.2408	3.708	3.7018	3.6819
POLR2B	1555837_s_at	4.1919	4.0189	3.7862	3.8291	4.1003	3.5523	3.69677	3.76544	3.5727	4.15903	3.86315	3.81998	3.77098	3.98576	4.06227	4.18812	4.25044	3.75029	4.2564	3.9598	4.10027	3.73286	3.90799	4.14079	4.09607	4.25164	3.67468	3.76912	4.06407	3.6072	3.7838	3.7943	3.8941	3.7684	3.8224	3.6251	3.6049	3.7329	3.7154	3.6155	4.103	3.598	4.134	3.7901	3.725	3.6038
PNISR	212176_at	4.1459	3.9359	3.843	3.9342	3.9434	3.5165	3.71849	3.579	3.47553	3.92922	3.75152	3.84168	3.60556	4.14627	4.18898	4.48187	4.33397	3.51829	4.11285	4.31989	3.89939	4.30701	3.97675	4.16545	4.26986	4.21706	3.86057	4.02086	4.16312	3.4175	3.6964	3.7232	3.9265	3.4	4.0477	3.621	3.6292	3.5948	3.7308	3.3299	4.1702	3.5961	4.1838	3.7182	3.5845	3.6302
DICER1	212888_at	4.5074	4.3066	4.1356	4.0263	3.9462	3.8342	3.78765	3.56225	3.4207	4.24159	3.85526	3.89169	3.67569	3.89404	3.92717	4.38192	4.3316	3.68194	4.24329	4.06837	3.74934	4.35058	3.82284	4.12853	4.02817	4.14914	3.72559	3.75639	3.88218	3.4956	4.0806	3.9307	3.6796	3.66	4.0414	3.665	3.5153	3.7458	3.2976	3.1841	4.1586	3.5154	4.2551	3.6259	3.4889	3.5462
SELENBP1	214433_s_at	4.726	3.3899	2.9578	3.4843	1.8401	3.3843	2.8279	5.41948	2.50778	5.32946	2.66733	4.08761	2.73795	1.91774	1.28813	2.6595	2.61208	4.77699	5.6914	2.85131	3.95675	5.27738	4.47785	4.03433	3.76	3.79024	3.21171	5.38935	5.15415	3.0992	4.3442	3.8971	3.7856	4.9027	4.4754	3.5629	3.713	5.1816	4.679	5.2808	3.9354	4.4725	4.0957	4.463	3.4783	4.6167
CTC-510F12.4	233217_at	4.8238	4.6962	4.4337	4.2038	3.7477	4.3648	4.01845	3.37794	3.26615	4.99023	4.45969	3.98989	4.42124	4.29371	3.85817	2.71332	4.39391	4.26438	5.09307	4.54392	4.18722	5.03053	3.94009	2.57929	4.52108	2.93404	3.72988	3.85044	4.10999	2.6293	4.7295	4.1163	2.8357	3.7636	4.2509	4.4989	3.7917	4.6508	0.673	1.6924	4.5465	3.9215	4.38	0.9517	3.4022	4.4808
TNFAIP8L2	223583_at	4.0954	3.9345	3.6103	3.8644	3.9208	3.9083	4.2834	4.01014	3.59763	4.2795	3.99024	3.75548	3.80292	3.89105	3.51534	3.71489	3.84994	4.49698	4.92118	3.48547	3.61449	4.25398	3.75227	3.53515	3.736	3.79633	3.91359	3.85343	3.69097	3.6928	4.218	3.9183	3.8204	3.7364	4.0052	4.2631	3.8305	4.3979	3.2332	3.39	3.7609	3.5874	3.9124	3.5411	3.8768	3.8038
NATD1	226657_at	4.4821	4.0014	3.7933	3.8168	2.9877	3.6097	4.20972	4.97882	3.52562	4.25074	4.24728	3.97613	4.20653	3.74837	3.53316	3.47161	4.09789	3.57889	4.31655	3.924	4.29149	4.24816	4.24411	3.52271	4.24192	3.87736	4.18809	3.4506	3.95245	3.3151	4.361	3.8065	3.7957	3.91	3.7598	3.2206	3.3834	4.2514	3.6643	3.7805	4.0222	3.6114	3.4137	3.4213	3.5726	3.9229
OGFRL1	226810_at	4.3186	4.0461	3.8884	3.9998	3.9119	3.9579	3.68579	3.64988	3.46083	4.5347	4.07767	3.82346	3.95832	4.1571	4.1674	3.82724	4.30803	3.34022	4.33992	4.23794	4.1007	4.01922	3.75568	4.02113	4.37007	4.17088	3.3627	3.22801	3.90841	3.3233	4.1922	3.7415	3.8993	3.5959	3.9907	3.907	3.5527	3.9701	3.0991	3.2745	4.1708	3.5086	4.2036	3.3302	3.6133	3.857
KCNJ2	206765_at	3.7155	3.7202	3.5821	4.2645	3.4317	3.8598	4.40033	4.22704	3.38195	3.47349	3.98715	3.97925	4.02449	4.30575	4.0581	4.79946	4.37924	3.98455	4.68836	4.23912	4.52657	4.72418	4.29136	3.97116	4.52688	4.2662	4.29115	3.96939	4.33842	3.1401	4.0307	3.7415	3.4812	2.7336	3.4669	3.207	3.6044	3.6898	2.9058	3.5133	3.8084	3.4751	3.8705	2.9344	2.9978	3.7684
PFKFB3	202464_s_at	3.5942	3.7374	3.3652	3.5661	3.1809	3.8716	4.13553	4.48383	3.49195	3.55693	4.02912	4.17875	4.16591	4.41954	3.8611	4.33561	4.5119	4.00353	4.68037	4.13717	4.72075	4.69709	4.36281	3.84309	4.59795	4.1821	3.95014	3.36009	4.28124	3.2327	3.8926	3.7896	3.6919	3.3243	3.8738	3.4714	3.6555	3.5753	3.2281	3.4142	3.8097	3.626	3.5831	3.0705	3.4413	3.7934
STK10	40420_at	4.2248	3.853	3.9303	4.078	3.1778	3.8782	4.03966	4.22436	3.56679	4.06501	4.25955	3.98067	3.77046	3.58048	3.669	3.98552	3.98692	4.24985	4.19762	3.92957	3.73649	4.29048	3.86928	3.46779	4.23367	4.20811	4.28249	3.52414	4.0529	3.7835	4.118	3.9248	3.3889	3.752	3.9778	3.6203	3.8666	3.9817	3.3278	3.6973	3.8612	3.6894	3.6629	3.5632	3.4571	3.7696
RNASE2	206111_at	3.2835	3.381	3.9962	3.4883	4.3289	2.6885	4.11403	4.57126	3.3239	4.08365	3.96501	3.89641	3.76733	4.11496	4.00585	5.22168	4.89296	4.5768	5.5728	4.82326	4.39443	4.56614	4.65799	3.40718	4.24486	3.5364	3.32452	5.14363	4.52695	2.7071	4.0373	2.6673	2.6018	3.3853	3.601	4.3238	3.0348	4.1932	4.3077	3.7251	3.3329	3.3857	3.9949	2.0936	3.205	3.2352
CST3	201360_at	4.0723	3.5656	4.0866	4.1513	3.3316	3.6396	4.59576	4.43992	3.65876	4.49726	4.20065	4.24277	4.05519	3.98107	3.58049	3.45546	3.86453	4.01878	4.46742	4.06082	4.15867	4.3684	3.73856	3.44209	4.32084	4.07183	4.0585	4.13	3.78613	3.4743	3.888	4.0149	3.6675	4.3232	3.812	3.9869	3.6919	3.5904	2.8671	3.0268	3.6019	3.4304	3.7119	3.6445	3.7502	3.1664
ATP6V1B2	201089_at	3.5394	3.5091	3.3539	4.0044	3.4244	3.7241	4.11462	4.15017	3.53787	3.94409	4.29078	4.14822	4.11879	3.98201	3.87882	3.4955	4.2335	4.26093	4.43047	3.8923	4.35996	4.28728	4.04685	3.72442	4.35167	4.27365	4.11196	3.49419	4.11261	3.5455	3.9996	3.7563	3.8086	3.5422	3.9996	3.9297	3.9536	3.9676	3.3438	3.6563	3.455	3.5906	3.4219	3.3827	3.5208	3.9403
LEPROTL1	202594_at	3.8413	3.9032	3.8021	4.2111	4.1862	3.5385	3.56423	3.96568	3.82058	3.50535	3.83442	3.84412	3.75947	4.08515	3.97936	4.53193	4.21965	3.66788	4.49045	3.64553	3.88381	3.80203	4.09122	4.30027	4.15094	4.27845	3.67246	3.20851	3.94245	3.6859	3.6719	3.9991	3.7747	3.6254	3.6695	3.7646	3.6733	3.8286	3.5704	3.8399	3.8321	3.825	3.9097	3.8503	3.7237	3.5854
FOXP1	224838_at	4.2643	4.077	3.9523	3.9819	3.966	3.8574	3.6499	3.79636	3.60023	3.79817	3.49798	3.83677	3.84361	3.91237	3.69243	4.13389	3.88729	4.04537	4.25487	3.68653	3.60961	3.99162	4.08744	3.92937	3.92065	3.54367	4.16298	3.86178	4.00708	3.5753	3.783	3.8687	3.9889	3.5777	3.9279	3.1924	3.6887	3.9115	3.9998	3.6928	4.0194	3.677	3.9615	4.0443	4.0503	3.7427
FNBP1	212288_at	3.9385	3.6601	3.6857	3.9762	3.1235	3.6683	4.06158	3.89206	3.85617	3.69729	4.16921	4.07518	4.00999	3.77026	3.82689	4.11688	4.09869	3.85789	4.07765	4.08774	4.02617	4.05633	4.26051	4.07418	4.13077	4.3704	4.21277	3.77671	4.34335	3.8156	3.8806	3.7357	3.6124	3.8203	3.8365	3.5393	3.6718	3.8425	3.4527	3.6507	3.6323	3.6481	3.8272	3.5279	3.5487	3.6032
TNFRSF10B	209295_at	4.4948	4.0618	4.1053	3.94	3.9569	3.6348	4.07728	3.87428	3.57887	3.89755	3.81055	3.75027	3.83118	4.22048	3.88669	4.15238	4.08227	3.41304	4.40992	3.97122	4.00959	4.48335	3.65418	3.58783	4.09282	3.97034	3.6057	3.82628	3.99859	3.4902	4.2741	3.8345	3.5525	3.5777	3.7391	3.9911	3.4344	3.9715	3.1846	3.7129	3.9791	3.5789	3.7941	3.6969	3.798	3.4993
XRN1	225814_at	4.1033	3.7838	3.6103	3.9105	3.9087	3.458	3.76844	3.51478	3.59546	4.13145	3.97751	3.9739	3.77306	4.24296	4.17727	4.25962	4.24037	3.93286	4.56548	4.15857	3.95097	4.2713	3.97734	4.20879	4.03768	4.09329	3.81629	3.95107	4.28357	3.6939	3.811	3.5504	3.8025	3.3133	3.8052	3.5834	3.4683	3.5529	3.5454	3.2297	4.1145	3.599	4.1332	3.4293	3.4925	3.6128
HNRNPM	1555844_s_at	4.1655	3.9489	4.1734	4.301	3.7045	3.526	3.73076	4.00452	3.67035	3.69812	3.75959	3.90064	3.74522	3.79075	3.62286	4.18866	4.04061	4.07316	4.27015	3.71907	4.07259	3.6567	4.04907	4.05942	4.11545	4.41704	4.26139	3.77229	4.06407	3.6212	3.4268	3.9721	3.7102	4.193	3.7376	3.4272	3.5352	3.7296	3.8088	3.6127	3.8068	3.5806	3.949	3.7752	3.5789	3.3847
BAG1	202387_at	4.6797	3.7846	4.021	3.7535	2.7252	3.5639	4.03956	5.01591	2.6162	4.31752	3.62215	3.80901	3.36862	3.02299	2.72259	2.81527	3.34956	5.028	5.22013	3.47948	3.46303	4.63065	3.72889	3.37449	3.89695	3.84479	3.46896	4.5005	4.27328	3.3814	3.9666	3.8088	4.2387	4.7678	4.2199	3.5963	3.5306	4.4735	4.0353	4.4165	3.7922	3.9292	3.5092	3.9171	3.6024	3.9451
TP53INP1	225912_at	4.1982	3.8699	3.696	3.7679	3.6911	3.5275	3.82604	4.00902	3.2308	4.21147	4.19412	3.96854	3.99268	4.18426	3.95537	4.47921	4.31079	3.58442	4.22458	4.14392	4.17239	4.40861	4.02556	4.05703	4.45518	4.41308	4.05793	3.91143	4.24245	3.3479	4.0318	3.7498	3.789	3.0705	3.812	3.64	3.4617	3.6209	3.3512	3.2693	3.9468	3.4228	3.9839	3.2671	3.0758	3.6077
STX3	235483_at	4.2452	3.6601	3.7595	3.9283	3.409	3.7836	4.23577	3.78329	3.13366	4.42288	4.39593	3.88648	3.83467	4.17444	3.78035	4.34733	4.1652	3.83024	4.46676	4.20203	3.99328	4.75324	3.95972	3.85306	4.2472	4.36467	4.26926	4.00534	4.05318	3.1522	4.3922	3.814	3.4279	3.2334	3.5246	3.9195	3.5831	3.9223	2.9838	3.3727	3.9093	3.455	3.7045	2.8885	3.328	3.691
SIGLEC10	1552807_a_at	4.4834	4.0569	4.0681	3.9155	3.8156	3.8845	4.43261	4.11355	3.55718	3.66431	4.31943	3.93315	3.41002	4.26124	3.43142	3.79551	4.23856	4.52887	3.67425	3.97312	4.02938	4.52245	3.66509	3.26676	3.17604	3.62127	4.19997	3.33377	3.36259	3.7281	4.4431	3.8958	3.5426	3.8621	3.9654	3.559	3.6113	4.3313	3.6165	4.0435	4.0596	3.7502	4.0244	3.2728	3.3152	3.4689
FGD3	227811_at	4.0992	3.8204	3.8762	3.8434	3.8872	3.5251	4.45358	4.0549	3.32075	4.64975	4.30408	3.92625	3.5139	3.62167	3.56652	4.05927	4.04929	4.06188	4.54363	3.77065	4.02067	4.28785	3.88949	3.70804	4.01171	4.50826	4.24553	4.07005	3.83337	3.7694	4.2378	3.917	3.3123	3.5852	3.7106	3.8756	3.401	3.9914	3.1316	3.633	3.8101	3.4828	3.6744	3.2994	3.398	3.4661
SLC7A7	204588_s_at	3.8709	3.7057	3.7125	3.6478	3.6932	3.5193	4.25182	4.20514	3.7932	4.20737	4.13862	4.07975	3.93665	3.94593	3.83477	3.80404	4.37596	4.41779	4.47931	4.08029	4.121	4.43754	3.47229	3.70131	3.6988	4.26357	4.04367	4.07056	4.17322	3.6116	3.815	3.7789	3.6665	3.7159	3.7427	3.8742	3.5673	3.593	3.1384	3.226	3.6531	3.1699	3.8659	3.4734	3.7967	3.5805
TLR1	210176_at	4.3605	3.768	3.6762	4.0035	3.3761	3.7928	4.19872	4.17341	3.25354	4.54263	4.22677	3.82494	3.88464	4.16456	3.82852	4.10773	4.3601	3.67973	4.27168	4.12146	4.24896	4.4744	4.1025	3.6425	4.22596	4.40313	3.83297	2.9311	4.0936	2.9973	4.2183	3.6681	3.5048	3.4128	4.0311	3.698	3.5546	3.9892	2.8807	3.0353	4.1161	3.2912	4.0458	3.3762	3.7234	3.8221
STK38	202951_at	4.2897	4.2201	4.0465	3.9832	3.8669	3.6186	4.04448	4.04288	3.48118	4.16024	3.64584	3.82544	3.5139	3.69445	3.71086	3.98808	3.87153	3.68489	4.12467	3.71568	3.85212	4.0199	4.00966	3.95119	4.09607	4.08584	3.9798	3.55205	3.79727	3.4743	3.8779	3.8624	3.7422	3.9211	4.14	3.6186	3.4671	3.7994	3.6329	3.4445	4.0798	3.6703	4.2055	3.7254	3.639	3.7165
ATP5L	208746_x_at	3.399	3.4665	3.5513	3.4155	4.3043	3.2466	4.5966	4.05816	3.71221	4.11777	3.98406	3.72927	3.74363	4.1932	4.21463	4.45685	4.22441	4.29167	4.95988	3.96457	4.05205	4.28728	4.38145	4.11156	4.18252	3.93431	4.24603	4.36366	4.21144	3.3615	3.6742	3.5742	3.4608	3.7674	3.5218	3.854	3.2632	3.9727	3.2204	3.4222	3.3858	3.6089	3.368	3.2375	3.4723	3.3162
PAIP2	222984_at	4.1	3.8587	3.5999	3.7745	4.064	3.5421	3.71541	3.82472	3.64666	3.97338	4.11083	3.73191	3.73938	4.02997	4.11903	4.30589	4.34977	4.00471	4.38345	3.63719	3.97299	4.04697	3.57846	4.05607	4.35711	4.29232	3.95197	3.49265	4.09838	3.3601	3.8456	3.7377	3.6839	3.7426	3.9396	3.9272	3.5974	3.8962	3.3375	3.3199	4.1187	3.4152	4.1082	3.3282	3.5092	3.639
KHDRBS1	200040_at	4.4482	4.1244	4.126	4.1823	4.0326	3.7963	3.26433	3.68194	3.52562	3.76824	3.51142	3.85773	3.82517	3.89802	3.76165	3.96798	3.95481	3.586	3.91988	3.34911	3.80485	3.69057	3.96562	3.87442	4.04106	4.01964	3.78646	3.52754	3.83528	3.7555	3.8007	3.9337	3.9293	4.1157	4.0023	3.8045	3.657	3.9423	3.7613	3.7983	4.0145	3.6779	4.2745	3.8378	3.7059	3.6558
MAP3K2	226979_at	4.3581	3.8824	3.8848	3.9019	3.2398	3.7323	4.28704	4.03793	3.31549	4.63761	4.01235	4.00088	3.9958	4.02543	3.61467	3.94952	4.11806	4.18343	4.28152	4.05457	4.10764	4.45432	4.02838	3.10099	4.10127	3.41566	3.79261	3.93929	3.96761	3.2121	4.2155	3.5687	3.6297	3.5831	3.9197	3.4222	3.529	3.9855	3.2682	3.6587	4.2606	3.2797	3.8826	3.3383	3.6967	3.8896
CD300LF	1553043_a_at	4.4667	4.2308	4.2174	3.9689	3.8684	3.6927	4.44476	3.95639	3.24415	4.34872	3.83709	3.69122	3.37822	3.90447	3.60835	4.13671	4.08348	4.03329	3.88356	3.85477	4.08144	4.33254	3.77797	2.70569	3.64202	4.29016	3.9161	3.86296	3.46064	3.4218	4.3818	3.9301	3.469	3.7036	3.9509	4.1538	3.5213	4.1175	3.2149	3.6399	3.9662	3.4159	4.0209	3.4293	3.5933	3.7263
GYG1	211275_s_at	3.5103	3.2957	3.3942	3.3378	3.2535	3.1656	4.14071	4.46757	3.76142	3.74659	4.49369	4.09502	4.06584	4.35039	4.06274	4.2198	4.81248	4.50366	5.10164	4.43917	4.68232	4.13602	4.64629	3.67408	4.43269	4.5972	4.32409	4.0198	4.48015	3.3987	3.854	3.4595	3.3196	3.3485	3.3998	3.4249	3.4388	3.9328	3.0443	3.0882	3.3363	3.2892	3.391	2.8207	3.3649	3.407
TLR8	229560_at	3.9626	3.8192	3.6658	3.8083	3.6017	3.7831	4.3624	4.0765	3.53425	4.15477	3.97439	3.98989	4.06712	4.16001	3.87038	4.5799	4.51816	4.16826	4.91195	4.25518	4.35705	4.34132	4.0966	3.4733	4.26698	4.51714	4.15292	3.83175	4.04715	2.9834	4.0735	3.6325	3.4015	3.487	3.6445	3.3761	3.419	3.9039	2.6207	3.0882	4.0291	3.2692	3.4214	3.0177	3.093	3.6752
ESYT1	208858_s_at	4.555	4.1521	4.25	4.4665	3.8171	3.9062	3.73153	3.78657	3.66125	3.37868	3.24233	3.77508	3.75263	3.76536	3.37475	3.94116	3.01357	4.25599	4.18157	3.34984	3.48786	3.25616	4.05351	3.54132	4.10773	3.97142	4.20767	3.73902	3.76893	3.7227	3.773	4.1035	3.8065	4.2018	3.9539	3.5343	3.6676	3.9853	4.0052	3.85	3.7943	3.912	4.014	4.0578	3.8801	3.6956
DENND4B	202860_at	4.1358	3.8927	3.8017	3.8922	3.6854	3.8788	3.76546	3.90359	3.57667	3.92065	3.74097	3.72927	3.69888	3.56833	3.59176	3.89866	3.96795	4.1185	4.22693	3.78798	3.69966	3.73203	3.4698	3.88256	3.97258	4.29146	3.93477	3.61052	3.72706	3.8704	4.0081	3.9032	3.8068	3.7769	3.8587	3.8926	3.7858	3.8298	3.819	3.869	4.0984	3.587	3.7316	3.8148	3.8247	3.7948
RBM3	208319_s_at	4.1435	4.1853	4.1989	4.0373	4.334	3.8101	3.71849	3.46487	3.4793	4.21673	3.42987	3.80801	3.90424	4.16042	3.94938	3.97429	3.83377	3.43157	4.36434	3.40773	3.95049	3.99857	4.07112	3.90349	3.58756	3.8442	3.27069	3.59058	3.6804	3.6263	3.7201	3.7137	3.88	3.5199	4.081	4.0134	3.5857	3.7557	3.7323	3.7364	3.9643	3.5576	4.4316	3.8633	3.732	3.7019
UQCR11	202090_s_at	3.7354	3.9394	3.7667	3.1907	4.5014	3.4182	4.21518	3.70154	3.59024	4.68264	3.69923	3.34552	3.28207	3.99322	4.00825	3.89799	4.04516	4.44757	4.97348	3.86041	3.71053	4.30365	3.8019	3.72924	3.64647	3.94532	3.70472	4.16366	4.09041	3.2785	4.0046	3.6458	3.9644	3.7603	3.959	4.1453	3.4207	4.1516	3.4786	3.3527	3.9672	3.4838	3.5146	3.3853	3.8059	3.6324
TUG1	212725_s_at	3.983	3.7532	3.7671	3.8807	3.997	3.7488	3.96038	3.70778	3.4994	4.12587	3.7624	3.79846	3.75316	3.99089	3.83748	4.12541	4.10979	3.74395	4.43047	3.87518	3.90289	4.05966	3.8839	4.00384	3.90514	4.16052	3.79942	3.89061	3.90235	3.5271	3.8504	3.832	3.6411	3.3816	3.7466	3.8491	3.6002	3.9472	3.6233	3.4881	3.9589	3.4831	3.8906	3.6669	3.713	3.7313
METTL7A	207761_s_at	3.996	3.9647	3.8659	4.0741	3.8484	3.5202	3.73076	3.97893	3.69163	4.19203	3.83327	3.77662	3.79218	3.74617	3.71793	4.07345	4.27425	3.83885	4.07939	3.98114	4.01098	3.76338	3.36751	3.97471	3.78926	4.02016	4.00357	3.65921	3.96877	3.4185	3.7527	3.7583	3.8397	4.0845	4.0881	3.8104	3.5194	3.5537	3.7112	3.6761	4.103	3.4086	4.0918	3.743	3.5517	3.628
RNF144B	228153_at	4.139	3.986	3.7659	3.9746	3.452	3.7849	4.03771	3.8061	3.64749	4.21147	4.13862	4.17137	3.96197	4.00804	3.91286	4.08807	4.48748	3.73404	4.08026	3.9938	4.3198	4.4664	3.73994	3.85747	3.99507	4.08484	3.62191	3.54837	3.79792	3.2715	3.7759	3.5994	3.897	3.4893	3.8731	3.5094	3.6726	3.8511	3.4211	3.194	4.0054	3.3771	3.5703	3.6706	3.3218	3.9016
NSA2	201922_at	4.2152	3.8956	3.9028	4.5838	5.1624	3.4007	4.08087	3.5266	3.59068	3.67284	3.10285	3.68904	3.64475	3.88253	3.92997	4.40686	3.82561	3.56618	4.22772	3.44644	3.8757	3.4256	4.10944	4.21481	4.32639	3.22002	3.59869	3.56525	3.55861	3.0988	3.7109	4.065	3.6366	3.8828	3.7981	4.1765	3.4116	4.1233	4.3237	3.5286	3.8701	3.2632	4.3066	3.7951	3.8172	3.7488
MAPK14	202530_at	4.0496	3.7917	3.416	3.7726	3.5743	3.9278	4.05428	4.39291	3.4295	3.70313	4.16709	3.94231	4.14837	4.09081	3.5956	4.11859	4.47343	3.67899	4.48522	3.84445	4.3534	4.04965	4.30631	3.74954	4.4572	4.57254	4.28438	3.65715	4.14272	3.2975	4.2765	3.8834	3.5802	3.6827	3.2599	2.8767	3.6213	3.9411	2.4132	3.4961	3.9916	3.4614	3.493	3.2914	3.5674	3.8116
TRAM1	201398_s_at	4.0288	3.9029	3.9874	3.9439	4.0982	3.6542	3.43618	3.52345	3.75832	3.61561	3.63887	3.79846	3.83168	4.07859	4.17663	4.24873	4.0947	3.70967	4.14056	3.86092	3.72471	3.79166	3.90308	4.14846	4.00411	3.9271	3.51765	3.8165	3.88587	3.6917	3.692	3.6469	3.8785	3.8353	3.9587	4.1486	3.6548	3.754	3.7391	3.2693	3.9014	3.5504	3.9936	3.7906	3.8018	3.5967
CFLAR	214486_x_at	4.2769	4.0061	3.8487	3.9072	3.3342	3.7719	4.25872	3.85691	3.25574	4.34018	4.1237	3.75548	3.93479	3.84693	3.54778	4.01465	4.08308	3.92042	4.30397	3.82097	4.17446	4.68809	4.13007	3.57584	4.26293	4.03879	4.24603	3.55573	3.81672	3.1724	4.0419	3.7214	3.4984	3.3561	3.9725	3.5742	3.493	3.8495	3.1032	3.9692	4.0491	3.392	3.824	3.1571	3.6223	3.6157
SEC11A	201290_at	3.9965	3.8736	3.3969	3.6262	3.7989	3.5318	4.15671	4.03131	3.81238	3.95112	4.01471	3.76583	3.98506	4.03812	4.14812	4.24716	4.28793	3.74677	4.5099	4.12615	4.16451	3.89212	4.08419	4.04549	4.38665	4.29663	3.95928	3.9727	4.03226	3.5252	3.5614	3.6484	3.4326	3.5143	3.6415	3.6847	3.3561	3.8199	3.2408	3.4463	3.6696	3.6266	3.8823	3.2898	3.3662	3.5233
IRF2BPL	223474_at	3.7466	3.9792	3.9376	3.6851	3.2064	3.8998	4.18986	4.34075	3.50912	3.51676	4.27371	4.36934	3.93851	3.74561	3.76279	4.35412	4.12746	3.91291	4.16857	3.8403	4.32353	4.19348	4.11317	4.04258	4.38026	4.24897	4.12068	3.27339	4.09307	3.6452	3.9471	3.849	3.903	3.575	3.7856	3.6241	3.7169	3.4606	3.3759	3.3289	3.4003	3.5066	3.2824	3.4032	3.2586	3.7189
CPPED1	239135_at	4.1203	3.8353	3.8215	4.106	3.1947	3.8024	4.10405	3.91502	3.48353	4.3137	4.36534	3.95684	3.92687	3.79342	3.83369	4.0005	4.11255	3.73119	4.42229	3.87973	3.78225	4.4216	3.84412	3.70131	4.31302	4.22928	4.26975	3.57833	4.12671	3.6864	4.0622	3.6735	3.4235	3.7508	4.1205	3.7125	3.7192	3.8428	2.4645	3.466	3.9041	3.4214	4.0849	3.2237	3.1033	3.3974
RHOB	212099_at	4.2591	4.2532	3.7309	3.9932	3.6155	3.5728	3.98939	3.98808	3.58981	3.90264	3.92863	3.69772	4.11797	3.96598	3.71263	3.82235	3.78166	3.24271	3.80701	3.95069	3.77518	3.72366	3.47973	3.6361	4.20802	4.51271	4.03562	3.47022	3.97513	3.2098	4.2044	3.8937	3.7772	3.8789	4.2898	4.1209	3.316	3.9273	3.4215	3.3727	4.1727	3.4952	4.2553	3.6829	3.436	3.7741
RHOQ	212117_at	4.135	3.9823	3.828	4.168	4.1881	3.4599	3.56937	3.44922	3.38698	3.81059	3.85714	3.86978	3.65382	3.86941	4.00705	4.42449	4.20049	3.54446	4.1571	3.97075	3.83915	3.93984	3.73925	3.98432	3.99088	4.27802	3.8343	3.73579	3.88955	3.5044	3.9604	3.8699	3.6148	3.7276	3.7376	3.9167	3.4849	3.8614	3.5349	3.4903	3.9809	3.4632	4.2676	3.5718	3.7123	3.4885
MAPK1	224621_at	4.0475	3.9908	3.8004	3.9194	3.47	3.715	3.6499	3.83933	3.54194	3.52243	4.0712	3.89263	4.05476	4.10078	3.95662	4.32231	4.37629	3.55817	3.98155	3.82988	4.18967	4.06893	4.04796	3.99636	4.26986	4.11393	3.93415	3.42589	4.00313	3.3101	4.1197	3.8336	3.6352	3.8501	3.7423	3.6996	3.6792	3.9429	3.2097	3.5142	3.9052	3.5793	3.7583	3.4681	3.3658	3.5977
NOTCH2	212377_s_at	4.3325	3.9447	3.7023	3.8982	3.4673	3.8166	3.81311	3.90479	3.52197	3.95462	3.772	3.87887	4.01396	3.90892	3.7952	4.08574	4.13174	3.73119	3.9033	3.94443	4.16159	4.16843	3.86762	3.5865	3.9454	4.00602	3.87352	3.91085	3.88833	3.199	4.0536	3.4983	3.9036	3.4962	3.8881	3.2635	3.7984	3.5541	3.4931	3.5425	4.3392	3.3576	4.1247	3.6951	3.7785	3.9856
HEXB	201944_at	4.175	3.8575	4.0013	3.9998	3.882	3.5993	4.04816	4.05327	3.52881	4.07595	3.67214	4.06516	3.8928	3.82827	3.66951	4.10658	4.35211	4.09324	4.87542	3.99426	4.21721	3.98253	3.71495	4.00434	4.2206	4.53876	3.49435	3.61898	3.98662	3.4112	3.4032	3.757	3.563	4.0081	3.423	3.7921	3.4603	3.5757	2.9558	3.4274	3.7546	3.3928	3.7278	3.5135	3.6457	3.5347
SIRPA	202897_at	4.7239	4.1225	4.3534	4.1189	3.4135	3.9905	3.65474	4.26092	3.09977	3.98712	3.86912	3.57829	3.54165	3.53675	3.52074	3.84112	4.00877	3.63324	4.34281	3.37872	4.19049	4.05299	3.78665	3.39965	4.25305	4.26092	3.40882	2.56269	3.59361	3.2623	4.5054	4.1277	3.7859	3.963	3.8742	3.8627	3.8038	4.1968	3.3049	3.786	4.2163	3.6849	4.096	3.4528	3.5022	3.9306
CCNY	224652_at	3.9306	3.8624	3.8459	4.085	3.6052	3.7966	4.35845	4.29311	3.48494	3.79427	4.10957	4.0144	4.08483	3.88454	3.33582	3.86645	4.0927	3.88822	4.53859	3.81728	4.08803	4.34677	4.05406	3.18055	4.29444	3.83771	3.94585	3.44822	4.06081	3.5234	4.1131	4.0338	3.5713	4.0433	3.8232	3.8215	3.694	3.9682	2.9331	3.5749	3.5803	3.5323	3.5034	3.4025	3.3628	3.3985
YY1AP1	217836_s_at	4.4201	4.0907	3.9515	3.8603	3.2237	3.5842	3.88417	4.40064	3.22968	4.2834	3.79022	3.74086	3.43259	3.32535	2.87114	3.49462	3.69164	4.34568	4.64034	3.49803	3.58557	4.34022	3.90615	3.70743	3.86449	4.1002	3.99054	3.72537	4.09041	3.4762	3.8814	3.6814	3.7387	4.2391	3.9838	3.4789	3.4193	4.1336	3.9212	4.1796	4.0236	3.728	3.804	3.6626	3.6892	3.6862
RPL35	200002_at	3.8448	3.9234	4.1804	3.6855	5.203	3.1106	4.51383	3.69945	3.62979	4.02691	3.14533	3.26096	3.28426	4.11582	4.1398	4.68137	3.57916	3.33274	4.36505	3.51958	3.64285	3.70083	4.41761	3.75605	3.94612	4.05617	4.12014	4.39357	3.74814	3.4278	3.6342	3.8365	3.5828	4.0488	3.7825	3.9938	3.3837	4.3265	3.7042	3.3334	3.784	3.3839	3.9016	3.5111	3.8319	3.302
MIDN	225954_s_at	4.3182	3.7811	3.9764	4.0094	3.0254	3.8692	3.89715	4.48625	3.44694	3.85547	4.10515	4.10769	4.02143	4.09516	3.42207	3.88465	3.98398	3.92479	4.17671	3.67958	4.17074	4.50401	3.58231	3.64314	3.8827	4.01807	3.76854	3.50564	4.08614	3.6017	3.9299	3.7999	3.8601	3.7899	3.6049	3.684	3.6726	3.6764	3.3593	3.7736	3.5603	3.8433	3.6051	3.4574	3.4535	3.8622
TRA2B	200893_at	3.8086	4.1725	3.8402	3.7465	4.339	3.5807	3.52954	3.70292	3.67734	3.97958	3.44546	3.53718	3.60264	3.84022	3.85095	4.207	4.11295	3.74888	4.16939	3.79228	3.77573	3.78926	4.01479	3.9257	3.73933	3.80483	3.81024	4.11412	4.0099	3.1021	3.6674	4.0702	4.0184	3.757	3.7089	3.9982	3.7047	3.6447	3.8363	3.4701	4.1413	3.3446	4.2245	3.8306	3.9068	3.6528
CTSC	225646_at	4.3161	3.923	3.972	3.8472	3.5805	3.4332	4.73815	4.84928	3.62171	3.96854	3.89644	3.7534	3.64134	3.86433	3.67709	3.60367	3.51439	4.28925	4.1213	3.82832	3.80752	4.22167	3.86887	3.33552	4.21343	3.67321	4.20767	3.88711	3.88034	3.5218	3.9695	3.9629	3.5994	3.922	3.5704	3.9442	3.3201	3.7276	3.3492	3.4992	3.6803	3.6724	3.9407	3.3887	3.6479	3.4941
IGKC	214669_x_at	3.7322	3.4879	4.0146	4.8209	3.28	3.1495	3.83032	4.3318	3.28242	2.92557	2.93994	4.19837	4.38834	4.75644	4.03775	5.23515	2.9094	2.63117	3.44423	3.30541	4.78631	4.18984	3.98316	4.83776	3.82971	2.52801	3.2648	4.37952	4.37431	3.3984	2.8847	3.8699	3.7678	4.1123	4.5173	3.8158	3.8869	3.3615	4.1628	4.3847	4.4341	3.1626	4.0539	4.0343	3.9285	3.0623
CHST15	203066_at	4.2032	3.8676	3.5443	3.6071	3.3152	3.634	4.13149	4.28107	3.42364	4.06498	4.14725	4.00875	3.89996	3.98529	3.90229	3.73584	4.43925	3.8605	4.21829	4.1206	4.18885	4.64134	3.81959	3.79104	4.11481	4.2225	3.91171	3.5572	4.1707	3.3165	4.0697	3.6224	3.8183	3.1113	4.0234	3.4307	3.6721	3.6443	2.9762	3.1105	4.0163	3.4257	3.8444	3.336	3.4834	3.8263
GTF3A	215091_s_at	4.0112	3.8542	4.0931	3.8399	4.3092	3.2473	4.14645	3.79897	3.63698	3.58521	3.77916	3.64542	3.47733	3.85309	4.0015	4.51688	3.9201	3.89459	4.50925	3.8963	3.69909	3.71187	4.20725	3.96504	3.94106	4.10069	4.1125	4.10612	4.03337	3.3349	3.4204	3.9066	3.6082	3.8492	3.797	3.5636	3.3607	3.6104	3.8083	3.5282	3.75	3.5652	4.0105	3.615	3.5652	3.3248
MTCH1	221619_s_at	3.9137	3.6754	3.975	3.9606	3.9142	3.4523	4.32496	3.85128	3.65126	3.76026	4.11806	3.89546	3.71521	4.04979	3.87461	4.19353	4.02687	3.81621	4.3099	4.04874	3.77573	4.23939	3.89383	3.91093	4.1193	3.96656	4.10428	3.59416	3.87044	3.7465	3.7248	3.829	3.5923	3.6426	3.6335	3.7325	3.7109	3.7876	3.3025	3.5059	3.5656	3.6063	3.849	3.358	3.487	3.4117
PLCL2	213309_at	4.0178	3.8007	3.9433	3.8746	3.6045	3.4172	4.32243	4.00564	3.53516	4.33696	3.88764	3.80951	3.70816	3.60532	3.52377	4.18812	3.70268	3.75799	4.7729	3.6819	3.95819	4.21274	4.11157	3.89655	4.29557	4.34775	4.34517	3.95498	4.15092	3.3441	3.9197	3.7218	3.187	4.1063	3.5477	3.3188	3.2405	3.9814	3.6226	3.7488	3.6952	3.3191	3.7744	3.456	3.2512	3.3981
RAP2B	213923_at	3.8413	3.6328	3.673	3.7199	3.2715	3.6567	4.14988	4.32369	3.93482	3.27719	3.97196	4.18802	4.1746	4.20971	4.0056	3.99492	4.42313	3.4908	3.60117	3.91022	4.26651	4.14795	4.07112	4.36595	4.57853	3.86928	4.10593	3.7615	4.32309	3.3601	3.4495	3.6608	3.8192	3.7002	3.5436	3.6193	3.5612	3.5302	3.4512	3.3063	3.6754	3.7097	3.7624	3.4983	3.4068	3.3798
CCNDBP1	223084_s_at	3.9969	3.6196	3.4979	3.4825	3.4708	3.4452	4.05244	4.1125	3.29371	4.62272	4.07767	3.77867	3.52754	3.90496	3.48733	3.93535	4.13989	4.00177	4.62675	3.77934	3.95771	4.56942	3.69734	4.169	4.06252	4.13525	3.74828	4.10511	4.26386	3.2312	4.1213	3.6818	3.5404	3.6767	3.7664	3.7503	3.3671	4.2379	3.3636	3.6073	3.7642	3.5954	3.6497	3.2825	3.2255	3.777
ARHGAP26	205068_s_at	4.0371	3.6953	3.7646	4.0112	3.0796	3.6491	4.07547	4.09726	3.44501	4.19854	4.20922	4.11054	3.91936	3.99555	3.57043	4.44463	4.26753	3.86829	4.31433	4.01373	4.16659	4.69024	4.04685	3.73164	4.19897	4.30049	4.25596	4.04671	4.08454	3.464	4.1213	3.7415	3.4499	2.9255	3.7517	3.519	3.6833	3.722	2.6583	3.378	3.7975	3.5256	3.6986	2.866	3.0246	3.5799
NCOA1	209106_at	4.0612	3.7503	3.7603	4.0245	2.7388	3.6924	4.31786	4.05054	3.44404	4.15294	4.17314	3.90814	3.97966	3.97967	3.65085	4.07932	4.09908	4.21686	3.63345	3.96837	4.07437	4.40181	4.25571	3.44649	4.36684	4.0393	4.27806	4.00049	4.18224	3.3165	4.0816	3.8458	3.487	3.6358	3.7454	3.2455	3.5162	3.7615	3.1316	3.5545	3.838	3.3696	3.6712	3.261	3.3099	3.6403
REEP5	208873_s_at	4.1817	4.0155	3.8714	3.687	4.2412	3.5991	3.17961	3.53052	3.49568	3.97545	3.7724	3.57181	3.70924	4.01263	4.13892	4.27555	4.26718	3.2655	4.30768	4.00264	3.92467	3.36666	3.69592	4.06325	4.06783	4.38302	3.66949	3.73514	3.8473	3.4387	3.8834	3.7429	3.7473	3.7071	3.7947	3.9572	3.6322	3.8511	3.5225	3.2615	3.9902	3.3876	4.1574	3.7137	3.858	3.6293
SMAP2	225282_at	4.0646	3.9119	3.6593	3.7229	3.1904	3.8809	4.14473	4.27501	3.24083	3.89537	4.34806	4.0432	3.82215	3.90694	3.48836	3.90065	4.0927	3.63553	3.71727	3.7202	4.06325	4.37482	3.81371	4.02359	4.13331	4.41348	4.20613	3.56087	3.8636	3.5756	3.8911	3.8374	3.7377	3.4545	4.2208	3.5248	3.7536	3.7491	3.3763	3.4805	3.6647	3.235	3.8175	3.5234	3.3041	3.8309
MARCH7	202653_s_at	3.4003	3.6737	3.0855	3.6222	3.8366	3.6798	3.59224	3.67841	3.53923	4.06628	3.53885	3.65213	3.70107	4.11966	4.18856	4.21768	4.32515	3.50503	4.48849	4.12955	4.09634	4.10866	3.94904	3.99436	3.86525	4.35768	3.77822	3.99671	4.13654	3.5094	3.8795	3.7873	3.7428	3.2712	3.9088	3.9643	3.7873	3.7761	3.4924	3.2797	3.9863	3.3568	3.9657	3.3939	3.7136	3.8506
ITGAM	205786_s_at	3.9089	3.6673	3.8256	3.4	3.2218	3.5472	4.24596	4.22848	3.17144	4.09066	4.2148	3.96539	4.05561	3.73174	3.73518	4.17776	4.48016	3.89332	4.53163	4.32843	4.49713	4.30981	4.03063	3.82688	4.48479	4.78825	4.21888	3.95887	4.13963	3.2044	3.8583	3.4123	3.6397	3.4691	3.6284	3.4135	3.2204	3.9232	2.8666	3.1005	3.977	3.1815	3.3109	3.2412	3.3139	3.5451
TMC8	227353_at	3.9911	3.8504	4.1333	3.7715	3.8147	3.4996	4.12744	3.58955	3.81088	3.55232	3.90919	3.91745	3.49951	3.75552	3.69033	4.38429	3.70947	4.02576	4.36577	4.0229	3.40293	3.77233	3.98432	3.75959	3.88345	4.22069	4.48217	4.37578	4.15143	3.8289	3.5768	3.6517	3.3708	3.7498	3.42	3.6617	3.2622	3.5028	3.716	3.7285	3.8217	3.6228	3.628	3.9421	3.6418	3.2957
TRIP12	201546_at	3.8552	3.5564	3.504	3.7085	3.3308	3.3503	3.86134	4.30917	3.35399	4.13947	4.00117	3.78733	3.62471	3.75662	3.8154	4.12994	4.15375	4.0275	4.66136	4.12017	3.89539	4.30589	3.96855	4.08032	4.16465	4.2828	4.03908	4.37036	4.23861	3.3552	3.7553	3.6055	3.4187	3.8263	3.761	3.2433	3.4396	3.9348	3.6139	3.6131	3.7538	3.2716	3.5266	3.4427	3.2036	3.6633
PBX2	202876_s_at	4.3675	3.8061	3.9867	4.1456	3.6682	3.8869	4.03771	3.83617	3.5985	4.06304	4.11806	4.02522	3.81913	3.91826	3.62286	3.70809	4.08227	3.77191	3.96567	3.86959	3.79575	4.36463	3.79727	3.5502	4.28705	3.88653	3.981	3.29644	3.78416	3.5975	3.657	3.3777	3.8	3.3313	3.5273	3.5447	3.6577	3.4562	3.5058	3.3886	4.0001	3.6806	4.1528	3.5852	3.5663	3.9172
ZBTB4	225629_s_at	4.3487	4.1132	4.0235	3.8959	3.8598	3.8552	3.87453	3.54221	3.96539	3.52432	3.37213	3.7617	3.86866	3.68526	3.60199	4.00543	3.7032	3.82424	3.61561	3.66383	3.56112	3.3461	3.97207	3.78873	3.87286	3.75811	4.0431	3.7986	3.78876	3.4918	3.4589	4.0014	3.9783	4.048	3.9427	3.5386	3.6708	3.6054	3.8664	3.6507	4.0596	3.6825	4.2378	3.9372	3.7951	3.7221
MACF1	208634_s_at	4.0518	3.9953	3.7535	3.8329	3.6173	3.6798	3.88004	3.75007	3.88559	2.65478	3.55238	3.79544	3.79628	3.87901	3.96482	4.37192	4.0348	3.81755	3.44692	4.00449	3.65237	3.60754	4.06124	4.02604	4.18924	4.27714	4.33444	4.1364	4.02614	3.6686	3.3598	3.9712	3.8373	3.6917	3.5655	3.5212	3.6177	3.5556	3.892	3.5732	3.7483	3.7077	4.0437	3.827	3.4373	3.5601
ADAM19	209765_at	3.932	3.3258	3.3351	3.3618	3.329	3.6724	3.97334	4.26234	3.35758	3.90191	4.40881	4.00395	3.96562	4.15003	3.58919	4.05451	4.34944	3.90157	4.30472	4.12231	4.36902	4.38705	3.89692	3.99686	4.24427	4.3052	3.72273	3.65989	4.13912	3.3349	3.9292	3.5334	3.9118	2.9153	3.9008	3.7031	3.7006	3.9051	3.5207	3.4152	3.5086	3.5004	3.342	3.1322	3.5509	3.8197
LIG3	229861_at	4.2186	3.8879	3.7191	3.6419	3.6376	3.8061	3.85434	3.85504	3.40394	4.18608	3.91461	3.83825	3.75684	3.97826	3.88564	3.84525	4.04434	3.69441	4.03264	3.87112	4.02617	4.16966	3.78132	3.72261	4.01584	3.91202	3.65005	3.28939	4.00877	3.5688	3.9303	3.5133	4.0758	3.2463	3.9071	3.7463	3.6385	3.6291	3.4436	3.445	4.247	3.5035	3.906	3.7113	3.6078	3.8519
PRKCQ-AS1	232001_at	4.2813	4.2308	4.1107	4.0993	4.7331	3.7425	3.63202	3.31754	3.56961	4.02024	2.9826	3.60966	3.64873	4.00111	3.89035	4.4419	3.49335	3.2467	4.10349	3.29862	3.19458	3.36666	4.23388	4.25421	3.41061	3.16737	2.94088	4.08591	3.94127	3.4701	3.4837	4.0617	3.7584	3.2659	4.1071	3.828	3.7025	3.3645	4.2283	3.9689	4.2676	3.4554	4.5231	4.2182	4.2777	3.5717
RAB8B	226633_at	3.7725	3.9977	3.4746	3.6997	3.6679	3.6983	3.99893	3.39695	3.56518	3.93419	4.10641	3.8353	3.99446	4.1517	4.05205	4.35267	4.38904	3.57414	4.21197	3.97217	4.10287	4.28558	4.11529	4.11203	4.33358	4.36015	3.80552	3.66535	4.2458	3.0506	3.6456	3.2576	3.6942	3.3485	3.676	3.9486	3.4356	3.7586	3.3751	3.3164	3.9328	3.3794	3.7224	2.9058	3.4925	3.7858
MSL1	224765_at	3.6293	3.5317	3.453	3.6882	3.1641	3.8322	3.91675	4.11198	3.52881	3.9953	4.05426	3.80851	3.81156	3.97071	3.79882	4.04615	4.30597	4.10976	4.33556	4.11975	3.91234	4.32261	3.94726	4.04597	4.30123	4.24407	4.08436	3.54319	4.11314	3.52	3.9574	3.6325	3.6315	3.3661	3.6936	3.7933	3.9822	3.6615	3.1741	3.291	3.8301	3.4914	3.2839	3.1553	3.6038	3.7747
TSNAX	203983_at	4.1615	3.9105	3.8029	3.7142	4.303	3.6856	3.32425	3.38228	3.56917	3.92208	3.52709	3.50541	3.70271	4.13997	4.10381	4.2735	4.24793	3.51002	4.53226	3.66031	4.06057	3.4931	3.75159	3.95993	4.16713	4.08882	3.34327	3.11188	3.8723	3.4624	3.9011	3.6929	3.8741	3.5826	3.9668	3.8988	3.5852	3.836	3.6882	3.3492	4.1282	3.5655	4.1745	3.5816	3.6251	3.7598
TREM1	219434_at	3.574	3.8451	3.6423	4.1546	3.448	3.7729	4.50894	4.28246	3.06004	3.98917	3.9964	4.35604	3.80037	3.98529	3.13427	3.73138	4.12746	4.40044	5.15656	3.69402	4.22282	4.89444	3.79926	3.08604	4.22774	4.36549	3.99766	3.39911	4.06732	3.1526	4.2702	4.2484	2.8612	3.642	3.6331	3.7356	4.0023	3.8076	2.1288	3.824	3.5076	4.0316	3.511	2.9744	3.0899	3.2651
ARFGEF1	202956_at	4.2228	3.9857	3.5806	4.1647	3.9754	3.5529	3.51986	3.59555	3.38748	3.83738	3.69629	3.78631	3.78549	3.8495	3.80906	4.23723	4.12785	3.36613	4.25333	3.79763	4.07392	3.77719	3.90982	3.78469	4.35548	4.06529	3.80078	3.56306	3.83655	3.1791	3.8623	3.7966	3.6598	3.7199	3.8645	3.5035	3.5216	3.9244	3.5086	3.3905	4.1667	3.6416	4.1209	3.578	3.5958	3.6663
DEK	200934_at	3.9575	3.6864	3.787	3.7708	4.1943	3.6746	3.37594	3.30844	3.59763	3.66003	3.73239	3.5958	3.58852	3.95169	4.29564	4.19137	4.35178	3.26845	4.19204	4.05054	3.88077	3.74366	3.62839	3.98784	4.06052	3.87563	3.45868	3.67146	4.0317	3.3604	3.6561	3.7546	3.9466	3.5804	3.9193	3.9672	3.7119	3.639	3.7744	3.3828	4.1724	3.4361	4.3815	3.6517	3.7459	3.7336
UQCRC2	212600_s_at	4.0296	3.6152	3.6478	3.7368	3.8321	3.2744	4.29067	3.75944	3.75093	4.02558	4.09658	3.84021	3.8075	4.08559	4.02593	4.20539	4.21525	4.06978	4.27168	4.04559	4.0994	4.07157	3.98723	3.97268	4.04241	4.02536	3.94891	3.9902	4.10894	3.1959	3.5502	3.6388	3.377	3.6595	3.6678	3.5942	3.2461	3.7488	3.3667	3.2206	3.7525	3.1785	4.0063	3.4763	3.449	3.3422
SLC11A1	210423_s_at	4.2109	3.8177	3.5542	3.9772	3.489	3.4007	4.69183	4.42568	2.94	4.26039	4.60396	4.11176	3.73831	3.90199	3.34955	3.9837	4.23856	3.80746	4.35218	4.19068	4.40327	4.5764	3.91593	3.66405	4.5235	4.23782	4.13205	3.09983	4.28589	2.769	4.1305	3.6373	3.3041	3.5911	3.6267	3.4634	3.5487	4.2647	2.3823	3.5438	3.7885	3.5131	3.3891	2.865	3.2401	3.3951
ATP6V0B	200078_s_at	3.8111	3.4792	3.5801	3.7271	3.2911	3.5116	4.86391	4.24479	3.41037	3.88146	4.31616	4.09912	3.93712	4.18548	3.36013	4.02867	4.04805	3.80204	4.23708	4.04604	4.23039	4.81989	4.26817	3.53239	4.71097	4.38625	4.33021	3.89642	4.05591	3.2209	4.1157	3.8297	3.4573	3.746	3.3858	3.8765	3.4289	3.8292	2.5998	3.3354	3.1971	3.6416	3.4266	2.6862	3.1334	3.2281
ARL4C	202207_at	4.0702	3.9898	3.9601	3.7402	4.035	3.6583	3.97914	3.61192	3.89691	2.80041	3.42278	3.60448	3.82818	3.91286	3.76791	4.26065	3.74347	4.15293	4.01188	3.53185	3.59363	3.15155	3.8575	4.14846	4.12121	4.04136	4.00062	3.81281	3.80897	3.6549	3.4363	3.8531	3.8367	4.0738	3.8045	3.7747	3.5771	3.4742	3.9559	3.6858	3.5874	3.9169	4.1801	3.8326	3.4948	3.5595
GSTO1	201470_at	3.7855	3.7044	3.7706	3.6262	4.0268	3.4192	4.27295	3.8061	3.48681	4.55791	3.75798	3.29352	3.37617	3.57518	3.65054	3.68134	3.97317	4.26733	5.1279	3.67958	3.89037	4.0416	3.7584	3.49539	3.7209	4.01337	3.59791	4.22408	3.95186	3.6594	3.9068	3.7433	3.5749	3.9199	3.9341	4.1197	3.4468	3.5709	3.3744	3.159	3.7288	3.4053	4.367	3.3747	3.942	3.3892
KDM4B	212496_s_at	4.1459	3.8185	3.8337	3.9945	3.3618	3.5999	4.13553	4.00226	3.29371	4.13207	4.17163	3.95231	3.99223	3.76809	3.649	4.0079	3.91377	3.75169	4.10605	3.67144	3.86652	4.30477	3.95676	3.42214	4.38771	4.31075	4.21888	3.48958	3.74273	3.25	4.0349	3.8163	3.3721	3.7698	3.6883	3.419	3.5989	3.9625	3.3335	3.5549	3.8782	3.4358	3.6131	3.4043	3.379	3.5117
SH3BGRL	201312_s_at	3.7073	3.5453	3.4839	3.4446	3.9403	3.7701	3.44365	4.1198	3.65543	4.09638	3.61417	3.805	3.74257	3.89653	4.02379	4.12428	4.2935	3.96288	4.24252	4.1456	3.83497	4.10994	3.45395	4.1426	3.75342	4.01859	3.34513	3.76722	4.25296	3.4832	3.53	3.5234	3.8429	3.3779	3.9539	3.7984	3.6887	3.8283	3.6583	3.275	3.8984	3.2964	3.9923	3.5869	3.7042	3.8342
CNOT7	225053_at	4.3775	4.0802	3.9086	3.7513	4.0083	3.688	3.25799	3.47792	3.66001	3.69394	3.46384	3.86545	3.80496	4.12604	4.01712	4.25807	4.11058	3.25464	4.08199	3.68595	3.78604	3.56322	3.6752	4.05031	4.10773	3.89451	3.57984	3.4154	3.88218	3.4261	3.6081	3.7923	4.0566	3.5339	3.9444	3.9518	3.5633	3.5805	3.7586	3.252	4.0566	3.379	4.2259	3.7422	3.8461	3.7497
PRDX2	39729_at	3.9749	3.4847	3.0765	3.2235	3.565	3.5359	3.46709	4.57334	3.62588	5.28833	3.37953	3.5448	3.42035	3.59543	3.16514	3.35809	2.88692	4.41956	5.12304	3.02064	3.56455	4.53313	3.91105	4.05701	3.42486	3.46546	3.44054	4.53789	4.46338	3.2551	3.8062	3.5934	3.8282	3.8957	4.002	3.6627	3.5782	4.6473	3.8724	4.3754	3.5671	3.6795	3.8792	3.8771	3.4411	3.8749
CYTIP	209606_at	4.2747	3.9058	3.6662	3.8347	3.9081	3.5865	3.68972	3.79441	3.35655	4.0798	3.95169	3.6302	3.46064	3.64614	3.70642	4.02867	3.75261	3.67308	4.2541	3.54528	3.84019	3.95635	3.86067	3.91146	4.31917	4.4626	3.75039	3.30521	3.70148	3.4014	3.9504	3.6295	3.5626	3.5734	3.8368	3.7258	3.6082	3.6115	3.6659	3.6503	4.0019	3.4508	4.1517	3.7191	3.7581	3.7322
AUP1	220525_s_at	4.1904	4.0222	4.1759	3.9115	4.1649	3.5828	4.09755	3.71812	3.33591	3.91778	3.3847	3.50603	3.25476	3.53675	3.26516	4.04735	3.50961	4.12068	4.38274	3.68884	3.60471	3.75437	3.49204	3.60628	3.69537	3.86116	3.8806	4.09908	3.72019	3.8272	3.8416	3.9641	3.6363	3.7575	3.8202	4.0808	3.6493	3.9645	3.7619	3.6367	3.7828	3.587	4.0725	3.7988	3.8106	3.3302
PIK3R5	227645_at	3.6246	3.4728	3.565	3.8942	3.3389	3.4037	4.51914	4.00339	3.54913	3.74255	4.30297	4.15335	3.99044	3.93434	3.82471	4.38429	4.00877	3.9378	4.31581	4.01419	4.25092	4.36947	3.99359	3.88795	4.50109	4.58703	4.33958	3.78801	4.10736	3.5663	3.8567	3.4848	3.1301	3.6129	3.5186	3.575	3.2999	3.8164	2.8715	3.3294	3.5836	3.3427	3.4132	3.1411	3.1018	3.3644
IL12RB1	1552584_at	4.2802	3.8223	3.986	3.7763	3.8568	3.7475	4.5341	3.20043	3.84416	3.71474	3.92469	3.84948	3.95923	3.95503	3.40025	4.16071	3.65961	3.8965	4.18963	3.49143	3.7421	3.71356	3.94547	3.7719	4.12504	3.9508	4.57314	3.701	3.87044	3.4736	3.499	3.61	3.6537	3.8819	3.5278	3.5013	3.393	3.5447	3.5214	3.4067	3.5831	3.7435	4.1577	3.6564	3.4097	3.4519
OPTN	202074_s_at	4.9257	4.0458	3.8977	3.8685	3.3546	3.6886	3.54439	4.62649	2.8195	4.01555	3.00041	3.05945	2.85954	2.60023	2.88325	3.11283	3.16267	4.7139	4.82041	3.16574	3.08277	4.24115	3.82997	3.9215	3.92651	3.72206	3.978	4.00964	4.07272	3.4669	3.9239	3.6749	3.8086	4.4482	3.876	3.4237	3.622	4.2266	4.0534	4.7258	3.9516	4.0724	4.2601	3.7504	3.6844	3.615
TNFSF13B	223502_s_at	3.9607	3.5019	3.6744	4.3199	3.6042	3.4205	4.12569	4.20612	3.08438	4.37195	3.54493	3.91327	3.90377	4.06094	3.43607	4.05033	3.97404	4.05279	4.63445	3.83198	4.1007	4.64887	4.0524	3.4776	4.04174	3.7755	4.00239	3.9494	4.04935	3.0515	3.7801	3.8403	3.2264	3.3871	3.8583	3.312	3.3924	3.7783	2.4354	3.3848	3.9759	3.3137	4.1731	3.0909	3.7607	3.966
IL1R2	205403_at	3.3833	3.766	3.4504	3.3882	3.2516	3.5394	4.40799	3.98523	2.68067	4.89505	4.71658	4.31151	3.63161	3.91187	3.54149	4.43276	4.79687	3.7075	4.23475	4.2699	4.66478	5.06206	3.9214	4.56471	4.54653	4.99427	3.53814	3.59559	3.66403	2.6068	3.9611	3.55	3.5663	3.2368	3.994	3.1035	3.5233	3.7981	2.6602	2.8571	3.9347	3.1345	3.4632	2.8128	2.7505	3.6865
VOPP1	208091_s_at	4.0862	3.9444	3.6497	3.8319	3.7042	3.6209	4.16578	3.88351	3.64456	3.67539	3.87098	3.9505	3.7668	3.86789	3.71145	3.9887	4.0075	4.19432	4.45476	3.7842	4.0248	3.86042	3.94308	3.86624	3.68848	3.55162	4.07822	3.80171	3.71328	3.5187	3.6638	3.8032	3.6537	3.6018	3.6608	3.6683	3.5909	3.6667	3.5304	3.4019	3.6061	3.6472	3.7711	3.5451	3.3372	3.4819
EVL	217838_s_at	4.0651	3.9359	4.0367	4.1164	4.1	3.6905	3.70379	3.76677	3.77912	3.13014	3.40026	3.72078	3.57007	3.78108	3.41011	4.15572	3.36949	3.8863	3.70944	3.50917	3.45829	3.32524	3.94726	3.81899	3.6509	3.9671	3.99588	3.72079	3.94481	3.8441	3.4172	4.045	3.753	4.0414	3.8361	3.9508	3.7424	3.5842	3.929	3.6882	3.8731	3.7307	3.9807	3.9264	3.9629	3.4404
CYSTM1	224707_at	3.6864	3.6076	2.9533	3.3981	2.7311	3.7854	4.53497	4.79688	3.28727	4.40866	4.07864	3.85773	4.05519	4.12306	3.64591	3.85691	4.37694	4.54597	4.78092	3.90972	4.41382	4.91663	4.41632	3.2914	4.12185	3.73545	3.87159	4.13542	4.13963	2.8212	4.0265	3.5361	3.1894	2.9381	3.7726	3.7344	3.4913	4.0469	3.0067	3.4555	3.7297	3.4876	3.2959	2.5924	3.0558	3.7444
PPP1CC	200726_at	4.0604	3.8854	3.6987	3.9689	3.872	3.6126	3.72157	3.69387	3.68675	3.5309	3.59176	3.65603	3.77566	3.97685	3.90255	4.44826	4.16063	3.58836	4.04958	3.78744	3.87417	3.84585	3.91288	3.97421	4.24954	3.95353	3.84289	3.85403	4.01496	3.2232	3.6661	3.4897	3.64	3.731	3.7368	3.7806	3.419	3.7687	3.4839	3.3433	3.8778	3.5269	3.9256	3.4539	3.5468	3.5694
CLK1	214683_s_at	4.2995	3.9643	3.7552	3.6959	4.5568	3.5051	3.38276	3.13192	3.17493	3.95811	3.70509	3.56709	3.53614	3.97355	4.10606	4.46449	4.27001	2.94536	4.05223	3.94539	3.84643	3.84585	3.72958	4.24793	4.12313	4.32642	3.36362	3.56233	3.8289	3.227	3.7763	3.5598	3.6218	3.3113	3.9458	3.6951	3.5705	3.7465	3.6422	3.3895	4.3257	3.4195	4.2808	3.6357	3.7502	3.5684
KDM2A	208988_at	4.5589	4.146	4.0945	4.1022	3.771	3.8838	3.17513	3.77868	3.33174	3.9987	3.68151	3.63924	3.51141	3.54566	3.82798	3.87322	3.90059	3.09782	3.63227	3.71058	3.81018	3.73868	3.5777	3.72382	3.93889	3.82166	3.6173	3.06412	3.75219	3.5534	3.7595	3.8114	4.1155	3.4563	4.1178	3.4714	3.7211	3.4958	3.7656	3.7255	4.3808	3.5273	4.5065	3.8682	3.8458	3.8877
TCEB2	200085_s_at	4.3218	3.9615	3.9406	3.3953	4.2309	3.5014	4.19817	3.75275	3.24138	4.92105	3.60122	3.18432	3.34361	3.53035	3.26958	3.4805	3.53336	4.05961	4.63857	3.47213	3.51618	4.28842	3.70159	3.07756	3.6259	3.22635	3.50355	4.16462	3.82954	3.3	4.1825	3.7474	3.7463	4.055	3.9904	4.1231	3.4353	4.3034	3.5127	3.7581	3.9538	3.5704	3.9403	3.7032	3.8638	3.5893
ARHGEF40	241627_x_at	4.0379	3.2979	3.6639	4.0821	3.5535	3.7115	4.13033	3.96278	3.03015	4.60411	3.48198	4.19493	3.95923	4.28272	2.62752	3.93858	4.13757	3.63933	4.22458	3.73256	4.06949	4.71028	3.89073	3.47258	4.33909	2.8948	4.17559	4.12059	4.12619	2.5677	3.9344	3.9192	3.3097	3.5075	4.0575	3.495	3.7716	3.7754	3.1666	3.5001	3.9719	3.7545	4.1212	3.1478	3.6723	3.4339
STK4	225364_at	3.8363	3.6788	3.5117	3.7521	3.2008	3.7051	4.12221	4.07757	3.66622	3.29498	4.19352	3.94595	4.16907	3.96598	3.77613	4.01832	4.20346	3.84083	3.92954	4.11246	4.17115	4.31594	4.05572	3.98633	4.34293	4.11002	4.24154	3.78676	4.15652	3.3732	3.7801	3.5531	3.6978	3.5406	3.6826	3.3032	3.3438	3.5222	3.2192	3.4587	3.6199	3.4586	3.3068	3.3364	3.1716	3.6223
DECR1	202447_at	3.3564	3.7111	3.5233	3.702	3.7131	3.4786	3.91541	3.94528	3.64162	4.09384	4.15827	3.84119	3.89184	3.92997	3.77273	3.72615	4.109	3.87989	4.31728	3.90328	3.97916	4.00272	3.73096	3.82294	3.93162	4.2684	3.91108	3.58194	3.83908	3.4618	3.8868	3.9457	3.7454	3.3088	3.7977	3.1813	3.6794	3.7243	3.5089	3.3463	4.0474	3.2534	4.0165	3.6551	3.4885	3.3103
FXYD5	218084_x_at	3.7078	3.5048	3.5675	3.773	3.5158	3.225	4.47834	4.24097	3.88061	3.69394	4.00558	4.24314	4.01264	4.14417	3.69602	4.13333	3.89648	3.59463	3.9769	3.7912	3.95049	4.4406	4.3863	3.96657	4.40514	4.0097	4.43138	4.3284	4.09785	3.3636	3.1732	3.9451	3.136	3.8692	3.4357	3.5248	3.3311	3.4282	3.2859	3.4948	3.0903	3.3086	3.7056	3.4333	3.2892	3.0744
KCTD12	212192_at	3.8621	3.8467	3.986	3.8719	3.9256	3.8598	3.17737	3.46077	3.36931	3.96854	3.97231	3.46151	3.76471	4.00942	3.95587	4.29131	4.57678	3.21242	4.20562	4.32547	3.95771	3.72198	3.51071	3.83361	3.88043	4.29189	3.12551	3.58986	3.61228	3.4569	3.6212	3.5884	3.8462	3.8015	4.1032	3.9	3.6067	3.8385	2.7824	3.1657	4.2235	3.1794	4.1387	3.7251	3.7147	3.574
ZRANB2	223716_s_at	3.5096	3.6558	3.1921	3.8427	4.1464	3.3739	3.57788	3.29191	3.56074	3.66089	3.63668	3.73191	3.77929	4.17526	4.23695	4.36713	4.19604	3.64312	4.48259	4.04424	3.78171	3.64523	3.92079	4.2049	3.95188	4.09576	3.52259	3.72733	4.06895	3.5639	3.499	3.5254	3.6486	3.1747	3.906	3.9028	3.4993	3.8317	3.7677	3.2843	3.8388	3.5682	4.0117	3.5585	3.6587	3.574
RAB24	225251_at	4.268	3.6319	3.6515	3.7712	3.6469	3.2069	4.48334	3.84501	3.16501	4.47061	4.08089	3.39037	3.18375	3.64199	3.6625	4.19732	4.09869	4.26192	4.84869	4.15189	4.1124	4.16349	3.77327	3.50806	4.21582	4.5768	4.24254	4.16462	3.87416	3.3444	4.1815	3.5	2.9451	3.4332	3.4871	3.7192	3.1395	3.9104	2.7289	3.5182	4.1011	3.1385	3.6716	2.9461	3.3611	3.3959
VAMP3	201336_at	4.2509	3.828	3.902	3.7554	3.5501	3.5357	4.48424	3.80415	3.51693	4.25982	4.22007	3.76892	3.75421	3.75826	3.63972	3.64461	4.10385	4.03445	4.40022	4.02199	3.86958	4.06098	3.71215	3.32681	4.25421	4.0673	4.00239	3.98475	3.69097	3.2898	3.9873	3.6347	3.3716	3.7407	3.5686	3.6973	3.409	3.7179	3.0106	3.3654	3.7521	3.2175	3.7959	3.2165	3.4921	3.338
CFP	206380_s_at	4.3497	3.77	4.0189	3.655	3.5772	3.6544	4.1064	4.15068	3.0531	4.67332	4.25072	3.9609	3.92873	3.56207	3.00002	2.88124	3.9219	3.69295	4.15875	3.52411	4.06637	4.34786	3.65563	3.15212	4.0048	4.30135	4.03908	3.73902	3.66259	3.3611	4.0765	3.9406	3.4358	4.0996	4.0094	3.8972	3.6632	3.9371	2.8855	3.1819	3.7609	3.1547	3.7711	3.5319	3.7072	3.5062
C6orf106	217925_s_at	4.0604	3.8242	3.9391	3.9125	3.3576	3.5541	4.41846	4.02799	3.67241	3.60762	3.93505	3.989	3.68843	3.74561	3.36765	3.85144	3.512	3.66042	3.83401	3.67202	3.93934	4.05299	4.0005	3.66531	4.18436	3.77365	4.25596	3.48418	3.91684	3.5363	3.6575	3.9225	3.7102	3.9819	3.7435	3.4447	3.4885	3.7841	3.5413	3.4394	3.6758	3.6304	3.7992	3.5774	3.3546	3.5644
MBD2	202484_s_at	4.1782	3.9647	4.0402	3.8203	3.9727	3.278	3.80733	3.65635	3.40196	3.92065	3.90882	3.65992	3.52321	3.85924	3.84557	4.00359	4.04434	3.72262	4.47865	3.81358	3.96394	3.74283	3.55441	3.6964	4.17269	4.4672	3.88124	3.36765	3.75354	3.396	3.7442	3.6191	3.6862	3.9539	3.7336	3.6643	3.3903	3.6699	3.2629	3.2399	3.9243	3.1828	4.1436	3.5101	3.6636	3.4689
WARS	200629_at	3.9893	3.3231	3.9965	3.6577	3.0801	3.3763	3.99956	4.15728	3.88914	4.0913	3.99537	4.07393	3.80648	3.57456	3.11922	2.91181	3.63127	3.8984	4.40646	3.50131	4.01791	4.57268	3.59758	3.6859	4.45619	4.43786	4.94618	4.09605	3.74273	3.7383	3.5787	3.4674	3.3542	3.859	3.8139	3.2787	3.4134	3.4911	3.6074	3.7255	3.4009	2.9707	4.2105	3.7363	3.4771	3.5216
ACTR1A	200721_s_at	3.8408	3.6742	3.6552	3.9917	3.178	3.7278	4.05061	4.24908	3.55002	3.77697	3.80003	3.89358	3.65212	3.72559	3.1609	3.67515	3.68051	4.38785	4.55678	3.6819	3.86191	4.07683	3.79595	3.5678	3.91918	4.06225	4.18081	3.60698	3.82699	3.71	3.8436	3.6713	3.4639	3.9233	3.7122	3.6268	3.5068	3.9015	3.343	3.5953	3.6305	3.7923	3.4989	3.5073	3.4539	3.6283
EGLN1	223046_at	4.0138	3.7136	3.3658	3.712	3.3496	3.7993	3.64586	3.77472	3.44356	3.97751	3.87804	3.64542	3.74469	3.82461	3.95462	4.03472	4.2746	3.50086	4.34714	4.01188	3.84279	4.09316	3.85242	3.86351	4.07445	4.0357	3.84025	3.31566	4.02336	3.4324	3.9571	3.4934	3.7158	3.5306	4.1235	3.8318	3.6329	3.9687	3.1079	3.1489	4.0515	3.3583	3.7804	3.0973	3.4948	3.9362
EFHD2	217992_s_at	4.0697	3.7222	3.7392	4.0339	3.3852	3.5369	4.36683	4.0925	3.13963	4.16689	3.96675	3.80098	3.32528	3.75003	3.39106	3.87051	3.78017	4.22851	4.32096	3.52992	3.8192	4.29634	4.01763	3.16195	4.23544	4.32263	4.26926	3.29908	3.7119	3.5084	4.0974	3.9729	3.3049	4.1938	3.8656	3.6083	3.5035	3.8332	2.6513	3.4459	3.6332	3.662	4.2497	3.1914	3.241	3.2793
VDAC3	208845_at	3.268	3.3547	3.3686	3.6843	3.7305	3.4758	4.28808	3.93999	3.81238	3.41166	4.03112	3.79544	3.70652	3.9974	4.02046	4.12428	4.01848	4.1756	4.58823	4.02062	3.90089	4.01922	4.02838	4.06848	4.08694	4.15342	3.95319	4.16703	4.18274	3.5187	3.4651	3.6637	3.4488	3.6286	3.5699	3.7413	3.5032	3.4306	3.3705	3.4925	3.3998	3.4053	3.4455	3.2934	3.3875	3.3693
CORO1C	222409_at	4.1236	3.6831	3.5859	3.7661	2.7658	3.5999	3.93343	4.0925	3.45126	3.99802	4.01774	4.03808	4.10811	3.9895	3.70346	4.08282	4.24685	3.19084	3.56444	4.16189	4.09852	4.18741	3.97266	3.97471	4.43218	4.2719	4.26435	4.1191	4.03115	3.0871	3.9862	3.566	3.5987	3.7426	3.7213	3.2411	3.3145	3.6075	3.0297	3.4236	3.8052	3.4242	3.616	3.3614	3.079	3.4422
PAK2	208877_at	4.0147	3.7791	3.919	3.967	2.5412	3.6539	4.05306	3.98123	3.61787	3.81983	4.00524	4.07851	4.04402	4.10638	3.8725	4.08341	4.27777	3.65517	3.7427	4.01924	4.10808	4.44621	4.13374	3.63738	4.41872	4.18024	4.07317	3.74741	4.02559	2.9129	3.9007	3.6612	3.6211	3.5283	3.6867	3.1204	3.2894	3.5348	3.1639	3.2157	3.9723	3.4952	3.6218	3.3156	3.0033	3.3858
B4GALT5	221484_at	4.5907	4.3183	3.5458	3.4174	2.7041	3.5303	4.11988	4.46675	3.44404	4.03421	4.07315	3.70742	4.30911	3.97732	3.23508	4.36904	4.05996	3.67085	5.00398	3.62217	4.66124	4.32979	3.88577	2.9284	4.01309	3.84184	4.56717	3.642	4.19022	3.4377	3.7008	3.8995	3.7957	2.7384	4.4201	3.3704	2.9456	3.9858	2.5217	3.905	3.4876	3.0184	3.6736	2.699	2.6421	3.927
TMEM91	229957_at	4.1954	3.9369	3.7072	4.0103	3.3542	3.8174	4.2266	3.89571	3.19971	4.0913	3.99742	3.99649	3.63734	3.97732	3.68523	4.18158	4.10979	3.5042	4.1389	3.86908	4.08715	4.43139	3.90676	3.26676	4.29217	4.19231	3.87674	3.54763	4.03281	3.2534	4.2949	3.8108	3.6869	3.6002	3.7411	3.4346	3.3897	3.925	2.8774	3.0994	3.8289	3.3861	3.2708	2.9962	3.1399	3.492
HNRNPR	208766_s_at	4.0992	3.6695	3.4881	3.6577	3.738	3.7566	3.38567	3.74535	3.71381	3.78407	3.53181	3.71492	3.87012	3.84074	3.91261	4.10715	4.03812	3.97436	4.41749	3.62639	3.67767	3.5557	3.67736	4.19187	3.82815	4.04751	3.41149	3.42267	3.93713	3.7297	3.2784	3.4996	3.8283	3.3139	3.8354	3.7655	3.5925	3.7115	3.7254	3.5138	3.952	3.5323	4.0816	3.6626	3.7157	3.7007
STOM	201061_s_at	3.6101	3.7321	2.9284	2.9865	3.4484	3.2099	3.81239	4.48019	3.70578	5.2156	3.36845	3.65269	3.48815	3.4472	3.59912	4.01771	3.8706	4.52353	4.76644	3.97784	3.5961	4.6799	3.93589	4.37366	3.68503	3.75123	3.71699	4.67536	4.71386	2.8939	3.1175	2.8095	3.0556	4.0441	4.0835	3.3167	3.1198	4.1847	3.8232	3.5155	3.6144	3.5192	3.9771	3.4069	3.1687	3.6346
DUSP6	208892_s_at	4.1611	4.0428	3.8161	4.0147	3.3191	3.6149	3.69443	3.74062	3.50773	4.28507	3.53228	3.61138	3.72546	3.71152	3.81347	3.8335	3.97707	3.28891	4.1472	3.71795	3.77573	3.98883	3.12351	3.69517	4.01033	4.0264	3.48847	3.51474	4.06353	3.3409	3.4703	3.6495	3.7562	3.7622	4.2986	3.6879	3.5151	3.6083	3.2645	3.3022	4.1833	3.4529	4.4544	3.7413	3.7337	3.767
RASGRP2	208206_s_at	4.1264	4.2277	4.1536	4.0128	4.4005	3.5636	3.92411	3.48439	3.0474	3.66858	3.48345	3.56768	3.12546	3.38543	3.12588	4.05451	3.33002	3.6001	3.71392	3.1814	3.44328	3.61479	3.92564	3.51226	3.99786	3.91651	3.95807	3.54984	3.61451	3.979	3.9852	4.2557	3.592	3.9152	3.8094	3.9486	3.6667	3.9853	3.6561	3.9063	4.0187	3.6222	4.0203	3.9287	3.7986	3.3685
FLOT1	208749_x_at	3.6333	3.7099	3.8667	3.6967	3.3951	3.4881	4.58524	4.07167	3.326	4.14561	4.37193	3.69988	3.71196	3.78431	3.35447	3.84594	4.04434	4.01118	4.08112	3.86603	4.35413	4.88021	4.35339	3.1395	4.31135	3.88653	4.36824	3.75575	3.79335	3.1062	4.3352	3.9072	3.1462	3.5227	3.6373	3.655	3.4896	3.6234	2.8189	3.2211	3.7441	3.3023	3.5173	2.9179	3.1833	3.4816
GZMH	210321_at	2.8468	4.2291	3.0516	2.3132	3.306	3.3134	4.57166	3.63758	4.6321	1.39902	3.60927	3.91884	3.74257	4.18914	3.97395	3.90131	4.22914	4.97307	4.48849	4.15231	3.86345	3.98813	4.00795	4.32515	4.57387	4.51751	4.99946	2.76054	4.57114	4.4032	2.674	2.9048	4.1524	3.6972	3.0622	3.9195	3.8968	4.0321	3.7911	2.1411	3.0362	3.6441	4.5914	3.7185	2.6812	3.6645
C14orf2	210532_s_at	3.2546	3.5546	3.3758	2.907	4.8678	2.6649	4.10346	3.57293	3.69528	4.1687	4.04505	3.08695	3.56287	4.31955	4.61059	4.65214	4.62842	4.09158	5.09436	4.4562	4.20472	4.07025	4.53608	3.88849	4.50843	4.39712	4.28292	4.6114	4.19914	2.7325	3.4949	3.1951	3.5209	3.4439	3.3993	3.641	2.8493	4.1449	2.8133	2.1693	3.5603	3.0394	3.3151	2.6271	3.4743	3.2541
PSMC3IP	213951_s_at	4.3605	4.0292	3.9474	3.7316	3.8451	3.5666	4.09755	3.61708	3.4397	4.17832	3.95871	3.67318	3.57605	3.69445	3.48042	3.88867	3.88637	3.78842	4.33193	3.8035	3.76589	3.92969	3.56532	3.57718	3.80207	4.03415	3.78783	3.70431	3.58002	3.2152	3.996	3.6336	3.49	3.6666	3.8489	3.722	3.3837	3.6075	3.5008	3.3329	3.96	3.325	4.1067	3.6281	3.5786	3.3937
TMEM154	238063_at	4.2857	3.8743	3.6807	3.968	3.5927	3.5345	4.09932	3.87182	3.1656	4.32078	4.08539	3.89923	3.64475	3.91384	3.64776	3.95463	4.1395	3.46706	3.90624	3.85733	3.99843	4.30253	3.91227	3.76312	4.17392	4.50714	4.12935	3.08667	3.77026	2.9892	4.0981	3.4092	3.5227	3.1444	3.7913	3.5697	3.3382	3.6556	2.9492	3.0025	4.2901	3.2995	4.0443	3.1645	3.4279	3.7741
SPCS3	221844_x_at	4.1033	3.8791	3.5733	3.6997	3.9381	3.7872	3.67789	3.74737	3.5045	4.03222	3.68406	3.77201	3.65721	3.79021	3.66555	3.97177	3.96838	3.378	3.81641	3.76738	3.82816	4.0274	3.53788	3.77365	3.58941	3.50696	3.29497	3.66535	3.59662	3.6124	3.8787	3.6789	3.9999	2.9178	3.9011	3.8873	3.5744	3.8666	3.8584	3.6131	4.0569	3.63	4.122	3.7092	3.8084	3.6515
SRSF6	208804_s_at	3.7829	3.6031	3.5689	3.8469	4.0725	3.4481	3.82889	3.56072	3.55762	3.47836	3.40026	3.75236	3.62874	4.00111	3.97124	4.39186	3.91015	3.74324	4.1103	4.11546	3.71167	3.83113	4.03344	4.00434	4.04982	4.1061	3.65531	4.07262	4.00539	3.4842	3.5502	3.6619	3.6909	3.3908	3.7356	3.66	3.5293	3.7166	3.7099	3.4241	3.514	3.3883	3.7278	3.7242	3.5112	3.3294
RBP7	238066_at	4.3006	3.783	3.7279	3.5117	4.127	3.3931	4.73358	3.5888	3.13007	5.06405	4.70033	3.53658	3.57545	4.00296	3.84207	3.38614	4.22148	4.17298	4.89725	3.90626	4.36286	4.35871	3.99878	2.93259	4.23662	4.48089	3.69234	3.74226	3.43737	2.9739	4.4216	3.2956	3.8319	3.6207	3.6541	3.9819	2.9774	3.8123	1.643	2.7854	3.9866	3.2668	2.933	2.6789	3.6262	3.6518
NDUFB9	222992_s_at	4.0076	3.8219	3.8333	3.5732	4.1198	3.6402	4.22335	3.89449	3.73683	3.88953	3.55516	3.21032	3.56407	3.92462	3.51602	3.896	3.75968	3.90283	4.15216	3.49473	3.7909	3.71102	3.94726	3.62062	3.62048	3.63085	3.63491	3.8275	3.63729	3.4132	3.6438	3.8684	3.721	3.4224	3.803	4.0704	3.5352	3.8332	3.663	3.4241	3.7663	3.425	4.0381	3.7858	3.884	3.5337
TLR2	204924_at	4.0663	3.3398	3.7744	4.0324	2.9839	3.7394	3.95973	4.15982	3.20996	4.22255	4.23634	3.71064	3.53	4.08994	3.82334	4.41338	4.36375	3.83951	4.32389	4.20969	4.05833	4.56099	3.78599	4.07938	3.94106	4.52046	4.08992	3.91315	3.88464	3.1593	3.8288	3.5911	3.5223	3.5064	3.7486	3.4853	3.2951	3.7825	2.4681	3.0088	3.3262	2.9	3.4871	3.0672	3.2165	3.6239
RASGRP4	240862_at	4.3754	3.8338	3.6662	3.8185	3.4176	3.8593	3.65634	3.83743	3.40046	4.24674	3.9899	3.8353	3.78704	3.787	3.75106	3.69286	4.06241	3.33649	3.64874	3.88578	3.87163	4.28387	3.62317	3.61802	4.10773	3.61783	3.67764	3.39172	3.77225	3.1079	4.0173	3.6209	3.821	2.8903	3.9788	3.5426	3.6208	3.6926	3.3077	3.4427	4.247	3.4695	4.2174	3.4603	3.7367	3.8527
GOLGA7	217819_at	3.3881	3.6974	3.5733	3.7708	3.5184	3.6382	3.87107	3.91142	3.47977	3.68638	4.05229	3.76222	3.70543	4.06404	3.78625	3.91055	4.20605	3.99999	4.51632	3.80669	4.05115	3.99231	3.83899	3.9823	4.18558	4.24229	3.89147	3.4331	3.79007	3.6585	3.9325	3.7267	3.3323	3.6087	3.604	3.8997	3.6981	3.8669	3.2521	2.9981	3.5468	3.5691	3.3886	3.2667	3.2715	3.4941
AKAP13	208325_s_at	4.6502	4.1646	4.3681	4.2001	3.243	3.697	3.78324	4.07543	3.27918	4.16569	3.96849	3.79695	3.424	3.28258	3.3807	3.26267	3.74653	3.93471	3.34953	3.82884	3.72528	3.66109	3.87828	3.31162	3.97045	3.715	4.23453	3.65989	3.63291	3.4927	3.7616	3.6619	3.788	3.9609	4.0847	3.1947	3.3795	3.6454	3.5741	3.5858	3.982	3.481	4.125	3.6501	3.5475	3.5209
ALKBH5	234302_s_at	4.3809	3.882	4.2055	3.8637	3.4248	3.5857	4.03338	4.11668	3.56119	3.63057	3.69166	3.99605	3.78807	3.73285	3.38959	3.53275	3.59787	3.60788	3.84936	3.53506	3.95338	3.94488	3.94487	3.51575	4.05183	3.17019	3.80957	3.57978	3.91504	3.4367	3.5911	3.7539	3.8779	4.148	3.8884	3.5668	3.5417	3.77	3.4081	3.5494	3.6973	3.6577	4.0303	3.6379	3.3512	3.5205
NUCKS1	217802_s_at	4.1912	3.6489	3.4456	3.7024	3.9779	3.7874	3.79424	3.81512	3.65418	3.47153	3.50039	3.70096	3.71033	3.89254	3.98254	3.94823	3.73274	3.91542	3.84221	3.64136	3.43846	3.40273	3.80585	3.82913	3.68762	3.88481	3.6828	3.84082	3.74949	3.9278	3.2182	3.7253	3.916	3.3816	3.8246	3.7318	3.5374	3.5735	3.8813	3.4222	3.8105	3.5507	3.9276	3.8644	3.8571	3.8787
MAP1LC3B	208786_s_at	4.2467	3.8162	3.7418	4.026	3.3355	3.7415	3.64505	3.826	3.59111	3.8844	3.56256	3.87074	3.80699	3.96171	3.59752	3.79409	4.08147	3.59385	3.92857	3.54592	3.95338	4.16966	3.63284	3.79334	3.94901	3.70402	3.46469	3.44822	3.99689	3.1465	4.0163	3.6458	3.7759	3.4474	3.8656	3.6899	3.6192	4.0218	3.4432	3.2425	3.9737	3.659	3.854	3.3168	3.4647	3.721
KCMF1	217938_s_at	3.6936	3.6953	3.5187	3.5411	3.6134	3.5529	3.98427	3.77009	3.44018	4.12338	3.899	3.55221	3.53369	3.88655	3.74097	4.12371	4.11531	4.1444	4.95042	3.88528	3.86242	3.92678	3.7672	4.12351	3.78604	4.35974	3.77269	3.6735	4.13551	3.5314	3.7788	3.5405	3.4492	3.4018	3.6549	3.7239	3.4617	3.859	3.0457	3.4123	3.6423	3.1411	3.6473	3.3434	3.3267	3.4201
PSMB7	200786_at	4.0036	3.6406	3.8345	3.8777	3.8144	3.3783	4.17029	3.8494	3.54464	3.8888	3.58088	3.78784	3.58378	3.9536	3.60071	3.73881	3.7632	4.12122	4.5474	3.59658	3.91333	4.18254	3.89815	3.59775	3.84527	3.45087	3.95624	4.04147	3.80313	3.4634	3.6203	3.8968	3.6648	3.7002	3.768	3.7812	3.3308	3.8526	3.2887	3.2714	3.5317	3.473	3.8387	3.3781	3.342	3.3457
LIPA	201847_at	3.6527	3.335	3.7496	3.7954	3.2796	3.7478	3.88004	3.94175	3.90535	3.57978	3.48879	4.09994	3.86817	3.87548	3.99885	3.48934	3.73223	4.41824	4.62853	3.68364	4.04257	3.99301	3.87953	3.84087	3.81793	3.68377	3.91359	3.46005	3.9757	3.6212	3.6951	3.792	3.8283	4.1603	3.8619	3.6025	3.3998	3.3853	2.9661	2.8715	3.6612	3.3742	3.3475	3.7599	3.7691	3.5726
COX5B	213735_s_at	4.2798	3.9826	4.0653	3.8593	3.7933	3.383	4.60994	3.84752	3.46796	4.22545	4.05524	3.75652	3.58259	3.86789	3.63131	3.7948	3.90287	3.85659	4.31581	3.81781	3.8833	4.20194	3.89692	3.2816	4.14404	3.63085	4.00945	3.976	3.8289	3.2693	3.6831	3.6093	3.2075	3.7651	3.5409	3.6437	2.9846	3.7004	2.9445	3.1573	3.5765	3.498	3.9417	3.1518	3.5278	3.0982
ERO1L	225750_at	3.6241	3.5583	3.4839	3.5816	3.2526	3.5245	4.2293	4.39076	3.69407	3.67284	4.1494	4.13988	4.04918	4.21889	3.79492	3.97555	4.04558	3.65217	3.59511	3.82465	4.05923	4.49961	4.06124	3.85361	4.41924	3.79573	4.27659	3.53501	4.11837	3.1433	4.0674	3.7253	3.6998	3.1896	3.7859	3.3023	3.468	3.7065	3.2298	3.168	3.4041	3.0928	3.338	3.38	3.0526	3.4172
LEPROT	227095_at	4.1108	3.7123	3.8895	3.5707	3.5468	3.5745	3.68421	3.56378	3.60542	4.16145	3.71508	3.65659	3.73884	3.79449	3.82006	4.05272	4.0899	3.48828	4.20959	3.94298	3.69564	3.83113	3.78198	3.89494	4.12185	3.82286	3.68575	3.44188	3.8289	3.4202	3.8717	3.504	3.5021	3.5582	3.7301	3.6032	3.5398	3.65	3.3496	3.4005	3.9762	3.3412	4.1002	3.4924	3.6057	3.5618
LASP1	200618_at	3.5271	3.3296	3.2529	3.5644	3.2746	3.8084	3.89783	3.91262	3.49708	4.06044	4.17133	3.82346	3.85693	3.63783	3.63069	3.59387	4.05093	4.00117	4.21908	3.85168	3.86037	4.03011	3.65563	3.64505	3.83595	3.99175	4.02811	3.54763	3.86048	3.5603	3.874	3.6362	3.6064	3.2706	3.7772	3.764	3.7798	3.7422	3.4754	3.4043	3.7914	3.385	3.5595	3.5695	3.8269	3.7272
SNRK	209481_at	4.0744	3.783	3.6474	3.879	3.6187	3.6342	3.30797	3.40209	3.37539	3.7393	4.04571	3.79594	3.74999	3.90001	4.08979	4.04315	4.23567	3.41748	4.10519	3.69631	4.00309	3.85354	3.65928	3.98583	4.21463	4.29921	3.64477	3.31739	3.75623	3.4001	4.0202	3.644	3.5017	3.5836	3.745	3.5914	3.6028	3.8019	3.1807	3.1907	3.9798	3.5242	3.861	3.2544	3.3085	3.6898
FOXN2	226711_at	3.8055	3.577	3.6898	3.6805	3.6922	3.4159	3.34635	3.63467	3.31338	3.51676	3.58315	3.67208	3.68622	4.19198	3.8288	4.35847	4.23929	3.66266	4.46808	4.05233	3.9625	3.98952	4.14573	3.95428	4.26177	4.22024	3.30552	3.45218	4.03226	3.0463	3.7536	3.3856	3.6709	3.7636	3.8525	3.7754	3.4277	3.8678	3.3383	3.2467	3.8455	3.2696	4.0041	3.1042	3.3218	3.6035
TES	202720_at	3.867	3.8747	3.5433	3.5073	3.9324	3.493	3.84097	3.9323	3.7749	3.53652	3.71632	4.27175	3.52012	3.8178	3.81622	3.89733	3.90879	3.78979	3.43883	3.7292	3.94031	4.13602	3.98432	3.75664	4.40146	3.67784	3.41769	3.29468	3.88833	3.5467	3.4589	3.4566	3.9158	3.3648	4.1035	3.3901	3.4289	3.4958	3.5573	3	3.8666	3.4678	4.2155	3.5685	3.739	3.6792
HNRNPA1	214280_x_at	4.1679	3.7061	3.7253	3.8538	3.8755	3.6469	3.79205	3.90056	3.7749	3.30159	3.4182	3.84656	3.64532	4.01767	3.79965	4.12201	3.70425	3.65592	3.69365	3.63479	3.72132	3.84199	4.09982	3.99136	4.09607	3.56167	3.95319	3.72276	3.75354	3.4307	3.2089	3.6742	3.6862	3.6503	3.607	3.4935	3.466	3.5731	3.7352	3.5656	3.7634	3.6718	3.6542	3.8408	3.3858	3.4774
TNPO3	212317_at	2.8917	4.0048	2.4315	3.699	3.1819	3.9139	3.97011	3.54453	3.44115	4.05653	4.01538	3.6961	3.64759	3.82566	3.4061	4.03049	3.80283	4.12013	4.46077	3.66148	4.00727	3.84816	3.75432	3.54543	3.71667	4.26971	3.44225	3.06618	3.72156	3.854	4.0961	3.7141	3.8262	3.4272	4.1068	3.685	3.5577	4.0082	3.53	3.1868	3.9866	3.6861	3.927	3.622	3.6266	3.7578
CYTH4	219183_s_at	3.9018	3.6147	3.6385	3.9446	3.2526	3.593	4.21954	4.13017	3.35758	4.14438	3.97196	3.42278	3.56467	3.72783	3.32968	4.05749	3.75261	3.83819	4.34714	3.70432	4.02388	4.16226	4.07057	3.13497	3.92724	4.16477	4.37509	3.91258	3.64747	3.4145	4.1819	3.7419	3.0478	3.4018	3.4569	3.7022	3.3561	3.7055	2.8633	3.9289	3.7403	3.4685	3.6676	3.2249	3.3188	3.4201
MAFB	218559_s_at	4.3129	4.2184	3.5821	4.1261	3.1447	3.6117	3.31715	4.14353	3.71421	3.73849	3.68787	3.44679	3.78084	3.73174	3.57984	3.70809	4.34609	3.30622	4.39535	3.43411	4.01514	3.52426	3.40792	3.92413	4.01102	4.17837	3.6173	3.22524	3.82379	3.2597	3.6813	3.9014	3.6012	4.1007	3.9788	3.0764	3.2926	3.4306	3.417	3.4619	4.0613	3.2254	4.0888	3.7761	3.583	3.5687
PAFAH1B1	200813_s_at	3.3375	3.6571	3.8519	4.0162	3.1819	3.7621	3.93011	4.00508	3.66084	3.85172	3.92756	3.83038	3.9278	3.94159	3.69213	3.658	4.11216	4.01411	3.35097	3.67842	3.90039	3.8756	3.87578	3.50315	3.80685	2.84509	4.24852	3.57688	3.65757	3.3444	3.6314	3.8992	3.6335	3.6165	3.7113	3.4284	3.6592	3.893	3.5949	3.4496	3.9221	3.4709	3.6346	3.6644	3.5973	3.6898
ITGB2-AS1	229041_s_at	4.324	3.9486	3.7811	3.738	3.8306	3.6779	3.98235	3.40295	3.37083	4.02224	3.42126	3.35378	3.27768	3.48541	3.58758	4.42218	3.76771	3.62713	4.00184	3.78905	3.47449	4.06959	3.30934	3.59445	3.741	4.24541	4.18913	4.24792	3.56783	3.6203	3.9478	3.8222	3.3362	3.6615	3.5177	3.5973	3.1173	3.6615	3.4141	3.5334	3.8812	3.5226	3.804	3.3721	3.6747	3.7584
TAGAP	229723_at	3.9767	3.5587	3.4128	3.6092	3.5906	3.8079	3.61723	3.49967	3.44211	4.53283	3.89205	3.72927	3.91654	3.58015	3.8488	3.80758	3.52864	3.80204	3.98618	3.57616	3.2308	3.86879	3.30097	3.7525	3.67374	3.93375	3.68207	3.48264	3.78942	3.5106	3.5944	3.7943	3.9033	3.1143	4.1595	3.8412	3.932	3.7256	3.6038	3.1076	4.1314	3.4315	3.95	3.6432	3.8436	3.7693
TNFRSF1A	207643_s_at	4.2761	3.9058	3.5243	3.8249	2.7954	3.6886	4.41466	4.0765	3.18996	3.79192	4.19412	3.93177	3.93944	3.96835	3.31459	4.02927	3.97404	3.65217	4.29279	3.71795	4.32502	4.62751	4.19174	3.37295	4.26524	4.11393	3.99944	3.46319	3.97686	3.0185	3.9269	3.8853	3.3832	3.8281	3.5818	3.4366	3.5282	3.5052	2.3272	3.4551	3.6513	3.3775	3.459	2.9256	2.9648	3.3333
NCOA3	209061_at	4.235	3.8065	3.6226	3.8654	3.4272	3.5956	3.54004	3.82472	3.51556	3.98712	3.68194	3.73033	3.71087	3.82723	3.73837	3.89999	4.06526	3.56618	4.00823	3.87821	3.70939	3.77719	3.43367	3.8252	3.87892	3.93098	3.64174	3.76022	3.81865	3.5774	3.7683	3.5527	3.8403	3.2964	3.7886	3.2056	3.566	3.6587	3.5721	3.2899	3.9071	3.5001	3.99	3.5602	3.4401	3.6019
ATP6V1A	201972_at	3.8874	3.5697	3.6222	3.7617	3.1737	3.639	3.55908	3.94175	3.39549	3.61826	4.0391	4.03552	3.78136	3.97449	3.81896	3.9887	4.27812	3.3698	3.94867	3.94056	4.06191	4.30981	3.77864	3.85692	4.43166	4.23557	3.89973	3.41134	4.07542	3.3691	3.8452	3.61	3.6712	3.4362	3.8094	3.3761	3.4119	3.5908	2.93	3.2812	3.6098	3.4365	3.678	3.0867	3.2184	3.6105
TGFBI	201506_at	3.6482	3.8971	3.7582	3.8821	3.4013	2.8451	3.67789	4.16133	3.51188	4.41375	3.95731	4.0368	4.05262	3.47612	3.69542	3.64144	4.67241	4.08991	4.73649	4.06082	3.97632	4.49421	3.32319	4.04452	3.92578	4.11345	3.27753	3.79363	3.72431	3.194	3.4332	3.6161	3.5899	4.1286	3.0716	3.6162	3.0932	3.4388	2.652	3.0823	3.8337	2.7653	3.7564	3.7749	3.6706	3.3464
AIM1	212543_at	3.6293	3.4367	3.6018	3.483	3.3534	3.459	3.98107	3.87305	3.65585	3.61738	4.0467	3.67373	3.93572	3.88454	3.75479	4.10715	4.20642	3.79525	3.85342	4.2181	3.90688	3.87106	4.04072	3.84087	4.0268	4.31628	4.00769	3.78676	3.87354	3.4851	3.4703	3.4166	3.746	3.5428	3.6516	3.1988	3.4762	3.4075	3.4577	3.3698	3.5708	3.3238	3.453	3.5224	3.5089	3.4289
CX3CR1	205898_at	3.978	3.5716	3.6381	3.5707	3.3955	3.6757	3.64261	3.86314	3.8863	3.13385	3.68617	3.16019	3.6362	3.85309	3.82961	3.68134	3.84378	4.29745	4.26787	3.8236	3.66007	2.64413	3.80058	3.23577	3.96262	4.0357	4.18394	3.53724	4.07488	3.9522	3.5565	3.4273	3.7859	4.1164	3.8838	3.8119	3.5301	4.0383	3.2281	3.1674	3.4678	3.5134	4.1153	3.7116	3.696	3.6682
DDX60L	228152_s_at	3.9767	3.638	3.3853	4.2855	3.7512	3.2827	3.4695	2.78749	2.94068	3.8763	3.99264	3.64093	3.61951	3.8157	4.17642	4.43001	4.17127	3.41836	4.51824	4.29625	4.17322	3.73785	4.13374	4.00781	4.17269	4.36426	4.04996	3.88711	4.30805	3.0115	4.1177	3.8137	2.954	2.5719	3.8206	3.1753	3.4572	3.2907	3.1184	3.3299	4.2095	2.8796	4.0434	3.005	3.1741	3.9388
DNAJC3	225284_at	3.8418	3.5223	3.3725	3.5903	3.4952	3.727	3.79643	3.80932	3.46701	3.85022	4.02578	3.81949	3.95557	4.15003	3.60708	4.17448	4.35078	3.32143	3.90917	3.98865	4.27463	4.35221	4.03006	3.82688	4.14089	3.90075	3.80145	3.54541	4.09679	2.9396	3.8097	3.6724	3.6054	3.1568	3.8276	3.2679	3.4333	3.7075	3.0423	3.1663	3.9402	3.489	3.6243	3.1069	3.1819	3.4749
PIAS1	217864_s_at	3.8586	3.7227	3.4515	3.5619	3.0631	3.679	4.07487	4.0291	3.39399	4.28896	3.87284	3.85143	3.67402	3.87851	3.49935	3.76015	4.0951	3.76844	4.10263	3.90029	3.7909	4.19469	3.71425	3.61737	3.96048	3.79329	3.75179	3.61617	3.72019	3.4275	3.903	3.746	3.6127	3.4012	3.7536	3.505	3.501	3.6412	3.2541	3.3294	3.8157	3.3392	3.7009	3.3077	3.5289	3.7339
IL18RAP	207072_at	2.8408	3.519	3.4155	3.1681	2.954	3.332	4.59743	4.50748	2.94886	4.2956	4.57569	4.0983	3.82767	4.38874	3.67437	4.74845	4.19529	3.70678	4.46742	4.51917	4.20391	5.0121	4.39594	4.06848	4.59841	4.96777	3.71987	3.9376	4.49149	2.7917	3.9467	3.4431	1.4883	3.5058	3.3073	3.4206	2.1578	4.0733	2.6051	2.8006	2.8675	3.2684	3.5434	2.8953	3.3377	3.5431
SRPR	200918_s_at	3.9929	3.6502	3.8895	3.8472	3.4689	3.694	3.80806	3.77934	3.56917	3.61561	3.9464	3.86305	3.91277	3.71038	3.43034	3.55986	3.83807	3.80475	3.86454	3.48148	3.84383	3.87409	3.66943	3.71716	3.98668	3.90018	3.79261	3.49878	3.70217	3.6892	3.8818	3.7291	3.6496	3.7811	3.5971	3.4672	3.6615	3.7738	3.4439	3.5313	3.6459	3.4561	3.5508	3.5508	3.5611	3.4404
ITGA5	201389_at	3.7834	3.7467	3.9008	3.5989	3.2715	3.5636	4.06824	3.98294	3.24304	4.06757	4.13273	3.76428	3.53	3.74174	3.24531	3.73955	3.77669	3.83024	4.04869	3.95789	3.8192	4.29295	3.79131	3.32998	4.14341	4.23871	4.21022	3.90913	4.00934	3.4468	3.7767	3.8958	3.457	3.7969	3.6973	3.4233	3.4606	3.7082	2.8518	3.5001	3.7112	3.2238	3.6152	3.2287	3.2802	3.2744
MS4A1	228592_at	3.9947	4.1207	3.9527	3.9539	4.5122	3.1835	3.18519	2.37655	2.91516	2.30147	3.06496	3.89358	3.5014	4.02861	3.97174	4.57493	3.64169	2.26872	3.88852	3.36796	3.40926	3.46427	2.48675	4.56539	3.90885	4.04239	3.238	3.60627	3.81543	3.704	3.0996	3.9641	4.3496	3.2518	3.9834	4.1707	3.7429	4.2954	4.418	3.9968	4.5186	3.0772	4.2157	4.3597	4.1359	3.5575
CD8A	205758_at	3.8859	4.0569	3.5557	3.3801	2.6037	3.2975	4.34105	3.87552	4.04895	2.44975	3.28206	3.67922	3.45221	3.75936	3.45912	3.69056	3.70686	3.99763	3.38086	3.68074	3.83862	4.14544	3.55284	4.43541	4.49073	4.21114	4.41419	2.49227	4.33123	4.0019	2.9972	3.7624	4.1275	3.5261	3.0597	3.3205	3.7368	3.8819	3.9067	3.3149	3.755	3.3644	4.7064	4.0488	3.1623	3.9008
ILK	201234_at	3.6663	3.5467	3.5308	3.7028	3.2008	3.2518	4.0451	4.10569	3.6264	4.06628	4.06308	3.86015	3.55684	3.76536	3.46963	3.89067	3.97143	4.3326	4.53099	3.83041	3.93788	4.20314	3.81959	3.6425	3.97964	4.43435	4.10593	3.78425	4.14938	3.4511	3.5959	3.4687	3.1833	3.745	3.7001	3.4229	3.3918	3.7771	2.9548	3.2462	3.567	3.288	3.6728	3.178	3.1784	3.1263
LOC102724870	224375_at	4.8891	4.3243	4.1056	4.0054	3.3777	3.6458	4.10993	0.524099	3.30703	4.67629	3.9418	4.14584	3.68512	3.77946	3.63817	3.84181	4.27036	4.00883	3.92471	4.25128	3.88885	4.74912	3.93529	3.6964	4.20199	3.06907	3.85796	3.46005	4.18922	3.7978	3.9269	3.9349	4.0906	3.7364	0.5305	3.9731	3.5428	3.7761	0.3028	3.867	4.107	3.662	3.9621	3.6354	3.6082	3.9428
NFE2	209930_s_at	4.3792	3.9983	3.9504	3.8545	3.2027	3.5119	3.63202	4.51145	1.99444	4.41223	3.48588	3.19508	3.13601	3.2665	2.21516	2.73429	3.33002	4.0356	4.90902	3.25567	3.71736	4.18498	3.86698	2.89126	3.56424	3.34256	3.68721	3.5689	3.74747	3.2243	4.3832	4.0014	3.7846	4.1671	4.0998	3.8069	3.6704	4.2787	3.7415	4.162	4.0855	3.7971	3.7992	3.5421	3.8708	3.879
RXRA	202449_s_at	4.2871	3.678	3.6339	3.5749	2.8456	3.7354	3.70223	4.04507	3.44308	4.02358	3.93648	3.89546	3.74469	3.61322	3.33965	3.32425	3.88729	3.8115	4.45476	3.6288	3.9408	4.04294	3.55049	3.45814	3.99158	3.73291	3.69672	3.15713	3.66188	3.5744	4.0826	3.6688	3.6005	3.7843	3.8357	3.7057	3.7269	3.8126	3.0865	3.417	3.8969	3.4192	3.5754	3.477	3.6136	3.7112
PTPRE	221840_at	3.9441	3.7556	3.5694	3.5795	3.2485	3.6463	3.79789	3.6215	3.41972	3.92137	3.90192	3.76995	3.77981	3.85719	3.75106	3.92496	4.19604	3.5962	4.15299	3.96837	4.24542	4.07815	3.64832	3.68093	4.14026	4.21251	3.59087	3.30258	3.8225	3.2825	4.082	3.5983	3.507	3.2571	3.5906	3.7274	3.5465	3.8076	2.8925	3.4509	3.7462	3.3339	3.7628	3.2862	3.2637	3.5051
CD3D	213539_at	3.9497	3.943	3.8817	3.5757	4.867	3.2554	4.26559	3.0943	3.96774	3.47933	3.21561	2.90786	3.19777	3.73564	3.86853	4.45369	3.31022	3.74747	4.21671	3.65618	3.20998	3.0904	4.19476	3.83975	4.01791	3.59982	4.2092	4.13296	3.96412	3.357	3.2132	3.6889	3.7738	3.4224	3.5127	3.5006	3.4812	3.7021	3.8048	3.3673	3.7934	3.2481	4.2207	3.7041	3.7483	3.3499
RHOG	203175_at	3.7719	3.4201	3.2578	3.4359	2.9298	3.5499	4.47561	4.26187	3.48962	3.79192	4.36084	4.00962	3.9203	3.92851	3.31925	3.77324	3.96751	3.7552	3.93146	3.82727	4.05923	4.44111	4.12691	3.60825	4.09802	4.60381	4.38009	3.89584	3.99062	3.2796	4.0543	3.7766	3.1992	3.4421	3.5535	3.8048	3.5371	3.9543	2.8726	3.0007	3.3379	2.9721	3.0767	3.0326	2.9878	3.4303
SEPT2	200015_s_at	4.0526	3.76	3.7063	3.9306	3.6102	3.5585	3.42678	3.69666	3.53289	3.93844	3.27308	3.69988	3.47925	3.83659	3.81457	4.06519	3.94289	3.26255	4.03175	3.78096	3.78062	3.54435	3.58537	3.6245	3.76982	3.90977	3.21477	3.6267	3.72431	3.5025	3.8806	3.7315	3.7258	3.411	4.0295	3.7469	3.479	3.8903	3.5225	3.2719	3.952	3.4529	4.1111	3.6274	3.6308	3.5229
AQP3	39248_at	4.2957	4.1082	3.9314	3.9199	4.1626	3.8694	3.34778	3.78183	3.37433	3.73792	2.84923	3.4596	3.63562	3.78253	3.56753	4.17012	3.1123	3.83308	4.03386	3.10056	3.24855	3.13135	3.89321	3.88122	3.51826	3.46571	3.10014	3.08118	3.63521	3.5917	3.5247	3.8926	3.8685	3.3605	4.1061	3.6359	3.6195	3.65	3.9575	4.1055	3.8799	3.7103	4.1229	3.9342	3.979	3.6309
PCYT1A	225069_at	3.9306	3.6196	3.4968	3.5786	3.3423	3.5938	3.84097	3.99604	3.54688	3.80672	4.07056	3.99297	3.70489	3.91728	3.558	3.99926	4.16596	3.47643	3.83606	3.9924	3.80645	3.82957	3.61269	3.90029	4.26061	4.07083	3.92484	3.60343	3.76826	3.5153	3.7962	3.5044	3.5459	3.6012	3.6566	3.5332	3.3104	3.613	3.1559	3.3488	3.7605	3.2583	3.7632	3.3379	3.2535	3.3407
MAT2B	217993_s_at	3.8423	3.5294	3.4641	3.694	3.3551	3.5306	3.59811	3.74198	3.60412	3.84721	3.79219	3.6923	3.86915	3.82618	3.89139	3.80616	4.09869	3.57968	4.08977	3.51178	4.06459	4.03011	3.77931	4.03822	4.15032	3.73608	3.91485	3.47333	4.11837	3.3876	3.6006	3.5515	3.7277	3.3152	3.628	3.5404	3.4753	3.4228	3.5502	3.2044	3.7078	3.4487	4.0618	3.3192	3.2756	3.6105
HBD	206834_at	3.8743	2.9972	2.7303	2.9294	2.4936	2.8756	2.71202	5.05941	2.57627	5.32379	3.24463	3.31483	2.37228	3.02572	2.75274	2.80114	2.99401	4.45879	5.42764	3.49539	4.23634	5.0193	4.15144	4.49922	3.51158	3.5129	3.2239	5.4501	5.10806	2.7109	3.6929	3.3101	3.7093	4.2175	4.1883	3.3925	2.9334	4.7243	4.1664	4.2432	3.6549	3.9675	2.9615	3.7787	3.317	4.3245
SERINC3	221472_at	3.9893	3.5693	3.6916	3.6343	3.347	3.332	3.44551	4.00733	3.45701	3.82749	3.8721	4.03295	3.86622	3.9251	3.72439	4.09909	4.14837	3.70895	3.98803	3.86959	4.06771	3.87787	3.84092	3.89011	4.25421	4.0264	3.87867	3.39829	4.01777	3.0079	3.7266	3.5738	3.5437	3.4674	3.7637	3.2583	3.3789	3.6086	3.0331	3.2981	3.9377	3.3579	3.7553	3.252	3.1484	3.5438
STK35	225649_s_at	3.9259	3.7119	3.5631	3.6621	3.3811	3.5014	3.91943	3.906	3.36167	3.98712	3.73771	3.83235	3.63562	3.95647	3.65975	4.07227	3.92145	3.77121	4.13806	3.87213	3.88128	4.17765	3.81567	3.82463	4.11288	4.11881	3.80213	3.64131	3.91203	3.4122	3.4332	3.625	3.5345	3.2924	3.5477	3.5587	3.3258	3.4306	3.2516	3.3027	3.7263	3.4351	3.6469	3.3561	3.2354	3.4892
EIF3M	202232_s_at	3.7688	4.0256	3.9635	3.7799	4.3179	3.3393	4.05489	3.75007	3.4727	3.92565	3.5722	3.52748	3.83965	3.78539	3.9845	3.95399	4.02142	3.72047	4.47404	3.47614	3.9158	2.96259	3.7986	3.75546	3.65709	3.30969	3.63643	3.57761	3.39228	3.3097	3.1339	3.6116	3.6792	3.6937	3.7641	3.7325	3.4612	3.4848	3.6805	3.2404	3.6571	3.1909	4.0731	3.8014	3.6957	3.4147
TXNL1	201588_at	3.7429	3.5784	3.5772	3.4848	3.8144	3.2317	3.76844	3.94821	3.50727	3.89318	3.92684	3.74348	3.61081	3.96171	3.80326	3.92952	4.14143	3.97976	4.73152	3.8963	3.88077	3.88088	3.96503	3.77656	3.76328	4.02795	3.84421	3.86474	4.00652	3.3194	3.525	3.4799	3.3905	3.5166	3.454	3.5047	3.21	3.6726	3.2591	3.3664	3.48	3.3365	3.7856	3.2412	3.3606	3.1999
TCF7	205255_x_at	4.1366	4.0539	4.3751	4.1014	4.5631	3.7454	3.41827	3.49486	3.55629	3.46074	3.10412	3.49798	3.80088	3.7013	3.79909	3.90462	3.34621	3.0575	3.59147	2.99533	3.22522	3.22331	4.28665	3.82351	3.44778	3.35913	3.40793	3.41215	3.80378	3.528	3.3999	3.7481	3.7893	2.8516	3.9751	3.6487	3.6264	3.5203	4.0783	3.6237	4.0511	3.5259	4.2899	4.1297	4.0835	3.6163
AP1S2	230264_s_at	3.7999	3.596	3.6593	3.5948	3.9465	3.173	3.43805	3.44092	3.45653	3.98438	3.75596	3.50232	3.73244	3.97967	4.30115	3.71715	4.40103	3.40325	4.47404	4.08599	4.08452	3.71441	3.73166	3.76546	4.13837	4.03828	3.56634	3.81343	4.03447	3.2044	3.505	3.4762	3.5264	3.5239	3.7001	3.79	3.3432	3.4986	3.1946	2.9333	3.9564	3.0054	3.7919	3.4449	3.6326	3.2893
SUDS3	224974_at	3.8408	3.7822	3.7505	3.7074	3.5981	3.6351	3.53917	3.65706	3.47033	3.83054	3.70926	3.73349	3.73511	3.92949	3.8307	4.1083	3.91829	3.24968	3.77949	3.633	3.74266	3.94776	3.59073	3.86952	3.95332	4.11637	3.70327	3.52003	3.97628	3.1897	3.797	3.5073	3.7741	3.2106	3.7061	3.4131	3.4733	3.6953	3.5804	3.3775	3.9391	3.3928	3.6268	3.4161	3.5281	3.6478
NAGK	218231_at	3.9065	3.3193	3.9105	3.9766	3.3572	3.61	4.02904	3.88962	3.06569	4.01287	4.01066	3.93131	3.67179	3.55262	3.10535	3.3341	3.87153	4.28974	4.51183	3.846	3.89338	3.73619	3.57923	2.99794	4.03632	4.33399	4.00416	4.1196	3.79466	3.2641	3.9091	3.9103	3.5209	3.8533	3.4678	3.7936	3.3407	3.3455	2.8715	3.602	3.5478	3.1486	3.5266	3.2577	3.3997	3.5171
FAM104A	225319_s_at	3.8767	3.2919	3.316	3.7089	3.0444	3.6092	2.98466	4.69443	3.20939	4.5333	3.07598	3.6538	3.51826	3.04111	2.81343	3.18099	3.48485	4.24307	5.03921	3.08743	3.41207	4.38015	3.97617	4.29256	3.19802	3.39009	3.44486	4.15447	4.42545	2.9888	3.7039	3.4405	3.5916	3.7575	4.0931	3.2367	3.4683	4.0474	3.9815	4.124	3.7449	3.6089	3.6804	3.7657	3.4881	4.1717
LYST	203518_at	3.8728	3.3868	3.422	3.7624	3.3265	3.2543	3.91339	3.2677	3.35399	4.20149	4.10894	3.6039	3.56647	3.97024	3.87935	4.41059	4.307	3.63933	4.39814	4.18905	3.9975	4.32979	4.00337	3.72563	4.19411	4.48731	3.80145	3.88184	3.84856	3.1083	3.9797	3.3684	3.2368	3.4356	3.5971	3.338	3.2523	3.6953	2.9143	2.969	3.7795	2.933	3.7362	2.9749	3.0214	3.4548
NMI	203964_at	3.9911	3.721	3.5714	4.0472	3.7608	3.3134	4.01092	3.23829	3.01854	3.95462	3.79022	3.28419	3.69997	3.71321	3.64467	4.07873	4.02854	3.94764	4.73924	3.71058	3.93885	4.04764	3.93649	3.75132	4.32528	4.17323	4.23302	3.64822	3.75286	2.8111	3.7742	3.8451	3.2218	3.1882	3.7213	3.4025	3.2385	3.5974	2.9963	3.1579	3.9571	3.0488	4.0073	2.7158	3.3862	3.7389
HIST1H2BK	209806_at	3.6453	3.4546	3.2842	3.422	2.4982	3.6788	4.04325	4.43449	3.29478	4.16206	4.12401	4.19723	3.93153	3.55767	3.32389	3.21337	4.51846	3.86958	4.543	3.84549	4.00866	4.03282	3.43962	3.8048	4.2206	3.86986	4.15026	3.1878	4.21974	3.1834	4.0951	3.8258	3.5297	3.2148	3.4993	3.5343	3.6141	3.6549	3.3304	3.5212	3.6204	3.1604	3.6085	3.0978	3.4783	2.8333
MAGT1	210596_at	3.8699	3.5532	3.5728	3.5051	3.8867	3.7362	3.62547	3.43257	3.69528	3.59242	3.4574	3.67483	3.9156	3.81254	3.6625	3.888	4.01046	3.81688	4.24252	3.46069	3.63446	3.46628	3.48713	4.13309	3.67983	3.76186	3.33393	3.39993	3.89931	2.9557	3.63	3.4967	3.8049	3.5538	3.7297	3.6504	3.6816	3.3996	3.8491	3.2703	3.9941	3.4286	3.9236	3.7895	3.8338	3.5713
PPTC7	225204_at	3.9259	3.4417	3.5763	3.9568	2.8677	3.632	4.17927	3.9329	3.45126	3.41471	3.90337	3.8898	3.91889	3.99833	3.72965	3.89932	3.88867	3.91542	3.62396	3.95117	3.7909	4.14732	3.99186	3.71898	4.16589	3.29254	4.29597	3.71554	3.99119	3.1944	3.6867	3.6706	3.4942	3.551	3.4477	3.457	3.5588	3.4935	2.9982	3.3688	3.7147	3.4543	3.3655	3.1619	3.3722	3.5703
SLC31A2	204204_at	3.7477	3.9083	3.3339	3.7043	3.5379	3.7072	3.74368	4.03131	3.33539	3.94197	4.0174	4.10239	3.73884	3.67775	3.59112	4.07227	4.14298	3.12409	3.75253	3.66148	3.77573	4.02672	3.31767	3.97116	3.81081	3.79146	3.77339	3.56598	3.7676	3.0954	3.4631	3.5891	3.4199	3.1861	4.2151	3.4759	3.5241	3.5394	3.2196	2.8605	4.0701	3.3655	4.3053	3.5465	3.65	3.4934
RAB27A	222294_s_at	4.2297	3.7333	3.4657	3.0801	3.5538	3.7118	3.30387	3.54065	3.34575	4.32781	3.84355	3.83136	3.71413	3.83763	3.69721	3.80616	4.23929	3.77121	4.11285	3.84082	3.74711	4.01099	3.4953	3.97116	3.5633	4.30092	3.40526	3.45375	3.77755	3.296	3.8504	3.3563	3.4275	3.2692	3.7217	3.6207	3.4982	3.8584	3.1028	3.3037	4.1249	3.0909	3.968	3.4194	3.5656	3.5034
PKM	201251_at	3.5121	3.4211	3.564	3.827	2.9685	3.408	3.7677	4.23954	3.56119	3.66602	4.138	4.06264	3.726	3.5758	3.68403	3.56238	4.18708	4.22649	4.55366	3.96362	4.05384	3.95135	3.96914	3.60563	4.0268	4.19462	3.74898	3.79736	3.97743	3.3886	3.4959	3.6089	3.3467	3.8434	3.7368	3.304	3.4298	3.4773	3.1846	3.212	3.0588	3.09	3.4738	3.4924	3.4113	3.1922
WIPI2	202031_s_at	3.7263	3.5252	3.5801	3.8465	3.1909	3.4491	3.89443	4.08025	3.47553	3.70646	3.68617	3.65547	3.79372	3.64792	3.38996	3.65957	3.72193	3.72691	4.37781	3.32409	3.65415	3.94344	3.61344	3.85857	3.82815	3.79876	4.201	3.84263	4.11837	3.3801	3.7775	3.6239	3.4303	3.8568	3.4862	3.5032	3.3037	3.8584	3.5173	3.6151	3.2728	3.5313	3.9317	3.4599	3.2391	3.5438
VCL	200931_s_at	3.6941	3.5578	3.017	3.7135	2.6739	3.3877	3.33534	4.08239	3.53244	4.35138	3.73075	3.87409	3.86085	3.28258	3.5639	3.72765	4.12081	4.366	4.16776	3.98302	3.33947	3.95635	3.87264	3.78931	3.6833	4.10757	3.39271	3.84684	4.1932	3.3701	3.5628	3.2956	3.498	3.516	4.3587	3.6118	3.8587	3.6647	3.559	3.2367	3.8289	3.2271	3.6197	3.3507	3.3289	3.5478
IK	200066_at	4.2346	3.8912	3.7041	3.8378	3.5553	3.5116	3.50743	3.74333	3.43242	4.06886	3.64932	3.78835	3.76941	3.58818	3.39401	3.67902	3.61745	3.71039	3.98526	3.36291	3.78604	3.84431	3.90553	3.81617	3.99507	3.9671	3.79942	3.21968	3.67685	3.3385	3.7331	3.6032	3.5738	3.507	3.7431	3.3809	3.3496	3.5812	3.5218	3.5412	3.7955	3.4772	3.8698	3.5125	3.4369	3.6115
HIF1A	200989_at	3.8835	3.7333	3.2554	3.6901	3.5195	3.5529	3.42678	3.70292	3.42999	3.86741	3.74219	3.91187	3.80088	4.0345	3.83396	3.936	4.24433	3.44725	3.78801	3.7202	4.01837	4.2276	3.50424	3.99836	4.15219	4.05566	3.15128	3.11885	3.892	3.1165	3.6053	3.4649	3.7339	2.8173	3.8952	3.4691	3.6302	3.5462	3.4874	3.3359	3.9923	3.3066	4.0111	3.3503	3.3529	3.7965
ACTN1	208636_at	3.8883	3.8402	3.5157	3.6621	3.1617	3.6229	3.67313	4.06358	3.32495	4.02157	4.00728	3.87505	3.80037	3.74285	3.74242	3.67825	4.08026	3.65892	4.02815	3.85528	3.86601	4.32758	3.82608	3.45524	4.15844	4.13333	3.7892	3.34061	3.94422	3.2478	3.8591	3.3979	3.5906	3.1105	3.8302	3.2942	3.3582	3.7286	3.0248	3.1994	3.7979	3.3621	3.6363	3.021	3.2036	3.7508
SEPT7	213151_s_at	3.7593	3.5285	3.2925	3.6593	3.5479	3.595	3.57958	3.6383	3.66125	3.34279	3.8979	3.65603	3.87109	3.85463	4.00993	3.92822	4.06445	3.59932	4.23553	3.68595	3.84954	3.56416	3.76653	4.00434	3.93016	3.91482	3.52588	3.45218	3.90841	3.4781	3.558	3.3235	3.519	3.2551	3.5373	3.7569	3.5572	3.7017	3.5821	3.3828	3.663	3.5556	3.7251	3.3932	3.4743	3.6583
NKTR	202379_s_at	4.4419	4.0256	4.2439	4.049	3.9932	3.6432	3.85084	3.22288	3.22519	3.77142	3.2452	3.46215	3.42466	3.58633	3.30562	3.67437	3.29084	3.74536	3.28778	3.50197	3.20271	3.68196	3.81437	3.07756	3.87362	2.8742	3.7313	3.78613	3.59737	3.44	3.5811	3.8104	3.6816	3.5549	3.8052	3.4931	3.4818	3.9351	3.8176	3.754	4.0285	3.5724	4.2324	4.0157	3.9859	3.6214
CCDC69	212886_at	3.9667	3.77	3.8829	3.5678	3.5468	3.2554	4.21845	3.744	3.28619	4.02624	3.89863	3.85531	3.51328	3.71378	3.08862	3.76526	3.80771	3.97255	4.39465	3.57865	3.94031	4.06629	3.85623	3.53583	4.01653	3.81927	3.90731	3.77544	3.81285	3.1251	3.8512	3.5895	3.225	3.8294	3.4564	3.539	3.2494	3.6451	2.9258	3.4445	3.5622	3.288	3.9687	3.2659	3.672	3.2147
ANKRD10	223251_s_at	3.8557	3.6784	3.6753	3.6723	3.9613	3.2422	3.75424	3.43257	3.54599	3.53932	3.59897	3.83727	3.62529	3.79716	3.81924	4.35847	3.89281	3.59932	4.11961	3.82936	3.79682	3.49605	3.65782	4.06181	3.8445	4.26181	3.56474	3.74161	3.83337	3.5461	3.6652	3.7809	3.4119	3.2719	3.4631	3.6925	3.3056	3.7619	3.557	3.3848	3.6259	3.3625	3.2424	3.5214	3.4583	3.2496
UHMK1	224691_at	3.7018	3.3166	3.3189	3.5661	3.4	3.4739	3.47862	3.51557	3.60972	3.78957	3.72829	3.66048	3.72869	4.01263	4.06343	4.24351	4.20494	3.95802	4.23786	3.97501	3.66184	3.69057	3.83061	4.04693	3.71244	3.83593	3.74052	3.94267	3.99802	3.3061	3.3808	3.2839	3.582	3.3884	3.771	3.746	3.3217	3.601	3.4337	3.1539	3.6336	3.4476	3.732	3.3812	3.3196	3.4296
DYNLL1	200703_at	3.8223	3.5615	3.4788	3.3666	3.7444	3.2529	3.95647	4.11459	3.46226	4.10271	3.50711	3.46278	3.39184	3.50838	3.77386	3.33213	3.94023	3.88822	4.29727	3.62277	3.51943	3.8543	3.77394	3.91199	3.9155	3.19716	3.74617	4.05765	4.06299	3.2079	3.4021	3.9732	3.5709	3.9807	4.0266	3.7815	3.5063	3.8236	3.4002	3.4264	3.3273	3.2267	3.9162	3.3461	3.4064	3.3503
FUS	200959_at	4.2448	3.9799	4.0511	4.0756	4.0397	3.8603	3.21279	3.21023	3.22744	3.53465	3.24405	3.3749	3.55986	3.51358	3.14961	3.76453	3.55441	3.66266	3.70382	2.98879	3.43778	3.31748	3.3861	3.65014	3.54722	3.72078	3.57668	3.10285	3.27906	3.8181	4.0106	3.9768	3.6852	3.871	3.806	3.8403	3.7287	4.0765	3.9295	3.9381	3.7432	3.6602	3.8196	4.0559	3.7708	3.5654
PCGF5	227935_s_at	4.0828	3.6112	3.1959	3.1857	2.3634	3.3039	3.59476	4.47287	2.93451	4.43697	3.50231	3.76738	3.43522	3.0357	2.40969	2.81668	3.48607	4.79787	5.03384	3.44985	3.18558	4.58196	3.69805	4.06753	3.54054	3.67718	3.7532	4.20874	4.28589	3.0698	3.5883	3.5266	3.7422	3.663	4.1764	3.5935	3.5588	3.8348	3.8006	4.1704	3.4785	3.7077	3.2376	3.4589	3.6049	4.0989
PTAFR	227184_at	4.0561	3.6054	3.7209	3.8072	2.9855	3.7857	4.25554	3.98808	3.05752	4.14683	4.14355	3.86834	3.65833	3.62947	3.1022	3.8813	3.64115	3.65367	4.23319	3.64612	3.90688	4.44976	3.57229	3.42808	4.15157	4.20474	4.11959	3.50336	3.57394	3.4065	3.983	3.8809	3.2606	3.3567	3.7141	3.4657	3.3968	3.7415	2.5573	3.3194	3.5371	3.4803	3.5899	3.2059	3.0826	3.3768
PHF11	221816_s_at	3.6985	3.4971	3.7213	3.9702	3.5424	3.1268	3.72541	3.33467	3.52653	3.77459	3.7499	3.63755	3.45221	3.86077	3.72819	4.12428	3.9097	3.81621	4.03801	3.86603	3.60349	3.98463	3.52356	3.90082	3.88194	3.84479	3.87094	4.03832	3.72843	3.4426	3.5897	3.8281	3.4275	3.3003	3.7521	3.374	3.506	3.5701	3.3828	3.2562	3.9545	3.131	3.9771	3.3808	3.4283	3.3252
ARHGAP27	225618_at	3.9367	3.7349	3.8145	3.7835	3.823	3.4834	4.02531	3.68757	3.18247	3.87999	4.02009	3.58122	3.37754	3.67602	3.46052	4.09793	3.89556	3.55012	4.00823	3.84859	3.66478	3.90475	3.55127	3.37295	4.05985	3.99758	3.70979	3.4355	3.71536	3.4248	4.1548	3.8646	3.2691	3.6877	3.7622	3.8465	3.299	3.828	2.709	3.3586	3.7073	3.4304	3.8518	3.1349	3.2236	3.1862
EPB42	210746_s_at	4.3716	3.1729	3.1813	3.3939	1.7006	3.3493	2.88802	5.37288	2.36936	5.04709	2.69787	3.56412	2.31626	1.72947	1.44553	1.95702	2.50322	4.97397	5.63169	2.76753	3.49184	4.89407	3.92503	4.2161	3.39166	3.46778	3.02458	5.02179	4.73036	2.9552	3.971	3.6524	3.8034	4.5444	4.2208	3.6217	3.5792	4.7051	4.2462	4.7193	3.5995	4.1432	3.6871	4.0907	3.602	4.2782
PAN3	225563_at	3.8532	3.5711	3.4413	3.7082	3.3694	3.5278	3.42489	3.74939	3.38999	3.32775	3.93612	3.81849	3.69284	4.01767	4.04363	4.15794	4.14491	3.33555	3.97876	3.99286	3.80645	3.96348	3.64685	3.99436	4.23485	3.99599	3.48847	3.35588	3.86672	3.4367	3.7995	3.4914	3.6266	3.0872	3.7097	3.4092	3.416	3.5901	3.326	3.1797	3.689	3.367	3.676	3.3898	3.3645	3.6022
STK17B	226525_at	3.8263	3.6288	3.4989	3.2599	3.7376	3.648	3.48678	3.81319	3.54419	3.95741	3.6195	3.69284	3.82065	3.89304	3.71793	3.91974	4.11924	3.42542	3.90232	3.74648	3.94031	4.23056	3.53946	4.04838	3.79327	3.83771	3.22794	3.68295	3.80897	3.2719	3.5555	3.3536	3.7277	3.1232	3.7916	3.486	3.5137	3.6187	3.5127	3.2719	3.8396	3.1837	3.7496	3.615	3.2678	3.649
VAMP8	202546_at	4.1358	4.0219	3.4445	3.7207	4.5019	3.1719	4.18541	3.58353	3.55941	4.07852	3.36104	3.33235	3.34501	3.78	3.5766	3.74399	3.75766	3.8831	4.81155	3.69114	3.623	3.70254	3.60893	3.39207	3.62409	3.31904	3.5519	3.9749	3.53845	3.4221	3.4199	3.8144	3.1889	4.0627	3.7209	3.8876	3.2395	3.5067	3.1235	2.9114	3.7558	3.3775	3.968	3.4073	3.8674	3.1768
IQSEC1	203906_at	3.9222	3.7648	3.6767	3.4469	3.3483	3.4912	4.0197	3.76078	3.18881	4.01957	3.67896	3.61253	3.48498	3.54946	3.21772	3.86169	3.90788	3.81419	4.20403	3.93279	3.80965	4.16102	3.75091	3.51854	4.07379	4.0521	3.91985	3.66467	3.60335	3.3303	3.9963	3.5385	3.4191	3.5244	3.5735	3.4408	3.3558	3.696	3.1316	3.3576	3.9654	3.1521	3.8493	3.3607	3.3005	3.3959
YWHAE	210996_s_at	4.2952	3.8561	3.7327	3.6609	3.678	3.56	3.8008	3.74062	3.61273	3.22481	3.85263	3.71545	3.94453	3.77189	3.5753	3.69286	4.09948	3.35324	3.68455	3.79281	3.94177	3.62201	3.78532	3.63224	3.97399	3.46701	3.88892	3.56452	3.92044	3.2481	3.5487	3.712	3.4067	3.6513	3.6574	3.4581	3.2361	3.4602	3.35	3.275	3.7517	3.1926	3.9529	3.507	3.6675	3.3036
SACM1L	202797_at	4.2044	4.0624	3.734	3.2902	4.2219	3.5233	3.20511	3.11741	3.46796	3.75706	3.57541	3.49113	3.50077	3.69959	3.86376	4.01342	3.90151	3.58521	4.02094	3.95597	3.60287	3.38056	3.50667	3.65774	3.53863	3.99758	3.19838	3.61052	3.82315	3.2478	3.7654	3.5714	3.7063	3.4212	3.8767	3.8188	3.6289	3.5977	3.3	3.2227	4.1365	3.5192	4.2215	3.0196	3.8297	3.4253
ATP6V0D1	212041_at	4.1403	3.6814	3.7266	3.8915	2.991	3.6542	4.13668	3.91682	3.4079	4.24217	4.11366	3.93728	3.92499	3.7166	2.95334	3.00846	3.95657	3.88694	4.19685	3.53954	4.14524	4.29972	4.02273	3.01481	4.08104	3.59842	4.04996	3.41863	3.59737	3.5037	4.0512	3.8837	3.4019	3.6286	3.6075	3.4668	3.4966	3.9209	2.408	3.1341	3.6014	3.1815	3.1625	3.1309	3.4176	3.5075
AOAH	205639_at	3.8218	3.5569	3.5383	3.5156	2.9512	3.4487	4.329	4.13481	3.36626	3.73116	3.9464	3.53537	3.66955	3.76209	3.33467	3.94502	3.942	4.2878	3.9834	3.92791	3.86037	4.46088	4.17504	3.18055	4.31694	4.3116	4.00416	4.10762	3.48191	3.1251	3.602	3.5726	3.4585	3.8932	3.2962	3.489	3.1698	3.5801	2.7211	3.3002	3.7704	3.0605	3.2949	3.2245	3.3324	3.2143
KCNE3	227647_at	3.5824	3.5674	3.5313	3.4941	2.9855	3.3292	4.05428	3.93763	3.13007	4.12338	4.37613	3.90346	3.59029	3.84074	3.78035	3.77541	4.47066	3.96106	4.57782	4.06837	3.94177	4.25978	3.59985	3.30921	4.20018	4.22883	3.9397	3.35588	3.89627	3.1912	4.0184	3.6465	3.3032	3.4563	3.6105	4.0401	3.2739	3.7841	2.2006	2.967	3.7411	3.1948	3.3866	2.6807	3.1499	3.2598
LAMP2	203041_s_at	3.8611	3.4402	3.5542	3.5069	2.686	3.3977	4.08864	3.76677	3.16969	3.93985	4.40958	4.05549	4.06116	3.89155	3.5972	3.89067	4.20346	4.05961	4.32169	4.00958	4.09765	4.65812	3.86572	3.66279	4.37437	4.39351	4.20664	3.74484	4.05918	3.0316	3.8876	3.6469	3.18	3.1596	3.3169	3.2757	3.4102	3.4473	2.3701	2.9638	3.2965	3.3553	3.3042	2.7002	2.9023	3.4227
TUBB1	230690_at	4.1083	3.3264	3.3556	4.5819	1.7796	3.6622	2.90841	4.00677	3.2347	3.9462	3.34183	4.66673	3.67847	1.71825	2.60353	3.68288	3.83759	4.29889	4.44671	3.60577	2.47249	4.1959	3.77528	4.01177	3.85299	3.75248	3.69526	3.41621	4.64118	3.4455	3.4448	3.5726	3.5681	4.2838	4.6485	3.5252	3.9548	3.4054	3.3605	4.0059	3.8568	3.556	3.9263	3.8273	3.5293	3.0491
KLF2	219371_s_at	3.7514	3.5688	3.2505	3.6917	3.3769	3.4777	3.97592	4.02799	3.62682	3.57342	3.83709	3.77098	3.91041	3.88404	3.60422	4.16126	3.65421	4.07932	4.261	3.36796	3.64404	3.9937	4.09499	3.99636	4.16279	4.46758	4.2051	3.41702	4.03503	3.3859	3.322	3.6699	3.5301	3.4504	3.5016	3.2891	3.3142	2.9574	3.1189	3.3986	3.2616	3.3458	3.4436	3.392	3.0055	3.1867
ANXA6	200982_s_at	4.1507	3.7696	4.0359	3.712	2.991	3.6345	3.59308	3.59256	3.88737	3.18005	3.61728	3.76583	3.50704	3.52714	3.34575	3.81463	3.55151	4.0053	3.87458	3.40071	3.60655	3.15653	4.06454	3.71352	3.625	3.86581	4.32739	3.78926	3.41287	3.7026	3.1795	3.6953	3.7428	3.7843	3.4043	3.4778	3.2826	3.2902	3.9712	3.7041	3.8277	3.6313	3.5912	3.8544	3.4503	3.2193
ACAP2	212476_at	3.8393	3.4995	3.4756	3.6363	3.152	3.3947	3.50743	3.36307	3.16032	4.19381	3.89278	3.66712	3.39725	3.99322	3.87987	4.11117	4.23965	3.37436	4.26787	3.97879	3.82921	4.1398	3.74749	3.79104	3.96832	4.1285	3.47323	3.3525	3.91444	3.284	3.8662	3.3073	3.5969	3.1632	3.8891	3.6537	3.411	3.566	3.1497	2.8192	4.0925	3.1729	3.9852	3.1772	3.3036	3.5082
MAP3K12	230921_s_at	3.7906	4.0149	3.9063	3.7741	3.3715	3.9129	3.47953	3.83996	3.50126	3.8457	3.36581	3.53113	3.9496	3.72222	3.3316	3.62147	3.5	3.46106	3.62277	3.34838	3.15826	3.52619	3.42771	3.58185	3.77957	3.30799	3.56794	2.56708	3.61525	2.9982	4.0006	3.5703	3.8881	3.7407	4.0279	3.5987	3.6118	3.9089	3.9316	3.2869	4.0925	3.6608	3.8875	4.0077	3.8166	3.8108
ST13	207040_s_at	4.0165	3.4884	3.5228	3.594	3.3885	3.4436	3.55046	4.51501	3.37691	4.23987	3.22379	3.55699	3.39455	3.23222	3.28434	3.52675	3.51558	4.2545	4.72433	3.13729	3.45829	4.21453	3.9609	4.34413	3.44982	3.49127	3.52095	4.08997	4.28077	3.0664	3.0417	3.429	3.4674	3.5455	3.7699	3.3087	3.1086	3.6994	3.6009	3.868	3.7112	3.4257	3.4389	3.6719	3.4093	3.8856
NOP16	213833_x_at	3.7896	3.5143	3.462	3.3265	3.8864	3.362	4.14587	3.67771	3.60196	3.93419	3.71051	3.95819	3.7038	3.89205	3.66616	3.78908	3.77819	3.77052	4.32535	3.64017	3.79736	4.12653	3.76044	3.53927	3.74183	3.74052	3.70327	3.69033	3.67969	3.4832	3.3989	3.7735	3.5485	3.8052	3.5593	3.7287	3.3771	3.5009	3.1683	3.1769	3.0903	3.274	3.6875	3.5007	3.3201	3.0992
ANAPC16	224664_at	3.7029	3.6266	3.5348	3.5598	3.9102	3.3187	3.67154	3.69037	3.45987	3.82136	3.80472	3.60966	3.52877	3.86738	3.87751	4.03472	3.95393	3.84149	4.23006	3.66207	3.75211	3.4194	3.66509	3.87333	3.65532	3.75185	3.45696	3.31218	3.73866	3.3729	3.4636	3.6498	3.6342	3.3146	3.6331	3.6308	3.5455	3.4718	3.5671	3.3284	3.7906	3.376	3.6477	3.3853	3.4651	3.4686
MYO1F	213733_at	4.2937	3.9468	4.006	3.9545	3.2755	3.5463	4.18039	3.48843	2.86416	4.2795	3.99503	3.58356	3.1489	3.35823	2.82875	3.72765	3.62244	4.13151	4.47668	3.48347	3.74322	4.01785	3.49367	3.05279	3.85836	4.57112	4.21888	3.63298	3.40604	3.3549	4.2958	3.6329	3.0086	3.5477	3.7618	3.4733	3.1943	3.8924	2.6463	3.6139	3.9443	3.2579	3.6772	3.0932	3.1613	3.2631
RAB7A	211961_s_at	3.5632	3.3637	3.2204	3.4446	2.8889	3.41	4.00715	4.15017	3.46749	3.88733	4.00287	3.95548	3.69284	3.92754	3.64776	3.76015	4.05873	4.05961	4.02995	4.05725	3.94662	4.20615	3.62541	3.67283	3.99994	4.03776	4.01238	3.69767	3.89992	3.3007	3.6438	3.4691	3.627	3.2183	3.6583	3.4562	3.3956	3.5473	2.8812	3.1421	3.736	3.2296	3.4623	3.0488	3.0563	3.3832
IGF2BP2	218847_at	4.3042	3.5874	3.7824	3.1814	1.0192	3.4666	2.93781	4.98854	2.78183	4.94624	3.0965	3.92763	3.35825	2.11194	1.90708	2.40487	4.22513	3.87604	4.72599	2.77949	3.25288	4.68809	4.18973	4.09952	3.92285	3.30542	3.6732	4.60218	4.77413	1.9723	3.5677	3.5	3.7536	4.1983	4.2364	2.8526	3.5068	4.3666	4.1326	4.3241	3.8364	3.6834	3.2146	3.9761	3.3841	4.5092
CHMP2A	202121_s_at	3.9594	3.4874	3.4209	3.2096	3.0238	3.5245	4.21136	4.01965	3.38748	4.17292	4.30958	4.08058	3.85496	3.70869	3.38145	3.28417	3.94378	4.24556	4.38626	3.60638	3.8485	4.16102	3.64685	3.3371	4.02475	4.38746	4.26779	3.40075	3.76025	3.3646	3.8666	3.493	3.1753	3.3428	3.361	3.6426	3.4172	3.6133	2.758	3.2879	3.3976	3.096	3.539	2.9739	3.2897	3.162
SUPT4H1	201483_s_at	3.7138	3.5256	3.5748	3.6218	3.7995	3.3565	4.50359	3.45583	3.21957	3.85622	3.92146	3.30989	3.48116	3.65028	3.55471	3.64856	3.84994	3.91417	4.46609	3.56175	3.9158	4.18437	4.03063	3.41319	4.19046	3.65521	3.61421	3.74741	3.61302	3.1661	3.8408	3.5234	3.4311	3.4685	3.4161	3.6066	3.4577	3.7306	3.0012	3.227	3.4805	3.5527	3.4051	3.1069	3.57	3.4875
POLR2G	202306_at	3.8738	3.6428	3.8575	3.8548	3.6372	3.3541	4.19706	3.58655	3.38296	3.56886	3.41769	3.6131	3.48815	3.79289	3.45842	3.86645	3.6466	4.00766	4.30025	3.47547	3.67066	3.84816	3.85814	3.36214	3.98105	3.79268	3.81763	3.54615	3.64166	3.5543	3.4443	3.8284	3.5059	3.9057	3.5387	3.786	3.3031	3.6422	3.1877	3.3443	3.3216	3.4642	3.6966	3.3526	3.2113	3.1922
SNX18	226683_at	4.2071	4.001	3.5816	3.6419	3.2278	3.5748	3.46124	3.51478	3.37387	3.7474	3.66443	3.57417	3.82215	4.04172	3.95911	3.77902	4.10702	3.06769	3.88356	3.68653	4.04076	4.06098	3.79463	3.31403	4.14906	3.58228	3.52259	3.21783	3.85422	2.8896	3.9855	3.4637	3.8447	3.5494	3.8007	3.4961	3.4034	3.471	2.9952	3.0032	4.0708	3.2672	3.8603	3.1264	3.4328	3.6048
CRLF3	205474_at	4.0921	3.9011	3.6464	3.6026	3.3934	3.4777	3.45015	3.63539	3.54419	3.33206	3.94499	3.79291	3.89996	3.91531	3.99764	4.02867	4.0955	2.75679	3.63108	3.65382	3.97109	4.05233	3.78132	3.8139	4.27389	4.09576	3.75039	3.31566	3.90962	2.9892	3.7958	3.4612	3.7571	3.2127	3.6769	3.2929	3.2116	3.4489	3.2323	3.0175	3.8866	3.3723	3.7385	3.2287	3.1069	3.4868
PHF21A	203278_s_at	3.58	3.4787	3.1997	3.5936	2.9394	3.5786	3.90867	4.08399	3.20598	3.48419	3.82945	3.70688	3.85987	3.79929	3.43106	3.96418	3.98226	3.65967	4.34642	3.95645	4.16576	4.26958	3.96031	3.36601	4.06717	4.10119	4.08157	3.4865	4.01552	3.2106	3.7527	3.5664	3.5014	3.2779	3.6723	3.3736	3.3401	3.4662	3.1371	3.4921	3.6236	3.0836	3.1049	3.1237	3.2788	3.5317
MOB1A	214812_s_at	3.5668	3.3732	3.4231	3.5303	3.2489	3.6149	3.35727	3.89267	3.68348	3.95392	3.73403	3.77867	3.84955	4.01539	3.79101	3.88867	4.16786	3.34116	3.98155	3.77337	3.81284	4.04697	3.501	3.95119	3.89396	3.83416	3.52259	3.64477	3.84604	3.0992	3.5963	3.2368	3.4628	3.417	3.9001	3.4706	3.387	3.5996	3.2349	3.2329	3.7487	3.2485	3.7443	3.2643	3.4755	3.4927
RBM38	212430_at	4.3623	3.6835	3.7239	3.4669	2.6582	3.4921	2.02832	5.08121	2.00624	4.99907	2.28696	3.58239	2.41023	2.48716	0.988148	1.82915	2.54472	4.45578	5.2154	2.1333	3.55225	4.3934	4.1025	4.15115	3.62048	2.9851	2.59002	4.18898	4.67531	3.3409	3.7557	3.5842	4.1048	4.8148	4.2586	3.5558	3.656	4.7115	4.3727	4.6912	3.686	4.2823	4.029	4.42	3.9042	3.6331
FAM129C	230983_at	3.5692	3.4709	3.2191	3.9429	3.5453	3.3099	4.13207	3.39867	3.44066	1.81418	3.57175	3.96135	3.57067	4.15959	3.63319	4.22192	3.18233	2.91685	3.67539	3.59843	3.76972	2.98796	2.74855	4.2433	3.98738	3.44467	4.03908	4.05557	3.67827	3.796	3.279	4.1043	4.0984	3.3191	3.5893	3.7741	3.456	3.98	4.0938	4.0133	3.7352	3.2924	3.3949	3.9621	3.7443	3.5525
AMPD2	212360_at	3.744	3.5661	3.6165	3.9329	3.0396	3.4884	4.40081	4.10516	3.36524	3.72543	3.65322	4.22037	3.6402	3.67717	3.56455	4.22722	4.03729	3.92665	3.91015	3.99799	3.83497	4.5764	3.55049	3.54611	4.31805	4.14914	4.16351	3.56962	3.8225	3.5567	3.7	3.5365	2.8943	3.1889	3.2417	3.656	3.4087	3.3403	2.6857	3.6221	3.2722	3.4897	3.2058	2.8372	2.6708	2.7882
MPPE1	213727_x_at	4.1707	3.6085	3.5922	3.3632	3.3065	3.5345	3.93078	3.54376	2.93863	4.23355	3.99912	3.8289	3.61546	3.86941	3.65791	4.1468	4.10147	3.50253	4.27547	3.45731	3.8547	4.07223	3.81371	3.62127	4.49518	4.49707	4.00945	3.11088	3.16532	3.2748	3.7979	3.8378	3.4291	3.1973	3.3888	3.7198	3.2781	3.6266	2.8866	2.4419	3.6851	3.4997	3.6997	2.88	3.3302	3.1581
IGSF6	206420_at	4.342	3.6742	3.737	3.8797	3.3698	3.5436	4.4856	3.86376	2.94341	4.50874	3.95275	3.3997	3.70924	3.70358	3.46719	3.62067	3.80332	3.52898	4.05488	3.7788	4.02572	4.47739	3.64244	3.1566	3.87286	3.55017	3.80145	3.35334	3.55244	2.7341	3.8496	3.5133	3.477	3.2375	3.6583	3.7584	3.2481	3.5955	2.5491	3.0268	3.7575	3.3062	3.7673	2.8106	3.7173	3.5723
FCGRT	218831_s_at	4.0697	3.4699	3.6712	3.5973	2.9756	3.3997	4.31277	3.78526	3.65126	4.19262	4.08443	3.83235	3.97469	3.76645	3.84342	3.60855	4.10663	3.68121	3.94962	3.93181	3.83601	4.35762	3.48302	3.92885	3.83362	3.86233	3.77477	3.70431	3.51721	3.2887	3.9493	3.6832	3.1213	3.451	3.3409	3.6567	3.5831	3.7803	2.8246	2.8418	3.1878	3.0232	3.2902	2.6838	3.1882	3.2748
ERCC5	202414_at	4.0165	4.0182	3.9657	3.986	4.2084	3.3159	3.70845	3.31026	3.40543	3.45383	3.50279	3.43191	3.45675	3.69673	3.7082	4.25081	3.5723	3.20936	3.81328	3.50262	3.58744	2.97815	3.62839	3.49327	3.96476	4.20931	3.53651	3.52228	3.72774	3.4902	3.6755	3.5811	3.1257	3.6286	3.5472	3.3829	3.2201	3.7435	3.5079	3.5719	3.7322	3.2964	3.9036	3.7815	3.7672	3.1629
DENND2D	221081_s_at	3.7927	3.8989	3.7344	3.6932	4.1248	3.5058	3.87037	3.13604	3.57094	3.17645	3.68575	3.4017	3.18062	3.51228	3.63287	4.05927	3.61578	3.72548	3.94581	3.38585	3.46978	3.11875	3.8632	3.66907	3.26203	3.81927	3.76367	3.92798	3.74747	3.5072	3.4097	3.5895	3.5401	3.8497	3.5432	3.825	3.5137	3.5102	3.8263	3.2838	3.5789	3.536	3.9852	3.6303	3.5407	3.3244
CD37	204192_at	4.4241	3.8227	4.1147	4.2216	3.4685	3.759	4.00588	3.826	3.15856	3.66003	3.56854	3.67703	3.45999	3.37975	2.97859	2.93141	3.14196	2.35257	2.48715	2.77841	3.73484	4.21334	3.77797	3.04218	3.90142	2.77149	3.88637	3.30433	3.32958	3.8309	3.7755	3.7989	4.2378	4.0081	3.9221	3.9529	3.6936	3.8732	3.7208	3.9043	3.7546	3.6079	3.98	4.0259	3.0884	3.8697
CARD8	204950_at	3.7906	3.4831	3.3516	3.9772	3.344	3.2163	4.03586	3.60227	3.36218	3.54025	3.96326	3.78936	3.73458	3.90298	3.59176	4.29484	4.0911	3.28891	4.34642	4.00078	3.9442	4.20795	4.01422	3.83193	4.50843	4.16524	4.0602	3.73579	4.00199	3.3831	3.5364	3.4422	3.1705	3.169	3.0722	3.0604	3.2681	3.5405	2.9159	3.3775	3.7056	3.2984	3.139	2.8525	3.0889	2.9825
PSMB10	202659_at	3.9478	3.6332	3.9308	3.7097	3.5714	3.4958	4.22009	3.65993	3.44645	3.99121	3.81984	3.61711	3.54348	3.40934	2.73484	3.14116	3.31297	3.8209	4.33629	2.8829	3.59054	4.10544	3.78332	3.18494	3.70819	3.63834	4.35906	3.59987	3.7119	3.723	3.8713	3.8787	3.2717	3.7829	3.5735	3.9112	3.3078	3.8663	3.0757	3.45	3.3831	3.4064	3.7146	3.2458	3.4511	3.2937
FOXN3	222494_at	3.6482	3.4155	3.4636	3.569	3.115	3.5612	3.82532	3.74198	3.60196	3.48225	4.0066	3.77918	3.86963	3.78377	3.52007	3.89799	3.87479	3.64614	3.91307	3.80829	3.88583	3.76989	3.75159	3.6476	3.86754	4.01598	3.88573	3.57688	3.85923	3.2048	3.7775	3.707	3.5569	3.3554	3.4381	3.2079	3.4874	3.613	3.3165	3.3144	3.6112	3.3137	3.5525	3.3698	3.0847	3.3881
HLA-J	217436_x_at	4.348	3.7576	3.4242	3.5998	3.9493	3.5636	3.79862	4.10411	3.36931	4.17412	3.7914	3.85822	3.42665	3.42529	3.34613	3.85075	3.67731	3.84017	3.6569	3.26498	2.91878	4.28955	3.79264	3.39511	3.9747	3.71049	3.86382	3.25992	3.30408	3.5925	3.7416	3.6157	3.3654	3.4368	4.1059	4.0475	2.0924	2.4437	3.223	2.4602	3.7688	3.7533	4.345	3.7903	3.6136	3.8864
LCP2	205270_s_at	3.9023	3.5651	3.7625	3.694	3.2773	3.4955	3.78692	3.71606	3.44018	3.56061	3.87767	3.64205	3.66676	3.56895	3.52981	3.87996	3.90151	3.94764	4.21276	3.68016	4.00774	3.90623	3.56065	3.6495	4.16527	4.35272	4.31604	3.41215	3.99689	3.1025	3.9337	3.479	3.1776	3.5461	3.3798	3.4385	3.1922	3.5298	2.9159	3.3058	3.4565	3.1986	3.3749	2.8974	3.092	3.4058
DYSF	218660_at	3.8709	3.6763	3.3674	3.5741	2.6284	3.4254	4.02531	4.3607	2.66503	4.31207	4.35766	3.68904	3.60498	3.53675	3.27758	3.79409	4.05299	4.21839	4.73594	3.92889	4.34902	4.4247	4.1447	3.02268	4.33248	4.41823	4.29597	3.65578	3.9647	2.8521	4.0653	3.0893	3.2753	3.1113	3.6208	2.7769	3.1064	3.6973	2.3577	3.3664	3.7885	2.9083	3.043	2.353	3.0579	3.6331
PPP6C	203529_at	3.7472	3.5536	3.3014	3.2892	3.2893	3.4316	3.9321	3.98237	3.4295	3.84117	3.81945	3.7461	3.68346	3.95216	3.70879	3.78406	4.01974	3.54851	3.95057	3.88477	3.90239	4.22583	3.75772	3.85747	4.09086	3.80301	3.7384	3.39419	3.86547	3.176	3.5944	3.3299	3.4103	3.1172	3.7575	3.3941	3.3771	3.4392	3.2591	2.9677	3.6749	3.2382	3.5707	3.2582	3.3394	3.3434
SYK	226068_at	3.5008	3.4665	3.4808	4.0016	2.7722	3.4491	3.91943	4.06736	3.40889	3.73849	4.0536	3.989	3.59794	3.70869	3.37996	3.73436	3.90287	3.56218	3.91307	3.69516	3.68116	4.11635	3.49612	3.27007	4.01378	4.42533	3.7844	3.45375	3.71051	3.3794	3.937	3.6868	3.4605	3.8235	3.6156	3.4774	3.2543	3.7985	3.0317	3.377	3.2312	3.3176	3.0676	3.1146	3.3824	3.4633
PNRC2	217779_s_at	3.6281	3.6363	3.2444	3.4839	3.9185	3.5508	3.1974	3.42753	3.39499	3.62618	3.32888	3.18971	3.46128	3.84177	3.8595	4.12768	3.89189	3.50253	4.31064	3.67377	3.51552	3.47029	3.41483	3.84476	3.71159	3.84125	3.40258	3.63854	3.69448	3.33	3.3509	3.4624	3.6866	3.4176	3.8052	3.793	3.4537	3.9305	3.5461	3.3068	3.8133	3.2692	3.8995	3.5404	3.6493	3.6057
ENSA	202596_at	4.1746	3.8909	3.7388	3.8086	3.6442	3.2989	3.83246	3.55534	3.31496	4.04673	3.51142	3.54141	3.14729	3.77243	3.39842	3.79907	3.55093	3.7566	4.41405	3.39436	3.53432	3.74861	3.51071	3.48546	3.74349	3.56881	3.56953	3.56962	3.51562	3.5446	3.5492	3.4824	3.3563	3.5788	3.6058	3.7906	3.3139	3.6587	3.2479	3.3229	3.7267	3.3775	4.0381	3.299	3.4731	3.3434
TARDBP	200020_at	3.9207	3.7243	3.8116	3.5753	3.6449	3.5618	3.44551	3.61561	3.56474	3.36611	3.47514	3.68468	3.69942	3.58138	3.70791	3.85896	3.76621	3.54122	3.92761	3.72808	3.59487	3.24569	3.63654	3.73763	3.70648	3.71113	3.48002	3.33377	3.65829	3.3118	3.2077	3.6299	3.6356	3.6338	3.7745	3.3293	3.4879	3.3377	3.6593	3.3581	3.7889	3.5018	3.8561	3.6623	3.6341	3.4285
RC3H1	225893_at	3.883	3.7467	3.712	3.8489	3.2594	3.4812	3.59476	3.37707	2.87422	3.54769	3.68151	3.71278	3.62874	3.92462	3.50515	4.19353	4.18895	3.40056	3.93626	3.98302	3.79521	4.00479	3.76585	3.79679	4.31023	3.9944	3.68941	3.16582	3.89261	2.8467	3.6616	3.7806	3.5156	3.247	3.4477	3.3557	3.2996	3.4915	3.2072	3.2335	3.8273	3.3835	3.5226	3.1824	3.1514	3.4732
SRSF11	213742_at	3.7927	3.5955	3.346	3.5745	3.592	3.351	4.19651	3.63394	3.53199	3.87925	3.50471	3.84119	3.58733	4.13745	3.78793	4.20753	3.81402	4.0488	3.4523	3.91515	3.53497	3.97691	3.95142	3.56173	3.83205	2.61887	3.94032	3.92457	3.96587	3.1771	3.1826	3.4179	3.5275	2.9615	3.6529	3.5346	3.3897	3.5779	3.503	3.1534	3.7198	3.1104	3.6309	3.268	3.3875	3.2003
CTSA	200661_at	3.6651	3.3204	3.8543	3.7893	3.0179	3.4849	3.73686	3.90056	2.99502	3.71721	3.9157	3.91373	3.7415	3.59616	3.04945	3.5336	4.06486	3.47218	3.93913	3.52282	3.93105	4.34405	3.9141	3.40794	3.95188	3.92655	4.04138	3.60981	4.00086	3.2785	3.6942	3.7284	3.3442	3.6992	3.4342	3.4064	3.4589	3.7206	2.9625	3.7614	3.0554	3.3346	3.4962	3.2404	3.1872	3.2728
ARID4B	221230_s_at	3.3751	3.3035	3.2072	3.9253	3.6211	3.2982	3.23233	3.35779	3.28458	3.13262	3.80042	3.54922	3.67346	4.10939	4.10201	4.50035	4.25008	3.41659	4.48391	3.9117	3.95145	3.88538	3.9086	4.14576	4.31023	4.20382	3.47323	3.39747	3.97282	3.3261	3.5231	3.4001	3.2919	2.9917	3.4028	3.4206	3.3864	3.618	3.2015	3.0082	3.5718	3.3015	3.4351	3.0464	3.3267	3.3438
API5	201687_s_at	3.8055	3.7826	3.6907	3.6006	3.7305	3.381	3.35925	3.33108	3.44066	3.4449	3.25322	3.40898	3.5139	3.62468	3.71911	3.9837	3.83472	3.48321	3.85241	3.71964	3.53497	3.28828	3.5991	3.94809	3.63309	3.80724	3.45696	3.74613	3.69588	3.3497	3.3792	3.525	3.7021	3.5592	3.7141	3.5997	3.3888	3.497	3.6159	3.2356	3.7766	3.2972	4.1459	3.7769	3.7584	3.3537
SMCHD1	212569_at	3.9584	3.8135	3.4371	3.7763	3.5561	3.3954	3.34535	3.34271	2.98578	4.06109	3.79455	3.59986	3.53859	3.94448	3.75737	4.18158	4.19044	2.76933	4.17183	3.98302	3.86652	3.94848	3.77998	3.91939	4.29501	4.11589	3.63871	3.25812	3.94657	2.7856	3.778	3.5306	3.6574	3.0245	3.6331	3.3454	3.431	3.4765	2.8457	2.9836	3.9273	3.1212	3.849	3.0369	2.9828	3.5347
TOR1A	202349_at	4.0288	3.5138	3.6339	3.8979	3.5067	3.1893	3.91406	3.76145	3.4551	3.80749	3.96011	3.62737	3.66171	3.86992	3.63599	3.80899	3.96969	3.44899	3.92181	3.66559	3.89589	3.80123	3.70017	3.44575	4.07379	3.59912	3.95075	3.31653	3.70705	2.8668	3.7875	3.5282	3.2945	3.516	3.6537	3.4706	3.2671	3.5492	2.9528	3.1197	3.7596	3.2579	3.8098	3.1151	3.2633	3.2833
PCMTD1	226119_at	4.2494	3.9956	3.5927	3.7188	4.3405	3.4378	2.47736	3.08687	3.10283	3.53932	3.44395	3.52809	3.40801	3.87093	4.05508	3.96418	4.13096	2.56241	4.00092	3.75586	3.72584	3.27231	3.35139	3.86131	3.87438	3.96169	2.8296	2.91286	3.59662	3.357	3.7087	3.5991	3.7083	3.2891	3.9008	3.686	3.6748	3.5526	3.4853	3.2211	4.1614	3.166	4.0951	3.5859	3.7045	3.7058
EMC7	217898_at	3.6578	3.4256	3.5418	3.5178	3.4159	3.2325	4.18485	3.60895	3.4426	3.8622	3.81404	3.6988	3.49321	3.84435	3.42999	3.92366	3.94688	3.9223	3.99817	3.65086	3.99094	3.58185	3.68309	3.66531	4.07906	4.05972	3.86252	3.40156	3.75891	3.2052	3.618	3.6879	3.3555	3.5943	3.3953	3.7497	3.2368	3.4809	3.1074	3.1347	3.4941	3.1734	3.6432	3.2577	3.3563	3.0543
C14orf159	218298_s_at	3.2267	3.1046	3.1457	3.7918	3.326	3.4446	4.26612	3.71606	3.30118	3.76824	4.14016	3.69826	3.29517	3.62167	3.28236	4.00235	3.78166	3.34953	4.56052	3.88276	3.71962	4.34295	3.73718	3.55903	4.07048	4.288	4.02056	4.05661	4.05099	3.4736	3.8995	3.6399	3.18	3.0659	3.6411	3.5219	3.2438	3.0482	2.9064	3.3591	3.6121	3.4997	3.4469	2.8123	3.3099	2.9666
CCT8	200873_s_at	3.9925	3.8402	3.6198	3.6994	3.9806	3.3063	3.44923	3.67062	3.40096	3.51297	3.47318	3.69447	3.56767	3.51423	3.6993	3.63428	3.75968	3.61175	3.85037	3.80776	3.72866	3.28374	3.65344	3.69947	3.84604	3.72973	3.82965	3.52529	3.68746	3.1936	3.3282	3.5757	3.4275	3.451	3.5305	3.3837	3.3506	3.3853	3.611	3.3478	3.8056	2.9908	3.9549	3.7726	3.5112	3.4519
HNRNPH3	207127_s_at	4.0663	3.5897	3.5493	3.7965	3.2512	3.3954	3.83814	3.57065	3.35039	3.07588	3.36739	3.49674	3.44766	3.66962	3.28037	3.83419	3.76018	3.62713	4.02635	3.55227	3.80057	3.60207	3.69237	3.58518	4.16898	3.85124	3.92919	3.2938	3.88526	3.3732	3.6466	3.7732	3.2566	3.8546	3.4137	3.3728	3.3398	3.7481	3.4761	3.5169	3.8498	3.6743	3.542	3.4154	3.1563	3.3228
MARCH2	210075_at	3.9548	3.2039	3.8386	3.2872	2.7747	3.1789	4.08685	4.06358	3.27485	4.12587	3.63493	3.9828	3.42002	3.39744	2.46118	3.19186	3.63017	4.53622	4.84154	3.33149	3.51095	4.51326	3.97266	3.58451	3.27357	3.37876	3.2239	3.8594	4.54805	3.1017	3.9688	3.5194	3.1331	4.1037	4.1316	3.6254	3.2197	3.8298	3.2658	4.0643	3.3755	3.6082	3.0028	3.0215	2.6826	3.2516
HERPUD1	217168_s_at	4.0727	3.5766	3.6451	3.7624	3.2625	3.3372	3.76248	3.28543	3.37943	3.71804	3.83975	4.02866	3.69559	3.89304	3.3522	3.56321	3.83377	3.60477	4.01188	3.42029	4.01144	4.05766	3.58844	3.94032	4.14215	4.08833	3.33486	2.84714	3.70217	3.2459	3.7318	3.6857	3.4247	3.6862	3.6263	3.6125	3.3819	3.6552	2.9762	3.2925	3.4596	3.3191	3.6009	3.2346	3.1328	3.1458
TFE3	212457_at	3.7268	3.4546	3.221	3.4469	2.7343	3.4047	4.02407	4.11355	3.20939	3.97269	4.11775	3.79746	3.56827	3.78861	3.45912	3.75283	3.99771	3.77329	4.36292	4.01786	3.80485	4.24991	3.7672	3.48901	4.07181	4.12995	3.97319	3.74032	3.87292	3.2507	3.7987	3.3395	3.1355	2.8755	3.6216	3.2904	3.0907	3.6057	2.7574	3.0853	3.5991	3.1149	3.3852	3.3698	3.1156	3.477
CBX6	202048_s_at	3.5394	3.4094	3.5763	3.7569	3.2366	3.5618	3.88073	4.18936	3.68838	2.70719	3.28932	4.06516	3.93944	3.98389	3.3427	3.61986	3.6241	3.59306	3.65341	3.30013	3.66948	3.76011	3.95854	3.52756	3.96547	3.35418	3.96414	3.27696	3.6676	3.7208	3.4755	3.816	3.5867	3.9774	3.49	3.5215	3.5002	3.6912	3.42	3.574	3.308	3.7568	3.297	3.446	3.1059	3.1436
RBM5	201395_at	3.4017	3.2104	3.3686	3.6206	3.4751	3.3355	3.62465	3.67062	3.37033	3.28945	3.94534	3.81001	3.40398	3.84796	3.72116	4.02806	3.87897	3.52898	4.08026	3.93473	3.70196	4.07815	3.6358	3.72623	3.95547	4.26313	3.67764	3.60129	3.62705	3.4041	3.8085	3.6332	3.3684	3.2692	3.3838	3.6735	3.3959	3.6874	3.2744	2.9792	3.5827	3.5007	3.356	3.2557	3.2151	3.3
ESD	215096_s_at	3.655	3.4836	3.608	3.5394	3.8101	3.4584	3.66276	3.50445	3.60929	3.89683	3.49122	3.48864	3.74204	3.62828	3.62631	3.7783	3.85796	3.75239	4.01913	3.65618	3.55986	3.56041	3.56143	3.70987	3.43858	3.69098	3.5519	3.59559	3.68816	3.1928	3.2383	3.4414	3.6856	3.198	3.7217	3.6186	3.484	3.548	3.6045	3.2874	3.7125	3.1265	3.5771	3.6511	3.6678	3.324
RELL1	226430_at	3.9236	3.5019	4.05	3.381	3.463	3.2577	3.79716	3.42753	3.11802	4.6258	4.2045	4.01136	3.9264	3.93337	3.44994	4.15683	4.00155	3.49416	3.17696	3.95693	3.46641	4.35058	2.88921	4.25128	4.00133	3.93927	4.14065	3.76658	3.85171	3.1932	3.1952	3.6879	3.2633	3.6554	3.5122	3.3293	3.3588	2.9922	3.1833	3	3.4759	2.6419	3.418	3.2667	2.9749	3.022
ADD1	208030_s_at	3.3895	3.2628	3.3218	3.7391	2.9287	3.5439	3.44272	4.09514	3.56074	3.48515	3.74585	3.77201	3.59442	3.59739	3.14218	3.54383	3.79891	3.90914	4.09321	3.49143	3.67475	3.74861	3.69237	4.01671	3.54722	3.92042	3.69453	3.76404	3.91984	3.5019	3.5472	3.4218	3.4774	3.819	3.3393	3.3973	3.7159	3.5608	3.4966	3.6044	3.3137	3.5072	3.1557	3.3808	3.3585	3.6496
CRISPLD2	221541_at	3.9607	3.3722	3.5557	2.9235	2.527	3.4274	4.33051	4.04672	2.80455	3.41573	4.16375	4.27972	3.80445	3.95121	3.61625	3.71941	4.25616	3.48406	3.97129	3.83354	4.21802	4.64666	3.96503	3.65774	4.54129	4.48165	4.46515	3.29644	4.07057	3.4175	4.2072	3.2768	3.8192	3.4504	3.4763	3.1599	3.2079	3.9886	1.2787	2.6408	3.6763	3.0628	2.9236	2.1371	2.3506	3.7532
KIAA0232	212441_at	3.8796	3.5605	3.4932	3.8132	3.0735	3.6325	3.73458	3.68264	3.31338	3.74982	3.59447	3.76325	3.85889	3.81885	3.57984	4.00235	4.00834	3.02767	3.77199	3.73759	3.80699	3.88913	3.69308	3.68652	4.10709	4.14389	3.71843	3.29995	3.66903	2.8207	3.7374	3.3988	3.4083	3.4574	3.6558	3.3861	3.2758	3.5926	3.0229	3.2265	3.6705	3.3681	3.351	3.2068	3.2901	3.6274
UFD1L	209103_s_at	3.7472	3.6454	3.5874	3.5247	3.9064	3.277	3.93476	3.24499	3.23247	4.05131	3.73403	2.99227	3.01542	3.37333	3.27877	3.85555	3.47874	3.9104	4.80369	3.38514	3.50176	3.86955	3.59606	3.64887	3.67287	3.97411	3.70762	3.86296	3.63437	3.1617	3.7608	3.6717	3.4866	3.8149	3.625	3.6366	3.1933	3.7475	3.1028	3.3058	3.5897	3.3234	3.7289	3.2233	3.3913	3.3287
PPP6R3	222467_s_at	4.2695	3.9802	3.8687	3.8972	3.8272	3.3934	3.40876	3.21705	3.47695	2.82969	3.50471	3.52322	3.719	3.90397	3.85229	3.99181	4.04475	2.57357	3.36386	3.47012	3.94129	3.50779	3.67736	3.42808	4.29274	3.3909	3.56794	2.97682	3.75555	3.2224	3.8053	3.5664	3.6228	3.4445	3.5708	3.3881	3.3432	3.4343	3.4024	3.2319	4.0033	3.5662	4.1043	3.4198	3.3816	3.3503
RNF13	201780_s_at	4.139	3.7712	3.4019	3.6562	3.6679	3.4999	3.37203	3.54221	3.19799	3.8457	3.70634	3.55818	3.63962	3.90694	3.78709	3.94952	4.19715	2.72854	3.78801	3.83145	3.88381	3.85889	3.11292	3.90775	3.89172	4.11149	3.28821	2.95358	3.81027	3.0485	4.046	3.6462	3.4067	2.9548	3.9977	3.5987	3.5295	3.376	2.943	3.1134	3.7017	3.0666	3.9128	2.9858	3.4862	3.6484
TDP2	202266_at	3.7089	3.6839	3.398	3.7741	3.5237	3.4064	3.42395	3.14732	3.13186	4.06239	3.78549	3.56709	3.58319	3.52971	3.80381	3.93923	4.28198	3.1991	3.79649	3.81358	3.79843	3.57536	3.66726	3.38598	3.89695	3.99546	3.32074	2.948	3.67259	3.176	3.9681	3.604	3.4659	2.9415	3.7954	3.6097	3.6689	3.5653	2.8709	3.2308	4.2263	3.2676	4.0421	2.9848	3.4842	3.7333
SLA2	232234_at	4.0875	3.8635	3.8463	3.5803	3.826	3.4736	4.09043	3.66279	3.37083	3.4686	3.11548	3.93085	3.38027	3.57394	2.71907	3.84181	3.07959	3.61869	3.94486	2.79028	3.44328	3.67937	3.99186	3.63417	3.99786	3.12634	3.5193	3.04749	3.65829	3.4459	3.4443	3.6615	3.3704	3.5411	3.8609	3.854	3.6228	3.5668	3.3473	3.3799	3.7348	3.4918	4.1657	3.4997	3.644	3.3259
GZMA	205488_at	3.3969	3.7341	4.0321	2.6693	4.0392	3.0317	4.37075	3.04145	3.97042	2.24311	3.32943	2.76139	2.50348	3.60593	3.89737	4.29937	3.42324	4.41025	4.44537	3.78366	3.73091	3.13145	3.98665	3.84753	4.13647	4.02432	4.46729	4.41924	4.07542	3.1218	2.6883	3.2101	3.513	4.3932	2.9161	3.7031	2.9858	3.7812	3.6457	2.3455	3.482	3.8586	4.0019	3.268	3.1711	3.3594
KIAA0430	202386_s_at	3.7834	3.2891	3.3663	3.5359	2.8016	3.4999	3.25799	4.42694	3.15974	3.61738	3.75233	3.81251	3.79115	3.50708	3.42099	3.45636	3.91468	3.54122	4.04158	3.65972	3.80218	3.84585	3.65052	3.7637	3.70904	3.80966	3.82899	3.86237	3.98662	3.1967	3.4479	3.3073	3.6557	3.4778	3.6331	2.968	3.3015	3.5511	3.6431	3.7666	3.5751	3.5517	3.2207	3.5063	3.0055	3.5465
TACC1	200911_s_at	4.001	3.6275	3.5772	3.8122	3.2343	3.2675	3.72234	3.65778	3.20996	3.65143	3.84734	3.8035	3.55986	3.78216	3.43034	4.02442	3.93756	3.63096	3.87358	3.79228	3.83078	4.0274	3.8065	3.60104	4.27906	4.06982	4.01472	3.78988	3.78218	3.0524	3.7305	3.5437	3.1471	3.5532	3.3808	3.1377	3.1071	3.4437	2.8731	3.1808	3.4131	3.2407	3.498	2.9903	3.1667	3.0822
KDM2B	226215_s_at	3.8055	3.6614	3.5984	3.8054	3.6201	3.4238	3.38179	3.44757	3.54374	3.22132	3.25949	3.47229	3.67513	3.63007	3.62913	3.70809	3.59731	3.54527	3.95341	3.57553	3.48119	3.27231	3.39487	3.82407	3.89321	3.82524	3.70254	3.4624	3.63583	3.5412	3.1795	3.7374	3.6809	3.5739	3.598	3.4147	3.374	3.3559	3.6523	3.2345	3.7873	3.3315	3.8933	3.764	3.6169	3.367
SEC13	207707_s_at	4.0032	3.8769	3.8864	3.7558	3.559	3.4783	3.84802	3.60152	3.12767	3.87851	3.50567	3.51772	3.16643	3.2803	2.98788	3.64619	3.35156	3.79389	4.04514	3.1814	3.68233	3.47428	3.42941	3.35358	3.72342	3.77055	3.68941	3.32086	3.35994	3.3763	3.6813	3.9532	3.4405	3.9576	3.6948	3.654	3.2635	3.7203	3.2264	3.4551	3.6158	3.5454	3.9043	3.5585	3.5558	3.2376
PANK2	218809_at	3.6775	3.2599	3.355	3.7282	3.2148	3.1633	3.87176	3.61782	3.44356	3.43089	3.78865	3.60794	3.73831	3.69502	3.73081	3.87592	4.02352	3.79252	4.26024	3.86143	3.74823	3.74117	3.69095	3.70315	4.08301	3.96386	4.00062	3.60981	3.83337	3.4533	3.7261	3.5157	3.2761	3.5064	3.5021	3.4672	3.2687	3.6025	2.8235	2.9811	3.5205	3.1858	3.3048	3.0278	3.1598	3.2813
ELOVL5	208788_at	3.8428	3.5969	3.323	3.5342	3.2375	3.4915	3.18073	3.42417	3.3049	3.79895	3.75233	3.56234	3.76994	3.79342	3.78485	3.90924	3.97577	3.4602	4.34498	3.47815	3.99563	3.68799	3.64759	3.75428	3.81872	4.04392	3.40079	3.13074	3.75824	3.2597	3.7999	3.4553	3.4793	2.8182	3.6512	3.6308	3.6005	3.7024	3.0926	3.3249	3.6509	3.2337	3.7804	2.9654	3.241	3.6172
GIMAP7	228071_at	3.9598	3.8587	3.5743	3.7458	4.4875	3.4034	3.6771	3.25355	3.51142	3.76266	3.18838	2.99667	3.43588	3.45194	3.82061	4.08341	3.69374	3.13274	3.98062	3.36146	3.5103	2.81607	3.85496	3.88957	3.46198	3.32327	2.94457	3.49035	3.36083	3.2909	3.1248	3.6265	3.5242	3.3081	3.7368	3.82	3.3789	3.4514	3.6583	3.3867	4.0065	3.364	4.1574	3.7784	3.7483	3.7049
ABCC1	202804_at	4.0608	3.7374	3.7318	4.0476	4.0539	3.6071	3.20291	3.00474	3.36982	2.88211	3.42024	3.34828	3.54714	3.45668	3.37176	3.95527	3.50721	3.52652	3.91015	3.7869	3.46574	3.16396	3.42685	3.81106	3.8962	3.68179	3.47152	3.05998	3.53297	3.3395	3.8348	3.9118	3.6786	3.5394	3.652	3.5855	3.4896	3.6647	3.7992	3.4133	3.6088	3.5527	3.764	3.5542	3.1775	3.4608
SEPHS2	200961_at	3.3758	3.0407	3.0033	3.4839	3.5538	3.4921	3.70767	3.82982	3.54733	3.3545	3.94003	3.72025	3.65664	3.99694	3.83558	3.71489	3.94378	3.99348	4.43047	3.65086	3.85728	3.74366	3.69734	3.61997	3.8683	4.00444	3.48762	3.37682	3.725	3.3521	3.6207	3.5353	3.6266	3.0697	3.3294	3.6709	3.4949	3.5492	3.1859	3.1375	3.4399	3.255	3.2196	3.1841	3.3632	3.3314
CREG1	201200_at	3.137	3.3611	3.0127	3.0274	3.3906	3.4231	2.80343	3.85254	3.27756	4.56754	3.75596	3.66657	3.62471	3.44448	3.8074	3.70809	4.16215	3.31764	4.52336	3.812	3.71395	4.16287	3.19151	4.22209	3.30542	3.85241	3.07481	4.13984	4.18124	2.9451	3.6679	2.7607	3.4991	3.2692	3.6952	3.5277	3.3927	4.1672	3.6358	3.2393	3.4062	3.0403	3.3935	3.3434	3.6741	3.8191
SRI	208921_s_at	3.722	3.3909	3.4525	3.1896	3.566	3.3372	3.99385	3.54143	3.51601	3.75384	3.73934	3.57122	3.4339	3.75991	3.27198	3.77541	3.76821	4.14011	4.50667	3.54146	3.76039	3.59016	3.67951	3.41468	3.84604	3.84479	3.72845	3.49572	3.74679	3.1344	3.6488	3.6221	3.4362	3.4266	3.5359	3.6902	3.1946	3.4372	3.2508	3.2905	3.3435	3.2672	3.7165	3.2047	3.4188	3.2401
CTSH	202295_s_at	3.5824	3.2656	3.6767	3.5716	3.2764	3.2845	3.94861	3.90359	3.58675	4.02491	4.00965	3.80199	3.74734	3.9251	3.76108	3.57489	4.0915	3.9458	4.27547	3.79603	3.90588	4.11251	3.22435	3.37526	3.58663	3.84537	3.42563	4.12901	3.59587	3.2741	3.4698	3.4836	3.34	3.8863	3.4659	3.5647	3.2556	3.518	2.8071	2.4214	3.3458	2.6493	3.1279	3.3507	3.645	3.0753
ATP5O	200818_at	3.4996	3.4043	3.1857	3.5086	4.1867	3.027	4.219	3.70292	3.5105	3.82519	3.88948	3.21411	3.37274	3.79449	4.00849	4.14848	3.81354	3.60088	4.70926	3.64731	3.93056	3.67764	3.70723	3.434	3.76656	3.51438	3.57668	4.00103	3.73253	3.2763	3.352	3.2858	3.4919	3.4674	3.4702	3.6319	3.2231	3.6895	3.1924	3.0988	3.2112	3.0422	3.0978	3.2186	3.4229	3.1087
SLC20A1	201920_at	3.7477	3.7044	3.6264	3.5182	3.6095	3.4552	3.58381	3.68475	3.39598	3.58702	3.51285	3.54382	3.40868	3.80036	3.64437	3.83142	3.80381	3.47813	3.79754	3.71681	3.81018	3.75108	3.56143	3.5865	3.76	3.77426	3.66279	3.57471	3.78876	3.4284	3.5111	3.3509	3.3006	3.1987	3.4003	3.4454	3.5123	3.4505	3.3272	3.2884	3.7348	3.3503	3.843	3.3461	3.3555	3.3177
UBE2D1	211764_s_at	3.3723	3.7771	2.667	3.582	3.5938	3.8728	3.72003	3.8681	3.01789	3.82672	3.61639	3.63473	3.61255	3.85719	3.55866	4.08399	4.23205	3.3597	4.30546	3.55859	4.11498	4.0389	3.75568	3.66468	3.73683	3.74934	3.13092	2.83145	3.76493	2.6572	3.9906	3.5365	3.4299	2.9885	4.2629	3.6739	3.4609	3.457	2.4332	2.822	3.8778	3.4894	3.8649	2.8207	3.6291	3.5749
TMEM230	224584_at	3.8917	3.4689	3.3131	3.8168	3.4994	3.3769	3.55564	3.63758	3.44838	3.70729	3.42886	3.43256	3.42135	3.86687	3.78513	3.90131	3.92459	3.60088	4.23241	3.69516	3.71452	3.4931	3.47312	3.83081	3.89321	3.64781	3.27558	3.4347	3.58153	3.1581	3.5428	3.5421	3.7109	3.4859	3.6549	3.7031	3.3002	3.6373	3.2289	3.0007	3.3711	3.2279	3.6449	3.5049	3.3879	3.3948
DYRK1A	209033_s_at	3.8202	3.5946	3.3488	3.5977	3.1966	3.3582	3.14565	3.69806	3.31918	3.64451	3.58224	3.67867	3.50641	3.96456	3.89945	4.01465	4.01764	3.37254	3.89937	3.76847	3.81761	3.79006	3.58691	3.93772	3.98246	3.7631	3.61421	3.41378	4.05646	3.3065	3.5911	3.5242	3.7252	3.1768	3.566	3.2783	3.357	3.4761	3.3197	2.9792	3.7816	3.0488	3.5921	3.1579	3.1548	3.4066
TRAF3IP3	213888_s_at	3.5259	3.3595	3.6329	3.4718	4.0021	3.111	3.76695	3.40892	3.30544	3.52996	3.56854	3.37962	3.16167	3.51423	3.79937	4.13164	3.43527	3.8209	4.24252	3.76792	3.48985	3.15777	3.67736	3.56847	3.67722	3.94092	3.76158	4.01286	3.67472	3.4468	3.4626	3.7759	3.4573	3.3623	3.5423	3.5263	3.3677	3.4958	3.3073	3.2966	3.5627	3.029	3.8106	3.6153	3.5569	3.2602
LOC100996740	229872_s_at	3.478	3.6558	3.7962	4.0497	3.8042	3.3459	4.04141	3.14323	3.29531	3.34386	3.59221	3.50356	3.49637	3.62528	3.48007	4.00667	3.62631	3.60244	4.08545	3.57053	3.68	3.66546	3.51715	3.03051	4.11609	3.87448	4.11196	3.60627	3.75286	3.4842	3.4558	3.8163	3.2264	3.5922	3.3388	3.6931	3.1645	3.7619	3.2912	3.1607	3.6167	3.2587	3.2991	3.2614	3.2321	3.1952
FNTA	200090_at	3.4211	3.5138	3.4177	3.6558	4.0209	3.3148	3.61971	3.45336	3.47459	3.20965	3.63053	3.493	3.48498	3.87951	3.75651	4.11859	3.8523	3.68929	4.24484	3.4848	3.74043	3.22213	3.75908	3.54748	3.84604	4.19416	3.44225	3.25178	3.64964	3.4092	3.388	3.7305	3.3893	3.3434	3.4707	3.6689	3.3652	3.6426	3.167	3.2709	3.5911	3.2366	3.5937	3.3101	3.4719	3.2172
FDPS	201275_at	3.639	3.6622	3.568	3.7338	3.5188	3.3589	3.93343	3.63612	3.39249	3.70977	3.52141	3.63303	3.23224	3.4163	3.26878	3.79765	3.69533	3.56058	3.95908	3.50328	3.3859	3.71778	3.43877	3.56914	3.76246	3.94422	4.04768	3.5877	3.65469	3.4436	3.6175	3.7464	3.23	3.767	3.3589	3.5959	3.3028	3.559	3.4832	3.3756	3.4785	3.296	3.7703	3.4282	3.3619	2.979
MTMR1	213511_s_at	4.074	3.7783	3.7309	3.9517	3.7223	3.7597	3.13069	3.15343	3.53108	3.34706	3.0792	3.4267	3.78188	3.66613	3.59816	3.94052	3.7276	3.38707	3.44692	3.17976	3.65534	3.62651	3.35768	3.74002	3.56424	3.30542	3.44746	2.70862	3.19634	3.4924	3.7343	3.5765	3.7609	3.3165	3.6096	3.5047	3.6198	3.5922	3.8048	3.3547	3.909	3.5737	3.8871	3.7239	3.5793	3.5726
TOMM20	212773_s_at	3.9848	3.7053	3.8718	3.55	4.5658	3.4548	3.89715	3.27706	3.28727	3.9349	2.95337	3.03312	3.09748	3.61322	3.77697	3.90594	3.23761	3.43681	3.81328	3.26576	3.16327	3.42972	3.50424	3.39131	3.40117	3.02407	3.25889	3.52978	3.49565	3.2029	3.407	3.5586	3.8495	3.7388	3.8056	3.8098	3.5216	3.7001	3.6539	3.263	3.7292	3.2785	4.0792	3.6908	3.9603	3.4896
NOSIP	217950_at	3.6327	3.6363	3.7067	3.5316	4.2949	3.1424	4.50849	3.49566	3.46321	3.41573	3.54959	3.57946	3.53859	3.83296	3.61467	4.25548	3.43022	3.58993	4.14472	3.46137	3.62602	3.8139	4.46292	3.51785	3.99786	3.64983	4.12827	4.19937	4.04166	3.1936	3.2456	3.728	3.0561	2.8363	3.2897	3.4868	3.0202	3.1855	3.0244	3.5028	3.138	2.8906	3.314	3.1385	3.2783	2.8881
[truncated: 20,549 more rows]
