# Supplementary material for: Comprehensive Analysis of Hub Genes Associated With Competing Endogenous RNA Networks in Stroke Using Bioinformatics Analysis
Source: Front Genet. 2022 Jan 12;12:779923. doi: 10.3389/fgene.2021.779923 (PMC8790239; doi:10.3389/fgene.2021.779923)
Supplement: Supplementary file 1 [file DataSheet3.ZIP › Figure 2-raw data/GSE58294_targets.csv]

group	GSM
Control	GSM1406033
Control	GSM1406034
Control	GSM1406035
Control	GSM1406036
Control	GSM1406037
Control	GSM1406038
Stroke	GSM1406078
Stroke	GSM1406066
Stroke	GSM1406077
Stroke	GSM1406076
Stroke	GSM1406075
Stroke	GSM1406074
Stroke	GSM1406073
Stroke	GSM1406072
Stroke	GSM1406071
Stroke	GSM1406070
Stroke	GSM1406069
Stroke	GSM1406068
Stroke	GSM1406065
Stroke	GSM1406067
Stroke	GSM1406064
Stroke	GSM1406063
Stroke	GSM1406062
Stroke	GSM1406061
Stroke	GSM1406060
Stroke	GSM1406059
Stroke	GSM1406058
Stroke	GSM1406057
Stroke	GSM1406056
Control	GSM1406055
Control	GSM1406054
Control	GSM1406053
Control	GSM1406052
Control	GSM1406051
Control	GSM1406050
Control	GSM1406049
Control	GSM1406048
Control	GSM1406047
Control	GSM1406046
Control	GSM1406045
Control	GSM1406044
Control	GSM1406043
Control	GSM1406042
Control	GSM1406041
Control	GSM1406040
Control	GSM1406039
