# Supplementary material for: Comprehensive Analysis of Hub Genes Associated With Competing Endogenous RNA Networks in Stroke Using Bioinformatics Analysis
Source: Front Genet. 2022 Jan 12;12:779923. doi: 10.3389/fgene.2021.779923 (PMC8790239; doi:10.3389/fgene.2021.779923)
Supplement: Supplementary file 1 [file DataSheet3.ZIP › Figure 2-raw data/easy_input.csv]

id	chr	position	color	group1_s1
AADAT	4	170981373	red	-0.526399565
AASS	7	121715701	red	-0.551566522
AATK	17	79091095	red	0.627162413
ABCA1	9	107543283	red	1.215107322
ABCB4	7	87031013	red	-0.865945087
ABCC10	6	43395104	red	0.5031123
ABCC2	10	101542489	red	0.676203109
ABCD1	X	152990323	red	0.611718243
ABCG1	21	43619799	red	0.640811304
ABHD17A	19	1876809	red	-0.777741729
ABHD17C	15	80972025	red	0.635921304
ABHD4	14	23067146	red	0.619977833
ABHD5	3	43731605	red	1.004363478
AC002059.10	22	29712733	blue	0.538009565
AC005224.2	17	14113805	blue	-0.514059565
AC005785.2	19	15489887	blue	-0.569734348
AC064852.4	2	233624856	blue	-0.532961304
AC068039.4	2	172629992	blue	-0.803503043
AC079305.10	2	178129087	blue	0.921112609
AC079767.4	2	208527099	blue	-0.651842409
AC092620.2	2	139326660	blue	0.830433043
ACAT1	11	107992243	red	0.6584162
ACIN1	14	23527773	red	0.6752164
ACKR4	3	132316081	red	-1.067263913
ACOT7	1	6324329	red	0.513857241
ACOX2	3	58490863	red	0.764280435
ACP1	2	264140	red	0.555478696
ACP5	19	11685475	red	-0.722168957
ACP6	1	147101453	red	0.586529563
ACPP	3	132036211	red	0.722033817
ACSL1	4	185676749	red	0.576293043
ACSL3	2	223725652	red	0.72240287
ACSM2A	16	20462783	red	-3.249893913
ACSM5	16	20420856	red	-0.845492174
ACSS2	20	33459949	red	0.688781617
ACTA2	10	90694831	red	0.894430883
ACTR3C	7	149941005	red	0.935787391
ACVR1	2	158592958	red	0.527081528
ACVR1B	12	52345451	red	0.710818561
ADA	20	43248163	red	0.803228396
ADAM23	2	207308263	red	-0.887654696
ADAM8	10	135075907	red	0.543292174
ADAM9	8	38854388	red	0.521535209
ADAMTSL4	1	150521884	red	0.884546526
ADAP2	17	29233362	red	0.561568639
ADAT3	19	1905377	red	0.504319565
ADCK1	14	78266426	red	0.572551615
ADCY10	1	167778625	red	-0.694398696
ADCY4	14	24787555	red	0.912389271
ADCYAP1R1	7	31092076	red	-0.538866957
ADH4	4	100044808	red	-0.528973913
ADIPOR2	12	1797740	red	0.748091304
ADIRF	10	88727949	red	0.730047348
ADM	11	10326227	red	0.50108087
ADORA2B	17	15848231	red	0.577289087
ADRA1A	8	26605667	red	-0.595586522
ADRB2	5	148206156	red	0.574746826
ADRBK1	11	67033881	red	-0.548390813
ADRBK2	22	25960816	red	0.533483043
ADSL	22	40742507	red	0.53524913
AF131215.4	8	10994408	blue	-0.580173913
AFF3	2	100162323	red	-0.737574948
AGBL3	7	134671259	red	-0.930354
AGFG1	2	228336868	red	1.009024783
AGO2	8	141541264	red	0.628360826
AGPAT9	4	84457067	red	0.655345217
AGTPBP1	9	88161455	red	0.512822174
AGTRAP	1	11796141	red	0.616259565
AIM2	1	159032274	red	0.566673
AK2	1	33473585	red	0.538814348
AKAP11	13	42846289	red	0.710577391
AKIRIN2	6	88384790	red	0.920572609
AKNAD1	1	109358520	red	-1.45408087
AKR7A3	1	19609052	red	-0.560621739
ALDH3A2	17	19551449	red	0.723639135
ALG6	1	63833261	red	0.698742696
ALKBH2	12	109525996	red	-0.52125303
ALKBH6	19	36500022	red	0.746270043
ALKBH7	19	6372444	red	-0.616702957
ALOX5	10	45869661	red	0.753074348
ALPK1	4	113206665	red	0.871210435
ALX3	1	110602616	red	-0.650813478
ALYREF	17	79845713	red	0.565516397
AMDHD1	12	96337071	red	1.077956952
AMN1	12	31824071	red	0.914060743
AMOTL2	3	134074716	red	-0.849788261
AMPD2	1	110158726	red	0.586953913
ANG	14	21152336	red	0.875779443
ANGPT1	8	108261721	red	0.677332574
ANKAR	2	190539016	red	-0.541666087
ANKRD18A	9	38540566	red	-0.585375043
ANKRD22	10	90581889	red	1.79775477
ANKRD23	2	97490263	red	0.501425065
ANKRD30B	18	14728271	red	-0.637121304
ANKRD32	5	93954052	red	0.641652557
ANKRD36	2	97779233	red	-0.607834913
ANKRD36B	2	98108978	red	-0.97717803
ANKRD37	4	186317175	red	0.574969987
ANKRD39	2	97502348	red	-0.516568696
ANKRD49	11	94226795	red	0.552069565
ANKRD50	4	125585207	red	0.930498865
ANKRD55	5	55395507	red	0.814282584
ANKRD6	6	90142889	red	0.699711548
ANKRD9	14	102973179	red	0.821686422
ANLN	7	36429415	red	0.746166522
ANTXR2	4	80822303	red	0.671067391
ANXA1	9	75766673	red	0.886735217
ANXA3	4	79472673	red	1.09263913
ANXA5	4	122589110	red	0.608957391
ANXA7	10	75134859	red	0.687698261
ANXA9	1	150954493	red	0.837673043
AOAH	7	36552456	red	0.51553087
AOC2	17	40996617	red	0.505320817
AP001462.6	11	64546426	blue	-0.703811739
AP1G1	16	71762913	red	0.546032174
AP3D1	19	2100988	red	-0.612709876
AP3M1	10	75881524	red	0.626407391
AP3S1	5	115177178	red	0.50512087
AP5B1	11	65543364	red	0.62162827
APBA2	15	29129629	red	-0.760935435
APBB1IP	10	26727132	red	0.673663043
APC	5	112043195	red	0.623412574
APIP	11	34874641	red	0.569280993
APMAP	20	24943561	red	0.641420435
APOO	X	23851470	red	0.543755318
ARAP3	5	141032968	red	0.830108696
AREG	4	75310851	red	1.059612957
AREL1	14	75120140	red	0.587498696
ARF3	12	49329506	red	0.551123478
ARFIP1	4	153701089	red	0.620917391
ARG1	6	131894284	red	2.078011626
ARHGAP26	5	142149949	red	0.561229565
ARHGAP29	1	94614544	red	0.811509478
ARHGAP32	11	128834955	red	-0.756065087
ARHGAP4	X	153172821	red	0.524159217
ARID5A	2	97202480	red	0.647553043
ARID5B	10	63661059	red	0.569589609
ARL15	5	53179775	red	0.549732987
ARL3	10	104433488	red	0.57298713
ARL5B	10	18948334	red	0.575533478
ARL6IP4	12	123464607	red	-0.742394783
ARMC12	6	35704809	red	0.585491739
ARPP19	15	52839242	red	0.519845652
ARRDC4	15	98462784	red	0.802082413
ARSB	5	78073032	red	0.680472419
ARSD	X	2822011	red	0.57659277
ARSG	17	66255323	red	0.613271739
ASB7	15	101142739	red	0.687660435
ASCC1	10	73856278	red	0.572293591
ASGR2	17	7004641	red	0.636666009
ASH1L-AS1	1	155531821	blue	0.596456
ASPH	8	62413116	red	1.082481796
ASPN	9	95218487	red	-0.611215652
ASPRV1	2	70187226	red	0.77690054
ATF3	1	212738676	red	-0.563158696
ATF5	19	50431959	red	-0.528346835
ATF6	1	161736084	red	0.750124783
ATG3	3	112251356	red	0.51435
ATG7	3	11313995	red	0.741006078
ATN1	12	7033626	red	-0.656959456
ATP10D	4	47487305	red	0.510391826
ATP1B3	3	141594966	red	0.584522174
ATP5B	12	57031959	red	0.55543913
ATP5H	17	73034958	red	0.760593478
ATP5L	11	118271869	red	0.658822174
ATP6V0B	1	44440159	red	0.658809565
ATP6V1C1	8	104033291	red	0.506244609
ATP6V1C2	2	10861775	red	-0.644741739
ATP6V1D	14	67761088	red	0.660957826
ATP7B	13	52506809	red	0.628223043
ATP8A2	13	25946209	red	-0.526959565
ATP8B1	18	55313658	red	-0.526967887
ATPAF1	1	47098409	red	0.557054783
ATRNL1	10	116853124	red	-0.674114348
ATRX	X	76760356	red	0.518154348
ATXN1	6	16299343	red	0.657407391
ATXN2L	16	28834356	red	-0.922793609
AVEN	15	34158428	red	0.792338935
AVIL	12	58191159	red	0.718393705
AXIN2	17	63524681	red	-0.794316519
B3GALT1	2	168675182	red	-0.622881304
B3GALT2	1	193148175	red	-0.815674304
B3GALT4	6	33244917	red	0.749047826
B3GAT2	6	71566382	red	-0.637161739
B3GNT5	3	182971032	red	0.529121565
B4GALT5	20	48249482	red	0.516412174
BAHD1	15	40731920	red	-0.532261173
BAK1	6	33540329	red	-0.518098922
BAZ2B	2	160175490	red	0.823081739
BCAT1	12	24964295	red	1.107695217
BCL2A1	15	80253231	red	1.164404783
BCL7A	12	122457328	red	-0.896422148
BDNF	11	27676440	red	-0.586213913
BEST1	11	61717293	red	0.68353487
BEX2	X	102564274	red	-0.765117222
BFSP2-AS1	3	133148113	blue	0.974447174
BHLHB9	X	101975616	red	0.924264183
BIRC2	11	102217942	red	0.803455652
BIRC5	17	76210267	red	0.655533022
BLVRB	19	40953696	red	-0.504173913
BMP2K	4	79697496	red	0.874506087
BMP8A	1	39957318	red	-0.563256522
BMPR1B	4	95679119	red	-0.61620913
BMX	X	15482369	red	1.404694183
BOD1L1	4	13570362	red	0.6376
BRAF	7	140419127	red	0.87318037
BRAP	12	112079950	red	0.737476522
BRCA1	17	41196312	red	0.735342459
BRI3	7	97881691	red	0.557176087
BROX	1	222885895	red	0.551775217
BRS3	X	135570046	red	-0.52645
BRWD1	21	40556102	red	0.664941337
BTBD19	1	45274154	red	0.80171513
BTBD7	14	93703896	red	0.60965
BTNL3	5	180415845	red	-1.999241652
BTNL8	5	180326077	red	1.48109087
BUB1	2	111395275	red	0.656674348
BUB1B	15	40453224	red	0.500795435
C10orf12	10	98741041	red	0.619419565
C10orf128	10	50362773	red	0.775771739
C10orf32	10	104613980	red	0.568386348
C11orf57	11	111944810	red	0.826857916
C11orf63	11	122753391	red	-0.693481739
C11orf73	11	86013253	red	0.646821304
C12orf42	12	103631369	red	-0.905403739
C12orf75	12	105629068	red	0.851176465
C12orf79	12	92378756	red	-0.579541739
C14orf159	14	91526677	red	0.515006957
C14orf2	14	104378625	red	0.934227391
C16orf46	16	81087102	red	-0.628319565
C17orf104	17	42733762	red	-0.589924348
C17orf77	17	72580818	blue	-0.506936957
C18orf8	18	21083473	red	0.50299087
C19orf24	19	1275026	red	-0.674040435
C19orf54	19	41246761	red	0.564952522
C1orf115	1	220863187	red	0.505893478
C1orf122	1	38272651	red	0.55453343
C1orf162	1	112016414	red	0.588703043
C1orf21	1	184356192	red	0.6891857
C1orf226	1	162336698	red	0.68442087
C1orf56	1	151020216	red	0.657890688
C1orf86	1	2115903	red	0.644221322
C1QB	1	22979255	red	0.738538739
C1QC	1	22970123	red	1.27298
C1QTNF1-AS1	17	77015291	blue	-0.916487826
C20orf197	20	58630980	blue	0.599188217
C21orf91-OT1	21	19135632	blue	0.866123787
C2orf15	2	99757948	red	-0.653385652
C2orf76	2	120059801	red	0.828168152
C2orf80	2	209030067	red	-1.003976957
C3AR1	12	8210898	red	0.552461304
C3orf38	3	88198893	red	0.533526783
C3orf62	3	49306035	red	0.627015783
C3orf70	3	184795838	red	0.554577826
C4orf26	4	76481258	red	-0.550479565
C4orf3	4	120218207	red	0.547479565
C5	9	123714616	red	0.591037435
C5orf30	5	102594403	red	0.574644463
C5orf42	5	37106330	red	-0.740076522
C5orf45	5	179261436	red	-0.569201043
C5orf51	5	41904290	red	0.719697826
C5orf63	5	126378250	red	-0.65425769
C7orf34	7	142636440	red	0.924974965
C7orf69	7	47834889	blue	-0.790434348
C7orf73	7	135347244	red	1.036324473
C8orf88	8	91970865	red	1.158498783
C9orf47	9	91605778	red	0.532747187
C9orf66	9	213108	red	0.618854009
C9orf69	9	139006427	red	-0.584142391
C9orf78	9	132589569	red	0.645583043
C9orf84	9	114448453	red	0.925915635
CA4	17	58227297	red	0.653594017
CABP5	19	48533210	red	-0.722997826
CACNA1E	1	181382238	red	1.761467043
CACNA2D1	7	81575760	red	-0.598482174
CACNG8	19	54466294	red	-0.581979565
CACUL1	10	120433679	red	0.662109565
CADM1	11	115039938	red	0.78695027
CALCOCO2	17	46908350	red	0.595833043
CALD1	7	134429003	red	-0.511147878
CALHM2	10	105206543	red	0.852413448
CAMKK1	17	3763609	red	0.666919574
CAMKMT	2	44589089	red	0.596666478
CAMP	3	48264837	red	0.770509291
CAMSAP2	1	200708686	red	0.566763287
CAMTA2	17	4871287	red	0.566258961
CANT1	17	76987799	red	0.706233478
CAP2	6	17393447	red	-0.659867391
CAPN3	15	42640301	red	0.505354783
CAPN5	11	76777979	red	-0.518713348
CARD16	11	104912053	red	0.972752174
CARD6	5	40841286	red	0.853825652
CARD8	19	48684027	red	0.602130435
CARKD	13	111267881	red	0.57662087
CARS	11	3022152	red	0.718327826
CASC1	12	25261354	red	0.929371117
CASC5	15	40886218	red	0.54033283
CASKIN1	16	2227184	red	-0.682737391
CASP1	11	104896170	red	0.852526957
CASP5	11	104864962	red	1.231272152
CASP9	1	15817327	red	0.727027826
CASQ1	1	160160285	red	0.718693043
CBR3	21	37507210	red	-0.764210591
CBX4	17	77806955	red	0.607569565
CBY3	5	179105584	red	-0.704595652
CC2D2B	10	97733786	red	0.605791174
CCDC127	5	196986	red	1.126133591
CCDC14	3	123616152	red	0.533240043
CCDC141	2	179694484	red	-0.693063913
CCDC142	2	74699113	red	-0.615494833
CCDC150	2	197504278	red	-0.536197391
CCDC157	22	30752624	red	0.650006957
CCDC168	13	103381801	red	-0.706138696
CCDC17	1	46085716	red	0.843201791
CCDC23	1	43272723	red	0.555820191
CCDC43	17	42750437	red	0.678711974
CCDC6	10	61548521	red	0.631882609
CCDC62	12	123258874	red	0.674265217
CCDC64	12	120427673	red	-0.716342796
CCDC7	10	32735068	red	-0.587698861
CCDC70	13	52436117	red	0.503606522
CCDC71L	7	106297211	red	1.223020319
CCDC88C	14	91737667	red	0.576243391
CCL8	17	32646055	red	-0.895466522
CCM2L	20	30598245	red	0.702826522
CCNB1	5	68462837	red	0.767110004
CCNB2	15	59397277	red	0.902294391
CCNJL	5	159678659	red	0.523516087
CCPG1	15	55632230	red	0.604943174
CCR1	3	46243200	red	0.63315087
CCR2	3	46395225	red	0.615307826
CCR6	6	167525295	red	-0.602693087
CCR7	17	38710021	red	-0.630320965
CCRN4L	4	139936943	red	0.639052622
CCSAP	1	229456758	red	0.540979217
CD109	6	74405508	red	0.7189
CD163	12	7623409	red	0.980084783
CD19	16	28943260	red	-1.08780287
CD22	19	35810164	red	-0.54955313
CD27	12	6554033	red	-0.525534739
CD274	9	5450503	red	0.630070561
CD34	1	208057594	red	-0.52240087
CD36	7	79998891	red	0.585572609
CD55	1	207494853	red	0.600870435
CD58	1	117057157	red	0.662743913
CD7	17	80272744	red	0.734370783
CD72	9	35609530	red	-0.871725422
CD79A	19	42381190	red	-0.596500391
CD79B	17	62006100	red	-1.236780652
CD82	11	44585977	red	-0.741041087
CD93	20	23059986	red	0.535097391
CDADC1	13	49822047	red	0.67340847
CDC20	1	43824626	red	0.517491913
CDC45	22	19466982	red	0.87419
CDCA2	8	25316513	red	0.859509565
CDCA5	11	64833772	red	1.090972978
CDCA7	2	174219548	red	0.753598043
CDH24	14	23516271	red	-0.732035652
CDH26	20	58533471	red	1.0408766
CDIPT	16	29869678	red	0.502808261
CDK14	7	90095738	red	0.721953261
CDK19	6	110931181	red	0.775394783
CDK5R1	17	30813637	red	0.617770317
CDKN2B	9	22002902	red	0.597572955
CDKN3	14	54863567	red	0.720277391
CEACAM1	19	43011456	red	0.668640243
CEACAM5	19	42212504	red	-0.525743913
CEBPD	8	48649471	red	0.869643913
CECR6	22	17597189	red	0.734180552
CELSR1	22	46756731	red	-0.808010057
CENPN	16	81040103	red	0.957355783
CEP128	14	80943330	red	0.58998463
CEP164	11	117185273	red	-0.612165974
CEP290	12	88442793	red	-0.684376896
CERS4	19	8271620	red	-0.613861304
CES2	16	66968347	red	0.619215217
CFD	19	859453	red	1.327765217
CGRRF1	14	54976530	red	0.613448065
CHAMP1	13	115079988	red	0.566965657
CHCHD1	10	75541805	red	0.505457426
CHIC2	4	54875956	red	0.67244
CHMP2A	19	59062933	red	0.522660435
CHMP7	8	23101150	red	-0.548626043
CHN1	2	175664091	red	0.6001004
CHPF2	7	150929575	red	1.213269322
CHRNA10	11	3686817	red	0.960028153
CHST13	3	126243126	red	0.648645391
CIDEB	14	24774302	red	0.867869652
CILP	15	65488337	red	0.862427609
CISD2	4	103790135	red	0.583848696
CITED4	1	41326729	red	0.791878696
CKLF	16	66586466	red	0.717038261
CLCN4	X	10125024	red	0.576261194
CLCN5	X	49687225	red	0.707374422
CLDN23	8	8559448	red	-0.588798506
CLDN8	21	31586324	red	-0.783256522
CLDN9	16	3062457	red	0.654174174
CLEC12B	12	10163226	red	0.976775809
CLEC1A	12	10222153	red	0.949669783
CLEC2B	12	10005583	red	0.822219
CLEC4D	12	8662071	red	1.309751148
CLEC4E	12	8685901	red	0.624424783
CLEC5A	7	141627157	red	1.349542474
CLIC2	X	154505500	red	0.722826078
CLIC3	9	139889087	red	-1.053313435
CLIC4	1	25071848	red	0.513419565
CLN8	8	1703944	red	0.518388427
CLOCK	4	56294070	red	0.75554747
CLPB	11	72003469	red	0.584786017
CLSPN	1	36185819	red	0.823848565
CMC2	16	81009698	red	0.633992609
CMTM1	16	66600294	red	0.53789113
CMTM4	16	66648653	red	0.748018526
CMTM5	14	23846017	red	-0.722720774
CMTM7	3	32433163	red	0.551835217
CNIH4	1	224544552	red	0.982908261
CNPY3	6	42896938	red	0.515993913
CNTN4	3	2140497	red	-0.679353913
CNTNAP2	7	145813453	red	-1.243441404
CNTNAP3	9	39072764	red	0.98872587
COG4	16	70514471	red	0.540243913
COL1A2	7	94023873	red	-0.699611304
COL4A1	13	110801318	red	0.594734348
COL4A3	2	228029281	red	-0.95415087
COL5A1	9	137533620	red	-0.502026087
COL5A3	19	10070237	red	-1.202186957
COL9A2	1	40766159	red	0.800155157
COMMD3	10	22604903	red	0.675355217
COMMD6	13	76099350	red	0.818153622
COPG1	3	128968449	red	0.700896957
COPRS	17	30178883	red	0.67741613
COPS2	15	49398268	red	0.7589
COPZ2	17	46103533	red	0.502900593
CORO2B	15	68871308	red	-0.647540435
COX15	10	101471601	red	0.516712174
COX16	14	70791798	red	1.176442706
COX19	7	938415	red	0.928882939
COX6C	8	100885428	red	0.89162687
COX7A2	6	75947391	red	0.664266087
COX7B	X	77154935	red	1.31619
COX7C	5	85913721	red	0.500949565
CPA3	3	148583043	red	0.867090044
CPD	17	28705923	red	0.925159565
CPQ	8	97657455	red	0.869228696
CR1	1	207669492	red	0.820740435
CR2	1	207627575	red	-0.730151739
CREB1	2	208394461	red	0.553277391
CREB5	7	28338940	red	0.774238696
CREBRF	5	172483355	red	0.671792609
CRIPT	2	46843555	red	0.610757391
CRISPLD2	16	84853590	red	0.757673913
CRTAP	3	33155471	red	0.718430435
CSNK1E	22	38686697	red	0.51778623
CSNK1G1	15	64457716	red	0.507304565
CST8	20	23471738	red	-0.702174783
CSTA	3	122044091	red	0.819246957
CTA-331P3.1	6	110799110	blue	0.626286522
CTB-181H17.1	7	101603396	blue	-0.704806522
CTBP2	10	126676421	red	0.518368261
CTBS	1	85015289	red	0.814459565
CTD-2033C11.1	5	65220457	blue	0.954953957
CTD-2194D22.4	5	1887446	blue	-0.534661739
CTD-2302E22.4	14	64010287	blue	-0.53237
CTD-2313J17.5	15	93322987	blue	0.506635096
CTD-2561B21.11	17	78991769	blue	0.566861739
CTD-3025N20.3	8	66504085	blue	-0.695814783
CTDNEP1	17	7146910	red	0.67185913
CTGF	6	132269316	red	-0.85499087
CTNS	17	3539762	red	0.569307737
CTRC	1	15764935	red	0.518314652
CTRL	16	67961543	red	0.779447377
CTSK	1	150768684	red	0.989060293
CUL4B	X	119658464	red	0.61863913
CWC25	17	36956687	red	0.561204861
CWF19L1	10	101992055	red	0.8645083
CWF19L2	11	107197071	red	-0.959540558
CXADR	21	18884700	red	-1.487523043
CXCL1	4	74735110	red	0.505818796
CXCL16	17	4636821	red	0.728003913
CXCR1	2	219027568	red	0.565846522
CXCR5	11	118754475	red	-0.684018838
CXXC5	5	139026884	red	-0.630954083
CYB561D2	3	50388126	red	0.541154565
CYB5R4	6	84569362	red	0.503603043
CYBB	X	37639264	red	0.59354
CYFIP1	15	22892005	red	0.618097826
CYP1B1	2	38294116	red	0.721941174
CYP1B1-AS1	2	38302791	blue	1.058939274
CYP2C9	10	96698415	red	-0.607111304
CYP2R1	11	14899553	red	0.661580235
CYP4F2	19	15988833	red	0.728442974
CYP4F3	19	15751707	red	0.761448696
CYSTM1	5	139554227	red	0.748455652
DAD1	14	23033805	red	0.60907087
DAGLB	7	6448757	red	0.698975452
DAPP1	4	100737990	red	0.751533043
DBN1	5	176883609	red	0.62824351
DCAF10	9	37800499	red	0.602328609
DCAKD	17	43100708	red	0.605449478
DCTN1-AS1	2	74612613	blue	-0.90551
DCTN4	5	150088002	red	0.808434348
DCTN6	8	30013813	red	0.56097013
DCUN1D1	3	182655862	red	0.531154783
DCXR	17	79993012	red	0.932034783
DDIT3	12	57910371	red	0.583180921
DDIT4L	4	101107027	red	1.165695217
DDR2	1	162601163	red	-0.701210435
DDX39A	19	14519631	red	0.50945913
DECR2	16	451826	red	0.675424652
DEFA4	8	6793344	red	1.24892443
DEFB108B	11	71544246	red	-0.618625217
DENND1B	1	197473878	red	0.613770609
DERA	12	16064106	red	0.564075217
DGAT2	11	75470557	red	0.642225217
DGKK	X	50108408	red	-0.90875387
DHCR7	11	71139239	red	0.530154783
DHDDS	1	26758773	red	0.613916674
DHRS12	13	52342129	red	0.674889565
DHRS13	17	27224799	red	0.554617826
DHRS3	1	12627939	red	-0.504599348
DHRS9	2	169921299	red	0.603852435
DHX32	10	127524906	red	1.153295635
DHX38	16	72127461	red	-0.633915382
DHX40	17	57642886	red	0.732937826
DIAPH2	X	95939662	red	0.594204965
DIRC2	3	122513642	red	0.810869565
DLGAP1-AS2	18	3602998	blue	1.338961739
DLGAP4	20	34894258	red	-0.645096739
DLGAP5	14	55614830	red	1.208002174
DMPK	19	46272975	red	0.80732773
DMRT2	9	1050354	red	-1.036745217
DMRTC2	19	42348806	red	0.685029087
DNAH11	7	21582833	red	-0.623236957
DNAJA2	16	46989299	red	0.54922087
DNAJC15	13	43597339	red	0.981747391
DNAJC3-AS1	13	96300987	blue	0.515203913
DNAJC6	1	65713902	red	0.917589017
DNAL1	14	74111578	red	-0.535579274
DNASE1L1	X	153629579	red	0.655181304
DOCK3	3	50712672	red	-0.538766087
DOCK4	7	111366166	red	0.697300229
DOCK9	13	99445741	red	-0.52376063
DOHH	19	3490819	red	-0.740762935
DOK3	5	176928908	red	0.693036087
DPF2	11	65101225	red	1.041690204
DPF3	14	73086004	red	-0.68542587
DPH2	1	44435672	red	0.505952735
DPH3	3	16299485	red	0.653811304
DPM2	9	130697378	red	-0.628330791
DPM3	1	155112367	red	0.820941091
DPP8	15	65734801	red	0.533903913
DPPA2	3	109012635	red	-0.596045217
DPY19L3	19	32896449	red	0.71446087
DR1	1	93811445	red	0.723756087
DRAM1	12	102271129	red	0.611669913
DRAP1	11	65686728	red	-0.666563913
DRC1	2	26624784	red	0.867172174
DSC2	18	28645940	red	1.073375652
DSE	6	116575336	red	0.700170313
DSEL	18	65173819	red	1.025463435
DTD1	20	18568537	red	0.610579062
DTHD1	4	36283244	red	-0.514542609
DTNBP1	6	15523032	red	0.503649565
DTX1	12	113494514	red	-0.616957609
DUSP1	5	172195093	red	0.864857826
DUSP10	1	221874766	red	0.6765026
DUSP22	6	291630	red	0.727877391
DYNLT1	6	159057506	red	0.551807391
DYSF	2	71680852	red	0.718373043
E2F8	11	19245610	red	0.538619565
EAPP	14	34985135	red	0.708314783
EBF1	5	158122928	red	-1.006024409
ECHDC3	10	11784365	red	1.340235222
EDIL3	5	83236373	red	-0.589021739
EED	11	85955586	red	0.503313913
EFCAB12	3	129120164	red	0.797392435
EFCAB2	1	245133007	red	0.796510317
EFEMP2	11	65633912	red	0.518480417
EFNA5	5	106712590	red	0.773843913
EFTUD2	17	42927311	red	0.500813478
EGR1	5	137801179	red	0.524827522
EIF2AK1	7	6061881	red	0.516618696
EIF2AK2	2	37326353	red	0.747334783
EIF2B2	14	75469614	red	0.50761613
EIF4E2	2	233414762	red	0.500726522
EIF4E3	3	71724567	red	0.716951304
ELAVL2	9	23690102	red	-0.652666087
ELF4	X	129198849	red	0.839709565
ELFN1	7	1727755	red	-0.585413043
ELMO1	7	36893961	red	0.839170376
ELOVL4	6	80624529	red	-0.888696957
ELP4	11	31531297	red	0.552655335
ELP5	17	7154735	red	-0.504131959
EMC8	16	85805364	red	0.739525652
EME1	17	48450581	red	0.566463043
EMP1	12	13349650	red	0.631498374
EMR1	19	6887577	red	0.529846957
EMR2	19	14843205	red	0.806158696
EMR3	19	14729929	red	0.720301304
ENAH	1	225674537	red	-0.91158
ENAM	4	71494461	red	-1.024815217
ENO1	1	8921061	red	0.916983043
ENOX1	13	43787654	red	-0.659911739
ENTPD1	10	97471536	red	0.917178261
EPB41L1	20	34679426	red	-0.709661739
EPB41L3	18	5392383	red	0.779053574
EPC2	2	149402009	red	0.62566913
EPHB1	3	134316643	red	0.766956134
EPHB4	7	100400187	red	0.806620459
EPHX2	8	27348296	red	-0.572608563
ERCC8	5	60169658	red	0.567604696
ERGIC1	5	172261278	red	0.582573043
ERI3	1	44686742	red	-0.589767276
ERLIN1	10	101909851	red	0.872174348
ERO1L	14	53106634	red	0.558927391
ESCO2	8	27629466	red	-0.618612174
ESF1	20	13694969	red	-0.697228622
ESM1	5	54273692	red	-0.611103913
ESRP1	8	95653302	red	-0.834583043
ETF1	5	137841784	red	0.677155652
ETV5	3	185764097	red	0.567054135
ETV6	12	11802788	red	0.524305217
EVA1B	1	36787632	red	-0.508948478
EXOC6	10	94590935	red	0.62535913
EXOC6B	2	72403113	red	0.567017957
EXOC8	1	231468480	red	0.744112
EXTL2	1	101337943	red	0.611512783
EZH1	17	40852293	red	0.596178696
F12	5	176829141	red	0.958131609
F5	1	169483404	red	1.076971957
F8	X	154064063	red	0.6217736
FADD	11	70049269	red	0.52079087
FAF1	1	50905150	red	0.667617548
FAM102A	9	130702858	red	-1.106470391
FAM102B	1	109102711	red	0.834427033
FAM110B	8	58907068	red	0.678277174
FAM111B	11	58874658	red	-1.088334348
FAM114A1	4	38869298	red	0.573192217
FAM114A2	5	153369688	red	0.540316796
FAM120AOS	9	96208776	red	0.693446522
FAM132B	2	239067623	red	1.263272291
FAM133A	X	92929012	red	-1.948815652
FAM13A-AS1	4	89630940	blue	1.038375217
FAM155A	13	107820883	red	-1.063806522
FAM160A2	11	6232565	red	0.665091304
FAM160B1	10	116581503	red	0.663603913
FAM172A	5	92953775	red	0.718347913
FAM173B	5	10226442	red	0.547840826
FAM175B	10	126490354	red	0.639833739
FAM178A	10	102672326	red	0.654386839
FAM181A-AS1	14	94371076	blue	-0.58951
FAM189B	1	155216996	red	0.627804874
FAM199X	X	103411301	red	0.562760435
FAM209B	20	55108302	red	0.508669836
FAM217A	6	4049668	red	-0.509998261
FAM26F	6	116782533	red	0.610987391
FAM32A	19	16296191	red	0.505492174
FAM43A	3	194406622	red	-0.591862539
FAM49B	8	130851839	red	0.756526522
FAM63B	15	59063391	red	0.725502637
FAM71F2	7	128312342	red	0.555466957
FAM76B	11	95502106	red	0.601066957
FAM89B	11	65339820	red	0.746591304
FAM98C	19	38893775	red	0.814400478
FAR2	12	29302036	red	0.960717796
FARSB	2	223435255	red	0.514808783
FAT3	11	92085262	red	-2.09595087
FBN2	5	127593601	red	1.02871652
FBXL13	7	102453308	red	0.755690065
FBXL5	4	15606162	red	0.567506522
FBXO28	1	224301789	red	0.565154565
FBXO30	6	146114638	red	0.914367122
FBXO32	8	124510129	red	0.568794456
FBXO34	14	55738021	red	0.65116923
FBXO38	5	147763498	red	0.531853043
FCAR	19	55385704	red	1.481554057
FCGR1A	1	149754227	red	0.886460435
FCGR1B	1	120926979	red	0.734991739
FCGRT	19	50010073	red	0.507239565
FCHO2	5	72251808	red	0.792187826
FCHSD2	11	72547790	red	0.560851739
FCRL1	1	157764193	red	-0.897598243
FCRL2	1	157715523	red	-0.658682713
FCRL4	1	157543539	red	-1.337716522
FDX1L	19	10416103	red	-0.586769294
FECH	18	55215515	red	0.892464783
FES	15	91426925	red	0.737784478
FEZ2	2	36778570	red	0.692309565
FFAR2	19	35934809	red	0.608430843
FGD4	12	32552463	red	0.583860435
FGF13	X	137713735	red	1.418217143
FGF20	8	16849678	red	-1.008732609
FGF9	13	22245522	red	-1.072708696
FGGY	1	59762310	red	0.607254913
FHDC1	4	153857504	red	0.583265291
FHL2	2	105974169	red	0.7354138
FHOD3	18	33877677	red	-0.607623478
FIBP	11	65651212	red	0.601254348
FKBP1B	2	24272571	red	0.857237052
FKBP5	6	35541362	red	0.567204348
FKBP9	7	32997017	red	1.011656965
FLT3	13	28577411	red	0.689229396
FLVCR2	14	76044960	red	0.712107752
FMNL2	2	153191751	red	0.565748517
FMNL3	12	50031724	red	-0.618829435
FMO2	1	171154347	red	-0.804180435
FNDC3A	13	49550048	red	0.712386565
FNIP2	4	159690290	red	0.518910565
FOCAD	9	20658308	red	0.501045861
FOLR3	11	71825915	red	1.155666957
FOSB	19	45971253	red	0.559063913
FPR2	19	52255279	red	0.85085087
FPR3	19	52298416	red	0.695308304
FRAT1	10	99079022	red	0.522952609
FREM3	4	144498455	red	-0.766123913
FRMD4B	3	69219141	red	0.65695053
FRRS1	1	100174259	red	-0.625037391
FRY-AS1	13	32599451	blue	1.053804783
FSD1L	9	108210077	red	0.706153652
FUCA2	6	143815948	red	0.743952609
FUT8	14	65877310	red	0.75644587
FXYD1	19	35629712	red	1.00323513
FXYD5	19	35645633	red	0.635716522
FXYD6	11	117707693	red	0.750145491
FZD3	8	28351729	red	0.571118261
FZD5	2	208627310	red	0.620946348
FZD7	2	202899310	red	0.517139565
G0S2	1	209848765	red	0.720218087
GAB1	4	144257915	red	1.06235857
GAB2	11	77926343	red	0.702549565
GABARAPL2	16	75600249	red	0.520936957
GABPB1	15	50569389	red	0.723520435
GABPB1-AS1	15	50647525	blue	-0.711414017
GABRA4	4	46920917	red	-0.879371304
GABRB2	5	160715436	red	-1.814882609
GADD45A	1	68150744	red	0.531756826
GADL1	3	30767692	red	-1.432470435
GAGE1	X	49363628	red	-1.827895217
GAK	4	843064	red	0.55966913
GALK1	17	73747675	red	0.590121739
GALNT14	2	31133333	red	1.101763052
GALNT15	3	16216156	red	-0.705935217
GALNT3	2	166604101	red	0.537938261
GANC	15	42565431	red	0.569147395
GAPT	5	57787262	red	0.648870722
GAS2L1	22	29702572	red	0.618174687
GAS6-AS1	13	114518603	blue	-0.963051691
GAS7	17	9813926	red	0.564749565
GATS	7	99798276	red	1.052979983
GBP6	1	89829617	red	0.604611304
GCM1	6	52991762	red	0.792514869
GDE1	16	19513015	red	0.670347826
GDI1	X	153665266	red	0.639990435
GDPD3	16	30116131	red	0.54862213
GFM2	5	74017029	red	0.559718
GFPT1	2	69546905	red	0.597153383
GFPT2	5	179727690	red	0.684722043
GGA1	22	38004481	red	0.675074391
GGH	8	63927638	red	0.691924043
GGNBP2	17	34900737	red	0.592892609
GINS2	16	85709804	red	0.583015522
GIPC1	19	14588572	red	-0.668072877
GIT2	12	110367607	red	0.559552609
GJB6	13	20796110	red	0.919585783
GK	X	30671476	red	0.624069565
GLA	X	100652791	red	0.815694783
GLB1L2	11	134201768	red	0.707255957
GLDC	9	6532464	red	0.79702913
GLI4	8	144349603	red	0.929248408
GLIS2	16	4364762	red	0.72208287
GLIS3	9	3824127	red	-0.839483913
GLOD5	X	48620154	red	-1.394636522
GLT1D1	12	129337972	red	0.560282609
GLTP	12	110288748	red	0.804794783
GLUD1	10	88810243	red	0.527782609
GLYATL1	11	58672871	red	-1.563466087
GMPR2	14	24701628	red	0.52437087
GMPS	3	155588325	red	0.728743043
GNAI3	1	110091233	red	0.585040435
GNAZ	22	23412540	red	-0.851050948
GNB4	3	179116990	red	0.61281
GNGT1	7	93220885	red	-0.72164
GNPDA1	5	141371314	red	0.80156257
GOLGA6L2	15	23684645	red	-0.704214348
GOLGB1	3	121382046	red	0.726512609
GOLM1	9	88641061	red	0.534386778
GOLPH3	5	32124810	red	0.631607391
GOLPH3L	1	150618701	red	0.529302174
GORASP2	2	171784974	red	0.502586522
GPAA1	8	145137493	red	0.554280739
GPCPD1	20	5525085	red	0.717451739
GPD2	2	157291802	red	0.678898696
GPER1	7	1121844	red	0.899430783
GPM6A	4	176554085	red	-0.864949565
GPR132	14	105515728	red	0.786229765
GPR160	3	169755717	red	0.765420709
GPR19	12	12813825	red	0.707326565
GPR22	7	107110463	red	0.653144174
GPR27	3	71803201	red	0.716844435
GPR34	X	41548226	red	0.632664383
GPR84	12	54756229	red	0.919691157
GPR97	16	57702099	red	1.227433478
GPX8	5	54455946	red	-0.544740435
GRAMD1C	3	113547029	red	0.614940291
GRAMD4	22	46971909	red	-0.593035335
GRB10	7	50657760	red	0.544887257
GRB14	2	165349322	red	-0.877388261
GRHL1	2	10085341	red	-0.610453478
GRHL2	8	102504660	red	-1.079413043
GRIP1	12	66741211	red	-0.886838
GRIP2	3	14530619	red	0.563588261
GRK6	5	176830205	red	0.802092609
GRN	17	42422614	red	0.506474348
GS1-279B7.1	1	185290289	blue	0.55049913
GSK3B	3	119540170	red	0.504293478
GTF2IRD2	7	74210483	red	0.780892565
GTF3C2	2	27548716	red	0.665687391
GTPBP1	22	39101728	red	0.558933913
GUSB	7	65425671	red	0.523808261
GYG1	3	148709128	red	0.955567826
GYPC	2	127413509	red	-0.595276087
GZMH	14	25075686	red	0.60675
HAL	12	96366440	red	0.581086957
HARBI1	11	46624411	red	0.641059522
HAS3	16	69139467	red	-0.50262913
HAT1	2	172778958	red	0.627608913
HBEGF	5	139712428	red	0.512280783
HCCS	X	11129421	red	0.8348936
HCG27	6	31165537	red	0.679109565
HCN3	1	155247374	red	-0.728353478
HCP5	6	31368479	blue	0.531906957
HDAC11	3	13521224	red	0.575336817
HDHD1	X	6966961	red	0.66622887
HDLBP	2	242166679	red	0.517892174
HEBP2	6	138724668	red	0.934763043
HECW2	2	197059094	red	1.226045957
HELZ2	20	62189439	red	0.608828248
HERC5	4	89378268	red	0.517262174
HES1	3	193853934	red	-0.598113013
HESX1	3	57231944	red	-0.807783913
HGD	3	120347020	red	-0.741462277
HHAT	1	210501596	red	-0.56548487
HINT1	5	130494720	red	0.613021304
HINT2	9	35812957	red	0.923603943
HIP1	7	75162621	red	0.696640822
HIP1R	12	123319000	red	-0.514879365
HIST1H1T	6	26107640	red	0.579972609
HIST1H2AE	6	26217165	red	0.670582151
HIST1H3I	6	27839623	red	-0.560684783
HIST1H4D	6	26188938	red	1.020528261
HIST1H4E	6	26204858	red	0.554737826
HIST1H4H	6	26281283	red	0.949598639
HLA-DQA1	6	32595956	red	-2.808774348
HLX	1	221051699	red	0.610703609
HMGB2	4	174252846	red	0.52294913
HMMR	5	162887209	red	0.900644348
HMOX1	22	35776354	red	0.518489565
HNMT	2	138721590	red	0.751863143
HNRNPL	19	39327028	red	1.376121217
HNRNPLL	2	38789120	red	0.945842435
HOOK1	1	60280458	red	-0.562406957
HOOK3	8	42752075	red	0.598844348
HORMAD1	1	150670536	red	0.715933043
HOXA13	7	27233122	red	-0.715193043
HOXB-AS1	17	46620913	blue	-0.800805543
HOXB3	17	46626232	red	-0.701950565
HOXC10	12	54378849	red	-0.524065652
HP	16	72088491	red	0.72716993
HPGDS	4	95219686	red	0.535200435
HPSE	4	84213614	red	0.884683043
HSDL2	9	115142217	red	0.676492609
HSPBAP1	3	122458846	red	0.727890435
HTATIP2	11	20385231	red	0.753732609
HTR2A	13	47405685	red	-0.599821304
HTRA1	10	124221041	red	1.355030391
ID3	1	23884409	red	-1.0486427
IDH1	2	209100951	red	0.718332174
IDI1	10	1085848	red	0.515175652
IFI27L2	14	94594116	red	0.677537528
IFI6	1	27992572	red	0.912330396
IFIT5	10	91174343	red	0.541785217
IFITM10	11	1753640	red	0.543686087
IFNAR1	21	34696734	red	0.696596957
IFT52	20	42219571	red	0.814119579
IGF2R	6	160390131	red	0.715012609
IKBIP	12	99007183	red	0.506083733
IL10RB-AS1	21	34636178	blue	0.506287826
IL17RE	3	9944296	red	-0.578412609
IL18R1	2	102927989	red	0.744976913
IL18RAP	2	103035149	red	1.118335652
IL1R1	2	102681004	red	1.029167265
IL1R2	2	102608306	red	0.811173478
IL1RAP	3	190231840	red	0.532715174
IL1RAPL1	X	28605516	red	-0.827478261
IL1RL1	2	102927962	red	0.637667391
IL21R	16	27413483	red	-0.597398957
IL23A	12	56732663	red	-0.654872078
ILK	11	6624961	red	0.535856087
IMMP1L	11	31453948	red	0.752057207
IMPAD1	8	57870492	red	0.65567913
IMPDH1	7	128032331	red	0.764640933
ING5	2	242641450	red	-0.574725219
INO80C	18	33032194	red	0.50086087
INPP5B	1	38326369	red	0.541288326
INSC	11	15133970	red	1.584459596
INSL3	19	17927321	red	0.846708491
INTS3	1	153700543	red	0.5447
INTS6	13	51928213	red	0.660136037
INTS7	1	212113741	red	0.570676712
INVS	9	102861538	red	0.586671804
IP6K3	6	33689444	red	-0.505859565
IPCEF1	6	154475631	red	0.617152609
IQSEC2	X	53262058	red	0.580158261
IRAK3	12	66582659	red	0.694206522
IRF7	11	612553	red	0.518971261
IRS2	13	110406184	red	0.619362174
ISM1	20	13202418	red	-0.628129004
ITFG2	12	2921788	red	-0.659349206
ITGA1	5	52083730	red	1.016391196
ITGA9	3	37493606	red	0.57169187
ITGAM	16	31271311	red	0.662114348
ITM2C	2	231729354	red	-0.544616174
ITPKB-IT1	1	226844341	blue	0.550768739
ITPR3	6	33588142	red	-0.573426404
ITPRIP	10	106071894	red	0.581200435
ITPRIPL1	2	96991069	red	0.558824913
JAGN1	3	9932238	red	0.72065087
JAK1	1	65298912	red	0.504698261
JAKMIP1	4	6027926	red	0.680701776
JMJD6	17	74708919	red	0.502296957
JTB	1	153946745	red	0.622614783
JUP	17	39775692	red	-0.725388696
KANK3	19	8387468	red	-0.524110435
KAT2B	3	20081515	red	0.675704783
KAT7	17	47865917	red	0.679453609
KATNAL1	13	30776767	red	0.583716052
KATNB1	16	57769642	red	0.714770526
KAZN	1	14925200	red	0.866845632
KB-431C1.4	8	103251622	blue	0.789373913
KBTBD3	11	105921825	red	0.56558
KBTBD7	13	41763969	red	0.796232345
KCNA1	12	5019071	red	-0.575177391
KCNE1	21	35818988	red	1.052564939
KCNE3	11	74165886	red	0.562022609
KCNG1	20	49620193	red	-0.614880435
KCNG2	18	77623668	red	-0.50291
KCNH7	2	163227917	red	0.916068783
KCNH8	3	19189946	red	-0.986271304
KCNJ13	2	233631174	red	-0.692414783
KCNJ15	21	39529128	red	0.722518261
KCNJ2	17	68164814	red	0.690908261
KCNN4	19	44270685	red	-0.516225299
KCNRG	13	50589390	red	0.804914348
KCNV1	8	110975874	red	-0.736420435
KCTD21	11	77882295	red	0.537432486
KDM3B	5	137688285	red	0.77407
KDM4D	11	94706845	red	-0.531705652
KDM5B	1	202696526	red	0.595297835
KHDRBS3	8	136469700	red	-0.650905217
KIAA0101	15	64657193	red	0.667346143
KIAA0125	14	106383838	blue	-0.789611985
KIAA0226L	13	46916139	red	0.687824348
KIAA0319L	1	35899091	red	0.695983913
KIAA0513	16	85061375	red	0.504433043
KIAA1045	9	34957484	red	0.517418609
KIAA1107	1	92632542	red	0.615954348
KIAA1257	3	128628709	red	0.551901522
KIAA1958	9	115249127	red	0.865282087
KIAA2013	1	11979648	red	0.604076957
KIF11	10	94353043	red	0.778227783
KIF1B	1	10270863	red	0.780093652
KIF20A	5	137514408	red	0.809286957
KIF27	9	86451613	red	0.579613913
KIF3C	2	26149471	red	0.816468726
KIF4A	X	69509879	red	1.031958696
KIR2DL4	19	55236002	red	0.836413026
KIT	4	55524085	red	0.605684087
KL	13	33590207	red	1.026938435
KLF2	19	16435628	red	0.52438913
KLF7	2	207938861	red	0.534988696
KLHDC3	6	42981951	red	-0.548040633
KLHL13	X	117031776	red	-0.975262609
KLHL14	18	30252634	red	-0.76814973
KLHL18	3	47324407	red	0.734432609
KLHL34	X	21673609	red	-0.7532
KLHL8	4	88081255	red	0.561868043
KLHL9	9	21329670	red	0.644720291
KLRG1	12	9102640	red	0.509077457
KNOP1	16	19714902	red	-0.588711244
KPNA2	17	66031635	red	0.853248696
KPNA6	1	32573639	red	0.534978696
KRBOX1-AS1	3	42975744	blue	-0.618783913
KRCC1	2	88326724	red	0.563600913
KREMEN1	22	29469066	red	0.815849743
KRTCAP2	1	155141884	red	0.666254348
KYNU	2	143635067	red	0.577805217
LA16c-83F12.6	22	16199666	blue	-0.931824348
LACE1	6	108616098	red	-0.587937391
LAMP2	X	119561682	red	0.756989565
LAMP5	20	9495005	red	0.616806774
LAMTOR3	4	100799493	red	0.591226522
LAMTOR5	1	110943871	red	0.501611739
LANCL3	X	37430822	red	0.825138217
LARGE	22	33558212	red	-0.752571639
LATS2	13	21547171	red	0.904420435
LBX2-AS1	2	74729722	blue	0.615380478
LCAT	16	67973653	red	0.514144
LCN10	9	139632619	red	-1.050520596
LDLR	19	11200038	red	0.811671217
LDLRAD3	11	35965531	red	0.782504539
LECT2	5	135257968	red	-1.891621739
LHFPL2	5	77781038	red	0.977005
LILRA1	19	55105047	red	0.626343913
LILRA5	19	54818353	red	1.620060565
LILRB1	19	55085346	red	0.534165217
LIMCH1	4	41361624	red	-0.89252087
LIMK2	22	31608225	red	0.647113913
LIN54	4	83831126	red	0.805547565
LIN7A	12	81186299	red	0.964337391
LINC-PINT	7	130626519	blue	0.591509522
LINC00032	9	27245682	blue	-0.657598696
LINC00102	X	2531029	blue	-0.793064783
LINC00113	21	29094698	blue	-0.750763043
LINC00161	21	29911640	blue	-0.579146522
LINC00173	12	116971227	blue	0.603842522
LINC00276	2	13850656	blue	-0.783314348
LINC00323	21	42513427	blue	-0.933036087
LINC00355	13	64560504	blue	-0.572773478
LINC00408	13	19479579	blue	-0.71102
LINC00493	20	18548064	red	0.713214783
LINC00566	13	24905588	blue	-1.071815652
LINC00592	12	52604714	blue	-0.954595652
LINC00607	2	216476286	blue	-0.66340087
LINC00624	1	146986158	blue	-1.042182174
LINC00662	19	28175488	blue	-0.80482783
LINC00671	17	41026687	blue	0.891075652
LINC00847	5	180257957	blue	0.57747787
LINC00862	1	200311672	blue	0.761639565
LINC00883	3	106959539	blue	-1.762131304
LINC00910	17	41447213	blue	0.697543783
LINC00926	15	57592563	blue	-0.584602087
LINC00937	12	8448582	blue	-0.737437391
LINC00942	12	1609691	blue	-0.518925652
LINC00957	7	44078770	blue	0.896762174
LINC00963	9	132245730	blue	0.746239987
LINC00969	3	195384933	blue	-0.619304609
LINC01004	7	104590762	blue	0.616082869
LINC01013	6	132453055	blue	-0.896543043
LINC01094	4	79567057	blue	0.940528617
LINC01146	14	88490894	blue	-1.033746087
LIX1	5	96427574	red	-1.377316087
LMBRD2	5	36098514	red	0.604291304
LMNB1	5	126112315	red	0.662534348
LMOD1	1	201865580	red	-0.565006957
LONRF1	8	12579403	red	0.594545689
LONRF2	2	100889753	red	-0.684664348
LPAR2	19	19734477	red	0.510646957
LPAR4	X	78003206	red	-1.984852609
LPAR6	13	48963707	red	0.701794783
LPCAT2	16	55542910	red	0.837593913
LRCH3	3	197518097	red	-0.590045991
LRFN5	14	42076773	red	-0.96382913
LRG1	19	4536421	red	0.919795652
LRP10	14	23340822	red	0.516504348
LRP5L	22	25747385	red	0.534545804
LRRC17	7	102553438	red	-0.565946087
LRRC25	19	18501954	red	0.727739565
LRRC28	15	99791567	red	0.67298123
LRRC4	7	127667124	red	0.685180278
LRRC59	17	48452420	red	0.614000435
LRRC6	8	133584320	red	0.9752496
LRRIQ3	1	74491699	red	-0.773836087
LRRK1	15	101459420	red	0.615030848
LRRN1	3	3841121	red	0.809426522
LRTOMT	11	71791382	red	0.557664639
LSM10	1	36856839	red	0.589457826
LSM12	17	42112003	red	0.535622174
LSM2	6	31765173	red	0.767026261
LSM3	3	14219858	red	0.728172513
LSMEM1	7	112120908	red	0.654167517
LTB	6	31548302	red	-0.670553043
LTB4R	14	24780656	red	0.872066522
LUC7L3	17	48796905	red	-0.57200913
LXN	3	158363611	red	0.706628039
LY6G5C	6	31644461	red	0.823245439
LY96	8	74903587	red	1.011487826
LYG1	2	99900701	red	0.51888177
LYRM1	16	20911190	red	0.554920435
LYSMD1	1	151132224	red	0.743239565
LYST	1	235824341	red	0.576510435
MACROD2	20	13976015	red	-0.785548517
MADCAM1	19	489176	red	0.592218513
MAGI1	3	65339200	red	-0.820538261
MALL	2	110841447	red	-0.516169565
MAN1C1	1	25943959	red	-0.589304743
MAN2A1	5	109025067	red	0.619125652
MANBAL	20	35918041	red	0.746363043
MAOA	X	43515467	red	1.731342609
MAP1S	19	17830051	red	0.561333452
MAP2K6	17	67410839	red	0.948927378
MAP3K1	5	56111401	red	0.583641739
MAP3K15	X	19378174	red	-0.88899087
MAP3K5	6	136878185	red	0.53457
MAP3K7CL	21	30449792	red	-0.613824083
MAPK13	6	36095586	red	0.93958593
MAPRE2	18	32556892	red	0.611355217
MARK3	14	103851729	red	0.636273043
MATK	19	3777971	red	-0.577362
MB21D1	6	74123238	red	-0.596555826
MBNL3	X	131503345	red	0.634680435
MBOAT2	2	8992820	red	0.699847391
MBOAT7	19	54677107	red	0.513010435
MCMBP	10	121588972	red	0.580516522
MCOLN2	1	85391268	red	0.548377566
MCTP2	15	94774767	red	0.752152174
MCTS1	X	119727865	red	0.842065217
ME2	18	48405419	red	0.594383043
MEA1	6	42979832	red	0.532325652
MED31	17	6546635	red	0.512641304
MED8	1	43849588	red	0.561653913
MEF2A	15	100017370	red	0.553236957
MEF2C	5	88013975	red	0.530894348
MEGF9	9	123363091	red	0.512778261
MERTK	2	112656056	red	0.569675391
MESDC1	15	81293295	red	0.846135626
MEST	7	130126012	red	-0.577644304
METTL20	12	31800094	red	0.640964204
METTL25	12	82752276	red	0.615453739
METTL6	3	15422782	red	0.576819139
METTL7B	12	56075330	red	1.180976726
MEX3C	18	48700920	red	-0.671654913
MFN2	1	12040238	red	0.621017826
MFSD5	12	53645035	red	0.554221391
MGST1	12	16500076	red	0.851793522
MGST2	4	140586922	red	0.857273913
MGST3	1	165600098	red	0.581421304
MIB1	18	19284918	red	0.823072609
MIB2	1	1550795	red	0.712910117
MICAL3	22	18270415	red	-0.668903017
MICU1	10	74127098	red	0.653318261
MIER2	19	305575	red	1.066954
MIS18A	21	33640530	red	-0.59789602
MKKS	20	10381657	red	0.699863217
MKL1	22	40806285	red	0.531031739
MKNK1	1	47023090	red	0.66052087
MKRN1	7	140152840	red	0.5004
MLC1	22	50497820	red	-0.837926609
MLF2	12	6857170	red	0.503342657
MLLT1	19	6212966	red	0.591720465
MMADHC	2	150426148	red	0.517170435
MME	3	154741913	red	0.634291739
MMP19	12	56229217	red	-0.614840435
MMP25	16	3096682	red	0.543633478
MMP26	11	4726157	red	-0.786873478
MMP9	20	44637547	red	1.34286
MOB4	2	198380295	red	0.604993043
MON1A	3	49946302	red	0.543079885
MORF4L2	X	102930424	red	0.705794348
MOSPD1	X	134021656	red	0.521392969
MOSPD2	X	14891563	red	0.517200435
MPC2	1	167885967	red	0.606451739
MPHOSPH9	12	123636867	red	0.529453913
MPO	17	56347217	red	0.852445822
MPPED2	11	30406040	red	-1.240356087
MPZL2	11	118124118	red	0.905049802
MPZL3	11	118097409	red	0.556659565
MRAP	21	33664124	red	-0.568632174
MROH6	8	144648357	red	0.527845884
MRPL12	17	79670387	red	-0.755291726
MRPL3	3	131181056	red	0.694665957
MRPL41	9	140445651	red	-0.62555713
MRPL43	10	102729215	red	0.632974348
MRPS14	1	174979925	red	0.63655913
MRPS18C	4	84377085	red	0.79186579
MS4A4A	11	60048014	red	1.144890865
MS4A6A	11	59939081	red	0.53671
MSL3	X	11776278	red	0.932936087
MSRA	8	9911778	red	0.738043043
MSRB2	10	23384435	red	1.008438261
MSX1	4	4861393	red	-1.39922
MT1E	16	56659387	red	0.883915709
MT1G	16	56700643	red	0.655503435
MT2A	16	56642111	red	0.784412609
MTF1	1	38275239	red	0.578151739
MTFMT	15	65294845	red	0.694455891
MTFR2	6	136552162	red	0.622420339
MTL5	11	68474908	red	0.542304904
MTMR11	1	149900543	red	0.5975393
MTMR3	22	30279144	red	0.659943043
MTMR7	8	17155539	red	0.705408696
MTUS1	8	17501304	red	-0.588445913
MTX1	1	155178490	red	0.982573478
MUL1	1	20825943	red	0.629727667
MVB12B	9	129089128	red	0.680618217
MX2	21	42733870	red	0.699337826
MXD3	5	176728462	red	0.501524053
MXRA7	17	74668633	red	0.906945961
MYCT1	6	153019030	red	-0.893696061
MYEOV2	2	241065980	red	0.791568696
MYL5	4	667369	red	-0.549865422
MYL6B	12	56546040	red	0.62459823
MYO1C	17	1367392	red	-0.591491916
MYO3A	10	26223196	red	-0.538399565
N4BP1	16	48572637	red	0.575053913
N6AMT1	21	30244513	red	-0.827278348
NAA25	12	112464500	red	-0.532556691
NAA60	16	3415099	red	0.89282
NACC2	9	138898383	red	0.529654348
NAGA	22	42454358	red	0.728662609
NAIP	5	70264310	red	0.687414783
NANOG	12	7940390	red	-0.806012348
NASP	1	46049518	red	0.601937243
NAT1	8	18027986	red	0.5212913
NBN	8	90945564	red	0.565836087
NCAM1	11	112831997	red	-0.589674264
NCAPH	2	97001525	red	0.522864783
NCAPH2	22	50946645	red	0.925667391
NCEH1	3	172348039	red	0.755275839
NDST3	4	118954773	red	-0.938637391
NDUFA1	X	119005450	red	0.774487391
NDUFA3	19	54606036	red	0.615830435
NDUFA4	7	10971578	red	0.756219565
NDUFA6	22	42481529	red	0.628851739
NDUFA9	12	4758261	red	0.654919565
NDUFAF3	3	49057892	red	0.523426087
NDUFB11	X	47001615	red	0.60999913
NDUFB2	7	140390577	red	0.526711304
NDUFB3	2	201936156	red	0.982262609
NDUFC1	4	140188034	red	0.610202174
NDUFS6	5	1801514	red	0.689107391
NECAB2	16	84002237	red	0.771564752
NECAP1	12	8234807	red	0.502618922
NEGR1-IT1	1	72259915	blue	-0.538121739
NEIL3	4	178230990	red	0.658912174
NEK6	9	127019885	red	0.550489022
NELL2	12	44902058	red	-0.562166174
NENF	1	212606229	red	0.653900348
NET1	10	5454514	red	-0.546837378
NETO2	16	47111614	red	0.536298943
NEURL1	10	105253736	red	-1.024671526
NFAT5	16	69598997	red	0.658713913
NFE4	7	102613969	blue	0.696722496
NFIA	1	61330931	red	0.603359191
NFIB	9	14081842	red	-1.252427826
NFIL3	9	94171327	red	0.821343913
NFKBID	19	36378555	red	0.659288283
NHSL2	X	71130938	red	0.565608509
NIPA2	15	23004684	red	0.661817391
NIPBL	5	36876861	red	0.506592174
NIPSNAP3A	9	107509969	red	0.616787226
NKAP	X	119059014	red	0.509183787
NLGN3	X	70364681	red	0.519183
NLRP12	19	54296857	red	0.937470435
NLRX1	11	119037277	red	0.555490604
NME8	7	37888199	red	0.978685048
NMNAT2	1	183217372	red	0.570243043
NMT1	17	43128978	red	0.533793478
NOA1	4	57829536	red	0.797518696
NOG	17	54671060	red	-0.980058774
NOL7	6	13615559	red	0.595055652
NOS3	7	150688083	red	-0.574733826
NOTCH1	9	139388896	red	-0.707806
NOV	8	120428546	red	0.670705392
NPC1	18	21086148	red	0.606457826
NPEPL1	20	57264187	red	0.772801491
NPEPPS	17	45600308	red	0.524847391
NPHP1	2	110879888	red	-0.791185217
NPL	1	182758428	red	0.803796522
NPTXR	22	39214457	red	-0.676043043
NQO2	6	2988221	red	0.65666087
NR1D2	3	23986751	red	-0.564230957
NR2F2	15	96869167	red	-0.843086957
NR3C1	5	142657496	red	0.636364348
NR4A2	2	157180944	red	0.629860439
NRBF2	10	64893050	red	0.56424913
NRD1	1	52254863	red	0.552879565
NRG1	8	31496902	red	0.914218043
NRIP3	11	9002123	red	0.518291043
NSD1	5	176560026	red	0.614020378
NSDHL	X	151999511	red	0.701234426
NSMAF	8	59496063	red	0.723988696
NSUN7	4	40751914	red	0.767797052
NT5DC4	2	113479063	red	0.851734783
NT5E	6	86159809	red	-0.705610165
NUBP1	16	10837643	red	0.668850435
NUDT13	10	74870217	red	-0.580786957
NUDT22	11	63993413	red	0.516261304
NUP153	6	17615269	red	0.576373609
NUP205	7	135242667	red	0.676071165
NUP214	9	134000948	red	0.826367391
NUP62CL	X	106366657	red	-0.622212609
NUSAP1	15	41624892	red	0.579760865
NXF3	X	102330738	red	0.681261304
OAS1	12	113344582	red	0.543500435
OAZ3	1	151735445	red	-0.597539947
ODF3B	22	50968139	red	0.690644804
OGFOD3	17	80347099	red	0.534783621
OLAH	10	15074226	red	1.808838391
OPA1	3	193310933	red	0.500202396
OR2B6	6	27925019	red	0.778828696
ORC2	2	201773696	red	0.539169087
OSBPL10	3	31699382	red	-0.749920809
OSBPL1A	18	21742008	red	0.925704791
OSBPL6	2	179059208	red	0.572476957
OSGIN2	8	90914087	red	0.540739261
OSM	22	30658818	red	0.809298746
OST4	2	27293340	red	0.552624348
OSTC	4	109571740	red	0.518206957
OVOL2	20	17937623	red	-2.065481739
P2RX5	17	3575493	red	-0.521487304
P4HA1	10	74766975	red	0.940054
PA2G4	12	56498103	red	0.623970435
PABPC1L	20	43538703	red	0.58875613
PADI4	1	17634690	red	0.576743478
PAFAH1B2	11	117014983	red	0.581783478
PAK2	3	196466728	red	0.514063913
PAK3	X	110187513	red	-1.169746957
PAM	5	102089685	red	0.683391265
PANX3	11	124481386	red	-0.505044783
PAPOLA	14	96967770	red	0.507708261
PAPSS1	4	108511433	red	0.68752087
PAPSS2	10	89419370	red	0.607268548
PAQR6	1	156213206	red	0.797463996
PARD6G	18	77915115	red	0.52047
PARL	3	183547173	red	0.593132174
PARM1	4	75858305	red	-0.567153913
PARP10	8	145051321	red	0.762826522
PAX5	9	36833272	red	-0.80834777
PAXBP1	21	34106210	red	0.509914435
PBK	8	27667137	red	0.707271739
PBX1	1	164524821	red	1.035326913
PBX3	9	128509624	red	0.523937917
PCDH9	13	66876967	red	-0.677835348
PCNX	14	71374122	red	0.669718696
PCTP	17	53828340	red	0.656863043
PDE1C	7	31790793	red	-0.812355652
PDE9A	21	44073746	red	-0.648253043
PDK3	X	24483338	red	0.879562609
PDLIM7	5	176910395	red	0.596058261
PDSS1	10	26986588	red	0.789814296
PDX1	13	28494157	red	-0.574840435
PDXK	21	45138975	red	0.711338696
PDZD11	X	69506445	red	0.731332595
PDZD8	10	119040000	red	0.503901739
PDZK1IP1	1	47649265	red	-0.830161435
PEG3	19	57321445	red	-0.772235652
PELI2	14	56584532	red	0.595628261
PELO	5	52083774	red	0.672628522
PENK	8	57349233	red	0.558241304
PEX2	8	77892494	red	0.861952735
PFDN1	5	139624624	red	0.62229587
PFDN4	20	52824386	red	0.847898391
PFKFB2	1	207222801	red	0.501538387
PFKFB3	10	6186881	red	0.617291304
PFKFB4	3	48555117	red	0.927096957
PFN4	2	24338241	red	0.511172174
PGLS	19	17622438	red	0.672702174
PGLYRP1	19	46522411	red	0.88558587
PGM1	1	64058947	red	0.605734783
PGM2	4	37828255	red	0.67957087
PGP	16	2261998	red	0.8895811
PHACTR1	6	12717893	red	0.628634783
PHF12	17	27232268	red	0.533626087
PHF20L1	8	133787618	red	1.018283913
PHKA2	X	18910418	red	0.644817391
PHTF1	1	114239453	red	0.560946378
PIAS2	18	44388353	red	0.59309354
PIAS3	1	145575233	red	0.507645739
PIEZO1	16	88781751	red	-0.580903809
PIFO	1	111888910	red	-0.57897
PIGC	1	172339329	red	0.646528261
PIGS	17	26880401	red	0.528902261
PIGW	17	34890847	red	-0.922342609
PIK3C3	18	39535171	red	0.624493043
PIK3CG	7	106505723	red	0.558060435
PIK3R5	17	8782233	red	0.660794783
PIKFYVE	2	209130991	red	0.672048348
PINX1	8	10622473	red	-0.662695913
PITPNA	17	1421012	red	0.730701304
PIWIL1	12	130822432	red	-0.73249
PKD1L1	7	47814250	red	-0.667837826
PKLR	1	155259630	red	-0.657164087
PKM	15	72491370	red	0.5127
PKN1	19	14543865	red	0.549487391
PLA2G15	16	68279207	red	0.506263391
PLA2G4A	1	186798085	red	0.709907691
PLAC8L1	5	145463949	red	0.549912696
PLB1	2	28680012	red	0.683667282
PLCB4	20	9049410	red	-0.623148696
PLD1	3	171318195	red	0.57525513
PLD3	19	40854363	red	-0.571570909
PLD4	14	105391153	red	-0.755863478
PLEKHG3	14	65170820	red	0.726139709
PLIN2	9	19108373	red	0.604079609
PLIN3	19	4838353	red	0.692451522
PLIN5	19	4522543	red	1.057886691
PLK2	5	57749809	red	0.516371739
PLOD1	1	11994262	red	0.52714155
PLRG1	4	155456158	red	0.648172609
PLS1	3	142315229	red	0.850511739
PLSCR1	3	146232967	red	0.755774783
PLXDC2	10	20105168	red	1.006442609
PMEPA1	20	56223448	red	-0.583497739
PMF1	1	156182784	red	1.038677304
PML	15	74287014	red	0.817416087
PMP2	8	82352561	red	-1.20740087
PNKP	19	50364461	red	0.743208322
PNMA3	X	152224766	red	-0.534468696
PNPLA1	6	36210980	red	0.80678487
PNPLA3	22	44319619	red	-0.857691739
POC1A	3	52109269	red	0.60485
POF1B	X	84532402	red	-0.680253913
POLB	8	42195972	red	0.618808261
POLD1	19	50887461	red	-0.717847826
POLE4	2	75185619	red	0.946554348
POLR2I	19	36604612	red	0.593945652
POLR2K	8	101162812	red	0.590129956
POLR3B	12	106751436	red	0.632394014
POP4	19	30094924	red	0.632143913
POTEM	14	19983559	red	-1.080810422
POU3F2	6	99282580	red	-0.511660435
POU6F1	12	51580719	red	-0.514389104
PPCDC	15	75315896	red	0.74976
PPEF1	X	18694029	red	0.555485652
PPFIA1	11	70116806	red	0.938885217
PPIL1	6	36822603	red	-0.641003985
PPM1F	22	22273793	red	0.542788261
PPM1M	3	52279841	red	0.592603478
PPP1R12C	19	55602281	red	-0.507634448
PPP1R18	6	30644166	red	0.534356087
PPP1R26-AS1	9	138354573	blue	-0.537043478
PPP1R35	7	100032905	red	0.540134848
PPP1R3B	8	8993765	red	0.64287087
PPP1R3C	10	93388199	red	-0.656433913
PPP2R1B	11	111597632	red	0.507894948
PPP2R5A	1	212458879	red	0.591908696
PPP3R1	2	68405989	red	0.866446957
PPP4C	16	30087299	red	0.564924783
PPP4R1	18	9546789	red	0.610491739
PPP5C	19	46850251	red	-0.594476522
PPP5D1	19	46984053	red	-1.492958261
PQLC1	18	77662420	red	0.673851739
PRC1	15	91509270	red	0.806600609
PRCP	11	82534544	red	0.662300435
PRELID1	5	176730775	red	0.542878261
PREX1	20	47240790	red	-0.534693913
PRKAB2	1	146626685	red	0.507124609
PRKCI	3	169940153	red	0.551283609
PRKDC	8	48685669	red	0.744656522
PRL	6	22287480	red	0.829267391
PRMT1	19	50179043	red	-0.562021087
PRMT2	21	48055079	red	0.553571304
PRMT5	14	23389720	red	0.501945217
PROM1	4	15964699	red	-0.722196957
PROX1	1	214156524	red	-0.640863043
PRPF40A	2	153508107	red	0.539766522
PRR3	6	30524663	red	0.656462144
PRRG4	11	32851489	red	1.334831313
PRRT2	16	29823177	red	-0.512047391
PRSS35	6	84222194	red	-0.613719565
PRTG	15	55903744	red	-1.928605217
PSD3	8	18384811	red	-0.768792174
PSEN1	14	73603126	red	0.604478261
PSENEN	19	36236015	red	0.699602266
PSG1	19	43370616	red	-0.536591304
PSMB5	14	23485752	red	0.959353478
PSMC3	11	47440320	red	-0.586432447
PSMD12	17	65334032	red	0.564568826
PSMD2	3	184016497	red	0.605004783
PSME3	17	40976402	red	0.550543478
PSORS1C3	6	31141512	blue	0.76780913
PSRC1	1	109822178	red	0.634476496
PTAR1	9	72324438	red	0.584044783
PTGR1	9	114312002	red	0.557343913
PTK2B	8	27168999	red	0.507092609
PTMA	2	232571605	red	-0.523979565
PTMS	12	6874682	red	-0.54063697
PTP4A3	8	142402093	red	-0.845522683
PTPLAD2	9	20995306	red	0.76106087
PTPN13	4	87515468	red	-0.54387087
PTPN23	3	47422501	red	0.66680494
PTPRCAP	11	67202981	red	0.61675913
PTPRD	9	8314246	red	-0.667523478
PTPRM	18	7566780	red	0.6822165
PTRH2	17	57751997	red	0.576142174
PTRHD1	2	25012603	red	0.549103913
PTTG1	5	159848829	red	0.827074229
PTTG1IP	21	46269500	red	0.571097391
PTX3	3	157154578	red	0.574547841
PUS10	2	61167357	red	0.757221663
PXK	3	58318607	red	0.561791161
QPCT	2	37571717	red	0.630223478
QPRT	16	29674600	red	0.510932609
QSOX1	1	180123969	red	0.87558087
RAB11A	15	66018392	red	0.756857826
RAB18	10	27793197	red	0.526656957
RAB20	13	111175417	red	0.575777618
RAB2B	14	21927179	red	0.574158261
RAB32	6	146864829	red	0.547938178
RAB36	22	23487513	red	0.793958217
RAB40C	16	639357	red	0.723566
RAB43	3	128806412	red	0.553167696
RAB7A	3	128444965	red	0.550278261
RABEP1	17	5185558	red	0.701466435
RAD51B	14	68286496	red	0.654937557
RAE1	20	55926066	red	0.559075217
RALBP1	18	9475007	red	0.532440435
RAP1GDS1	4	99182535	red	0.614686957
RAP2A	13	98086476	red	0.669079565
RARS2	6	88224096	red	0.729251304
RASEF	9	85594500	red	-1.093224783
RBFOX1	16	6069095	red	-0.50422913
RBM22	5	150070356	red	0.556518261
RBM45	2	178977151	red	0.520881678
RBMS2	12	56915713	red	0.6360085
RBMS3	3	29322473	red	-1.505983478
RBMXL1	1	89445139	red	0.714915739
RBP7	1	10057264	red	0.522435652
RBX1	22	41347351	red	0.69136913
RCAN2	6	46188475	red	1.119963826
RCBTB1	13	50106082	red	0.618743548
RECK	9	36036430	red	0.514439752
REEP4	8	21995533	red	0.682120452
RELT	11	73087309	red	0.556547478
REPS2	X	16964814	red	0.663532609
RERGL	12	18233803	red	-0.525443913
RFPL1S	22	29832818	blue	-0.620090435
RFWD2	1	175913967	red	0.655641304
RFX2	19	5993175	red	0.6147513
RGL1	1	183605220	red	0.738321148
RGL2	6	33259431	red	0.69689913
RGL3	19	11495017	red	0.906056217
RGS19	20	62704534	red	0.571676522
RHEBL1	12	49458468	red	-0.610804783
RHOG	11	3848208	red	0.623413043
RHOH	4	40192673	red	-0.501795174
RHOT1	17	30469473	red	0.575366957
RILPL1	12	123955925	red	0.561300943
RIN3	14	92980118	red	0.515314348
RITA1	12	113623331	red	0.787089948
RLF	1	40627045	red	0.642885217
RLN2	9	5299868	red	-0.647145217
RLTPR	16	67678822	red	-0.509498657
RMDN2	2	38150330	red	0.570787522
RNASE1	14	21269387	red	0.825686458
RNASE2	14	21423611	red	0.857995652
RNASE4	14	21152259	red	0.774537622
RNASE6	14	21249210	red	0.683414348
RNF135	17	29295803	red	0.84615
RNF141	11	10533225	red	0.509271304
RNF146	6	127587755	red	0.601203913
RNF165	18	43906772	red	-1.579986522
RNF166	16	88762903	red	-0.699016826
RNF169	11	74459913	red	0.701658696
RNF175	4	154631277	red	0.769764348
RNF185-AS1	22	31601250	blue	-0.517314348
RNF217	6	125283691	red	0.886161991
RNF24	20	3907956	red	0.662935652
RNF31	14	24615892	red	0.733678696
RNF38	9	36336393	red	0.509276957
RNF7	3	141457046	red	0.740622609
RNF8	6	37321748	red	0.808874683
RNPC3	1	104068313	red	0.717556087
RNPEP	1	201951500	red	0.540707391
ROPN1L	5	10441636	red	0.677225522
RORC	1	151778547	red	-0.718790435
RP1-100J12.1	21	30396576	blue	0.608931304
RP1-135L22.1	6	21354642	blue	-0.591692174
RP1-142L7.8	6	112555366	blue	-1.100266087
RP1-193H18.2	17	67547499	blue	1.120303152
RP1-228H13.5	1	40929991	blue	1.014857522
RP1-30M3.5	6	24701135	blue	0.64785516
RP1-93H18.6	6	116781902	blue	0.761338261
RP11-1024P17.1	3	30739153	blue	0.699995217
RP11-1072C15.4	17	42751057	blue	0.516453913
RP11-109G23.3	4	79694808	blue	-0.502064348
RP11-111K18.2	7	42940871	blue	1.55957913
RP11-111M22.4	11	76100692	blue	-0.643676783
RP11-116D17.1	12	115800817	blue	-0.510426957
RP11-121C2.2	4	47842139	blue	0.627804009
RP11-1275H24.2	7	5465401	blue	0.697518565
RP11-134L10.1	7	134853155	blue	0.79505923
RP11-135A1.2	3	193848405	blue	-0.642469565
RP11-138A9.1	7	130614968	blue	-0.521703304
RP11-138I18.2	10	11721674	blue	-0.86513
RP11-155O18.6	1	52819159	blue	-0.624130435
RP11-174G6.5	12	14915438	blue	0.634230578
RP11-182J23.1	7	36359384	blue	0.612694
RP11-18I14.11	10	104242796	blue	0.575460043
RP11-216L13.19	9	139693675	blue	-0.54883913
RP11-231E19.1	2	139357233	blue	0.57893913
RP11-245J9.5	3	63993758	blue	0.535696957
RP11-248J18.2	14	51129229	blue	-0.655631304
RP11-250B2.3	6	81153061	blue	-0.612439565
RP11-258C19.7	X	53198279	blue	-0.52987883
RP11-295G20.2	1	231658134	blue	0.902634783
RP11-2E11.9	7	130147501	blue	-0.820547391
RP11-305L7.3	9	93881420	blue	0.997196957
RP11-319G9.3	16	78931062	blue	-1.043626043
RP11-326I11.3	4	185395956	blue	0.523575873
RP11-330O11.3	10	31120757	blue	1.030607453
RP11-333I13.1	2	47004922	blue	0.793528261
RP11-348N5.7	10	112670354	blue	0.762586348
RP11-373D23.2	2	28619682	blue	0.711330739
RP11-379H18.1	7	35734824	blue	-0.506135652
RP11-38L15.2	10	46937463	blue	-0.616775652
RP11-394I13.2	2	174833079	blue	0.904135387
RP11-395I6.3	4	40168295	blue	-0.82194887
RP11-399O19.9	10	90775593	blue	0.664528087
RP11-400N9.1	2	234259778	blue	-0.657022174
RP11-421F16.3	12	27124519	blue	0.935156522
RP11-443B7.1	1	235093089	blue	1.061104609
RP11-44F14.8	16	53420856	blue	1.050676396
RP11-473I1.9	16	9198705	blue	0.625706522
RP11-475A13.2	15	36633940	blue	-0.641543478
RP11-476D10.1	12	40534728	blue	1.294862913
RP11-489E7.4	8	29940274	blue	-0.7066333
RP11-502N13.2	12	14683085	blue	0.666053478
RP11-506O24.2	1	164797673	blue	-0.524391739
RP11-532F12.5	15	41128006	blue	0.624933478
RP11-539I5.1	10	118592512	blue	-0.625348261
RP11-539L10.3	4	6672452	blue	0.677366
RP11-554J4.1	2	55845044	blue	0.573743578
RP11-585P4.5	12	75877904	blue	0.680873179
RP11-66N11.8	X	152864795	blue	0.957619307
RP11-680F20.10	11	125742926	blue	-0.582148261
RP11-686D22.8	17	33733703	blue	0.567892174
RP11-69I8.2	6	132223103	blue	-1.431737391
RP11-6I2.3	8	74964575	blue	1.271939209
RP11-73M18.8	14	104162690	blue	0.550834435
RP11-744D14.2	16	64189073	blue	-1.381218261
RP11-749H17.2	18	43087167	blue	-0.872790435
RP11-793H13.11	12	53893946	blue	0.598838348
RP11-803D5.4	2	112024445	blue	-0.624784652
RP11-932O9.10	15	30941000	blue	0.810586087
RP13-270P17.3	18	3246399	blue	0.653139757
RP3-368A4.6	X	73429811	blue	1.004176891
RP3-525N10.2	6	69339854	blue	1.075113404
RP4-545K15.5	X	100882858	blue	0.596149174
RP4-647C14.3	14	73738890	blue	0.677506096
RP4-657D16.3	1	52259637	blue	0.579650297
RP4-680D5.8	1	15892106	blue	-0.900510452
RP5-1085F17.3	20	31444848	blue	0.618201739
RPH3A	12	113008184	red	0.976989887
RPIA	2	88991162	red	0.57224087
RPL22L1	3	170582664	red	1.3057827
RPL26L1	5	172385732	red	0.856692609
RPL34	4	109541722	red	0.746259565
RPN1	3	128338817	red	0.631436087
RPN2	20	35806813	red	0.695347391
RPRD1B	20	36661948	red	0.8509595
RPS19BP1	22	39925098	red	0.601624783
RPS21	20	60962172	red	0.689134348
RPS6KB1	17	57970447	red	0.528620826
RPS6KC1	1	213224589	red	0.600852087
RPUSD3	3	9879533	red	0.647785378
RRAGA	9	19049372	red	0.597483043
RRAGD	6	90074355	red	0.600905217
RRM2	2	10262455	red	0.52957187
RRM2B	8	103216730	red	0.792926957
RRP12	10	99116115	red	0.681015913
RRP36	6	42989383	red	0.624639565
RRS1	8	67341263	red	-0.622573748
RS1	X	18658030	red	0.607176522
RSL24D1	15	55473004	red	0.693858696
RSPH1	21	43892596	red	-0.583410435
RTFDC1	20	55043647	red	0.514411739
RTN2	19	45988547	red	0.72270323
S100A12	1	153346184	red	0.842858261
S1PR3	9	91606362	red	1.15538313
SAFB2	19	5587010	red	0.975687609
SALL3	18	76740275	red	-0.631814348
SAMD4A	14	55033815	red	-0.532630961
SAMD9L	7	92759368	red	0.613484348
SAMSN1	21	15857549	red	0.738346957
SAP30	4	174291120	red	1.416701765
SAP30L	5	153825517	red	0.582312174
SATB2	2	200134223	red	0.80777
SBF2	11	9800214	red	0.562133913
SBNO2	19	1107636	red	0.802067439
SCARB2	4	77079890	red	0.637623913
SCCPDH	1	246887349	red	0.713282482
SCGB2A1	11	61976140	red	-0.500893478
SCN11A	3	38887260	red	-0.96172913
SCN7A	2	167260083	red	-0.585353043
SCN9A	2	167051695	red	0.64672
SCO2	22	50961997	red	0.765500435
SCPEP1	17	55055466	red	0.590135217
SCRG1	4	174305852	red	1.075423826
SCYL2	12	100660918	red	0.609196087
SDC1	2	20400558	red	0.578877826
SDF2	17	26975374	red	0.767316087
SDPR	2	192699028	red	-0.575516753
SEC61G	7	54819943	red	0.608122174
SECTM1	17	80278900	red	0.519622609
SELP	1	169558087	red	0.603055129
SELT	3	150320662	red	0.716971739
SEMA3C	7	80371854	red	0.789174687
SEMA4A	1	156117157	red	0.539381739
SEMA4B	15	90703836	red	0.697180217
SEMG1	20	43835638	red	1.34320087
SENP1	12	48436681	red	0.79971833
SERAC1	6	158530536	red	0.766937425
SERPINB2	18	61538926	red	1.111345909
SERPINB8	18	61637159	red	0.769711939
SERPINB9	6	2887500	red	0.560271739
SERPING1	11	57364860	red	0.709957217
SERTAD3	19	40946751	red	0.929042222
SET	9	131445703	red	0.708629565
SETD7	4	140417095	red	0.597682056
SETD9	5	56205087	red	0.810091826
SETX	9	135136743	red	0.697496087
SF3A1	22	30727977	red	0.800883478
SF3A2	19	2236520	red	0.890665791
SFN	1	27189633	red	0.55366113
SFR1	10	105881816	red	0.63731596
SFRP2	4	154701744	red	-0.763323767
SFTPB	2	85884437	red	0.552292352
SFXN5	2	73169165	red	1.063169485
SGK2	20	42187608	red	-0.635101739
SGMS2	4	108745719	red	0.674812069
SGPL1	10	72575717	red	0.666265217
SH2B3	12	111843752	red	-0.510424783
SH2D2A	1	156776035	red	0.880869681
SH2D4B	10	82297658	red	0.587375652
SH3BP5L	1	249104648	red	0.501825652
SH3GL3	15	84115980	red	-2.531898696
SH3GLB1	1	87170259	red	0.827646957
SH3RF1	4	170015407	red	-0.670241435
SHC1	1	154934774	red	0.51232
SHC4	15	49115932	red	-1.083734348
SHKBP1	19	41082757	red	1.000323478
SHOX	X	585079	red	-1.776652609
SIAH3	13	46354405	red	-0.507831304
SIGLEC5	19	52114781	red	0.712863478
SIGLEC6	19	52022779	red	-0.757522609
SIGLEC7	19	51645556	red	0.585588261
SIGLEC8	19	51954101	red	-0.820869652
SIPA1	11	65405568	red	0.500758696
SIPA1L1	14	71787166	red	0.739394783
SIPA1L2	1	232533711	red	0.80239787
SIRPB1	20	1544167	red	0.74936087
SIRPD	20	1514897	red	0.793993661
SIX3	2	45168902	red	-0.894327826
SKI	1	2160134	red	0.58711913
SKIL	3	170075466	red	0.539108348
SLA	8	134048973	red	0.501895652
SLAMF8	1	159796540	red	0.961775096
SLC11A1	2	219246752	red	0.544895217
SLC12A6	15	34525460	red	0.545363478
SLC12A9	7	100424442	red	0.702263697
SLC15A1	13	99336055	red	-0.50458913
SLC16A1	1	113454469	red	0.813399204
SLC17A5	6	74303102	red	0.6051157
SLC17A6	11	22359643	red	-0.684846522
SLC18A2	10	119000604	red	0.721918652
SLC18B1	6	133090509	red	0.55708187
SLC1A3	5	36606457	red	0.898075696
SLC22A1	6	160542821	red	0.998990826
SLC22A15	1	116519119	red	0.738458416
SLC22A16	6	110745890	red	0.595370235
SLC22A18	11	2920951	red	0.502120396
SLC22A18AS	11	2909010	blue	0.534347304
SLC22A4	5	131630136	red	1.12854913
SLC25A40	7	87462883	red	0.50452757
SLC25A42	19	19174808	red	-0.653066622
SLC26A6	3	48663156	red	-0.681767391
SLC26A8	6	35911291	red	1.438590022
SLC29A4	7	5314000	red	0.651048726
SLC2A3	12	8071826	red	0.71014913
SLC31A1	9	115983808	red	0.693747789
SLC35D1	1	67465015	red	0.940367917
SLC35F1	6	118228689	red	-0.788179565
SLC35G2	3	136537489	red	0.69380913
SLC36A1	5	150816607	red	0.514954739
SLC36A4	11	92877341	red	0.69702787
SLC37A3	7	139993493	red	0.739559565
SLC38A10	17	79218800	red	0.697287039
SLC38A5	X	48316920	red	-1.043581913
SLC38A6	14	61447832	red	0.530515565
SLC38A7	16	58699013	red	0.555945034
SLC39A4	8	145635126	red	0.661597817
SLC45A4	8	142217265	red	0.822644783
SLC46A3	13	29274201	red	0.715855217
SLC4A8	12	51785101	red	0.501531413
SLC51A	3	195938358	red	0.604961652
SLC5A9	1	48688357	red	0.868866296
SLC7A1	13	30083547	red	0.600769565
SLC7A11	4	139085251	red	0.660891478
SLC7A5	16	87863629	red	0.840765104
SLC7A9	19	33321415	red	0.716606087
SLCO3A1	15	92396925	red	0.790378261
SLCO4C1	5	101569690	red	0.638376504
SLFN12	17	33738079	red	0.538417505
SLIRP	14	78174414	red	1.072676935
SLIT1	10	98757795	red	0.591608087
SLK	10	105726959	red	0.743415217
SLPI	20	43880880	red	0.870351739
SLX4IP	20	10415951	red	0.533640322
SMAD1	4	146402346	red	0.628754422
SMARCD3	7	150935850	red	0.899202174
SMDT1	22	42475695	red	0.697017391
SMG5	1	156219015	red	0.501785609
SMIM12	1	35178338	red	0.867777391
SMPD1	11	6411655	red	0.51901387
SMPDL3A	6	123110315	red	0.662017883
SMUG1	12	54558529	red	0.558902668
SNAI3-AS1	16	88729706	blue	0.540563726
SNAPIN	1	153631130	red	0.500084783
SNIP1	1	38000050	red	0.649741913
SNRK-AS1	3	43391136	blue	0.669281374
SNRNP40	1	31732417	red	0.535723778
SNRPG	2	70508494	red	0.736290457
SNTB2	16	69221032	red	0.894576783
SNX11	17	46180719	red	0.725476957
SNX22	15	64443914	red	-0.952533448
SNX29	16	12070594	red	-0.870434473
SNX29P2	16	29262829	blue	-0.608776522
SNX31	8	101585116	red	-0.564163913
SNX6	14	35030300	red	0.544831739
SNX7	1	99127236	red	0.736149565
SOAT1	1	179262925	red	0.562249565
SOCS3	17	76352864	red	0.648131739
SORT1	1	109852192	red	0.680367826
SOX11	2	5832799	red	-0.633244783
SOX30	5	157052687	red	-0.584638696
SOX7	8	10581278	red	-1.092654783
SOX8	16	1031808	red	-0.696436087
SOX9	17	70117161	red	-1.340729565
SPAG17	1	118496484	red	0.50633
SPAG6	10	22634399	red	0.603011739
SPAG9	17	49039535	red	0.538678261
SPATA2L	16	89762751	red	0.656469652
SPATA41	15	100884662	blue	0.523708261
SPATA6	1	48761044	red	0.507559696
SPG11	15	44854894	red	0.503825217
SPG21	15	65255362	red	0.912083478
SPHK2	19	49122548	red	0.832070804
SPIB	19	50922195	red	-1.300101579
SPIDR	8	48173167	red	0.995112609
SPOCK1	5	136310987	red	0.601573478
SPON1	11	13983914	red	-0.759278696
SPRED2	2	65537985	red	0.92208987
SPRY1	4	124317950	red	-0.954827391
SPRY3	X	154997474	red	0.763828696
SPRYD7	13	50486842	red	0.751086696
SPTB	14	65213002	red	-0.784294165
SPTLC2	14	77972340	red	0.784126087
SPTLC3	20	12989627	red	-1.542046522
SQRDL	15	45923346	red	0.60387913
SRBD1	2	45615819	red	0.557486443
SRCIN1	17	36686251	red	-2.474243043
SRD5A3	4	56212276	red	0.717823675
SREK1IP1	5	64013971	red	0.672401739
SRGAP2C	1	121107124	red	-0.567967752
SRPK1	6	35800743	red	0.676707391
SRRM5	19	44100769	red	-0.737753478
SSH1	12	109176466	red	0.560922912
SSH2	17	27952956	red	0.802716522
SSH3	11	67070919	red	0.570649565
SSMEM1	7	129847700	red	-0.869243913
SSR4	X	153058971	red	0.524380435
SSSCA1-AS1	11	65337131	blue	0.616268261
SSTR2	17	71161151	red	-0.572695217
ST20	15	80191182	red	0.72001087
ST3GAL1	8	134467091	red	0.563774348
ST3GAL6	3	98451080	red	0.580686522
ST6GALNAC2	17	74559792	red	0.689525652
ST6GALNAC3	1	76540404	red	1.074524696
ST6GALNAC4	9	130670165	red	-0.605942078
STAM2	2	152973315	red	0.521245217
STEAP1	7	89783689	red	-0.520806957
STEAP3	2	119981384	red	0.564599435
STEAP4	7	87905744	red	0.626796522
STK32B	4	5053169	red	0.757897391
STK4	20	43595115	red	0.513402174
STMN1	1	26210672	red	0.570506265
STOM	9	124101355	red	0.602322174
STON2	14	81727000	red	0.621640587
STRADA	17	61780192	red	0.74846913
STRBP	9	125871779	red	-0.627572404
STS	X	7137497	red	0.66412957
STT3A	11	125461607	red	0.840398747
STX11	6	144471663	red	0.634608261
STX6	1	180941861	red	0.516983043
STX8	17	9153788	red	0.684626522
STXBP5	6	147525561	red	0.54282287
STYK1	12	10771538	red	0.748724565
SULT1B1	4	70586880	red	0.683419261
SULT1C2	2	108905095	red	-0.721186522
SUMF1	3	3742498	red	0.509151739
SUMO3	21	46225532	red	0.757338696
SUOX	12	56390964	red	0.705891722
SURF1	9	136218610	red	0.506839565
SUSD1	9	114803065	red	1.02619087
SUV420H1	11	67922330	red	0.62652087
SVIL	10	29746267	red	0.672675652
SYCP1	1	115397424	red	-1.124726957
SYCP3	12	102122426	red	0.533777978
SYN2	3	12045876	red	0.931030435
SYNGR1	22	39745930	red	0.71302727
SYNGR3	16	2039661	red	0.545299565
SYT16	14	62453803	red	-0.505204348
SYTL2	11	85405267	red	0.637716974
SYTL3	6	159071046	red	0.701097826
TAB3	X	30845559	red	0.59674087
TACR1	2	75273590	red	-0.730788696
TAF10	11	6627526	red	0.654374783
TAF15	17	34136459	red	0.599835217
TAF1D	11	93463114	red	0.527200522
TAF3	10	7860467	red	-0.708916913
TAF4B	18	23805900	red	-0.507280517
TAF8	6	42018251	red	0.611578017
TANC2	17	61086917	red	0.884107583
TAOK2	16	29984962	red	0.728542759
TAS2R38	7	141672431	red	0.589633913
TAX1BP1	7	27778950	red	0.595966522
TBC1D1	4	37892708	red	0.664963478
TBC1D10A	22	30687979	red	-0.533425104
TBC1D12	10	96162261	red	0.642179391
TBC1D13	9	131549483	red	0.508364913
TBC1D19	4	26578059	red	0.563094826
TBC1D22A	22	47158518	red	0.533245652
TBC1D30	12	65174589	red	0.621956739
TBC1D7	6	13266774	red	0.675364343
TBC1D8B	X	106045910	red	0.503002174
TBCC	6	42712219	red	0.782334513
TBCE	1	235530675	red	0.513100261
TBL1X	X	9431335	red	0.635614348
TBX19	1	168250278	red	0.523986504
TBX3	12	115108059	red	-0.988096087
TCAP	17	37820440	red	-0.550445217
TCHP	12	110338069	red	0.646040435
TCIRG1	11	67806483	red	0.942925217
TCL1A	14	96176304	red	-0.802063087
TCL1B	14	96152754	red	-0.58279
TCN1	11	59620273	red	0.990446413
TCN2	22	31002825	red	0.750998522
TCOF1	5	149737202	red	-0.548035157
TCTE3	6	170140210	red	-0.778693478
TCTEX1D2	3	196018090	red	0.670004043
TDRD10	1	154474695	red	0.579131739
TECPR2	14	102829300	red	0.64021253
TEK	9	27109139	red	-0.704501739
TENM1	X	123509753	red	0.880550152
TENM2	5	166711804	red	-0.85045087
TERF2IP	16	75681684	red	0.59962087
TEX12	11	112038095	red	-0.587063913
TFAP4	16	4307187	red	0.843040435
TFDP1	13	114239013	red	0.787088261
TFE3	X	48886242	red	0.571903478
TFEB	6	41651716	red	0.576470652
TFEC	7	115575202	red	0.820386391
TFG	3	100428205	red	0.61779
TGFA	2	70674412	red	0.898628161
TGFBR3	1	92145902	red	1.2013109
THBS1	15	39873280	red	0.745797709
THOC5	22	29901868	red	0.596894348
THRAP3	1	36690017	red	0.529370435
THSD4	15	71389291	red	-1.885983043
TIMM8A	X	100600649	red	-2.753644791
TJP1	15	29991571	red	-1.332163913
TLR10	4	38773860	red	0.635689291
TLR2	4	154622652	red	0.607524348
TLR5	1	223282748	red	1.046470657
TLR8	X	12924739	red	0.649163913
TM6SF1	15	83776159	red	0.715334783
TM9SF1	14	24658349	red	0.736384506
TM9SF2	13	100153671	red	0.851892174
TMC4	19	54663846	red	0.665410574
TMC6	17	76106539	red	-0.673685217
TMCO3	13	114145310	red	0.696005957
TMED8	14	77801364	red	0.677881739
TMEM120A	7	75616155	red	0.759869565
TMEM136	11	120195838	red	-0.655922609
TMEM138	11	61129473	red	0.990837791
TMEM161B-AS1	5	87564712	blue	-0.529743304
TMEM165	4	56262124	red	0.528585217
TMEM170B	6	11537938	red	0.582387826
TMEM182	2	103353367	red	-0.502806087
TMEM185B	2	120978854	red	0.590214318
TMEM201	1	9648932	red	-0.678390535
TMEM208	16	67261006	red	0.507112522
TMEM216	11	61159159	red	0.573922174
TMEM234	1	32680073	red	0.539390747
TMEM255A	X	119392505	red	0.780812609
TMEM258	11	61535973	red	0.560676522
TMEM260	14	56955072	red	0.686081652
TMEM261	9	7796490	red	0.556189807
TMEM33	4	41937137	red	0.836168696
TMEM38A	19	16771938	red	0.737149287
TMEM39A	3	119148347	red	0.603733219
TMEM40	3	12775024	red	-0.570649943
TMEM45B	11	129685714	red	1.110360596
TMEM50A	1	25664408	red	0.55307087
TMEM88	17	7758383	red	0.704272548
TMEM8A	16	420773	red	0.504007826
TMEM92	17	48348767	red	0.527264609
TMPRSS3	21	43791999	red	0.645056165
[truncated: 232 more rows]
