# Supplementary material for: Comprehensive Analysis of Hub Genes Associated With Competing Endogenous RNA Networks in Stroke Using Bioinformatics Analysis
Source: Front Genet. 2022 Jan 12;12:779923. doi: 10.3389/fgene.2021.779923 (PMC8790239; doi:10.3389/fgene.2021.779923)
Supplement: Supplementary file 2 [file DataSheet8.ZIP]

Archive with 26 entries (21 files):
- Figure 8--raw data/
- Figure 8--raw data/ceRNA_network/
- Figure 8--raw data/ceRNA_network/DElncRNA of WGCNA-DEmiRNAs-new.xlsx
- Figure 8--raw data/ceRNA_network/DElncRNAs-WGCNA.xlsx
- Figure 8--raw data/ceRNA_network/DEmRNAs-WGCNA.xlsx
- Figure 8--raw data/ceRNA_network/DEmRNAs_ceRNA network.txt
- Figure 8--raw data/ceRNA_network/DEmiRNAs-mRNAs.xlsx
- Figure 8--raw data/ceRNA_network/DEmiRNAs.txt
- Figure 8--raw data/ceRNA_network/GO enrichment of mRNA within ceRNA network/
- Figure 8--raw data/ceRNA_network/GO enrichment of mRNA within ceRNA network/clusterProfiler_GO_all_result.Rda
- Figure 8--raw data/ceRNA_network/GO enrichment of mRNA within ceRNA network/clusterProfiler_GO_all_result.txt
- Figure 8--raw data/ceRNA_network/WGCNA_DElncRNA_expr.txt
- Figure 8--raw data/ceRNA_network/WGCNA_DElncRNA_expr.xlsx
- Figure 8--raw data/ceRNA_network/ceRNA network.cys
- Figure 8--raw data/ceRNA_network/ceRNA network.pdf
- Figure 8--raw data/ceRNA_network/ceRNA.xlsx
- Figure 8--raw data/ceRNA_network/ceRNA_DEmRNA_expr.txt
- Figure 8--raw data/ceRNA_network/ceRNA_data.xlsx
- Figure 8--raw data/ceRNA_network/miRNA-lncRNA/
- Figure 8--raw data/ceRNA_network/miRNA-lncRNA/raw data-more than 0.7 of threshold/
- Figure 8--raw data/ceRNA_network/miRNA-lncRNA/raw data-more than 0.7 of threshold/1~5.csv
- Figure 8--raw data/ceRNA_network/miRNA-lncRNA/raw data-more than 0.7 of threshold/2.csv
- Figure 8--raw data/ceRNA_network/miRNA-lncRNA/raw data-more than 0.7 of threshold/3.csv
- Figure 8--raw data/ceRNA_network/miRNA-lncRNA/raw data-more than 0.7 of threshold/4.csv
- Figure 8--raw data/ceRNA_network/miRNA-lncRNA/raw data-more than 0.7 of threshold/5.csv
- Figure 8--raw data/ceRNA_network/miRWalk_miRNA_Targets.xlsx
