# Supplementary material for: Comprehensive Analysis of Hub Genes Associated With Competing Endogenous RNA Networks in Stroke Using Bioinformatics Analysis
Source: Front Genet. 2022 Jan 12;12:779923. doi: 10.3389/fgene.2021.779923 (PMC8790239; doi:10.3389/fgene.2021.779923)
Supplement: Supplementary file 2 [file DataSheet8.ZIP › Figure 8--raw data/ceRNA_network/DElncRNA of WGCNA-DEmiRNAs-new.xlsx]

## Sheet: 原始数据 Score>0.7
DLGAP1-AS2
>ENST00000572856	ENSG00000262001(DLGAP1-AS2)	hsa-miR-143-3p	-21	0.985
>ENST00000573177	ENSG00000262001(DLGAP1-AS2)	hsa-miR-143-3p	-21	0.79
>ENST00000572856	ENSG00000262001(DLGAP1-AS2)	hsa-miR-942-5p	-21	0.773
>ENST00000572856	ENSG00000262001(DLGAP1-AS2)	hsa-miR-103b	-21	0.766
>ENST00000573177	ENSG00000262001(DLGAP1-AS2)	hsa-miR-3688-3p	-21	0.877
>ENST00000572856	ENSG00000262001(DLGAP1-AS2)	hsa-miR-99b-5p	-21	0.829
RP1-193H18.2
>ENST00000588041	ENSG00000267194(RP1-193H18.2)	hsa-miR-942-5p	-21	0.847
>ENST00000588041	ENSG00000267194(RP1-193H18.2)	hsa-miR-103a-3p	-21	0.765
>ENST00000588041	ENSG00000267194(RP1-193H18.2)	hsa-miR-3688-5p	-21	0.722
RP11-111K18.2
>ENST00000569883	ENSG00000261019(RP11-111K18.2)	hsa-miR-3143	-21	0.708
>ENST00000569883	ENSG00000261019(RP11-111K18.2)	hsa-miR-185-5p	-21	1
>ENST00000569883	ENSG00000261019(RP11-111K18.2)	hsa-miR-128-3p	-21	0.992
LINC00282
>NR_027048.1	NR_027048.1 (gene)(LINC00282)	hsa-miR-103b	-21	0.775
>NR_027047.1	NR_027047.1 (gene)(LINC00282)	hsa-miR-103b	-21	0.756
>NR_027047.1	NR_027047.1 (gene)(LINC00282)	hsa-miR-3184-5p	-21	0.901
DKFZP434L187
>ENST00000455163	ENSG00000225930(DKFZP434L187)	hsa-miR-143-3p	-21	0.928
>ENST00000455163	ENSG00000225930(DKFZP434L187)	hsa-miR-16-5p	-21	0.891
>ENST00000562624	ENSG00000225930(DKFZP434L187)	hsa-miR-16-5p	-21	0.712
>ENST00000562624	ENSG00000225930(DKFZP434L187)	hsa-miR-125b-5p	-21	0.776
>ENST00000455163	ENSG00000225930(DKFZP434L187)	hsa-miR-15b-3p	-21	0.745
>ENST00000455163	ENSG00000225930(DKFZP434L187)	hsa-miR-103a-3p	-21	0.705
>ENST00000455163	ENSG00000225930(DKFZP434L187)	hsa-miR-3688-3p	-21	0.973
>ENST00000562624	ENSG00000225930(DKFZP434L187)	hsa-miR-3688-3p	-21	0.76
>ENST00000562624	ENSG00000225930(DKFZP434L187)	hsa-miR-140-3p	-21	0.749
>ENST00000562624	ENSG00000225930(DKFZP434L187)	hsa-miR-185-5p	-21	0.718
>ENST00000455163	ENSG00000225930(DKFZP434L187)	hsa-miR-92a-3p	-21	0.962
>ENST00000562624	ENSG00000225930(DKFZP434L187)	hsa-miR-125a-5p	-21	0.775
LINC00550
>NR_038878.1	NR_038878.1 (gene)(LINC00550)	hsa-miR-3143	-21	0.891
>NR_038878.1	NR_038878.1 (gene)(LINC00550)	hsa-miR-181a-5p	-21	0.762
>NR_038878.1	NR_038878.1 (gene)(LINC00550)	hsa-miR-193a-5p	-21	0.941
>NR_038878.1	NR_038878.1 (gene)(LINC00550)	hsa-miR-126-5p	-21	0.95

## Sheet: 配对的miR-lncRNAs
DElncRNAs	Regulation-lncRNAs	DEmiRNAs	Score
DLGAP1-AS2	Up	hsa-miR-99b-5p	0.985
DLGAP1-AS2	Up	hsa-miR-942-5p	0.79
RP1-193H18.2	Up	hsa-miR-942-5p	0.773
RP1-193H18.2	Up	hsa-miR-3688-5p	0.877
DLGAP1-AS2	Up	hsa-miR-3688-3p	0.829
LINC00282	Up	hsa-miR-3184-5p	0.722
RP11-111K18.2	Up	hsa-miR-3143	0.708
RP11-111K18.2	Up	hsa-miR-185-5p	0.775
DLGAP1-AS2	Up	hsa-miR-143-3p	0.776
RP11-111K18.2	Up	hsa-miR-128-3p	0.76
DLGAP1-AS2	Up	hsa-miR-103b	0.775
LINC00282	Up	hsa-miR-103b	0.762
RP1-193H18.2	Up	hsa-miR-103a-3p	0.941
DKFZP434L187	Down	hsa-miR-185-5p

## Sheet: 配对的miR-mRNAs
mirnaid	genesymbol	Regulation
hsa-miR-92a-3p	SETD7	Up
hsa-miR-92a-3p	LIN54	Up
hsa-miR-92a-3p	ASPH	Up
hsa-miR-193a-5p	NETO2	Up
hsa-miR-185-5p	TANC2	Up
hsa-miR-181a-5p	AGFG1	Up
hsa-miR-16-5p	DCUN1D1	Up
hsa-miR-16-5p	AREL1	Up
hsa-miR-128-3p	SETD7	Up
hsa-miR-128-3p	CREB1	Up
hsa-miR-128-3p	ARRDC4	Up
hsa-miR-125b-5p	AREL1	Up
hsa-miR-125a-5p	BCAT1	Up
hsa-miR-125a-5p	AREL1	Up
hsa-miR-103a-3p	SGMS2	Up
hsa-miR-103a-3p	AGFG1	Up
hsa-miR-185-5p	SIX3	down

## Sheet: 配对的lncRNA-miRNA-mRNAs
DElncRNAs	DEmiRNAs	DEmRNAs
RP11-111K18.2	hsa-miR-185-5p	TANC2
RP1-193H18.2	hsa-miR-103a-3p	SGMS2
RP11-111K18.2	hsa-miR-128-3p	SETD7
RP11-111K18.2	hsa-miR-128-3p	CREB1
RP11-111K18.2	hsa-miR-128-3p	ARRDC4
RP1-193H18.2	hsa-miR-103a-3p	AGFG1
DKFZP434L187	hsa-miR-185-5p	SIX3

## Sheet: ceRNA数据
node1	node2
RP11-111K18.2	hsa-miR-185-5p
RP11-111K18.2	hsa-miR-128-3p
RP1-193H18.2	hsa-miR-103a-3p
DKFZP434L187	hsa-miR-185-5p
hsa-miR-128-3p	SETD7
hsa-miR-128-3p	CREB1
hsa-miR-128-3p	ARRDC4
hsa-miR-185-5p	TANC2
hsa-miR-103a-3p	SGMS2
hsa-miR-103a-3p	AGFG1
hsa-miR-185-5p	SIX3
