# Supplementary material for: Comprehensive Analysis of Hub Genes Associated With Competing Endogenous RNA Networks in Stroke Using Bioinformatics Analysis
Source: Front Genet. 2022 Jan 12;12:779923. doi: 10.3389/fgene.2021.779923 (PMC8790239; doi:10.3389/fgene.2021.779923)
Supplement: Supplementary file 2 [file DataSheet8.ZIP › Figure 8--raw data/ceRNA_network/DElncRNAs-WGCNA.xlsx]

## Sheet: Sheet1
DElncRNAs	Regulation
DLGAP1-AS2	Up
RP1-193H18.2	Up
LINC00550	Down
LINC00282	Up
DKFZP434L187	Down
RP1-30M3.5	Up
RP11-111K18.2	Up
RP11-2E11.9	Down
RP11-749H17.2	Down
LINC00032	Down
RP11-399O19.9	Up
KB-431C1.4	Up
RP11-1024P17.1	Up
SNRK-AS1	Up
AC005785.2	Down
RP11-476D10.1	Up
