# Supplementary material for: Comprehensive Analysis of Hub Genes Associated With Competing Endogenous RNA Networks in Stroke Using Bioinformatics Analysis
Source: Front Genet. 2022 Jan 12;12:779923. doi: 10.3389/fgene.2021.779923 (PMC8790239; doi:10.3389/fgene.2021.779923)
Supplement: Supplementary file 2 [file DataSheet8.ZIP › Figure 8--raw data/ceRNA_network/DEmRNAs-WGCNA.xlsx]

## Sheet: DEmRNAs-WGCNA
DEmRNAs	Regulation
WDR1	Up
DCTN4	Up
SH3GLB1	Up
ERLIN1	Up
SDF2	Up
ABHD17A	Down
MAP3K1	Up
FBXO30	Up
AGFG1	Up
KPNA2	Up
UBE2A	Up
GAB1	Up
FAM102A	Down
MAPK13	Up
MSL3	Up
ATF6	Up
ETF1	Up
PPFIA1	Up
PRRG4	Up
JAK1	Up
NSDHL	Up
SF3A1	Up
BMP2K	Up
SAP30	Up
SLK	Up
FAM120AOS	Up
GIT2	Up
CUL4B	Up
VCPIP1	Up
CRIPT	Up
PIK3C3	Up
TNFRSF25	Down
ID3	Down
ST6GALNAC3	Up
DHX40	Up
KDM3B	Up
SLC12A6	Up
TANC2	Up
IDH1	Up
PAPOLA	Up
ATXN2L	Down
FEZ2	Up
EAPP	Up
HOOK3	Up
CD163	Up
SOAT1	Up
MED31	Up
SENP1	Up
NSMAF	Up
PPP5C	Down
ATN1	Down
CREBRF	Up
VPS41	Up
PSMD12	Up
SHC4	Down
KIAA2013	Up
SAP30L	Up
NAGA	Up
CLEC5A	Up
TSHZ3	Up
ITFG2	Down
STAM2	Up
SPRED2	Up
PSMC3	Down
SCARB2	Up
IPCEF1	Up
TMEM260	Up
TMED8	Up
LPCAT2	Up
WSB1	Up
SCCPDH	Up
C7orf73	Up
BAZ2B	Up
NDST3	Down
GORASP2	Up
EIF2AK2	Up
TBCC	Up
GNAI3	Up
MPPED2	Down
NEURL1	Down
SFN	Up
INTS6	Up
TFG	Up
MEF2A	Up
ASCC1	Up
PRMT1	Down
GOLPH3L	Up
CLIC3	Down
UBE2E3	Up
MSX1	Down
AREL1	Up
S1PR3	Up
SCYL2	Up
SIX3	Down
ZNF521	Down
SLX4IP	Up
RNF165	Down
NBN	Up
PLD4	Down
OGFOD3	Up
CYBB	Up
C8orf88	Up
AK2	Up
BIRC2	Up
GNB4	Up
SELT	Up
DCUN1D1	Up
ASPH	Up
SETD7	Up
ARL15	Up
MMP19	Down
CEP164	Down
PLIN2	Up
GPER1	Up
BROX	Up
C5orf45	Down
SUMF1	Up
FBN2	Up
ARRDC4	Up
DNAJA2	Up
DMRT2	Down
ZNF287	Down
CYFIP1	Up
TPM2	Down
BCAT1	Up
FAM199X	Up
ADRBK2	Up
PNPLA3	Down
LRTOMT	Up
GOLPH3	Up
ARF3	Up
TTC28	Down
SCPEP1	Up
CMTM4	Up
ZNF483	Down
ALKBH2	Down
F8	Up
KLHDC3	Down
FLVCR2	Up
PIEZO1	Down
MS4A4A	Up
PFN4	Up
COL5A3	Down
CHMP7	Down
ACP6	Up
BRCA1	Up
TRAPPC6A	Down
EPB41L3	Up
NPEPL1	Up
PAPSS1	Up
PDE1C	Down
DDIT3	Up
NOS3	Down
MLC1	Down
LDLRAD3	Up
FAM110B	Up
GOLGA6L2	Down
RRM2B	Up
PHTF1	Up
CLIC4	Up
SLC1A3	Up
TLR10	Up
DSE	Up
GALNT15	Down
SGMS2	Up
PRMT5	Up
MTL5	Up
KNOP1	Down
VAV3	Up
ERI3	Down
CREB1	Up
GAPT	Up
ATP10D	Up
LIN54	Up
CC2D2B	Up
ENOX1	Down
TACR1	Down
MATK	Down
RLTPR	Down
MPZL2	Up
SALL3	Down
RNASE4	Up
PHACTR1	Up
NETO2	Up
FLT3	Up
NKAP	Up
MOSPD1	Up
CD27	Down
PAPSS2	Up
SEMG1	Up
OAS1	Up
IFIT5	Up
NOG	Down
CCR7	Down
ZNF608	Up
