# Supplementary material for: Comprehensive Analysis of Hub Genes Associated With Competing Endogenous RNA Networks in Stroke Using Bioinformatics Analysis
Source: Front Genet. 2022 Jan 12;12:779923. doi: 10.3389/fgene.2021.779923 (PMC8790239; doi:10.3389/fgene.2021.779923)
Supplement: Supplementary file 2 [file DataSheet8.ZIP › Figure 8--raw data/ceRNA_network/DEmiRNAs.txt]

DEmiRNAs
hsa-mir-485  0
hsa-miR-143-3p 1
hsa-mir-143   0
hsa-miR-576-5p 1
hsa-miR-19a-3p 1
hsa-mir-19a        0
hsa-miR-10b-5p  1
hsa-mir-10b        0
hsa-mir-3143      1  
hsa-miR-16-5p    1
hsa-miR-502-3p   1
hsa-mir-502        0
hsa-mir-942   0
hsa-mir-16-2   0
hsa-miR-942-5p  1
hsa-mir-128-2      0
hsa-miR-3143   1
hsa-mir-652      0
hsa-miR-652-3p  1
hsa-miR-126-3p   1
hsa-miR-516a-5p  1
hsa-miR-181a-2-3p 1
hsa-miR-99a-5p    1
hsa-mir-99a           0
hsa-miR-378a-3p   1
hsa-mir-378a        0
hsa-miR-125b-5p  1
hsa-mir-125b-2    0
hsa-miR-484    0
hsa-mir-484     1
hsa-mir-19b-1  0
hsa-mir-103b-2  0
hsa-mir-103a-2   0
hsa-miR-103b   1
hsa-miR-103a-3p  1
hsa-miR-130a-3p   1
hsa-mir-130a     1
hsa-miR-19b-3p  1
hsa-let-7d-5p     1
hsa-miR-181a-5p 1
hsa-mir-181a-2   0
hsa-miR-15b-3p   1
hsa-miR-130b-3p   1
hsa-let-7d-3p   1
hsa-miR-128-3p   1
hsa-mir-130b    0
hsa-let-7b-3p    1
hsa-miR-17-3p   1
hsa-miR-3688-3p  1
hsa-miR-3688-5p  1
hsa-miR-185-5p  1
hsa-mir-185   0
hsa-let-7d  0
hsa-mir-26b   0
hsa-mir-128-1  0
hsa
hsa-mir-125a   0
