# Supplementary material for: Comprehensive Analysis of Hub Genes Associated With Competing Endogenous RNA Networks in Stroke Using Bioinformatics Analysis
Source: Front Genet. 2022 Jan 12;12:779923. doi: 10.3389/fgene.2021.779923 (PMC8790239; doi:10.3389/fgene.2021.779923)
Supplement: Supplementary file 2 [file DataSheet8.ZIP › Figure 8--raw data/ceRNA_network/GO enrichment of mRNA within ceRNA network/clusterProfiler_GO_all_result.txt]

ONTOLOGY	ID	Description	GeneRatio	BgRatio	pvalue	p.adjust	qvalue	geneID	Count
BP	GO:0051443	positive regulation of ubiquitin-protein transferase activity	2/13	33/18670	0.000233455504155743	0.0453953425627983	0.0327437451120023	DCUN1D1/ARRDC4	2
BP	GO:0033363	secretory granule organization	2/13	35/18670	0.000262873001969213	0.0453953425627983	0.0327437451120023	CREB1/AGFG1	2
BP	GO:0021983	pituitary gland development	2/13	42/18670	0.00037934826654149	0.0453953425627983	0.0327437451120023	SIX3/CREB1	2
MF	GO:0001221	transcription cofactor binding	2/12	43/17697	0.00037478119729381	0.0183642786673967	0.00907365003974488	SIX3/CREB1	2
MF	GO:0000980	RNA polymerase II distal enhancer sequence-specific DNA binding	2/12	99/17697	0.00197133269366395	0.0431419165140008	0.0213160919403226	SIX3/CREB1	2
MF	GO:0001158	enhancer sequence-specific DNA binding	2/12	119/17697	0.00283175961236569	0.0431419165140008	0.0213160919403226	SIX3/CREB1	2
MF	GO:0035326	enhancer binding	2/12	133/17697	0.00352178910318374	0.0431419165140008	0.0213160919403226	SIX3/CREB1	2
