# Supplementary material for: Comprehensive Analysis of Hub Genes Associated With Competing Endogenous RNA Networks in Stroke Using Bioinformatics Analysis
Source: Front Genet. 2022 Jan 12;12:779923. doi: 10.3389/fgene.2021.779923 (PMC8790239; doi:10.3389/fgene.2021.779923)
Supplement: Supplementary file 2 [file DataSheet8.ZIP › Figure 8--raw data/ceRNA_network/WGCNA_DElncRNA_expr.txt]

rowname	GSM1406033	GSM1406034	GSM1406035	GSM1406036	GSM1406037	GSM1406038	GSM1406055	GSM1406054	GSM1406053	GSM1406052	GSM1406051	GSM1406050	GSM1406049	GSM1406048	GSM1406047	GSM1406046	GSM1406045	GSM1406044	GSM1406043	GSM1406042	GSM1406041	GSM1406040	GSM1406039	GSM1406078	GSM1406066	GSM1406077	GSM1406076	GSM1406075	GSM1406074	GSM1406073	GSM1406072	GSM1406071	GSM1406070	GSM1406069	GSM1406068	GSM1406065	GSM1406067	GSM1406064	GSM1406063	GSM1406062	GSM1406061	GSM1406060	GSM1406059	GSM1406058	GSM1406057	GSM1406056
DLGAP1-AS2	-2.70301	-1.93181	-2.06148	-2.49249	-2.02764	-2.60424	-1.51979	-1.39951	-1.42084	-1.86339	-2.37399	-2.10548	-1.67161	-2.24872	-1.69384	-2.57722	-2.86991	-1.79582	-1.939	-1.83874	-2.7948	-2.93347	-2.4131	-0.951273	-1.0811	-1.65769	-1.81234	-0.269497	-0.404213	-1.13572	-0.868456	-0.864521	-0.177169	0.166055	-2.03302	-0.204831	-0.828335	-0.517965	-0.458105	-0.761779	-0.838665	-0.245212	-0.181498	-1.50118	-1.08886	-0.768406
RP1-193H18.2	-0.32782	-0.7445	-0.34003	0.1504	-0.10616	-0.38158	-0.29557	0.5637	0.6918	0.0338001	-0.63558	-0.83664	0.132	0.0297003	0.00469971	-0.42275	-0.46485	-0.0153399	-0.5259	-0.54218	-0.78069	-0.292	-0.0766897	0.948132	0.446586	0.192695	0.51314	1.26532	0.666451	0.37086	0.901258	0.903832	1.16534	1.62468	-0.110995	1.4958	1.27718	1.41351	0.910901	1.34111	0.773111	1.52162	1.60576	0.284722	0.636109	0.437671
LINC00550	-4.72744	-4.66243	-3.52418	-3.62459	-3.86904	-4.88493	-4.71918	-4.0081	-5.56656	-4.87583	-4.56943	-4.70272	-4.812	-4.78899	-3.82442	-5.60847	-4.32741	-4.71631	-4.46278	-4.52258	-4.34334	-5.21737	-4.83511	-5.26044	-5.46089	-5.82794	-5.79383	-5.53878	-5.9909	-6.05214	-5.7075	-5.49942	-5.65683	-5.87048	-5.19383	-4.96837	-5.25716	-5.04524	-5.43532	-5.62297	-5.94918	-5.51928	-5.40864	-5.13928	-5.38346	-5.59949
LINC00282	-1.01469	-0.98108	-1.44166	-0.89762	0.2326	-0.21757	-0.59536	-0.32263	-0.38431	-0.31353	-1.59393	-0.48841	-0.10906	-0.54323	-0.44584	-1.07914	-1.31793	-1.04712	-1.30908	-0.98233	-1.12133	-0.64571	-0.89736	-0.0175514	-0.236527	-0.88221	1.09332	0.747603	-0.0590744	-0.706391	0.0433722	0.549419	1.64835	0.727835	0.509996	1.3071	0.494034	0.173331	1.21293	-0.148744	0.216231	-0.180763	0.987815	-0.167219	0.212708	1.02411
DKFZP434L187	-1.87678	-2.2554	-2.8045	-2.7034	-3.39135	-2.13488	-3.43743	-2.63625	-2.45832	-2.27404	-2.129	-2.97912	-2.03419	-2.50925	-2.65051	-1.81985	-1.35596	-2.05298	-1.81075	-3.18944	-1.92247	-3.0752	-2.73828	-3.60948	-2.2996	-3.3418	-3.74734	-5.42927	-4.56895	-3.8229	-3.46393	-3.64306	-3.73348	-3.98154	-2.84177	-3.09995	-2.5437	-4.23112	-2.95721	-3.43102	-4.53376	-5.04947	-4.00963	-3.35511	-4.11419	-4.1792
RP1-30M3.5	-0.83843	-0.68222	-1.05695	-0.20387	-0.49386	-0.49568	-0.4571	-0.09161	-0.21974	-0.57461	-0.99751	-0.42359	-0.10906	-0.17442	-0.47008	-0.25687	-1.13051	-0.39929	-0.56561	-0.44859	-0.70837	-0.36408	-0.41375	-0.0591869	-0.104266	-0.0196981	-0.26293	0.324715	-0.00175953	0.164259	0.370117	0.366501	0.448572	0.768437	-0.521675	0.687081	0.672569	-0.102975	0.441328	-0.0313435	0.426655	-0.0369062	0.0236549	0.021554	-0.15948	-0.090354
RP11-111K18.2	-4.48598	-4.45259	-5.55321	-4.11793	-3.86904	-4.3873	-4.95174	-4.09765	-4.04195	-5.31772	-4.46078	-4.02306	-4.31449	-3.68264	-3.82442	-4.22011	-5.63466	-4.50569	-4.19516	-4.52258	-4.84884	-4.10996	-4.93049	-3.18841	-3.91318	-3.45237	-4.0578	-1.3945	-2.71142	-2.36704	-2.33291	-2.03754	-1.60508	-1.48928	-5.07591	-4.58732	-1.6629	-2.95009	-2.39432	-3.43102	-3.09623	-2.73801	-1.93905	-3.80278	-2.65557	-3.79494
RP11-2E11.9	-2.19848	-2.74415	-3.12011	-2.60921	-2.89659	-2.28069	-3.55788	-3.4828	-2.31393	-3.19666	-2.84316	-3.41017	-3.10462	-3.12267	-3.59395	-2.60113	-2.60281	-3.06476	-2.86907	-2.8213	-2.41402	-2.93347	-3.38478	-4.46243	-4.45588	-3.05333	-3.89625	-3.89506	-3.64845	-3.46872	-3.16916	-4.21789	-4.31601	-5.01413	-3.72165	-4.17434	-3.6663	-3.68422	-3.71822	-3.24549	-3.31678	-3.07012	-3.28472	-3.35511	-3.52502	-3.67972
RP11-749H17.2	-3.67741	-3.75448	-3.17141	-3.45173	-3.34666	-3.89594	-3.19014	-3.04488	-3.43324	-3.76369	-3.9565	-4.29102	-4.16652	-4.32333	-4.17453	-3.5106	-2.73019	-3.86067	-2.65811	-2.97346	-3.56905	-3.60943	-3.92178	-4.15185	-5.04072	-5.19711	-4.81268	-4.86928	-5.19628	-5.31107	-4.97445	-4.58414	-4.00723	-3.98154	-3.22561	-3.89114	-4.3528	-3.88497	-4.48155	-4.16316	-4.53376	-4.88369	-4.28545	-3.56245	-4.25657	-4.90145
LINC00032	-4.07503	-4.07332	-3.33719	-3.88952	-4.44503	-4.00433	-4.7956	-3.92239	-4.46649	-5.40528	-4.79044	-4.38846	-3.72549	-4.20679	-4.42813	-4.4877	-4.24784	-4.50569	-3.49961	-3.75185	-4.34334	-3.77979	-4.74229	-5.10488	-5.04072	-4.94577	-4.81268	-4.54351	-4.8737	-5.15481	-5.33988	-5.07701	-4.48107	-4.86901	-4.32462	-4.31452	-4.63848	-5.18555	-4.81028	-4.80232	-5.26857	-5.21135	-5.40864	-4.76444	-4.56311	-4.90145
RP11-399O19.9	-1.01469	-1.16355	-0.99788	-1.35196	-1.8612	-1.08654	-1.47956	-1.1253	-0.57696	-1.59479	-2.02052	-1.95539	-1.47229	-0.84718	-0.98618	-1.92155	-1.40827	-1.00113	-1.47203	-1.29681	-1.78088	-1.48406	-0.97198	-0.700081	-0.531008	-0.562427	-1.25148	-1.42343	-0.950708	-0.840044	-0.84165	-0.723724	-0.343025	0.0522738	-1.99483	-0.346879	-0.689964	-0.572406	-0.780943	-0.505372	-0.317633	-0.762929	-0.693958	-0.0257778	-0.366674	-0.413885
KB-431C1.4	2.2144	1.8139	2.0995	2.8481	1.7322	2.2071	1.5191	2.4649	2.34	2.1949	1.4712	2.079	2.891	2.1891	2.2988	1.5524	1.3703	2.2974	2.1441	1.777	1.1326	1.5627	2.1678	2.31574	1.87565	2.17267	2.94401	2.92926	2.60644	2.33047	2.97574	3.42855	3.7819	3.4472	1.58666	2.7841	3.54082	2.64941	3.28601	2.42988	3.10099	2.64153	3.6329	2.44825	2.80573	2.80919
RP11-1024P17.1	-1.90323	-1.73834	-2.24165	-1.90257	-1.46505	-1.74557	-2.24703	-1.2559	-1.6765	-1.58195	-2.129	-1.93517	-1.75407	-1.70835	-1.48184	-1.89176	-1.70271	-1.35886	-2.18188	-1.30941	-1.62749	-1.72563	-1.92396	-1.73998	-1.04333	-2.1	-0.829256	-0.861832	-1.373	-0.891888	-1.15153	-0.921993	-0.133084	-0.801784	-1.33977	-2.68089	-0.179996	-1.15173	-0.941943	-1.44724	-0.852999	-0.781927	-0.588523	-1.27846	-0.821241	-0.475634
SNRK-AS1	-1.6139	-1.22564	-1.71853	-1.43033	-1.30682	-1.79342	-0.47676	-0.55515	-0.6047	-1.00918	-0.95944	-1.44598	-1.23666	-1.11944	-0.76015	-1.28646	-1.57764	-0.95657	-1.56097	-1.89462	-1.68943	-1.33175	-1.29703	-0.931807	-0.756883	-1.02446	-0.385055	0.0684137	-1.23451	-0.932031	-0.553702	-0.743016	0.18686	-0.230161	-1.31604	-0.75375	-0.0823021	-0.37563	-0.963392	-0.558543	-0.755533	-0.520308	0.747206	-1.10577	-0.269741	-0.966944
AC005785.2	-2.33587	-3.11527	-2.57995	-2.30852	-2.92918	-2.60424	-2.38887	-2.9097	-2.45832	-2.73206	-2.71081	-3.58806	-3.069	-2.69975	-2.28537	-1.99886	-3.02462	-2.97313	-2.2542	-2.58842	-2.71533	-2.744	-3.02561	-3.38505	-2.39151	-3.09758	-2.89528	-2.70021	-3.07533	-4.03596	-3.83454	-3.33937	-2.94613	-3.98154	-2.9111	-3.09995	-3.40814	-3.42338	-3.34833	-2.93315	-3.67365	-3.62449	-3.76702	-3.09075	-2.50085	-3.67972
RP11-476D10.1	-2.37236	-4.35229	-4.36052	-1.03377	-3.9324	-2.35055	-2.84525	-2.9984	-2.8989	-2.70396	-4.05085	-3.02113	-3.3391	-4.78899	-2.37406	-3.80586	-3.61908	-3.26755	-4.53288	-1.23538	-4.66991	-3.15165	-2.71246	-1.73998	-4.74811	-2.45546	-2.0611	-1.18188	-2.21161	-2.84044	-1.636	-1.77675	-1.35674	-1.60899	-2.84177	-0.856262	-1.36604	-2.20204	-1.6061	-2.10226	-1.74008	-0.781927	-1.04868	-0.611154	-4.11419	-1.74789
