# Supplementary material for: Comprehensive Analysis of Hub Genes Associated With Competing Endogenous RNA Networks in Stroke Using Bioinformatics Analysis
Source: Front Genet. 2022 Jan 12;12:779923. doi: 10.3389/fgene.2021.779923 (PMC8790239; doi:10.3389/fgene.2021.779923)
Supplement: Supplementary file 2 [file DataSheet8.ZIP › Figure 8--raw data/ceRNA_network/WGCNA_DElncRNA_expr.xlsx]

## Sheet: 后六个
Outcome	LINC00032	RP11-399O19.9	KB-431C1.4	RP11-1024P17.1	SNRK-AS1	AC005785.2	RP11-476D10.1
control	-4.7956	-1.47956	1.5191	-2.24703	-0.47676	-2.38887	-2.84525
control	-3.92239	-1.1253	2.4649	-1.2559	-0.55515	-2.9097	-2.9984
control	-4.46649	-0.57696	2.34	-1.6765	-0.6047	-2.45832	-2.8989
control	-5.40528	-1.59479	2.1949	-1.58195	-1.00918	-2.73206	-2.70396
control	-4.79044	-2.02052	1.4712	-2.129	-0.95944	-2.71081	-4.05085
control	-4.38846	-1.95539	2.079	-1.93517	-1.44598	-3.58806	-3.02113
control	-3.72549	-1.47229	2.891	-1.75407	-1.23666	-3.069	-3.3391
control	-4.20679	-0.84718	2.1891	-1.70835	-1.11944	-2.69975	-4.78899
control	-4.42813	-0.98618	2.2988	-1.48184	-0.76015	-2.28537	-2.37406
control	-4.4877	-1.92155	1.5524	-1.89176	-1.28646	-1.99886	-3.80586
control	-4.24784	-1.40827	1.3703	-1.70271	-1.57764	-3.02462	-3.61908
control	-4.50569	-1.00113	2.2974	-1.35886	-0.95657	-2.97313	-3.26755
control	-3.49961	-1.47203	2.1441	-2.18188	-1.56097	-2.2542	-4.53288
control	-3.75185	-1.29681	1.777	-1.30941	-1.89462	-2.58842	-1.23538
control	-4.34334	-1.78088	1.1326	-1.62749	-1.68943	-2.71533	-4.66991
control	-3.77979	-1.48406	1.5627	-1.72563	-1.33175	-2.744	-3.15165
control	-4.74229	-0.97198	2.1678	-1.92396	-1.29703	-3.02561	-2.71246
control	-4.00433	-1.08654	2.2071	-1.74557	-1.79342	-2.60424	-2.35055
control	-4.44503	-1.8612	1.7322	-1.46505	-1.30682	-2.92918	-3.9324
control	-3.88952	-1.35196	2.8481	-1.90257	-1.43033	-2.30852	-1.03377
control	-3.33719	-0.99788	2.0995	-2.24165	-1.71853	-2.57995	-4.36052
control	-4.07332	-1.16355	1.8139	-1.73834	-1.22564	-3.11527	-4.35229
control	-4.07503	-1.01469	2.2144	-1.90323	-1.6139	-2.33587	-2.37236
stroke	-5.10488	-0.700081	2.31574	-1.73998	-0.931807	-3.38505	-1.73998
stroke	-4.94577	-0.562427	2.17267	-2.1	-1.02446	-3.09758	-2.45546
stroke	-4.81268	-1.25148	2.94401	-0.829256	-0.385055	-2.89528	-2.0611
stroke	-4.54351	-1.42343	2.92926	-0.861832	0.0684137	-2.70021	-1.18188
stroke	-4.8737	-0.950708	2.60644	-1.373	-1.23451	-3.07533	-2.21161
stroke	-5.15481	-0.840044	2.33047	-0.891888	-0.932031	-4.03596	-2.84044
stroke	-5.33988	-0.84165	2.97574	-1.15153	-0.553702	-3.83454	-1.636
stroke	-5.07701	-0.723724	3.42855	-0.921993	-0.743016	-3.33937	-1.77675
stroke	-4.48107	-0.343025	3.7819	-0.133084	0.18686	-2.94613	-1.35674
stroke	-4.86901	0.0522738	3.4472	-0.801784	-0.230161	-3.98154	-1.60899
stroke	-4.32462	-1.99483	1.58666	-1.33977	-1.31604	-2.9111	-2.84177
stroke	-4.63848	-0.689964	3.54082	-0.179996	-0.0823021	-3.40814	-1.36604
stroke	-5.04072	-0.531008	1.87565	-1.04333	-0.756883	-2.39151	-4.74811
stroke	-4.31452	-0.346879	2.7841	-2.68089	-0.75375	-3.09995	-0.856262
stroke	-5.18555	-0.572406	2.64941	-1.15173	-0.37563	-3.42338	-2.20204
stroke	-4.81028	-0.780943	3.28601	-0.941943	-0.963392	-3.34833	-1.6061
stroke	-4.80232	-0.505372	2.42988	-1.44724	-0.558543	-2.93315	-2.10226
stroke	-5.26857	-0.317633	3.10099	-0.852999	-0.755533	-3.67365	-1.74008
stroke	-5.21135	-0.762929	2.64153	-0.781927	-0.520308	-3.62449	-0.781927
stroke	-5.40864	-0.693958	3.6329	-0.588523	0.747206	-3.76702	-1.04868
stroke	-4.76444	-0.0257778	2.44825	-1.27846	-1.10577	-3.09075	-0.611154
stroke	-4.56311	-0.366674	2.80573	-0.821241	-0.269741	-2.50085	-4.11419
stroke	-4.90145	-0.413885	2.80919	-0.475634	-0.966944	-3.67972	-1.74789

## Sheet: 前9个
Outcome	DLGAP1-AS2	RP1-193H18.2	LINC00550	LINC00282	DKFZP434L187	RP1-30M3.5	RP11-111K18.2	RP11-2E11.9	RP11-749H17.2
control	-1.51979	-0.29557	-4.71918	-0.59536	-3.43743	-0.4571	-4.95174	-3.55788	-3.19014
control	-1.39951	0.5637	-4.0081	-0.32263	-2.63625	-0.09161	-4.09765	-3.4828	-3.04488
control	-1.42084	0.6918	-5.56656	-0.38431	-2.45832	-0.21974	-4.04195	-2.31393	-3.43324
control	-1.86339	0.0338001	-4.87583	-0.31353	-2.27404	-0.57461	-5.31772	-3.19666	-3.76369
control	-2.37399	-0.63558	-4.56943	-1.59393	-2.129	-0.99751	-4.46078	-2.84316	-3.9565
control	-2.10548	-0.83664	-4.70272	-0.48841	-2.97912	-0.42359	-4.02306	-3.41017	-4.29102
control	-1.67161	0.132	-4.812	-0.10906	-2.03419	-0.10906	-4.31449	-3.10462	-4.16652
control	-2.24872	0.0297003	-4.78899	-0.54323	-2.50925	-0.17442	-3.68264	-3.12267	-4.32333
control	-1.69384	0.00469971	-3.82442	-0.44584	-2.65051	-0.47008	-3.82442	-3.59395	-4.17453
control	-2.57722	-0.42275	-5.60847	-1.07914	-1.81985	-0.25687	-4.22011	-2.60113	-3.5106
control	-2.86991	-0.46485	-4.32741	-1.31793	-1.35596	-1.13051	-5.63466	-2.60281	-2.73019
control	-1.79582	-0.0153399	-4.71631	-1.04712	-2.05298	-0.39929	-4.50569	-3.06476	-3.86067
control	-1.939	-0.5259	-4.46278	-1.30908	-1.81075	-0.56561	-4.19516	-2.86907	-2.65811
control	-1.83874	-0.54218	-4.52258	-0.98233	-3.18944	-0.44859	-4.52258	-2.8213	-2.97346
control	-2.7948	-0.78069	-4.34334	-1.12133	-1.92247	-0.70837	-4.84884	-2.41402	-3.56905
control	-2.93347	-0.292	-5.21737	-0.64571	-3.0752	-0.36408	-4.10996	-2.93347	-3.60943
control	-2.4131	-0.0766897	-4.83511	-0.89736	-2.73828	-0.41375	-4.93049	-3.38478	-3.92178
control	-2.60424	-0.38158	-4.88493	-0.21757	-2.13488	-0.49568	-4.3873	-2.28069	-3.89594
control	-2.02764	-0.10616	-3.86904	0.2326	-3.39135	-0.49386	-3.86904	-2.89659	-3.34666
control	-2.49249	0.1504	-3.62459	-0.89762	-2.7034	-0.20387	-4.11793	-2.60921	-3.45173
control	-2.06148	-0.34003	-3.52418	-1.44166	-2.8045	-1.05695	-5.55321	-3.12011	-3.17141
control	-1.93181	-0.7445	-4.66243	-0.98108	-2.2554	-0.68222	-4.45259	-2.74415	-3.75448
control	-2.70301	-0.32782	-4.72744	-1.01469	-1.87678	-0.83843	-4.48598	-2.19848	-3.67741
stroke	-0.951273	0.948132	-5.26044	-0.0175514	-3.60948	-0.0591869	-3.18841	-4.46243	-4.15185
stroke	-1.65769	0.192695	-5.82794	-0.88221	-3.3418	-0.0196981	-3.45237	-3.05333	-5.19711
stroke	-1.81234	0.51314	-5.79383	1.09332	-3.74734	-0.26293	-4.0578	-3.89625	-4.81268
stroke	-0.269497	1.26532	-5.53878	0.747603	-5.42927	0.324715	-1.3945	-3.89506	-4.86928
stroke	-0.404213	0.666451	-5.9909	-0.0590744	-4.56895	-0.00175953	-2.71142	-3.64845	-5.19628
stroke	-1.13572	0.37086	-6.05214	-0.706391	-3.8229	0.164259	-2.36704	-3.46872	-5.31107
stroke	-0.868456	0.901258	-5.7075	0.0433722	-3.46393	0.370117	-2.33291	-3.16916	-4.97445
stroke	-0.864521	0.903832	-5.49942	0.549419	-3.64306	0.366501	-2.03754	-4.21789	-4.58414
stroke	-0.177169	1.16534	-5.65683	1.64835	-3.73348	0.448572	-1.60508	-4.31601	-4.00723
stroke	0.166055	1.62468	-5.87048	0.727835	-3.98154	0.768437	-1.48928	-5.01413	-3.98154
stroke	-2.03302	-0.110995	-5.19383	0.509996	-2.84177	-0.521675	-5.07591	-3.72165	-3.22561
stroke	-0.828335	1.27718	-5.25716	0.494034	-2.5437	0.672569	-1.6629	-3.6663	-4.3528
stroke	-1.0811	0.446586	-5.46089	-0.236527	-2.2996	-0.104266	-3.91318	-4.45588	-5.04072
stroke	-0.204831	1.4958	-4.96837	1.3071	-3.09995	0.687081	-4.58732	-4.17434	-3.89114
stroke	-0.517965	1.41351	-5.04524	0.173331	-4.23112	-0.102975	-2.95009	-3.68422	-3.88497
stroke	-0.458105	0.910901	-5.43532	1.21293	-2.95721	0.441328	-2.39432	-3.71822	-4.48155
stroke	-0.761779	1.34111	-5.62297	-0.148744	-3.43102	-0.0313435	-3.43102	-3.24549	-4.16316
stroke	-0.838665	0.773111	-5.94918	0.216231	-4.53376	0.426655	-3.09623	-3.31678	-4.53376
stroke	-0.245212	1.52162	-5.51928	-0.180763	-5.04947	-0.0369062	-2.73801	-3.07012	-4.88369
stroke	-0.181498	1.60576	-5.40864	0.987815	-4.00963	0.0236549	-1.93905	-3.28472	-4.28545
stroke	-1.50118	0.284722	-5.13928	-0.167219	-3.35511	0.021554	-3.80278	-3.35511	-3.56245
stroke	-1.08886	0.636109	-5.38346	0.212708	-4.11419	-0.15948	-2.65557	-3.52502	-4.25657
stroke	-0.768406	0.437671	-5.59949	1.02411	-4.1792	-0.090354	-3.79494	-3.67972	-4.90145
