# Supplementary material for: Comprehensive Analysis of Hub Genes Associated With Competing Endogenous RNA Networks in Stroke Using Bioinformatics Analysis
Source: Front Genet. 2022 Jan 12;12:779923. doi: 10.3389/fgene.2021.779923 (PMC8790239; doi:10.3389/fgene.2021.779923)
Supplement: Supplementary file 2 [file DataSheet8.ZIP › Figure 8--raw data/ceRNA_network/ceRNA.xlsx]

## Sheet: Sheet1
node	attribute
RP11-111K18.2	lncRNA
RP1-193H18.2	lncRNA
DKFZP434L187	lncRNA
hsa-miR-185-5p	miRNA
hsa-miR-103a-3p	miRNA
hsa-miR-128-3p	miRNA
TANC2	mRNA
SGMS2	mRNA
SETD7	mRNA
CREB1	mRNA
ARRDC4	mRNA
AGFG1	mRNA
SIX3	mRNA
