# Supplementary material for: Comprehensive Analysis of Hub Genes Associated With Competing Endogenous RNA Networks in Stroke Using Bioinformatics Analysis
Source: Front Genet. 2022 Jan 12;12:779923. doi: 10.3389/fgene.2021.779923 (PMC8790239; doi:10.3389/fgene.2021.779923)
Supplement: Supplementary file 2 [file DataSheet8.ZIP › Figure 8--raw data/ceRNA_network/ceRNA_data.xlsx]

## Sheet: Sheet1
node1	node2
RP11-111K18.2	hsa-miR-185-5p
RP11-111K18.2	hsa-miR-128-3p
RP1-193H18.2	hsa-miR-103a-3p
DKFZP434L187	hsa-miR-185-5p
hsa-miR-128-3p	SETD7
hsa-miR-128-3p	CREB1
hsa-miR-128-3p	ARRDC4
hsa-miR-185-5p	TANC2
hsa-miR-103a-3p	SGMS2
hsa-miR-103a-3p	AGFG1
hsa-miR-185-5p	SIX3
