# Supplementary material for: Comprehensive Analysis of Hub Genes Associated With Competing Endogenous RNA Networks in Stroke Using Bioinformatics Analysis
Source: Front Genet. 2022 Jan 12;12:779923. doi: 10.3389/fgene.2021.779923 (PMC8790239; doi:10.3389/fgene.2021.779923)
Supplement: Supplementary file 2 [file DataSheet8.ZIP › Figure 8--raw data/ceRNA_network/miRNA-lncRNA/raw data-more than 0.7 of threshold/1~5.csv]

#Transcript_ID	Gene_ID(Gene_Name)	Mirna_Name(miRBase_version)	miTG-score
>TCONS_00024372	XLOC_011696(XLOC_011696)	hsa-miR-143-3p	-21	1
16:38-53	9mer	0.231
16:32-40	9mer	0.23
16:104-115	9mer	0.229
16:2192-2204	9mer	0.228
16:2090-2103	9mer	0.217
16:151-167	9mer	0.214
>TCONS_00004331	XLOC_002204(XLOC_002204)	hsa-miR-143-3p	-21	1
2:321-329	9mer	0.214
2:2113-2121	9mer	0.213
2:2180-2194	9mer	0.213
2:2119-2133	9mer	0.212
2:185-203	9mer	0.2
2:226-238	9mer	0.188
2:236-251	9mer	0.185
2:2011-2019	9mer	0.185
2:211-223	9mer	0.182
2:258-266	9mer	0.179
2:1978-1993	9mer	0.177
2:305-322	9mer	0.174
2:2221-2227	8mer	0.165
2:2226-2232	8mer	0.165
2:366-374	9mer	0.165
2:2231-2237	8mer	0.159
2:413-421	9mer	0.159
2:1849-1860	9mer	0.158
2:1829-1845	9mer	0.157
2:80-86	8mer	0.156
2:1863-1875	9mer	0.155
2:123-133	8mer	0.149
2:434-449	9mer	0.147
2:461-476	9mer	0.144
2:429-436	9mer	0.141
2:496-504	9mer	0.14
2:184-208	8mer	0.139
2:192-213	8mer	0.133
2:1735-1750	9mer	0.132
2:509-527	9mer	0.131
2:222-228	8mer	0.13
2:591-599	9mer	0.13
2:293-299	8mer	0.128
2:1722-1737	9mer	0.128
2:2027-2037	8mer	0.128
2:262-268	8mer	0.126
2:621-637	9mer	0.124
2:1992-1998	8mer	0.122
2:1632-1647	9mer	0.12
2:1621-1629	9mer	0.119
2:602-617	9mer	0.119
2:29-44	9mer	0.116
2:1572-1580	9mer	0.116
2:665-673	9mer	0.115
2:97-105	9mer	0.113
2:1583-1598	9mer	0.113
2:1946-1957	8mer	0.113
2:72-84	9mer	0.109
2:373-379	8mer	0.107
2:768-788	9mer	0.107
2:708-716	9mer	0.106
2:1849-1865	8mer	0.103
2:1432-1440	9mer	0.103
2:1761-1778	8mer	0.103
2:42-50	9mer	0.101
2:1522-1536	9mer	0.099
2:1475-1497	9mer	0.098
2:800-808	9mer	0.098
2:1469-1484	9mer	0.096
2:308-323	9mer	0.096
2:749-757	9mer	0.095
2:858-874	9mer	0.095
2:1377-1385	9mer	0.093
2:530-555	8mer	0.091
2:1463-1471	9mer	0.09
2:880-888	9mer	0.086
2:598-604	8mer	0.08
2:635-652	8mer	0.079
2:136-149	8mer	0.078
2:952-972	9mer	0.078
2:939-947	9mer	0.078
2:1628-1634	8mer	0.077
2:682-688	8mer	0.075
2:970-985	9mer	0.074
2:1097-1105	9mer	0.073
2:1228-1236	9mer	0.072
2:1579-1585	8mer	0.072
2:756-762	8mer	0.069
2:1319-1334	9mer	0.069
2:1174-1189	9mer	0.065
2:1161-1176	9mer	0.065
2:1151-1163	9mer	0.064
2:1300-1321	8mer	0.059
2:830-836	8mer	0.059
2:908-921	8mer	0.057
2:835-841	8mer	0.056
2:121-129	9mer	0.056
2:1249-1269	8mer	0.053
2:1374-1390	8mer	0.053
2:239-245	8mer	0.053
2:1043-1049	8mer	0.052
2:82-90	9mer	0.052
2:984-990	8mer	0.048
2:60-68	9mer	0.048
2:19-31	9mer	0.048
2:6-21	9mer	0.044
2:1187-1197	8mer	0.044
2:1947-1952	7mer	0.042
2:66-81	9mer	0.041
2:1886-1901	9mer	0.036
2:62-74	9mer	0.036
2:732-746	8mer	0.035
2:1968-1980	9mer	0.035
2:2149-2159	8mer	0.034
2:1929-1937	9mer	0.034
2:1761-1773	7mer	0.033
2:267-282	9mer	0.032
2:1873-1888	9mer	0.029
2:280-286	8mer	0.027
2:1513-1524	9mer	0.019
2:895-916	7mer	0.019
2:898-903	7mer	0.018
2:726-734	9mer	0.018
2:57-63	8mer	0.018
2:945-960	7mer	0.017
2:1495-1504	7mer	0.017
2:305-331	6mer	0.016
2:671-683	9mer	0.016
2:244-264	6mer	0.015
2:816-831	9mer	0.014
2:1133-1145	9mer	0.013
2:1708-1724	8mer	0.01
2:481-486	6mer	0.01
2:690-698	8mer	0.009
2:1133-1153	8mer	0.008
2:908-926	8mer	0.007
2:1339-1344	7mer	0.003
2:1709-1714	6mer	0.002
>ENST00000623644	ENSG00000279978(chr22-38_28785274-29006793.1)	hsa-miR-143-3p	-21	1
22:30712-30738	8mer	0.016
22:153607-153630	8mer	0.014
22:203911-203934	8mer	0.013
22:18674-18680	8mer	0.012
22:154580-154587	8mer	0.011
22:259113-259136	8mer	0.01
22:104097-104110	7mer	0.01
22:225734-225759	7mer	0.009
22:234521-234546	7mer	0.008
22:238410-238435	7mer	0.008
22:66324-66346	8mer	0.008
22:239304-239320	7mer	0.008
22:65203-65227	7mer	0.008
22:231282-231306	7mer	0.007
22:55887-55912	7mer	0.007
22:234948-234972	7mer	0.007
22:48556-48575	8mer	0.007
22:103126-103150	7mer	0.006
22:209673-209699	7mer	0.006
22:253630-253652	7mer	0.006
22:55142-55152	7mer	0.006
22:14539-14554	7mer	0.006
22:80514-80538	7mer	0.006
22:197429-197452	7mer	0.006
22:172201-172206	7mer	0.005
22:203023-203047	7mer	0.005
22:257195-257212	7mer	0.005
22:223012-223030	7mer	0.005
22:251139-251163	7mer	0.005
22:89910-89924	7mer	0.005
22:121666-121680	7mer	0.005
22:181855-181873	8mer	0.005
22:24403-24428	7mer	0.004
22:112444-112464	8mer	0.004
22:99449-99465	7mer	0.004
22:124699-124717	7mer	0.004
22:263050-263064	7mer	0.004
22:195989-196009	7mer	0.004
22:68927-68950	7mer	0.004
22:188957-188981	7mer	0.004
22:259748-259773	7mer	0.004
22:159859-159878	8mer	0.004
22:171572-171597	7mer	0.004
22:175640-175665	7mer	0.003
22:258288-258312	8mer	0.003
22:226104-226120	6mer	0.003
22:223242-223265	7mer	0.003
22:214594-214614	7mer	0.003
22:41384-41396	7mer	0.003
22:77403-77427	7mer	0.003
22:240162-240186	7mer	0.002
22:8775-8796	6mer	0.002
22:38166-38188	6mer	0.002
22:169941-169960	7mer	0.002
22:255643-255668	6mer	0.002
22:158977-158999	6mer	0.002
22:53512-53537	6mer	0.002
22:210328-210355	6mer	0.002
22:165403-165421	6mer	0.002
22:113729-113753	6mer	0.002
22:44057-44071	6mer	0.002
22:60891-60914	6mer	0.002
22:216154-216179	7mer	0.002
22:47640-47661	6mer	0.002
22:14964-14982	6mer	0.002
22:43726-43742	6mer	0.002
22:122784-122795	7mer	0.002
22:252132-252155	6mer	0.002
22:50251-50268	6mer	0.002
22:174506-174526	6mer	0.002
22:146460-146483	6mer	0.002
22:197784-197805	6mer	0.002
22:184093-184116	6mer	0.002
22:6111-6131	7mer	0.002
22:178457-178479	6mer	0.002
22:170861-170884	6mer	0.002
22:73336-73353	6mer	0.002
22:234117-234136	6mer	0.002
22:37543-37558	6mer	0.002
22:159476-159492	6mer	0.002
22:262169-262192	6mer	0.002
22:158365-158381	7mer	0.002
22:226756-226772	6mer	0.002
22:231730-231748	6mer	0.002
22:237944-237967	6mer	0.002
22:79678-79689	6mer	0.002
22:151495-151520	6mer	0.002
22:206947-206964	6mer	0.002
22:22538-22560	6mer	0.002
22:121516-121539	6mer	0.002
22:17361-17379	6mer	0.002
22:265961-265979	7mer	0.002
22:250978-250996	6mer	0.002
22:77246-77270	6mer	0.002
22:52545-52571	6mer	0.002
22:247961-247984	6mer	0.002
22:115304-115319	6mer	0.002
22:220577-220585	6mer	0.002
22:26215-26223	6mer	0.002
22:60294-60317	6mer	0.001
22:194512-194526	6mer	0.001
22:2083-2095	6mer	0.001
22:35896-35904	6mer	0.001
22:230937-230953	6mer	0.001
22:130111-130136	6mer	0.001
22:65597-65606	6mer	0.001
22:232831-232856	7mer	0.001
22:126395-126412	6mer	0.001
22:145203-145220	6mer	0.001
22:5454-5470	6mer	0.001
22:234355-234378	6mer	0.001
22:65041-65064	6mer	0.001
22:169791-169801	6mer	0.001
22:260382-260405	6mer	0.001
22:188442-188462	6mer	0.001
22:109729-109752	6mer	0.001
22:250298-250321	6mer	0.001
22:197270-197293	6mer	0.001
22:78570-78592	6mer	0.001
22:239654-239679	6mer	0.001
22:180916-180939	6mer	0.001
22:96851-96873	6mer	0.001
22:232827-232851	6mer	0.001
22:251628-251647	6mer	0.001
22:111319-111336	6mer	0.001
22:84271-84291	6mer	0.001
22:161190-161208	6mer	0.001
22:220060-220081	6mer	0.001
22:206181-206204	6mer	0.001
22:202378-202395	6mer	0.001
22:24154-24168	6mer	0.001
22:74168-74182	6mer	0.001
22:212146-212167	6mer	0.001
22:113489-113499	6mer	0.001
22:233016-233039	6mer	0.001
22:12452-12475	6mer	0.001
22:135183-135206	6mer	0.001
22:258288-258307	6mer	0.001
22:253924-253936	6mer	0.001
22:159684-159707	6mer	0.001
22:160726-160742	6mer	0.001
22:61665-61692	6mer	0.001
22:63084-63105	6mer	0.001
22:152694-152721	6mer	0.001
22:263744-263767	7mer	0.001
22:125193-125220	6mer	0.001
22:123370-123390	6mer	0.001
22:34391-34411	6mer	0.001
22:2274-2292	6mer	0.001
22:26889-26914	6mer	0.001
22:185145-185168	6mer	0.001
22:228950-228962	6mer	0.001
22:15610-15633	6mer	0.001
22:207919-207943	6mer	0.001
22:221543-221559	6mer	0.001
22:24253-24257	6mer	0.001
22:154700-154720	6mer	0.001
22:122708-122725	6mer	0.001
22:151575-151591	6mer	0.001
22:227182-227206	6mer	0.001
22:184316-184335	6mer	0.001
22:75692-75719	6mer	0.001
22:52842-52856	6mer	0.001
22:59941-59961	6mer	0.001
22:109478-109496	6mer	0.001
22:182832-182852	6mer	0.001
22:128025-128047	6mer	0.001
22:253085-253097	6mer	0.001
22:264228-264247	6mer	0.001
22:140494-140515	6mer	0.001
22:248309-248329	6mer	0.001
22:177068-177092	6mer	0.001
22:255336-255355	6mer	0.001
22:24178-24191	6mer	0.001
22:232375-232402	6mer	0.001
22:30774-30799	6mer	0.001
22:113521-113525	6mer	0.001
22:125946-125970	6mer	0.001
22:223069-223094	6mer	0.001
22:169395-169419	6mer	0.001
22:35965-35977	6mer	0.001
22:264228-264251	7mer	0.001
22:50257-50275	6mer	0
22:209692-209715	6mer	0
22:169967-169984	6mer	0
>ENST00000623644	ENSG00000279978(chr22-38_28785274-29006793.1)	hsa-miR-10b-5p	-21	1
22:58666-58685	8mer	0.009
22:126074-126094	8mer	0.009
22:156357-156378	8mer	0.009
22:58507-58520	9mer	0.008
22:198055-198073	7mer	0.008
22:156159-156182	8mer	0.006
22:88022-88047	9mer	0.006
22:180043-180067	7mer	0.006
22:239705-239722	8mer	0.005
22:111988-112014	7mer	0.005
22:86932-86938	8mer	0.005
22:117442-117464	7mer	0.005
22:135538-135554	7mer	0.005
22:129853-129858	7mer	0.004
22:178600-178616	7mer	0.004
22:133414-133425	7mer	0.004
22:110425-110447	7mer	0.004
22:243740-243759	7mer	0.004
22:222519-222531	7mer	0.004
22:244089-244113	7mer	0.004
22:24595-24607	7mer	0.004
22:141954-141971	7mer	0.004
22:228792-228811	7mer	0.004
22:108158-108163	7mer	0.004
22:233350-233369	7mer	0.004
22:164594-164617	7mer	0.004
22:137550-137569	7mer	0.004
22:158152-158176	7mer	0.004
22:174130-174149	7mer	0.004
22:71044-71063	7mer	0.004
22:134324-134340	7mer	0.004
22:131239-131258	7mer	0.004
22:136534-136553	7mer	0.003
22:203115-203126	7mer	0.003
22:253762-253767	7mer	0.003
22:222558-222578	8mer	0.003
22:110955-110974	7mer	0.003
22:244687-244706	7mer	0.003
22:39649-39666	8mer	0.003
22:63485-63509	7mer	0.003
22:41681-41700	7mer	0.003
22:92289-92315	7mer	0.003
22:59609-59628	7mer	0.003
22:252519-252545	7mer	0.003
22:39371-39391	7mer	0.003
22:189715-189738	7mer	0.002
22:124657-124677	6mer	0.002
22:98672-98692	7mer	0.002
22:259955-259974	7mer	0.002
22:260050-260075	7mer	0.002
22:7563-7582	6mer	0.002
22:215059-215080	6mer	0.002
22:65914-65931	6mer	0.002
22:94673-94698	6mer	0.002
22:19078-19101	6mer	0.002
22:124135-124157	6mer	0.002
22:29789-29796	6mer	0.002
22:124800-124822	6mer	0.002
22:145040-145048	6mer	0.002
22:102030-102043	6mer	0.002
22:125511-125536	6mer	0.001
22:180619-180638	7mer	0.001
22:185996-186022	6mer	0.001
22:188289-188314	6mer	0.001
22:115971-115986	6mer	0.001
22:138860-138882	6mer	0.001
22:163861-163884	6mer	0.001
22:43586-43603	6mer	0.001
22:113362-113386	6mer	0.001
22:4800-4824	6mer	0.001
22:104660-104683	6mer	0.001
22:253094-253101	6mer	0.001
22:216950-216974	6mer	0.001
22:21530-21554	6mer	0.001
22:161980-161996	6mer	0.001
22:16774-16800	6mer	0.001
22:150806-150823	6mer	0.001
22:217349-217372	6mer	0.001
22:8491-8511	6mer	0.001
22:39263-39285	6mer	0.001
22:40518-40537	6mer	0.001
22:100071-100096	6mer	0.001
22:235807-235827	6mer	0.001
22:120774-120796	6mer	0.001
22:52595-52617	6mer	0.001
22:130942-130964	6mer	0.001
22:53583-53603	6mer	0.001
22:185698-185719	6mer	0.001
22:61227-61251	6mer	0.001
22:104999-105026	6mer	0.001
22:218077-218098	6mer	0.001
22:52859-52885	6mer	0.001
22:50305-50326	6mer	0.001
22:28436-28453	6mer	0.001
22:53790-53817	6mer	0.001
22:3799-3823	6mer	0.001
22:126451-126474	6mer	0.001
22:10894-10919	6mer	0.001
22:58127-58151	6mer	0.001
22:24160-24182	6mer	0.001
22:88887-88905	6mer	0.001
22:194370-194388	6mer	0.001
22:67176-67202	6mer	0.001
22:240596-240622	6mer	0.001
22:194176-194194	6mer	0.001
22:24027-24053	6mer	0.001
22:118845-118866	6mer	0.001
22:21116-21140	6mer	0.001
22:147973-147994	6mer	0.001
22:93055-93073	6mer	0.001
22:103410-103434	6mer	0.001
22:247715-247740	6mer	0.001
22:260121-260142	6mer	0.001
22:239806-239825	6mer	0.001
22:16855-16881	6mer	0
22:240706-240723	6mer	0
22:156411-156437	6mer	0
>ENST00000623644	ENSG00000279978(chr22-38_28785274-29006793.1)	hsa-miR-576-5p	-21	1
22:22821-22845	7mer	0.008
22:168542-168556	7mer	0.007
22:131504-131526	8mer	0.006
22:24431-24440	9mer	0.006
22:123900-123919	6mer	0.006
22:179286-179304	8mer+wobble	0.006
22:46592-46607	7mer	0.005
22:111229-111246	8mer	0.005
22:174360-174369	7mer	0.005
22:162227-162241	7mer	0.005
22:52900-52913	6mer	0.005
22:72325-72351	7mer	0.005
22:57637-57663	7mer	0.005
22:250757-250780	8mer	0.005
22:189333-189350	7mer	0.004
22:168166-168183	7mer	0.004
22:31461-31471	8mer	0.004
22:17566-17592	7mer	0.004
22:161364-161387	7mer	0.004
22:23371-23393	7mer	0.004
22:146901-146928	7mer	0.004
22:135502-135516	7mer	0.004
22:180515-180534	6mer	0.004
22:130635-130649	6mer	0.003
22:201641-201659	7mer	0.003
22:2859-2884	7mer	0.003
22:42015-42019	6mer	0.003
22:9844-9848	6mer	0.003
22:110882-110887	7mer	0.003
22:217416-217431	6mer	0.003
22:163292-163315	6mer	0.003
22:249936-249962	7mer	0.003
22:217791-217812	6mer	0.003
22:221027-221043	7mer	0.003
22:205623-205645	6mer	0.003
22:52488-52492	6mer	0.003
22:70200-70215	6mer	0.003
22:1184-1204	6mer	0.003
22:11150-11154	6mer	0.002
22:197183-197202	8mer+wobble	0.002
22:18284-18288	6mer	0.002
22:159454-159475	6mer	0.002
22:130760-130769	6mer	0.002
22:41322-41331	6mer	0.002
22:16101-16114	7mer	0.002
22:222270-222296	6mer	0.002
22:172130-172134	6mer	0.002
22:117039-117063	6mer	0.002
22:261669-261692	7mer	0.002
22:184664-184684	6mer	0.002
22:47506-47528	6mer	0.002
22:33878-33905	7mer	0.002
22:264471-264497	6mer	0.002
22:86101-86124	6mer	0.002
22:178423-178441	6mer	0.002
22:255863-255884	6mer	0.002
22:44320-44344	6mer	0.002
22:198662-198672	6mer	0.002
22:98354-98368	6mer	0.002
22:76687-76706	6mer	0.002
22:1599-1603	6mer	0.002
22:236342-236349	6mer	0.002
22:133408-133412	6mer	0.002
22:106647-106668	6mer	0.002
22:223106-223128	7mer	0.002
22:191425-191429	6mer	0.002
22:149400-149423	6mer	0.002
22:76480-76504	6mer	0.002
22:115625-115634	6mer	0.002
22:148587-148611	6mer	0.002
22:238719-238732	6mer	0.002
22:101789-101803	6mer	0.002
22:35508-35533	6mer	0.002
22:210243-210259	6mer	0.002
22:155866-155878	6mer	0.002
22:150616-150643	6mer	0.002
22:99090-99101	6mer	0.002
22:20470-20491	6mer	0.002
22:140647-140668	6mer	0.002
22:186143-186156	6mer	0.002
22:201057-201081	7mer	0.002
22:74350-74367	6mer	0.002
22:246730-246734	6mer	0.002
22:24153-24177	6mer	0.002
22:189614-189640	6mer	0.001
22:40125-40138	6mer	0.001
22:62911-62930	6mer	0.001
22:148188-148201	6mer	0.001
22:92455-92475	6mer	0.001
22:230006-230020	6mer	0.001
22:166785-166801	6mer	0.001
22:57360-57378	6mer	0.001
22:86116-86138	6mer	0.001
22:200328-200348	6mer	0.001
22:110991-110999	6mer	0.001
22:70316-70339	6mer	0.001
22:70230-70245	6mer	0.001
22:186219-186237	6mer	0.001
22:117097-117122	6mer	0
>ENST00000511422	ENSG00000248927(CTD-2334D19.1)	hsa-miR-19a-3p	-21	1
5:1068-1082	9mer	0.176
5:1016-1038	8mer	0.059
5:816-839	6mer	0.003
>ENST00000513812	ENSG00000249169(CTC-529L17.1)	hsa-miR-19a-3p	-21	1
5:301-321	9mer	0.219
5:507-511	6mer	0.006
>ENST00000623644	ENSG00000279978(chr22-38_28785274-29006793.1)	hsa-miR-19a-3p	-21	1
22:127154-127167	7mer	0.014
22:244476-244488	9mer	0.014
22:238835-238851	9mer	0.011
22:58990-59010	9mer	0.01
22:31671-31683	8mer	0.008
22:130497-130510	8mer	0.007
22:63115-63122	8mer	0.007
22:194270-194287	7mer	0.006
22:37184-37194	8mer	0.006
22:210052-210074	7mer	0.006
22:72773-72788	7mer	0.006
22:257091-257108	7mer	0.006
22:50409-50432	7mer	0.005
22:158544-158562	7mer	0.005
22:107165-107184	8mer	0.004
22:39484-39499	7mer	0.004
22:33769-33782	7mer	0.004
22:139256-139272	7mer	0.004
22:139580-139605	7mer	0.003
22:228415-228439	7mer	0.003
22:163305-163329	6mer	0.003
22:145215-145235	7mer	0.003
22:17385-17398	7mer	0.003
22:91629-91649	6mer	0.002
22:119075-119100	6mer	0.002
22:21878-21897	7mer	0.002
22:162432-162443	6mer	0.002
22:1056-1074	6mer	0.002
22:185933-185956	7mer	0.002
22:248201-248213	6mer	0.002
22:105979-105990	6mer	0.002
22:83463-83480	6mer	0.002
22:54998-55006	6mer	0.002
22:176883-176899	6mer	0.002
22:175613-175630	6mer	0.002
22:204540-204544	6mer	0.002
22:235866-235878	6mer	0.002
22:198355-198377	6mer	0.002
22:145964-145983	6mer	0.002
22:223996-224009	6mer	0.002
22:246451-246470	6mer	0.001
22:196747-196774	6mer	0.001
22:69433-69447	6mer	0.001
22:237241-237257	6mer	0.001
22:52723-52746	6mer	0.001
22:107742-107768	6mer	0.001
22:129563-129585	6mer	0.001
22:192054-192072	6mer	0.001
22:29624-29633	6mer	0.001
22:222408-222429	6mer	0.001
22:143659-143682	6mer	0.001
22:11857-11873	6mer	0.001
22:191551-191570	6mer	0.001
22:211578-211598	6mer	0.001
22:77689-77707	6mer	0.001
22:22143-22160	6mer	0.001
22:150634-150648	6mer	0.001
22:121726-121736	6mer	0.001
22:230872-230899	6mer	0.001
22:193495-193511	6mer	0.001
22:218040-218059	6mer	0.001
22:103002-103023	6mer	0.001
22:16948-16960	6mer	0.001
22:205325-205350	6mer	0.001
22:89874-89898	6mer	0.001
22:103631-103655	6mer	0.001
22:141315-141336	6mer	0.001
22:261892-261913	6mer	0.001
22:119884-119892	6mer	0.001
22:85954-85973	6mer	0.001
22:174553-174566	6mer	0.001
22:50481-50497	6mer	0.001
22:75096-75117	6mer	0.001
22:12049-12072	6mer	0.001
22:235899-235918	6mer	0.001
22:69516-69527	6mer	0.001
22:91699-91703	6mer	0.001
22:235942-235953	6mer	0.001
22:199004-199023	6mer	0.001
22:235949-235963	6mer	0.001
22:235971-235983	6mer	0
22:235874-235886	6mer	0
22:107764-107783	6mer	0
>TCONS_00009497	XLOC_004528(XLOC_004528)	hsa-miR-19a-3p	-21	1
5:1396-1410	9mer	0.152
5:1344-1366	8mer	0.056
5:1144-1167	6mer	0.003
>TCONS_00026224	XLOC_012598(XLOC_012598)	hsa-miR-19a-3p	-21	1
18:1737-1763	9mer	0.192
18:704-720	8mer	0.007
18:764-791	6mer	0.001
>ENST00000623959	ENSG00000279184(RP3-323A16.1)	hsa-miR-143-3p	-21	1
22:28097-28121	9mer	0.028
22:46707-46724	9mer	0.024
22:53147-53173	8mer	0.021
22:22922-22929	8mer	0.015
22:36225-36247	7mer	0.008
22:35480-35504	7mer	0.008
22:11074-11099	7mer	0.008
22:48192-48208	7mer	0.006
22:37964-37987	8mer	0.006
22:4822-4838	9mer	0.006
22:18456-18480	7mer	0.006
22:54016-54027	6mer	0.005
22:10907-10930	7mer	0.004
22:18874-18890	7mer	0.003
22:11727-11745	7mer	0.003
22:41627-41649	7mer	0.003
22:37274-37300	6mer	0.002
22:26630-26644	6mer	0.002
22:8684-8704	6mer	0.002
22:48019-48042	7mer	0.002
22:11460-11482	6mer	0.002
22:251-275	6mer	0.002
22:1642-1665	6mer	0.002
22:29269-29289	7mer	0.002
22:27271-27287	6mer	0.002
22:36245-36256	8mer	0.002
22:40213-40240	6mer	0.002
22:39324-39342	6mer	0.002
22:44851-44874	6mer	0.002
22:1076-1096	6mer	0.002
22:18289-18312	6mer	0.001
22:41187-41205	6mer	0.001
22:24190-24205	6mer	0.001
22:25874-25901	6mer	0.001
22:12976-12998	6mer	0.001
22:29463-29485	6mer	0.001
22:1231-1254	6mer	0.001
22:25023-25040	6mer	0.001
22:52782-52806	6mer	0.001
22:48019-48038	6mer	0.001
22:14169-14196	6mer	0.001
22:38680-38697	6mer	0.001
22:38960-38983	6mer	0.001
22:39729-39756	6mer	0.001
22:12345-12366	6mer	0.001
22:38872-38899	6mer	0.001
22:3695-3714	6mer	0.001
22:18927-18953	6mer	0.001
22:30892-30916	6mer	0.001
22:17670-17694	6mer	0.001
22:11811-11830	6mer	0
>TCONS_00018545	XLOC_008866(XLOC_008866)	hsa-miR-143-3p	-21	1
10:73-93	7mer	0.032
10:96-109	7mer	0.019
10:221-235	7mer	0.016
10:351-365	7mer	0.015
10:301-319	7mer	0.014
10:330-346	7mer	0.014
10:280-298	7mer	0.014
10:202-215	7mer	0.013
10:189-194	7mer	0.013
10:261-282	7mer	0.013
10:170-186	7mer	0.012
10:119-124	7mer	0.007
10:240-258	6mer	0.005
>ENST00000597346	ENSG00000269821(KCNQ1OT1)	hsa-miR-576-5p	-21	1
11:58761-58785	8mer	0.013
11:13609-13618	8mer	0.011
11:20321-20338	8mer	0.011
11:51908-51925	8mer	0.011
11:15947-15953	8mer	0.01
11:4264-4279	8mer	0.009
11:87451-87464	7mer	0.008
11:39438-39452	8mer	0.008
11:51483-51500	9mer	0.007
11:1802-1825	7mer	0.007
11:39978-39985	8mer	0.006
11:32452-32479	7mer	0.005
11:3515-3525	9mer	0.004
11:60578-60603	7mer	0.004
11:15781-15793	8mer	0.004
11:20000-20025	7mer	0.004
11:88873-88890	6mer	0.003
11:6114-6136	6mer	0.003
11:44536-44541	7mer	0.003
11:42631-42651	7mer	0.003
11:21481-21486	6mer	0.003
11:88334-88353	8mer	0.003
11:21114-21140	6mer	0.003
11:24779-24804	7mer	0.003
11:74433-74454	6mer	0.002
11:73933-73941	6mer	0.002
11:59887-59907	6mer	0.002
11:69286-69295	6mer	0.002
11:54543-54564	6mer	0.002
11:45313-45335	6mer	0.002
11:26543-26568	7mer	0.002
11:15163-15167	6mer	0.002
11:10731-10757	6mer	0.002
11:75204-75227	6mer	0.002
11:38549-38573	6mer	0.002
11:72104-72120	7mer	0.002
11:38740-38744	6mer	0.002
11:72215-72240	6mer	0.002
11:56492-56517	6mer	0.002
11:85976-85997	6mer	0.002
11:31097-31119	6mer	0.002
11:89952-89975	6mer	0.002
11:24989-25004	6mer	0.001
>TCONS_00017652	XLOC_008328(XLOC_008328)	hsa-miR-143-3p	-21	1
Y:340-349	9mer	0.164
Y:125-148	6mer	0.014
>ENST00000424493	ENSG00000236833(AC024560.2)	hsa-miR-10b-5p	-21	1
3:1412-1434	8mer	0.147
3:1246-1271	7mer	0.023
3:1340-1360	7mer	0.004
>ENST00000578710	ENSG00000264673(RP11-92B11.3)	hsa-miR-10b-5p	-21	1
17:43-63	8mer	0.1
17:484-509	8mer	0.072
>ENST00000556770	ENSG00000259094(RP11-77A13.1)	hsa-miR-10b-5p	-21	1
2:55-74	8mer	0.169
>ENST00000611627	ENSG00000276417(RP11-266K4.13)	hsa-miR-19a-3p	-21	1
12:1112-1130	8mer	0.156
12:990-1006	6mer	0.013
>ENST00000450500	ENSG00000225790(RP11-2L8.1)	hsa-miR-143-3p	-21	1
3:334-354	9mer	0.167
>TCONS_00004852	XLOC_001576(XLOC_001576)	hsa-miR-143-3p	-21	1
2:55-73	8mer	0.143
2:39-54	6mer	0.022
>ENST00000608133	ENSG00000273193(RP11-523G9.3)	hsa-miR-19a-3p	-21	1
3:629-648	9mer	0.164
>ENST00000586885	ENSG00000266904(LINC00663)	hsa-miR-143-3p	-21	1
19:152-168	9mer	0.093
19:1862-1871	8mer	0.046
19:1010-1034	7mer	0.012
19:1176-1194	6mer	0.005
19:1733-1746	6mer	0.004
>TCONS_00017573	XLOC_008283(XLOC_008283)	hsa-miR-143-3p	-21	1
Y:510-529	8mer	0.149
Y:792-812	6mer	0.003
>ENST00000413466	ENSG00000237048(TTTY12)	hsa-miR-143-3p	-21	1
Y:510-529	8mer	0.149
Y:792-812	6mer	0.003
>TCONS_00015037	XLOC_007118(XLOC_007118)	hsa-miR-576-5p	-21	1
8:3975-3991	8mer	0.065
8:245-259	8mer	0.031
8:394-410	8mer	0.021
8:3618-3635	9mer	0.02
8:2652-2668	8mer	0.013
>TCONS_00023376	XLOC_011222(XLOC_011222)	hsa-miR-10b-5p	-21	1
15:453-472	8mer	0.138
15:386-399	6mer	0.011
>ENST00000621177	ENSG00000274478(RP11-58A18.2)	hsa-miR-143-3p	-21	1
16:410-429	9mer	0.143
16:583-602	6mer	0.006
>TCONS_00015050	XLOC_007131(XLOC_007131)	hsa-miR-143-3p	-21	1
8:362-386	9mer	0.138
8:342-357	6mer	0.005
8:301-325	6mer	0.005
>ENST00000597346	ENSG00000269821(KCNQ1OT1)	hsa-miR-143-3p	-21	1
11:38897-38910	8mer	0.016
11:11095-11109	8mer	0.014
11:42530-42543	8mer	0.011
11:17268-17292	7mer	0.008
11:45175-45197	8mer	0.005
11:49559-49577	7mer	0.004
11:27760-27766	8mer	0.004
11:40020-40035	7mer	0.004
11:31916-31934	9mer	0.004
11:26556-26575	7mer	0.004
11:69102-69127	7mer	0.004
11:57907-57916	7mer	0.003
11:12568-12581	7mer	0.003
11:35223-35240	7mer	0.003
11:91077-91095	6mer	0.003
11:15897-15914	7mer	0.002
11:51077-51091	6mer	0.002
11:29755-29777	7mer	0.002
11:61359-61380	6mer	0.002
11:86534-86560	6mer	0.002
11:44790-44813	7mer	0.002
11:58804-58828	6mer	0.002
11:8989-9004	6mer	0.002
11:28020-28040	6mer	0.002
11:50819-50833	6mer	0.002
11:1440-1458	6mer	0.002
11:48936-48958	6mer	0.002
11:18387-18409	7mer	0.002
11:66145-66166	6mer	0.002
11:1923-1945	6mer	0.002
11:64128-64150	6mer	0.001
11:47742-47755	6mer	0.001
11:73794-73807	6mer	0.001
11:78965-78988	6mer	0.001
11:24837-24848	6mer	0.001
11:5811-5827	6mer	0.001
11:18586-18597	6mer	0.001
11:35783-35794	6mer	0.001
11:44503-44518	6mer	0.001
11:14761-14768	6mer	0.001
11:80503-80516	6mer	0.001
11:37020-37039	6mer	0.001
11:17173-17198	6mer	0.001
11:74896-74913	6mer	0.001
11:58619-58636	6mer	0.001
11:44710-44723	6mer	0.001
11:8832-8845	6mer	0.001
11:17070-17091	6mer	0.001
11:5188-5199	6mer	0.001
11:46339-46353	6mer	0.001
11:18469-18487	6mer	0.001
>ENST00000427722	ENSG00000232104(RFX3-AS1)	hsa-miR-19a-3p	-21	1
9:414-436	9mer	0.142
>ENST00000588782	ENSG00000267603(LINC01028)	hsa-miR-143-3p	-21	1
17:330-343	9mer	0.141
>ENST00000608379	ENSG00000272792(RP11-141C7.4)	hsa-miR-19a-3p	-21	1
3:365-384	8mer	0.14
>TCONS_00018545	XLOC_008866(XLOC_008866)	hsa-miR-19a-3p	-21	1
10:36-54	9mer	0.104
10:22-42	6mer	0.012
10:6-16	6mer	0.011
10:270-285	6mer	0.006
10:148-171	6mer	0.005
>ENST00000561236	ENSG00000259395(RP11-475A13.2)	hsa-miR-19a-3p	-21	1
15:664-687	9mer	0.136
>ENST00000560706	ENSG00000247556(OIP5-AS1)	hsa-miR-143-3p	-21	0.999
15:276-300	9mer	0.134
>ENST00000515296	ENSG00000249526(CTB-35F21.1)	hsa-miR-10b-5p	-21	0.999
5:538-561	7mer	0.134
>ENST00000501665	ENSG00000247556(OIP5-AS1)	hsa-miR-143-3p	-21	0.999
15:252-276	9mer	0.132
>ENST00000482787	ENSG00000242512(LINC01206)	hsa-miR-143-3p	-21	0.999
3:9456-9475	9mer	0.092
3:5504-5524	8mer	0.018
3:4027-4047	7mer	0.009
3:3273-3292	7mer	0.006
3:1149-1169	7mer	0.003
3:873-894	6mer	0.002
3:2967-2984	6mer	0.001
>NR_110001.1	NR_110001.1 (gene)(LOC101926935)	hsa-miR-10b-5p	-21	0.999
20:5050-5063	8mer	0.071
20:582-607	7mer	0.016
20:3720-3738	7mer	0.013
20:3944-3969	7mer	0.008
20:397-420	7mer	0.007
20:851-875	8mer	0.005
20:2764-2780	6mer	0.005
20:501-525	8mer	0.004
20:523-544	6mer	0.001
>ENST00000623789	ENSG00000278920(RP3-412A9.17)	hsa-miR-143-3p	-21	0.999
22:11272-11298	8mer	0.029
22:16650-16675	7mer	0.023
22:3451-3475	9mer	0.022
22:11076-11096	8mer	0.019
22:1120-1143	7mer	0.008
22:16349-16369	7mer	0.008
22:16483-16507	6mer	0.004
22:16349-16365	6mer	0.003
22:6356-6360	6mer	0.003
22:6865-6889	7mer	0.002
22:958-976	6mer	0.002
22:1841-1864	6mer	0.002
22:8930-8953	6mer	0.002
22:3255-3270	6mer	0.001
22:1923-1949	6mer	0.001
22:2964-2983	6mer	0
>TCONS_00019399	XLOC_009222(XLOC_009222)	hsa-miR-143-3p	-21	0.999
11:4994-5010	9mer	0.098
11:4586-4610	7mer	0.026
11:2753-2775	6mer	0.005
>TCONS_00001367	XLOC_000667(XLOC_000667)	hsa-miR-10b-5p	-21	0.999
1:179-202	8mer	0.01
1:39-62	7mer	0.01
1:1089-1112	7mer	0.009
1:74-97	7mer	0.009
1:1124-1147	7mer	0.009
1:214-237	7mer	0.009
1:1019-1042	7mer	0.009
1:4-27	7mer	0.008
1:109-132	7mer	0.008
1:984-1007	7mer	0.007
1:879-902	7mer	0.006
1:144-167	7mer	0.006
1:284-307	7mer	0.005
1:704-727	7mer	0.004
1:389-412	7mer	0.004
1:424-443	7mer	0.004
1:599-622	7mer	0.003
1:634-657	7mer	0.003
1:529-552	7mer	0.003
>ENST00000557993	ENSG00000247556(OIP5-AS1)	hsa-miR-143-3p	-21	0.999
15:253-277	9mer	0.126
>ENST00000558457	ENSG00000247556(OIP5-AS1)	hsa-miR-143-3p	-21	0.999
15:294-318	9mer	0.126
>ENST00000561226	ENSG00000247556(OIP5-AS1)	hsa-miR-143-3p	-21	0.999
15:263-287	9mer	0.118
15:710-729	6mer	0.004
>ENST00000609396	ENSG00000235979(AC004448.5)	hsa-miR-19a-3p	-21	0.999
17:60-83	8mer	0.122
>TCONS_00027536	XLOC_013064(XLOC_013064)	hsa-miR-143-3p	-21	0.999
19:1710-1725	9mer	0.12
>ENST00000561521	ENSG00000261824(LINC00662)	hsa-miR-143-3p	-21	0.999
19:2035-2059	9mer	0.029
19:2207-2231	9mer	0.021
19:467-491	9mer	0.019
19:1876-1895	9mer	0.015
19:1535-1555	9mer	0.013
19:1189-1208	9mer	0.01
19:844-868	7mer	0.007
19:1361-1383	7mer	0.006
>ENST00000420193	ENSG00000236671(PRKG1-AS1)	hsa-miR-19a-3p	-21	0.999
10:488-510	9mer	0.114
10:713-725	6mer	0.005
>ENST00000561275	ENSG00000247556(OIP5-AS1)	hsa-miR-143-3p	-21	0.999
15:278-302	9mer	0.118
>TCONS_00016125	XLOC_007510(XLOC_007510)	hsa-miR-143-3p	-21	0.998
9:90-115	9mer	0.084
9:140-161	7mer	0.018
9:562-583	7mer	0.009
9:341-359	7mer	0.005
>TCONS_00025127	XLOC_012296(XLOC_012296)	hsa-miR-143-3p	-21	0.998
17:313-326	9mer	0.115
>ENST00000586373	ENSG00000267603(LINC01028)	hsa-miR-143-3p	-21	0.998
17:313-326	9mer	0.115
>ENST00000559368	ENSG00000247556(OIP5-AS1)	hsa-miR-143-3p	-21	0.998
15:276-300	9mer	0.113
>ENST00000554954	ENSG00000258736(RP11-982M15.7)	hsa-miR-19a-3p	-21	0.998
14:456-481	8mer	0.086
14:447-465	7mer	0.021
14:162-185	6mer	0.005
>ENST00000419796	ENSG00000233656(RP11-716O23.1)	hsa-miR-143-3p	-21	0.998
6:328-346	9mer	0.112
>ENST00000565214	ENSG00000260034(LCMT1-AS2)	hsa-miR-10b-5p	-21	0.998
16:5577-5594	7mer	0.059
16:2043-2056	8mer	0.041
16:4508-4532	6mer	0.007
16:3018-3041	6mer	0.003
16:2689-2704	6mer	0.002
>ENST00000435793	ENSG00000214837(LINC01347)	hsa-miR-143-3p	-21	0.998
1:98-115	8mer	0.098
1:525-547	6mer	0.014
>NR_110001.1	NR_110001.1 (gene)(LOC101926935)	hsa-miR-143-3p	-21	0.998
20:4818-4841	8mer	0.046
20:5074-5081	8mer	0.028
20:5937-5950	6mer	0.012
20:2845-2859	7mer	0.012
20:5901-5920	6mer	0.006
20:1220-1244	9mer	0.006
>ENST00000442007	ENSG00000229852(RP11-398K22.12)	hsa-miR-143-3p	-21	0.998
6:1028-1052	9mer	0.094
6:407-431	7mer	0.01
6:867-885	6mer	0.006
>TCONS_00027489	XLOC_012981(XLOC_012981)	hsa-miR-143-3p	-21	0.998
19:360-376	7mer	0.049
19:20-33	7mer	0.04
19:2605-2618	7mer	0.014
19:1528-1541	7mer	0.006
>ENST00000604411	ENSG00000270641(TSIX)	hsa-miR-143-3p	-21	0.997
X:34962-34982	8mer	0.02
X:36722-36746	7mer	0.017
X:21990-22009	9mer	0.014
X:34328-34350	7mer	0.01
X:29318-29344	8mer	0.01
X:19340-19359	7mer	0.007
X:26584-26604	8mer+wobble	0.005
X:19933-19952	7mer	0.004
X:11091-11109	7mer	0.004
X:33997-34010	6mer	0.003
X:30477-30498	6mer	0.003
X:31251-31277	7mer	0.002
X:31609-31627	6mer	0.002
X:5515-5523	6mer	0.002
X:735-756	6mer	0.001
X:7224-7249	6mer	0.001
X:32518-32534	6mer	0.001
X:24411-24434	6mer	0.001
X:15685-15705	6mer	0.001
>ENST00000586645	ENSG00000266904(LINC00663)	hsa-miR-10b-5p	-21	0.997
19:176-201	8mer	0.107
>ENST00000427778	ENSG00000239353(RP11-492E3.51)	hsa-miR-10b-5p	-21	0.997
9:36-56	8mer	0.106
>NR_037618.1	NR_037618.1 (gene)(EEF1E1-BLOC1S5)	hsa-miR-10b-5p	-21	0.997
6:2684-2703	8mer	0.054
6:2588-2608	9mer	0.035
6:1728-1745	8mer	0.017
>TCONS_00020261	XLOC_010279(XLOC_010279)	hsa-miR-19a-3p	-21	0.997
12:549-565	8mer	0.105
>ENST00000566864	ENSG00000260923(AC137934.1)	hsa-miR-19a-3p	-21	0.997
16:444-449	7mer	0.049
16:626-640	7mer	0.043
16:451-468	6mer	0.011
>ENST00000450520	ENSG00000233207(RP11-216M21.7)	hsa-miR-10b-5p	-21	0.997
9:744-750	8mer	0.098
9:1664-1691	6mer	0.006
>ENST00000617473	ENSG00000277022(RP3-453C12.15)	hsa-miR-143-3p	-21	0.996
20:714-738	9mer	0.074
20:1737-1761	7mer	0.028
>TCONS_00003870	XLOC_001668(XLOC_001668)	hsa-miR-576-5p	-21	0.996
2:1573-1592	8mer	0.028
2:843-861	6mer	0.014
2:4827-4845	6mer	0.013
2:2569-2588	8mer	0.012
2:4285-4310	6mer	0.01
2:3904-3922	6mer	0.009
2:868-893	6mer	0.009
2:2620-2630	7mer	0.006
>TCONS_00023589	XLOC_011403(XLOC_011403)	hsa-miR-19a-3p	-21	0.996
15:153-172	9mer	0.1
>ENST00000624278	ENSG00000279185(CTA-929C8.9)	hsa-miR-143-3p	-21	0.996
22:70-80	7mer	0.022
22:24785-24809	8mer+wobble	0.012
22:898-912	8mer	0.011
22:1863-1889	7mer	0.007
22:16876-16900	7mer	0.007
22:11900-11915	8mer	0.006
22:11799-11815	8mer	0.005
22:957-976	7mer	0.005
22:22434-22453	7mer	0.005
22:13563-13582	7mer	0.003
22:11776-11795	7mer	0.003
22:21817-21841	7mer	0.003
22:8064-8086	7mer	0.003
22:1114-1134	6mer	0.002
22:1702-1720	6mer	0.002
22:23201-23225	6mer	0.002
22:19328-19343	6mer	0.002
22:8933-8959	6mer	0.001
22:15091-15115	6mer	0.001
>ENST00000566193	ENSG00000260197(RP11-424G14.1)	hsa-miR-143-3p	-21	0.996
Y:1819-1837	9mer	0.083
Y:2086-2112	8mer	0.008
Y:820-843	6mer	0.004
Y:1409-1424	6mer	0.004
>ENST00000426725	ENSG00000234171(RNASEH1-AS1)	hsa-miR-576-5p	-21	0.995
2:769-785	8mer	0.057
2:221-247	9mer	0.031
2:213-233	7mer	0.01
>ENST00000623130	ENSG00000280156(AC006548.28)	hsa-miR-576-5p	-21	0.995
22:62-73	7mer	0.013
22:48532-48557	8mer	0.009
22:4602-4615	8mer	0.008
22:32568-32591	7mer	0.005
22:27668-27685	7mer	0.005
22:69044-69059	8mer	0.005
22:81696-81715	8mer+wobble	0.004
22:35408-35425	7mer	0.004
22:37096-37112	6mer	0.004
22:9252-9260	7mer	0.003
22:53323-53339	7mer	0.003
22:65892-65898	7mer	0.003
22:59794-59816	7mer	0.003
22:72452-72470	8mer	0.002
22:30598-30624	6mer	0.002
22:64522-64529	6mer	0.002
22:72690-72698	6mer	0.002
22:56447-56473	6mer	0.002
22:28505-28520	6mer	0.002
22:47249-47275	7mer	0.002
22:40183-40206	6mer	0.002
22:43855-43873	7mer	0.002
22:8292-8304	6mer	0.001
22:26154-26161	6mer	0.001
22:39214-39232	6mer	0.001
22:42605-42631	6mer	0.001
22:31666-31678	6mer	0.001
22:40113-40129	6mer	0.001
22:51720-51739	6mer	0.001
22:73044-73058	6mer	0.001
22:62315-62337	6mer	0.001
>TCONS_00024637	XLOC_011929(XLOC_011929)	hsa-miR-143-3p	-21	0.995
16:35-53	8mer	0.097
>ENST00000615020	ENSG00000203334(RP11-25I9.3)	hsa-miR-19a-3p	-21	0.995
11:1917-1938	9mer	0.096
>ENST00000596778	ENSG00000269504(AC003973.4)	hsa-miR-143-3p	-21	0.995
19:28-44	7mer	0.061
19:197-220	6mer	0.014
19:516-537	6mer	0.012
19:144-165	6mer	0.009
>ENST00000366160	ENSG00000203334(RP11-25I9.3)	hsa-miR-19a-3p	-21	0.994
11:1914-1935	9mer	0.096
>ENST00000562802	ENSG00000261216(RP11-166B2.5)	hsa-miR-143-3p	-21	0.994
16:10-33	9mer	0.095
>ENST00000457658	ENSG00000233864(TTTY15)	hsa-miR-10b-5p	-21	0.994
Y:484-501	8mer	0.094
>ENST00000602672	ENSG00000269998(RP11-272L13.3)	hsa-miR-576-5p	-21	0.994
1:236-246	8mer	0.094
>ENST00000599273	ENSG00000226995(LINC00658)	hsa-miR-19a-3p	-21	0.994
20:48-65	8mer	0.094
>ENST00000623980	ENSG00000279110(CTA-243E7.1)	hsa-miR-143-3p	-21	0.994
22:525-545	8mer	0.027
22:4242-4264	9mer	0.015
22:614-638	7mer	0.014
22:11961-11985	7mer	0.009
22:8080-8096	7mer	0.008
22:863-890	8mer	0.005
22:4724-4740	8mer	0.004
22:5257-5283	7mer	0.003
22:9123-9148	6mer	0.002
22:3487-3508	6mer	0.002
22:10817-10837	6mer	0.002
22:2430-2439	6mer	0.001
22:9109-9135	6mer	0.001
>ENST00000500949	ENSG00000247556(OIP5-AS1)	hsa-miR-143-3p	-21	0.993
15:279-303	9mer	0.083
15:514-532	6mer	0.003
15:1010-1023	6mer	0.002
15:1926-1944	6mer	0.002
15:4598-4621	6mer	0.002
15:7567-7591	6mer	0.001
>ENST00000623130	ENSG00000280156(AC006548.28)	hsa-miR-143-3p	-21	0.993
22:20201-20227	8mer	0.009
22:19392-19410	8mer	0.006
22:16974-16997	7mer	0.006
22:47262-47274	7mer	0.005
22:1449-1466	7mer	0.004
22:52087-52103	9mer	0.003
22:59894-59906	8mer	0.003
22:3739-3758	7mer	0.003
22:83221-83238	7mer	0.003
22:14740-14761	6mer	0.003
22:2875-2899	7mer	0.003
22:8204-8220	7mer	0.003
22:22381-22394	7mer	0.002
22:71163-71179	6mer	0.002
22:65950-65972	6mer	0.002
22:50457-50479	7mer	0.002
22:76552-76575	6mer	0.002
22:69989-70006	6mer	0.002
22:68258-68267	6mer	0.002
22:55210-55226	6mer	0.002
22:9867-9887	6mer	0.002
22:67883-67900	6mer	0.002
22:48723-48740	6mer	0.002
22:59535-59547	6mer	0.002
22:31787-31800	6mer	0.002
22:10288-10313	6mer	0.001
22:18114-18127	6mer	0.001
22:6788-6814	6mer	0.001
22:36996-37019	6mer	0.001
22:68122-68136	6mer	0.001
22:80812-80824	6mer	0.001
22:72448-72465	6mer	0.001
22:79486-79505	6mer	0.001
22:34164-34182	6mer	0.001
22:74264-74275	6mer	0.001
22:30369-30388	6mer	0.001
22:24719-24732	6mer	0.001
22:35576-35598	6mer	0.001
22:74414-74434	6mer	0.001
22:42826-42848	6mer	0.001
22:21058-21077	6mer	0.001
22:83204-83222	6mer	0.001
22:72192-72216	6mer	0.001
>ENST00000574724	ENSG00000228157(AC007952.5)	hsa-miR-10b-5p	-21	0.993
17:1869-1875	8mer	0.057
17:18-30	7mer	0.014
17:450-473	7mer	0.011
17:1493-1504	7mer	0.01
>NR_026757.1	NR_026757.1 (gene)(OIP5-AS1)	hsa-miR-143-3p	-21	0.993
15:281-305	9mer	0.086
15:516-534	6mer	0.003
15:1012-1025	6mer	0.003
>ENST00000545535	ENSG00000255998(RP11-407A16.7)	hsa-miR-143-3p	-21	0.993
12:293-310	8mer	0.077
12:30-46	7mer	0.015
>ENST00000606629	ENSG00000272129(RP11-250B2.6)	hsa-miR-143-3p	-21	0.993
6:1425-1433	9mer	0.079
6:568-593	7mer	0.012
>TCONS_00010980	XLOC_004913(XLOC_004913)	hsa-miR-10b-5p	-21	0.993
5:289-307	9mer	0.091
>ENST00000436042	ENSG00000225488(RP11-760D2.1)	hsa-miR-576-5p	-21	0.993
7:53-60	8mer	0.091
>ENST00000562284	ENSG00000260918(RP11-731J8.2)	hsa-miR-10b-5p	-21	0.993
4:39-60	8mer	0.049
4:3569-3589	9mer	0.041
4:3125-3150	6mer	0.002
>NR_037650.1	NR_037650.1 (gene)(ARL2-SNX15)	hsa-miR-143-3p	-21	0.993
11:748-761	9mer	0.082
11:208-228	6mer	0.009
>ENST00000588495	ENSG00000267107(PCAT19)	hsa-miR-143-3p	-21	0.992
19:66-92	7mer	0.051
19:62-88	7mer	0.029
19:1996-2010	8mer	0.007
19:2091-2107	6mer	0.004
>ENST00000569037	ENSG00000260135(RP11-212I21.2)	hsa-miR-143-3p	-21	0.992
16:30-43	9mer	0.09
>ENST00000511603	ENSG00000249892(RP11-525J21.1)	hsa-miR-143-3p	-21	0.992
4:14-37	9mer	0.084
4:580-597	6mer	0.006
>TCONS_00006346	XLOC_002967(XLOC_002967)	hsa-miR-143-3p	-21	0.992
3:351-376	9mer	0.055
3:31-53	7mer	0.035
>ENST00000414038	ENSG00000231426(RP5-899B16.1)	hsa-miR-143-3p	-21	0.992
6:525-532	9mer	0.084
6:216-239	6mer	0.006
>ENST00000539391	ENSG00000256596(RP11-522N14.2)	hsa-miR-19a-3p	-21	0.992
12:1404-1421	9mer	0.045
12:1951-1965	7mer	0.045
>ENST00000540774	ENSG00000214043(RP5-944M2.3)	hsa-miR-143-3p	-21	0.992
12:56-79	8mer	0.052
12:408-421	9mer	0.029
12:940-959	7mer	0.008
>ENST00000438436	ENSG00000234171(RNASEH1-AS1)	hsa-miR-576-5p	-21	0.992
2:1137-1153	8mer	0.054
2:307-333	9mer	0.026
2:299-319	7mer	0.009
>ENST00000624945	ENSG00000279159(MIR6818)	hsa-miR-19a-3p	-21	0.991
22:43960-43974	9mer	0.017
22:12739-12756	9mer	0.014
22:37626-37637	7mer	0.011
22:22952-22969	7mer	0.007
22:48607-48629	6mer	0.006
22:41491-41514	7mer	0.005
22:19537-19549	7mer	0.005
22:9004-9029	7mer	0.003
22:26112-26136	6mer	0.002
22:46054-46073	6mer	0.002
22:7766-7792	7mer	0.002
22:28479-28496	6mer	0.002
22:26546-26550	6mer	0.002
22:30154-30175	6mer	0.002
22:48405-48417	6mer	0.001
22:5480-5498	6mer	0.001
22:13674-13678	6mer	0.001
22:8408-8431	6mer	0.001
22:39072-39097	6mer	0.001
22:39187-39191	6mer	0.001
22:6584-6611	6mer	0.001
22:37534-37549	6mer	0.001
22:12711-12735	6mer	0
>ENST00000422822	ENSG00000224116(INHBA-AS1)	hsa-miR-143-3p	-21	0.991
7:2274-2298	9mer	0.072
7:1928-1949	6mer	0.007
7:498-507	6mer	0.005
7:2108-2131	6mer	0.004
>ENST00000605738	ENSG00000270829(AC015849.12)	hsa-miR-143-3p	-21	0.991
17:323-346	8mer	0.088
>ENST00000422473	ENSG00000233393(AP000688.29)	hsa-miR-10b-5p	-21	0.991
21:777-796	8mer	0.088
>TCONS_00009477	XLOC_004501(XLOC_004501)	hsa-miR-10b-5p	-21	0.991
5:360-369	9mer	0.074
5:1259-1281	8mer	0.008
5:121-144	6mer	0.005
>ENST00000623130	ENSG00000280156(AC006548.28)	hsa-miR-10b-5p	-21	0.99
22:100-117	6mer	0.007
22:15148-15153	7mer	0.005
22:24212-24236	7mer	0.004
22:5655-5680	7mer	0.004
22:23173-23189	7mer	0.003
22:62046-62066	7mer	0.003
22:58113-58138	7mer	0.003
22:83870-83878	6mer	0.003
22:61622-61634	7mer	0.002
22:11104-11109	7mer	0.002
22:63719-63741	6mer	0.002
22:40450-40468	7mer	0.002
22:38276-38289	7mer	0.002
22:18833-18854	6mer	0.002
22:73230-73247	6mer	0.002
22:44039-44061	6mer	0.002
22:57694-57711	7mer	0.002
22:23697-23717	7mer	0.002
22:61382-61403	7mer	0.002
22:69123-69127	6mer	0.002
22:43291-43313	6mer	0.001
22:5379-5397	6mer	0.001
22:30814-30833	6mer	0.001
22:53048-53070	6mer	0.001
22:83266-83287	6mer	0.001
22:23995-24021	6mer	0.001
22:7308-7334	6mer	0.001
22:81772-81785	7mer	0.001
22:81877-81894	6mer	0.001
22:16160-16184	6mer	0.001
22:22853-22862	6mer	0.001
22:77108-77132	6mer	0.001
22:17705-17731	6mer	0.001
22:13193-13207	6mer	0.001
22:20088-20111	6mer	0.001
22:80168-80185	6mer	0.001
22:16013-16039	6mer	0.001
22:34934-34953	6mer	0.001
22:32616-32638	6mer	0.001
22:59556-59571	6mer	0.001
22:58364-58383	6mer	0.001
22:60561-60579	6mer	0.001
22:8595-8621	6mer	0.001
22:39749-39774	6mer	0.001
22:6183-6205	6mer	0.001
22:33415-33438	6mer	0.001
22:23597-23609	6mer	0.001
22:75721-75742	6mer	0.001
22:52044-52062	6mer	0.001
22:34858-34877	6mer	0
>ENST00000583962	ENSG00000233098(RP11-344E13.3)	hsa-miR-143-3p	-21	0.99
17:3144-3164	9mer	0.071
17:534-547	8mer	0.015
>NR_027430.1	NR_027430.1 (gene)(TMEM254-AS1)	hsa-miR-19a-3p	-21	0.99
10:407-428	8mer	0.039
10:285-306	8mer	0.02
10:3020-3044	9mer	0.016
10:1993-2013	7mer	0.005
10:3525-3548	6mer	0.003
10:1161-1181	7mer	0.003
10:1798-1819	6mer	0.001
>ENST00000545767	ENSG00000214043(RP5-944M2.3)	hsa-miR-143-3p	-21	0.99
12:177-200	8mer	0.055
12:529-542	9mer	0.023
12:1061-1080	7mer	0.007
>ENST00000417071	ENSG00000233864(TTTY15)	hsa-miR-10b-5p	-21	0.99
Y:281-298	8mer	0.085
>TCONS_00017185	XLOC_007998(XLOC_007998)	hsa-miR-10b-5p	-21	0.99
X:160-177	8mer	0.071
X:58-79	6mer	0.014
>TCONS_00010966	XLOC_004901(XLOC_004901)	hsa-miR-143-3p	-21	0.99
5:1070-1094	9mer	0.08
5:850-864	6mer	0.005
>NR_001545.2	NR_001545.2 (gene)(TTTY15)	hsa-miR-10b-5p	-21	0.99
Y:451-468	8mer	0.076
Y:4323-4343	6mer	0.009
>ENST00000624945	ENSG00000279159(MIR6818)	hsa-miR-143-3p	-21	0.989
22:797-821	7mer	0.012
22:7732-7757	7mer	0.007
22:46547-46569	8mer	0.005
22:4876-4895	7mer	0.005
22:44864-44882	7mer	0.005
22:16794-16802	7mer	0.005
22:24382-24394	7mer	0.004
22:32432-32452	7mer	0.003
22:19255-19266	7mer	0.003
22:45993-46017	6mer	0.003
22:42080-42099	7mer	0.002
22:25766-25785	7mer	0.002
22:11507-11516	6mer	0.002
22:22769-22783	6mer	0.002
22:29781-29801	6mer	0.002
22:18738-18755	6mer	0.002
22:10466-10484	6mer	0.002
22:40401-40414	6mer	0.002
22:36293-36316	6mer	0.002
22:7977-7990	6mer	0.002
22:32599-32622	6mer	0.002
22:40847-40863	6mer	0.002
22:13470-13494	6mer	0.001
22:20436-20459	6mer	0.001
22:23824-23848	6mer	0.001
22:17960-17973	6mer	0.001
22:7323-7342	6mer	0.001
22:10830-10845	6mer	0.001
22:7207-7219	6mer	0.001
22:19643-19662	6mer	0.001
22:40204-40227	6mer	0.001
22:11234-11253	6mer	0.001
22:2821-2845	6mer	0
>ENST00000597346	ENSG00000269821(KCNQ1OT1)	hsa-miR-19a-3p	-21	0.989
11:7941-7954	7mer	0.007
11:78892-78919	7mer	0.005
11:80858-80880	8mer	0.005
11:17744-17771	7mer	0.005
11:55156-55179	7mer	0.004
11:46569-46584	7mer	0.003
11:16330-16344	7mer	0.003
11:280-299	6mer	0.003
11:342-361	6mer	0.002
11:1141-1158	6mer	0.002
11:65458-65472	7mer	0.002
11:84327-84343	7mer	0.002
11:8506-8523	6mer	0.002
11:20293-20303	6mer	0.002
11:26317-26342	6mer	0.002
11:51608-51625	6mer	0.002
11:67037-67063	6mer	0.002
11:62482-62505	6mer	0.002
11:82284-82300	6mer	0.002
11:30694-30707	6mer	0.002
11:68573-68598	6mer	0.002
11:59862-59874	6mer	0.002
11:70790-70804	6mer	0.001
11:3965-3991	6mer	0.001
11:57555-57570	6mer	0.001
11:67768-67778	6mer	0.001
11:78434-78455	6mer	0.001
11:4641-4652	6mer	0.001
11:76340-76364	6mer	0.001
11:6017-6025	6mer	0.001
11:63086-63108	6mer	0.001
11:87015-87036	6mer	0.001
11:57161-57180	6mer	0.001
11:74672-74696	6mer	0.001
11:77135-77159	6mer	0.001
11:59597-59618	6mer	0.001
11:43096-43117	6mer	0.001
11:54655-54681	6mer	0.001
11:48671-48691	6mer	0.001
11:15082-15102	6mer	0.001
11:59524-59538	6mer	0.001
11:82792-82814	6mer	0.001
11:74646-74672	6mer	0
>ENST00000557660	ENSG00000257621(FLJ31306)	hsa-miR-143-3p	-21	0.989
14:159-177	9mer	0.075
14:320-344	7mer	0.008
14:2155-2178	6mer	0.002
>NR_027431.2	NR_027431.2 (gene)(TMEM254-AS1)	hsa-miR-19a-3p	-21	0.989
10:407-428	8mer	0.039
10:285-306	8mer	0.018
10:3020-3044	9mer	0.016
10:1993-2013	7mer	0.005
10:3499-3522	6mer	0.003
10:1161-1181	7mer	0.003
10:1798-1819	6mer	0.001
>ENST00000445646	ENSG00000229556(RP11-363G2.4)	hsa-miR-19a-3p	-21	0.989
13:815-828	8mer	0.084
>ENST00000586943	ENSG00000267106(ZNF561-AS1)	hsa-miR-143-3p	-21	0.989
19:1837-1861	7mer	0.029
19:1707-1729	7mer	0.026
19:568-582	8mer	0.016
19:2171-2197	6mer	0.013
>TCONS_00017740	XLOC_008878(XLOC_008878)	hsa-miR-576-5p	-21	0.989
10:1104-1113	7mer	0.045
10:262-266	6mer	0.025
10:972-984	6mer	0.013
>ENST00000577309	ENSG00000265043(RP11-728E14.3)	hsa-miR-143-3p	-21	0.989
17:3481-3495	7mer	0.054
17:3199-3217	6mer	0.012
17:847-870	6mer	0.008
17:1532-1551	6mer	0.007
17:1713-1724	8mer	0.003
>ENST00000558945	ENSG00000247556(OIP5-AS1)	hsa-miR-143-3p	-21	0.988
15:472-496	9mer	0.075
15:1203-1216	6mer	0.005
15:707-725	6mer	0.003
>TCONS_00017578	XLOC_008295(XLOC_008295)	hsa-miR-10b-5p	-21	0.988
Y:484-501	8mer	0.074
Y:4356-4376	6mer	0.009
>ENST00000440408	ENSG00000233864(TTTY15)	hsa-miR-10b-5p	-21	0.988
Y:484-501	8mer	0.074
Y:4356-4376	6mer	0.009
>ENST00000515570	ENSG00000249249(AC010226.4)	hsa-miR-143-3p	-21	0.988
5:701-716	8mer	0.082
>ENST00000562349	ENSG00000260115(CTC-420A11.2)	hsa-miR-19a-3p	-21	0.988
16:293-305	9mer	0.082
>TCONS_00026436	XLOC_012784(XLOC_012784)	hsa-miR-143-3p	-21	0.988
18:2163-2181	8mer	0.074
18:900-918	6mer	0.008
>ENST00000550287	ENSG00000258274(RP11-887P2.5)	hsa-miR-19a-3p	-21	0.988
12:227-241	8mer	0.047
12:54-79	8mer	0.036
>ENST00000623130	ENSG00000280156(AC006548.28)	hsa-miR-19a-3p	-21	0.987
22:55088-55115	8mer	0.014
22:78360-78377	8mer	0.011
22:71700-71715	7mer	0.007
22:52859-52873	8mer	0.005
22:29267-29292	7mer	0.004
22:84155-84178	6mer	0.004
22:25996-26018	7mer	0.004
22:41179-41194	7mer	0.003
22:50687-50709	8mer	0.003
22:27199-27224	7mer	0.003
22:34480-34505	6mer	0.002
22:41472-41494	6mer	0.002
22:39449-39475	6mer	0.002
22:47023-47048	6mer	0.002
22:59189-59198	6mer	0.002
22:8172-8188	6mer	0.001
22:51359-51372	6mer	0.001
22:58798-58802	6mer	0.001
22:2591-2615	6mer	0.001
22:42309-42322	6mer	0.001
22:40832-40846	6mer	0.001
22:36383-36403	6mer	0.001
22:24348-24364	6mer	0.001
22:5778-5782	6mer	0.001
22:10824-10850	6mer	0.001
22:61386-61412	6mer	0.001
22:52710-52730	6mer	0.001
22:21739-21762	6mer	0.001
22:58782-58802	6mer	0
>ENST00000609782	ENSG00000232079(AL035610.1)	hsa-miR-19a-3p	-21	0.987
21:115-121	8mer	0.044
21:115-133	8mer	0.038
>ENST00000499624	ENSG00000244879(GABPB1-AS1)	hsa-miR-143-3p	-21	0.987
15:16135-16150	8mer	0.024
15:12829-12853	7mer	0.011
15:9168-9181	8mer	0.008
15:5212-5236	7mer	0.007
15:9010-9031	7mer	0.004
15:15570-15593	6mer	0.003
15:5889-5903	7mer	0.003
15:8167-8181	7mer	0.003
15:6889-6911	6mer	0.002
15:4863-4881	6mer	0.002
15:9714-9737	6mer	0.002
15:2600-2613	6mer	0.002
15:11751-11771	6mer	0.002
15:14391-14414	6mer	0.002
15:6280-6304	6mer	0.001
15:14775-14798	6mer	0.001
15:8338-8353	6mer	0.001
15:7338-7348	6mer	0.001
15:4596-4620	6mer	0.001
15:7413-7433	6mer	0
>TCONS_00002713	XLOC_001583(XLOC_001583)	hsa-miR-19a-3p	-21	0.987
2:979-1003	8mer	0.041
2:808-831	8mer	0.038
2:1364-1386	6mer	0.003
>ENST00000431145	ENSG00000233070(ZFY-AS1)	hsa-miR-143-3p	-21	0.987
Y:73-79	8mer	0.082
>ENST00000602319	ENSG00000231074(HCG18)	hsa-miR-143-3p	-21	0.987
6:195-218	8mer	0.048
6:3257-3268	6mer	0.014
6:682-707	7mer	0.009
6:362-385	6mer	0.005
6:2358-2380	6mer	0.003
6:1276-1299	6mer	0.003
>ENST00000597346	ENSG00000269821(KCNQ1OT1)	hsa-miR-10b-5p	-21	0.987
11:86875-86891	8mer	0.009
11:6928-6951	7mer	0.006
11:37145-37164	7mer	0.005
11:50908-50927	7mer	0.005
11:59478-59499	7mer	0.004
11:17441-17453	7mer	0.003
11:44411-44427	7mer	0.003
11:31157-31177	7mer	0.003
11:60740-60756	7mer	0.003
11:42876-42888	7mer	0.003
11:72406-72431	8mer	0.002
11:5215-5220	6mer	0.002
11:73221-73242	6mer	0.002
11:56180-56206	7mer	0.002
11:19108-19130	6mer	0.002
11:90897-90911	6mer	0.002
11:54940-54961	6mer	0.002
11:38643-38662	6mer	0.002
11:62323-62348	6mer	0.002
11:85404-85429	6mer	0.001
11:54111-54125	6mer	0.001
11:69725-69741	6mer	0.001
11:63698-63714	7mer	0.001
11:52508-52523	6mer	0.001
11:59046-59059	6mer	0.001
11:77872-77892	6mer	0.001
11:56366-56391	6mer	0.001
11:90378-90400	6mer	0.001
11:46080-46098	6mer	0.001
11:87862-87881	6mer	0.001
11:74212-74238	6mer	0.001
11:65313-65337	6mer	0.001
11:84377-84402	6mer	0.001
11:57456-57481	6mer	0.001
11:57590-57616	6mer	0.001
11:50217-50238	6mer	0.001
11:64536-64554	6mer	0.001
11:85020-85042	6mer	0.001
11:20545-20561	6mer	0.001
>TCONS_00024668	XLOC_011952(XLOC_011952)	hsa-miR-143-3p	-21	0.987
16:32-45	9mer	0.081
>ENST00000613749	ENSG00000277701(RP11-734K23.9)	hsa-miR-19a-3p	-21	0.987
2:878-901	8mer	0.04
2:1049-1073	8mer	0.038
2:1434-1456	6mer	0.003
>TCONS_00004677	XLOC_001323(XLOC_001323)	hsa-miR-576-5p	-21	0.986
2:1241-1257	8mer	0.048
2:367-393	9mer	0.024
2:359-379	7mer	0.009
>NR_004382.1	NR_004382.1 (gene)(MESTIT1)	hsa-miR-143-3p	-21	0.986
7:182-195	8mer	0.042
7:609-633	9mer	0.037
7:2252-2268	6mer	0.002
>ENST00000618234	ENSG00000274536(MIR223)	hsa-miR-143-3p	-21	0.986
X:1532-1550	8mer	0.066
X:100-115	6mer	0.005
X:1310-1326	6mer	0.004
X:382-400	7mer	0.004
X:85-101	6mer	0.003
>ENST00000413541	ENSG00000223675(RP11-86H7.6)	hsa-miR-143-3p	-21	0.986
1:1777-1802	9mer	0.051
1:159-167	7mer	0.016
1:279-295	6mer	0.005
1:1555-1577	6mer	0.003
1:934-961	6mer	0.002
1:1010-1022	6mer	0.002
>NR_038277.1	NR_038277.1 (gene)(PRKG1-AS1)	hsa-miR-19a-3p	-21	0.986
10:1770-1792	9mer	0.067
10:230-249	6mer	0.005
10:771-795	6mer	0.005
10:1995-2007	6mer	0.004
>TCONS_00014880	XLOC_006948(XLOC_006948)	hsa-miR-143-3p	-21	0.986
8:24-41	9mer	0.064
8:468-484	7mer	0.012
8:91-107	6mer	0.004
>TCONS_00025662	XLOC_012488(XLOC_012488)	hsa-miR-10b-5p	-21	0.986
17:749-758	8mer	0.045
17:897-914	8mer	0.035
>ENST00000565307	ENSG00000260135(RP11-212I21.2)	hsa-miR-143-3p	-21	0.986
16:229-242	9mer	0.08
>ENST00000514599	ENSG00000250295(RP11-434I12.2)	hsa-miR-143-3p	-21	0.986
8:260-284	9mer	0.075
8:90-117	6mer	0.005
>ENST00000436715	ENSG00000130600(H19)	hsa-miR-19a-3p	-21	0.986
11:42-63	8mer	0.058
11:28-47	8mer	0.022
>ENST00000564021	ENSG00000261018(LL09NC01-254D11.1)	hsa-miR-19a-3p	-21	0.986
9:202-220	8mer	0.054
9:1752-1757	7mer	0.011
9:351-376	7mer	0.008
9:1827-1853	6mer	0.004
9:1563-1583	6mer	0.004
>ENST00000569913	ENSG00000260957(RP11-299H22.7)	hsa-miR-10b-5p	-21	0.986
15:107-129	9mer	0.08
>ENST00000610058	ENSG00000273156(RP11-127B20.2)	hsa-miR-19a-3p	-21	0.985
4:88-112	8mer	0.079
>ENST00000617791	ENSG00000251562(MALAT1)	hsa-miR-576-5p	-21	0.985
11:315-332	8mer	0.06
11:331-353	6mer	0.014
11:193-214	6mer	0.005
>ENST00000577537	ENSG00000233098(RP11-344E13.3)	hsa-miR-143-3p	-21	0.985
17:3519-3539	9mer	0.068
17:909-922	8mer	0.011
>ENST00000435367	ENSG00000224504(RP11-475D12.2)	hsa-miR-10b-5p	-21	0.985
10:2156-2178	8mer	0.054
10:2298-2309	8mer	0.021
10:1331-1344	7mer	0.004
>ENST00000572856	ENSG00000262001(DLGAP1-AS2)	hsa-miR-143-3p	-21	0.985
18:31-49	7mer	0.049
18:2222-2248	7mer	0.028
18:1453-1466	6mer	0.002
>TCONS_00006435	XLOC_003038(XLOC_003038)	hsa-miR-143-3p	-21	0.985
3:645-665	8mer	0.079
>ENST00000621933	ENSG00000274536(MIR223)	hsa-miR-143-3p	-21	0.984
X:1657-1675	8mer	0.064
X:225-240	6mer	0.004
X:1435-1451	6mer	0.004
X:507-525	7mer	0.003
X:208-226	6mer	0.003
>ENST00000604312	ENSG00000270947(AC025811.3)	hsa-miR-19a-3p	-21	0.984
19:119-141	8mer	0.078
>ENST00000597683	ENSG00000268362(CTD-2017D11.1)	hsa-miR-143-3p	-21	0.984
19:667-687	8mer	0.046
19:162-185	6mer	0.014
19:287-304	6mer	0.01
19:346-364	6mer	0.008
>ENST00000594557	ENSG00000268119(CTD-2561J22.5)	hsa-miR-10b-5p	-21	0.984
19:451-476	8mer	0.059
19:1072-1077	7mer	0.015
19:802-810	6mer	0.003
>ENST00000618272	ENSG00000278071(RP11-736N17.10)	hsa-miR-19a-3p	-21	0.984
14:647-667	9mer	0.078
>ENST00000608269	ENSG00000234352(MIR490)	hsa-miR-19a-3p	-21	0.984
7:1434-1452	9mer	0.06
7:1716-1743	7mer	0.013
7:515-535	6mer	0.005
>ENST00000606754	ENSG00000271840(RP1-224A6.9)	hsa-miR-143-3p	-21	0.983
1:708-728	8mer	0.044
1:150-166	8mer	0.034
>ENST00000457856	ENSG00000228549(RP11-108M9.3)	hsa-miR-143-3p	-21	0.983
1:140-159	9mer	0.061
1:396-422	6mer	0.016
>ENST00000432830	ENSG00000232401(LINC00112)	hsa-miR-19a-3p	-21	0.983
21:54-69	8mer	0.077
>ENST00000413304	ENSG00000225884(AC098872.3)	hsa-miR-10b-5p	-21	0.983
2:385-410	9mer	0.077
>TCONS_00019614	XLOC_009414(XLOC_009414)	hsa-miR-143-3p	-21	0.983
11:996-1022	9mer	0.053
11:1327-1344	7mer	0.011
11:87-108	7mer	0.008
11:1310-1329	6mer	0.005
>TCONS_00028072	XLOC_013814(XLOC_013814)	hsa-miR-143-3p	-21	0.983
20:315-333	9mer	0.062
20:1339-1363	7mer	0.009
20:1507-1523	6mer	0.003
20:1163-1185	6mer	0.002
20:1382-1403	6mer	0.001
>NR_038430.1	NR_038430.1 (gene)(RNASEH1-AS1)	hsa-miR-576-5p	-21	0.983
2:1286-1302	8mer	0.049
2:412-438	9mer	0.02
2:404-424	7mer	0.008
>TCONS_00017284	XLOC_008106(XLOC_008106)	hsa-miR-19a-3p	-21	0.983
X:988-1014	7mer	0.03
X:1704-1720	7mer	0.029
X:1511-1537	6mer	0.018
>ENST00000553639	ENSG00000258730(ITPK1-AS1)	hsa-miR-19a-3p	-21	0.982
14:4020-4034	9mer	0.071
14:52-70	6mer	0.004
14:1378-1387	6mer	0.001
>NR_038862.1	NR_038862.1 (gene)(FLJ42102)	hsa-miR-143-3p	-21	0.982
11:7-31	9mer	0.066
11:473-496	6mer	0.003
11:437-448	6mer	0.003
11:1538-1554	6mer	0.002
11:1368-1391	6mer	0.002
11:872-898	6mer	0.002
>ENST00000624243	ENSG00000280065(CTA-796E4.5)	hsa-miR-143-3p	-21	0.982
22:5909-5931	8mer	0.01
22:31600-31622	6mer	0.005
22:20154-20173	7mer	0.005
22:31338-31362	6mer	0.005
22:11558-11574	7mer	0.004
22:12655-12668	7mer	0.003
22:818-844	6mer	0.003
22:14597-14624	7mer	0.003
22:31257-31273	6mer	0.003
22:25825-25843	6mer	0.003
22:30569-30595	6mer	0.003
22:11817-11832	6mer	0.003
22:27003-27030	7mer	0.003
22:15709-15724	6mer	0.002
22:11585-11609	7mer	0.002
22:29774-29792	6mer	0.002
22:17237-17258	6mer	0.002
22:18119-18139	6mer	0.002
22:24770-24797	6mer	0.002
22:14102-14122	6mer	0.002
22:17630-17643	6mer	0.002
22:14610-14628	7mer	0.002
22:4897-4908	6mer	0.001
22:11148-11167	6mer	0.001
22:28113-28135	6mer	0.001
22:20570-20585	6mer	0.001
22:20452-20469	6mer	0.001
22:2543-2563	6mer	0.001
22:24520-24539	6mer	0.001
22:24410-24434	6mer	0.001
>TCONS_00026387	XLOC_012737(XLOC_012737)	hsa-miR-576-5p	-21	0.982
18:229-239	8mer	0.076
>ENST00000502517	ENSG00000167117(LINC00483)	hsa-miR-19a-3p	-21	0.982
17:382-408	9mer	0.073
17:771-787	6mer	0.003
>ENST00000450238	ENSG00000244041(LINC01011)	hsa-miR-19a-3p	-21	0.982
6:858-876	8mer	0.076
>TCONS_00027238	XLOC_013274(XLOC_013274)	hsa-miR-143-3p	-21	0.981
19:573-598	7mer	0.033
19:5188-5204	9mer	0.031
19:271-288	6mer	0.005
19:4704-4726	6mer	0.004
19:4057-4074	6mer	0.002
19:4603-4627	6mer	0.001
>ENST00000604312	ENSG00000270947(AC025811.3)	hsa-miR-576-5p	-21	0.981
19:288-310	8mer	0.075
>TCONS_00017432	XLOC_008014(XLOC_008014)	hsa-miR-143-3p	-21	0.981
X:1052-1072	8mer	0.043
X:418-440	7mer	0.024
X:87-100	6mer	0.008
>TCONS_00028843	XLOC_013931(XLOC_013931)	hsa-miR-10b-5p	-21	0.981
21:1000-1019	8mer	0.075
>ENST00000609396	ENSG00000235979(AC004448.5)	hsa-miR-143-3p	-21	0.981
17:661-684	8mer	0.07
17:484-508	7mer	0.004
>TCONS_00020103	XLOC_009511(XLOC_009511)	hsa-miR-10b-5p	-21	0.981
11:1188-1212	7mer	0.049
11:274-290	6mer	0.016
11:510-526	6mer	0.01
>ENST00000564380	ENSG00000260470(RP11-834C11.11)	hsa-miR-143-3p	-21	0.98
12:235-250	8mer	0.037
12:360-377	8mer	0.023
12:508-513	7mer	0.014
>ENST00000454596	ENSG00000236673(RP11-69I8.2)	hsa-miR-143-3p	-21	0.98
6:2048-2067	7mer	0.045
6:157-173	7mer	0.02
6:385-408	6mer	0.009
>ENST00000563757	ENSG00000260744(RP11-329J18.3)	hsa-miR-576-5p	-21	0.98
16:722-744	7mer	0.042
16:709-729	7mer	0.021
16:161-170	7mer	0.011
>ENST00000569670	ENSG00000261207(LA16c-361A3.3)	hsa-miR-143-3p	-21	0.979
16:24-44	7mer	0.054
16:471-491	7mer	0.02
>ENST00000533232	ENSG00000234899(SOX9-AS1)	hsa-miR-143-3p	-21	0.979
17:214-232	8mer	0.049
17:1146-1163	8mer	0.021
17:665-685	6mer	0.004
>ENST00000420821	ENSG00000224116(INHBA-AS1)	hsa-miR-143-3p	-21	0.979
7:1383-1407	9mer	0.066
7:1037-1058	6mer	0.005
7:1217-1240	6mer	0.003
>NR_037618.1	NR_037618.1 (gene)(EEF1E1-BLOC1S5)	hsa-miR-143-3p	-21	0.979
6:27-42	9mer	0.064
6:726-750	7mer	0.008
6:976-1003	6mer	0.001
>ENST00000411553	ENSG00000228223(HCG11)	hsa-miR-576-5p	-21	0.979
6:802-827	7mer	0.036
6:24-43	6mer	0.016
6:686-703	6mer	0.014
6:1274-1284	6mer	0.007
>ENST00000530418	ENSG00000254661(RP11-222N13.1)	hsa-miR-143-3p	-21	0.979
11:432-446	9mer	0.064
11:327-336	7mer	0.009
>ENST00000564059	ENSG00000261398(RP11-244B22.6)	hsa-miR-19a-3p	-21	0.979
16:1560-1584	8mer	0.073
>TCONS_00021468	XLOC_010290(XLOC_010290)	hsa-miR-576-5p	-21	0.978
13:922-948	8mer	0.073
>TCONS_00025132	XLOC_012339(XLOC_012339)	hsa-miR-143-3p	-21	0.978
17:628-652	9mer	0.068
17:1503-1527	6mer	0.003
17:1033-1048	6mer	0.002
>ENST00000602684	ENSG00000269974(RP11-932O9.10)	hsa-miR-576-5p	-21	0.978
15:617-625	9mer	0.047
15:11-33	6mer	0.026
>ENST00000434547	ENSG00000224418(STK24-AS1)	hsa-miR-10b-5p	-21	0.978
13:1253-1277	9mer	0.073
>ENST00000608335	ENSG00000272983(RP11-508N22.12)	hsa-miR-576-5p	-21	0.977
10:207-228	8mer	0.04
10:1231-1246	7mer	0.008
10:5344-5367	7mer	0.007
10:3654-3678	7mer	0.006
10:5581-5588	6mer	0.006
10:1412-1437	6mer	0.005
>ENST00000561611	ENSG00000261008(AC004158.2)	hsa-miR-10b-5p	-21	0.977
16:226-249	8mer	0.062
16:2074-2095	7mer	0.007
16:585-604	6mer	0.002
>ENST00000600405	ENSG00000205786(LINC01531)	hsa-miR-19a-3p	-21	0.977
19:643-653	8mer	0.072
>ENST00000413833	ENSG00000236834(LINC00421)	hsa-miR-576-5p	-21	0.977
13:922-948	8mer	0.072
>TCONS_00025497	XLOC_012312(XLOC_012312)	hsa-miR-143-3p	-21	0.977
17:442-467	8mer	0.072
>ENST00000554181	ENSG00000259061(RP11-736P16.1)	hsa-miR-143-3p	-21	0.976
14:302-319	9mer	0.071
>ENST00000569334	ENSG00000259849(VENTXP1)	hsa-miR-10b-5p	-21	0.976
X:2161-2169	9mer	0.069
X:1182-1203	6mer	0.002
>ENST00000572608	ENSG00000263305(AP005530.2)	hsa-miR-576-5p	-21	0.976
18:179-189	8mer	0.071
>ENST00000549788	ENSG00000257830(RP11-845M18.7)	hsa-miR-143-3p	-21	0.976
12:209-235	8mer	0.068
12:497-519	6mer	0.003
>ENST00000434944	ENSG00000225511(LINC00475)	hsa-miR-10b-5p	-21	0.976
9:620-644	7mer	0.042
9:566-587	7mer	0.029
>TCONS_00010104	XLOC_004573(XLOC_004573)	hsa-miR-10b-5p	-21	0.976
5:989-1012	7mer	0.071
>ENST00000458178	ENSG00000224086(LL22NC03-86G7.1)	hsa-miR-10b-5p	-21	0.976
22:16623-16645	9mer	0.023
22:29367-29381	7mer	0.004
22:36785-36799	7mer	0.004
22:26289-26309	7mer	0.004
22:14410-14427	7mer	0.003
22:17306-17330	7mer	0.003
22:26113-26139	7mer	0.002
22:24429-24448	7mer	0.002
22:19847-19858	6mer	0.002
22:26427-26451	7mer	0.002
22:28901-28915	6mer	0.002
22:33051-33065	6mer	0.001
22:18550-18573	6mer	0.001
22:23447-23466	6mer	0.001
22:2954-2977	6mer	0.001
22:22836-22850	6mer	0.001
22:34549-34564	6mer	0.001
22:30276-30299	6mer	0.001
22:20678-20692	6mer	0.001
22:9450-9463	6mer	0.001
22:10275-10290	6mer	0.001
22:35759-35780	6mer	0.001
22:31358-31374	6mer	0.001
22:34568-34591	6mer	0.001
22:17044-17070	6mer	0.001
22:31633-31647	6mer	0.001
22:7339-7357	6mer	0.001
22:12252-12277	6mer	0.001
22:5633-5655	6mer	0.001
22:28250-28270	6mer	0.001
22:17087-17100	6mer	0
22:18598-18614	6mer	0
>ENST00000433310	ENSG00000232855(AF131217.1)	hsa-miR-19a-3p	-21	0.976
21:1046-1066	9mer	0.067
21:772-797	6mer	0.004
>ENST00000397346	ENSG00000214043(RP5-944M2.3)	hsa-miR-143-3p	-21	0.976
12:222-245	8mer	0.048
12:574-587	9mer	0.018
12:1517-1536	7mer	0.005
>NR_037847.1	NR_037847.1 (gene)(LOC100506730)	hsa-miR-19a-3p	-21	0.976
1:1424-1443	8mer	0.042
1:2100-2105	7mer	0.02
1:1383-1404	7mer	0.008
>TCONS_00020998	XLOC_010262(XLOC_010262)	hsa-miR-143-3p	-21	0.975
12:343-363	9mer	0.055
12:1657-1680	7mer	0.007
12:77-97	6mer	0.006
12:1025-1049	6mer	0.002
>ENST00000428032	ENSG00000228509(AC006460.2)	hsa-miR-143-3p	-21	0.974
2:403-418	9mer	0.05
2:38-52	7mer	0.02
>ENST00000444985	ENSG00000234229(LINC01505)	hsa-miR-576-5p	-21	0.974
9:257-283	8mer	0.063
9:650-668	6mer	0.007
>ENST00000563759	ENSG00000260868(RP11-394I13.1)	hsa-miR-19a-3p	-21	0.974
2:21-37	8mer	0.031
2:57-76	7mer	0.031
2:321-333	6mer	0.004
2:1147-1173	6mer	0.002
2:995-1006	6mer	0.002
>ENST00000590154	ENSG00000240240(RP11-146D12.2)	hsa-miR-576-5p	-21	0.974
9:672-692	8mer	0.052
9:84-101	6mer	0.018
>ENST00000551280	ENSG00000257912(RP11-248E9.5)	hsa-miR-576-5p	-21	0.974
12:718-743	8mer	0.07
>TCONS_00016038	XLOC_007433(XLOC_007433)	hsa-miR-19a-3p	-21	0.973
9:1052-1078	8mer	0.07
>ENST00000598952	ENSG00000269296(AC005614.3)	hsa-miR-576-5p	-21	0.973
19:3333-3342	8mer	0.038
19:2075-2097	8mer	0.016
19:2309-2328	8mer	0.009
19:1342-1367	7mer	0.006
>ENST00000593060	ENSG00000267265(CTC-550B14.7)	hsa-miR-143-3p	-21	0.973
19:669-693	9mer	0.069
>ENST00000449680	ENSG00000232995(RGS5)	hsa-miR-143-3p	-21	0.973
1:115-140	8mer	0.067
1:728-750	6mer	0.002
>NR_109986.1	NR_109986.1 (gene)(LOC101928882)	hsa-miR-19a-3p	-21	0.973
3:377-389	9mer	0.069
>ENST00000608183	ENSG00000228918(LINC01344)	hsa-miR-143-3p	-21	0.973
1:2603-2616	9mer	0.059
1:2224-2251	7mer	0.008
1:1985-2006	6mer	0.002
>ENST00000512200	ENSG00000250508(RP11-757G1.6)	hsa-miR-576-5p	-21	0.973
11:12-33	7mer	0.038
11:2357-2382	6mer	0.013
11:2511-2516	6mer	0.011
11:1865-1879	6mer	0.007
>TCONS_00019182	XLOC_009017(XLOC_009017)	hsa-miR-19a-3p	-21	0.973
11:1292-1304	6mer	0.008
11:1168-1182	6mer	0.007
11:1112-1123	6mer	0.007
11:73-84	6mer	0.005
11:24-35	6mer	0.004
11:1332-1344	6mer	0.004
11:153-163	6mer	0.004
11:209-220	6mer	0.003
11:921-925	6mer	0.003
11:357-368	6mer	0.003
11:237-248	6mer	0.003
11:280-294	6mer	0.003
11:394-398	6mer	0.002
11:507-518	6mer	0.002
11:446-459	6mer	0.002
11:960-964	6mer	0.002
11:610-621	6mer	0.002
11:694-704	6mer	0.002
11:789-806	6mer	0.002
11:708-719	6mer	0.001
>ENST00000427213	ENSG00000232995(RGS5)	hsa-miR-143-3p	-21	0.972
1:71-96	8mer	0.069
>NR_040599.1	NR_040599.1 (gene)(LOC100505812)	hsa-miR-143-3p	-21	0.972
19:1914-1931	8mer	0.043
19:1509-1532	7mer	0.02
19:1345-1363	6mer	0.006
>ENST00000602172	ENSG00000268001(CTC-241F20.3)	hsa-miR-143-3p	-21	0.972
19:1914-1931	8mer	0.043
19:1509-1532	7mer	0.02
19:1345-1363	6mer	0.006
>TCONS_00019399	XLOC_009222(XLOC_009222)	hsa-miR-576-5p	-21	0.972
11:5762-5779	7mer	0.051
11:905-924	6mer	0.009
11:1698-1703	6mer	0.009
>TCONS_00018523	XLOC_008830(XLOC_008830)	hsa-miR-576-5p	-21	0.971
10:174-188	8mer	0.03
10:371-380	8mer	0.024
10:422-435	8mer	0.015
[truncated: 161,216 more rows]
