# Supplementary material for: Comprehensive Analysis of Hub Genes Associated With Competing Endogenous RNA Networks in Stroke Using Bioinformatics Analysis
Source: Front Genet. 2022 Jan 12;12:779923. doi: 10.3389/fgene.2021.779923 (PMC8790239; doi:10.3389/fgene.2021.779923)
Supplement: Supplementary file 2 [file DataSheet8.ZIP › Figure 8--raw data/ceRNA_network/miRNA-lncRNA/raw data-more than 0.7 of threshold/2.csv]

#Transcript_ID	Gene_ID(Gene_Name)	Mirna_Name(miRBase_version)	miTG-score
>TCONS_00027716	XLOC_013276(XLOC_013276)	hsa-miR-942-5p	(21)	1
19:1279-1295	8mer	0.162
19:1118-1133	8mer	0.132
19:1305-1317	7mer	0.06
19:1143-1162	7mer	0.056
19:1257-1276	7mer	0.055
19:1345-1371	7mer	0.046
19:834-854	7mer	0.04
19:908-925	7mer	0.04
19:994-1012	7mer	0.038
19:1061-1078	7mer	0.034
19:1300-1317	8mer	0.027
19:903-922	7mer	0.026
19:747-766	7mer	0.022
19:1270-1289	6mer	0.015
19:1243-1264	6mer	0.014
19:1046-1061	6mer	0.014
19:339-354	8mer	0.013
19:766-786	6mer	0.011
19:295-313	7mer	0.01
19:658-674	7mer	0.009
19:699-714	6mer	0.008
19:387-405	7mer	0.008
19:573-592	7mer	0.008
19:756-772	6mer	0.007
19:633-650	8mer	0.007
19:522-544	8mer	0.007
19:690-705	6mer	0.006
19:358-376	7mer	0.006
19:586-601	7mer	0.005
19:245-258	6mer	0.004
19:533-555	7mer	0.004
19:332-347	6mer	0.003
19:488-506	6mer	0.002
19:545-560	6mer	0.002
>TCONS_00014573	XLOC_006684(XLOC_006684)	hsa-miR-516a-5p	(21)	1
8:65-82	8mer	0.036
8:137-152	8mer	0.033
8:205-222	8mer	0.03
8:2793-2810	8mer	0.027
8:345-362	8mer	0.026
8:415-432	8mer	0.025
8:485-502	8mer	0.024
8:695-712	8mer	0.022
8:555-572	8mer	0.021
8:765-782	8mer	0.019
8:625-642	8mer	0.019
8:2513-2530	8mer	0.019
8:275-292	8mer	0.016
8:2233-2250	8mer	0.015
8:2163-2180	8mer	0.012
8:1115-1132	8mer	0.012
8:2093-2110	8mer	0.012
8:1045-1062	8mer	0.011
8:2933-2949	7mer	0.011
8:2863-2879	7mer	0.01
8:1185-1202	8mer	0.01
8:1255-1272	8mer	0.008
8:1814-1831	8mer	0.008
8:2723-2739	7mer	0.008
8:975-992	8mer	0.008
8:2653-2669	7mer	0.008
8:1604-1621	8mer	0.007
8:2583-2599	7mer	0.007
8:1674-1691	8mer	0.007
8:1535-1552	8mer	0.007
8:2303-2319	7mer	0.005
8:2443-2459	7mer	0.005
8:835-851	7mer	0.005
8:2373-2389	7mer	0.005
8:2023-2039	7mer	0.004
8:905-921	7mer	0.004
8:1884-1900	7mer	0.003
8:1744-1760	7mer	0.002
8:1325-1341	7mer	0.002
8:1395-1411	7mer	0.002
8:1465-1481	7mer	0.002
>ENST00000623644	ENSG00000279978(chr22-38_28785274-29006793.1)	hsa-miR-942-5p	(21)	1
22:72749-72774	8mer	0.021
22:60748-60768	8mer	0.016
22:26795-26816	8mer	0.012
22:208311-208333	9mer	0.01
22:155034-155050	8mer	0.01
22:35468-35492	8mer	0.009
22:28729-28747	9mer	0.009
22:264381-264399	8mer	0.009
22:211344-211368	8mer	0.009
22:128979-129005	8mer	0.008
22:51059-51077	8mer	0.008
22:180292-180316	8mer	0.007
22:11090-11109	8mer	0.007
22:116021-116037	8mer	0.007
22:88476-88500	8mer	0.007
22:209038-209058	8mer+wobble	0.006
22:243587-243600	8mer	0.006
22:153680-153695	7mer	0.006
22:64401-64427	7mer	0.006
22:116539-116554	8mer	0.006
22:22257-22279	7mer	0.006
22:120324-120335	7mer	0.006
22:57937-57953	8mer	0.005
22:29667-29690	8mer	0.005
22:225334-225352	7mer	0.005
22:62563-62579	8mer	0.004
22:1716-1742	8mer	0.004
22:184771-184797	7mer	0.004
22:117436-117455	7mer	0.004
22:189751-189773	9mer	0.004
22:49791-49810	7mer	0.004
22:10894-10911	7mer	0.004
22:57076-57093	7mer	0.004
22:87355-87367	8mer	0.004
22:234141-234167	9mer	0.004
22:88123-88137	8mer	0.004
22:206798-206815	7mer	0.004
22:34856-34878	7mer	0.004
22:186605-186625	8mer	0.004
22:211834-211858	6mer	0.004
22:139517-139542	7mer	0.003
22:102726-102744	7mer	0.003
22:179477-179502	7mer	0.003
22:208149-208169	8mer	0.003
22:266012-266037	8mer+wobble	0.003
22:205280-205295	7mer	0.003
22:70774-70782	7mer	0.003
22:39797-39812	7mer	0.003
22:103855-103877	9mer	0.003
22:242007-242025	7mer	0.003
22:16739-16759	7mer	0.003
22:98202-98218	7mer	0.003
22:254412-254430	7mer	0.003
22:94409-94426	7mer	0.003
22:84533-84551	8mer+wobble	0.003
22:199292-199316	6mer	0.002
22:144320-144331	7mer	0.002
22:2614-2630	7mer	0.002
22:220672-220687	8mer	0.002
22:580-604	6mer	0.002
22:78505-78509	6mer	0.002
22:45850-45868	6mer	0.002
22:61104-61115	6mer	0.002
22:172134-172153	6mer	0.002
22:251811-251831	6mer	0.002
22:180837-180857	8mer	0.002
22:180082-180107	7mer	0.002
22:170748-170758	6mer	0.002
22:116646-116667	6mer	0.002
22:172427-172453	6mer	0.002
22:87942-87966	6mer	0.002
22:234094-234116	7mer	0.002
22:26290-26308	6mer	0.002
22:16460-16479	6mer	0.002
22:148274-148300	6mer	0.002
22:262056-262070	6mer	0.002
22:199731-199747	6mer	0.002
22:109306-109332	6mer	0.002
22:186100-186119	8mer+wobble	0.002
22:93448-93470	7mer	0.002
22:106122-106134	6mer	0.002
22:161958-161983	7mer	0.002
22:192891-192905	6mer	0.002
22:230360-230371	6mer	0.002
22:163284-163303	6mer	0.002
22:242800-242826	6mer	0.002
22:175341-175363	6mer	0.002
22:180796-180812	6mer	0.002
22:254635-254652	6mer	0.002
22:100511-100531	7mer	0.002
22:78682-78691	6mer	0.002
22:193206-193229	6mer	0.002
22:135923-135946	6mer	0.002
22:214152-214172	8mer+wobble	0.002
22:250510-250530	6mer	0.002
22:1248-1268	6mer	0.002
22:163051-163076	6mer	0.002
22:204414-204432	6mer	0.002
22:249139-249158	6mer	0.002
22:115684-115698	6mer	0.002
22:17561-17585	6mer	0.002
22:193604-193622	6mer	0.002
22:182140-182163	6mer	0.001
22:29837-29853	6mer	0.001
22:65226-65241	6mer	0.001
22:33046-33068	8mer+wobble	0.001
22:40655-40670	6mer	0.001
22:59530-59543	7mer	0.001
22:170528-170545	6mer	0.001
22:125405-125430	6mer	0.001
22:183696-183720	6mer	0.001
22:190383-190405	6mer	0.001
22:130407-130428	6mer	0.001
22:168857-168878	6mer	0.001
22:39620-39643	6mer	0.001
22:262931-262949	6mer	0.001
22:166122-166142	6mer	0.001
22:99539-99557	6mer	0.001
22:214952-214978	6mer	0.001
22:230021-230043	6mer	0.001
22:172206-172231	6mer	0.001
22:105242-105262	6mer	0.001
22:230631-230647	6mer	0.001
22:88302-88326	6mer	0.001
22:175553-175571	6mer	0.001
22:93296-93319	6mer	0.001
22:113748-113769	6mer	0.001
22:62773-62789	6mer	0.001
22:76743-76770	6mer	0.001
22:62429-62455	6mer	0.001
22:66561-66574	6mer	0.001
22:39394-39415	6mer	0.001
22:103258-103274	6mer	0.001
22:63350-63372	6mer	0.001
22:233561-233584	7mer	0.001
22:1961-1984	6mer	0.001
22:212840-212860	6mer	0.001
22:154606-154625	6mer	0.001
22:235822-235840	6mer	0.001
22:140873-140891	6mer	0.001
22:33734-33760	6mer	0.001
22:126968-126986	6mer	0.001
22:154713-154738	6mer	0.001
22:226934-226952	8mer+wobble	0.001
22:200513-200536	6mer	0.001
22:179640-179661	6mer	0.001
22:161613-161635	6mer	0.001
22:87959-87975	7mer	0.001
22:174846-174863	6mer	0.001
22:48342-48352	6mer	0.001
22:39910-39930	6mer	0.001
22:35538-35562	6mer	0.001
22:99023-99040	6mer	0.001
22:21901-21914	6mer	0.001
22:206288-206307	6mer	0.001
22:79136-79162	6mer	0.001
22:227570-227591	6mer	0.001
22:96333-96348	6mer	0.001
22:109006-109028	8mer+wobble	0.001
22:180559-180575	6mer	0.001
22:88390-88410	7mer	0.001
22:76399-76417	6mer	0.001
22:171824-171835	6mer	0.001
22:31313-31328	6mer	0.001
22:34168-34185	6mer	0.001
22:225018-225043	6mer	0.001
22:147561-147584	6mer	0.001
22:75302-75320	6mer	0.001
22:74250-74270	6mer	0.001
22:257530-257549	6mer	0.001
22:209623-209642	6mer	0.001
22:84683-84708	6mer	0.001
22:100438-100458	8mer+wobble	0.001
22:215097-215116	6mer	0.001
22:242814-242834	7mer	0.001
22:234863-234884	8mer+wobble	0.001
22:227927-227951	6mer	0.001
22:79263-79274	6mer	0.001
22:215394-215409	6mer	0.001
22:73942-73959	6mer	0.001
22:175368-175390	6mer	0.001
22:183422-183443	6mer	0.001
22:162050-162065	6mer	0.001
22:103365-103388	6mer	0.001
22:109416-109437	8mer+wobble	0.001
22:213682-213708	6mer	0.001
22:93405-93418	6mer	0.001
22:239828-239848	6mer	0.001
22:93354-93368	6mer	0
22:139542-139557	6mer	0
22:180134-180149	6mer	0
22:161636-161649	6mer	0
22:189783-189808	6mer	0
>ENST00000623644	ENSG00000279978(chr22-38_28785274-29006793.1)	hsa-miR-181a-2-3p	(21)	1
22:266983-266998	8mer	0.033
22:41955-41969	7mer	0.01
22:99351-99375	8mer	0.009
22:66385-66390	7mer	0.008
22:79621-79637	7mer	0.008
22:167366-167383	8mer	0.006
22:123523-123536	6mer	0.005
22:201171-201188	7mer	0.005
22:114-139	7mer	0.005
22:39469-39489	7mer	0.004
22:15746-15758	8mer	0.004
22:185271-185288	7mer	0.004
22:77000-77026	7mer	0.004
22:176658-176672	7mer	0.004
22:52846-52860	7mer	0.004
22:30216-30240	7mer	0.004
22:149837-149851	6mer	0.004
22:1505-1525	6mer	0.003
22:263573-263590	7mer	0.003
22:204712-204718	8mer	0.003
22:36099-36121	7mer	0.003
22:208958-208976	8mer	0.003
22:56929-56945	6mer	0.003
22:205178-205198	7mer	0.003
22:156302-156314	8mer	0.003
22:195835-195850	7mer	0.003
22:75519-75536	9mer	0.003
22:194160-194185	9mer	0.003
22:186044-186063	7mer	0.003
22:225819-225837	7mer	0.003
22:246007-246029	7mer	0.003
22:132600-132621	7mer	0.002
22:209546-209572	8mer	0.002
22:74463-74481	6mer	0.002
22:181585-181604	6mer	0.002
22:224169-224191	6mer	0.002
22:252561-252577	7mer	0.002
22:254637-254661	6mer	0.002
22:239720-239742	7mer	0.002
22:176063-176080	7mer	0.002
22:177066-177083	7mer	0.002
22:83513-83531	6mer	0.002
22:107342-107356	6mer	0.002
22:169934-169951	7mer	0.002
22:178937-178950	6mer	0.002
22:35305-35329	7mer	0.002
22:24883-24900	7mer	0.002
22:106037-106061	6mer	0.002
22:54812-54825	7mer	0.002
22:141987-142004	7mer	0.002
22:255329-255346	7mer	0.002
22:72679-72699	6mer	0.002
22:134356-134373	7mer	0.002
22:31863-31885	7mer	0.002
22:248752-248768	6mer	0.002
22:243913-243931	6mer	0.002
22:264259-264286	7mer	0.002
22:244566-244583	7mer	0.002
22:15367-15389	7mer	0.002
22:29692-29718	7mer	0.002
22:135447-135474	6mer	0.002
22:20415-20435	6mer	0.002
22:172312-172330	6mer	0.002
22:209763-209780	7mer	0.002
22:133007-133024	7mer	0.002
22:265551-265578	9mer	0.002
22:175859-175875	7mer	0.002
22:86634-86652	7mer	0.002
22:164822-164842	6mer	0.002
22:62942-62961	6mer	0.002
22:90103-90119	6mer	0.002
22:154373-154395	6mer	0.002
22:94824-94841	7mer	0.002
22:261104-261129	6mer	0.001
22:199756-199772	6mer	0.001
22:67527-67543	6mer	0.001
22:36723-36738	6mer	0.001
22:64305-64316	6mer	0.001
22:17999-18023	6mer	0.001
22:93524-93535	6mer	0.001
22:110990-111007	6mer	0.001
22:240529-240551	6mer	0.001
22:257962-257983	6mer	0.001
22:185045-185064	6mer	0.001
22:260163-260185	6mer	0.001
22:59368-59389	6mer	0.001
22:41275-41293	6mer	0.001
22:47379-47393	6mer	0.001
22:86045-86068	6mer	0.001
22:40425-40440	6mer	0.001
22:13990-14009	6mer	0.001
22:3336-3354	6mer	0.001
22:79042-79067	6mer	0.001
22:147184-147208	6mer	0.001
22:133710-133726	6mer	0.001
22:71314-71330	6mer	0.001
22:184831-184848	6mer	0.001
22:266532-266555	6mer	0.001
22:108179-108195	6mer	0.001
22:20982-20995	6mer	0.001
22:213602-213624	7mer	0.001
22:14132-14154	6mer	0.001
22:121426-121438	6mer	0.001
22:136406-136419	6mer	0.001
22:247869-247883	6mer	0.001
22:39679-39693	6mer	0.001
22:261199-261216	7mer	0.001
22:241284-241305	6mer	0.001
22:168360-168386	6mer	0.001
22:137588-137604	6mer	0.001
22:156073-156094	6mer	0.001
22:107140-107147	6mer	0.001
22:32696-32717	6mer	0.001
22:130452-130474	6mer	0.001
22:110662-110681	6mer	0.001
22:103418-103444	6mer	0.001
22:63525-63541	6mer	0.001
22:25269-25292	6mer	0.001
22:179929-179953	6mer	0.001
22:212178-212189	6mer	0.001
22:73565-73580	6mer	0.001
22:102656-102679	7mer	0.001
22:64602-64614	6mer	0.001
22:35646-35672	6mer	0.001
22:110357-110377	6mer	0.001
22:139782-139804	6mer	0.001
22:147761-147783	6mer	0.001
22:173992-174016	6mer	0.001
22:17687-17703	6mer	0.001
22:219005-219021	6mer	0.001
22:14825-14849	6mer	0.001
22:105418-105434	6mer	0.001
22:40715-40735	6mer	0.001
22:177754-177768	6mer	0.001
22:8936-8951	6mer	0.001
22:169393-169409	6mer	0.001
22:69449-69472	6mer	0.001
22:91330-91346	6mer	0.001
22:114819-114836	6mer	0.001
22:90309-90327	6mer	0.001
22:19117-19133	6mer	0.001
22:44931-44950	6mer	0.001
22:183995-184015	6mer	0.001
22:220770-220795	6mer	0.001
22:38946-38965	6mer	0.001
22:234355-234367	6mer	0.001
22:184190-184214	6mer	0.001
22:84144-84160	6mer	0.001
22:112617-112633	6mer	0.001
22:53265-53279	6mer	0.001
22:90639-90655	6mer	0.001
22:43800-43816	6mer	0.001
22:99724-99741	6mer	0.001
22:247033-247049	6mer	0.001
22:222547-222563	6mer	0.001
22:57141-57164	6mer	0.001
22:57980-58003	6mer	0.001
22:64500-64523	6mer	0.001
22:66814-66837	6mer	0.001
22:125108-125120	6mer	0.001
22:233220-233236	6mer	0.001
22:126356-126372	6mer	0.001
22:119471-119494	6mer	0.001
22:119579-119602	6mer	0.001
22:250874-250896	7mer	0.001
22:178509-178533	6mer	0.001
22:70911-70927	6mer	0.001
22:255824-255844	6mer	0.001
22:41542-41564	6mer	0.001
22:156601-156617	6mer	0.001
22:60328-60348	6mer	0.001
22:260282-260304	6mer	0.001
22:258461-258473	6mer	0.001
22:243085-243101	6mer	0.001
22:178632-178648	6mer	0.001
22:164466-164482	6mer	0.001
22:88742-88767	6mer	0.001
22:232227-232248	6mer	0.001
22:118750-118773	6mer	0.001
22:237842-237867	6mer	0.001
22:64436-64452	6mer	0.001
22:73033-73048	6mer	0.001
22:152060-152076	6mer	0.001
22:206712-206730	6mer	0.001
22:63011-63025	6mer	0.001
22:209115-209133	6mer	0.001
22:20510-20528	6mer	0.001
22:240896-240910	6mer	0.001
22:29542-29568	6mer	0.001
22:182739-182757	6mer	0.001
22:250199-250220	6mer	0.001
22:153348-153363	6mer	0.001
22:174415-174438	6mer	0.001
22:156435-156462	6mer	0.001
22:42816-42841	6mer	0.001
22:205306-205329	6mer	0.001
22:167443-167458	6mer	0.001
22:45153-45166	6mer	0.001
22:142695-142718	6mer	0.001
22:40436-40455	6mer	0
22:257817-257839	6mer	0
22:45020-45035	6mer	0
22:209768-209788	6mer	0
22:74543-74563	6mer	0
>ENST00000623644	ENSG00000279978(chr22-38_28785274-29006793.1)	hsa-miR-16-5p	(21)	1
22:76872-76897	8mer	0.016
22:17090-17115	8mer	0.014
22:126675-126697	9mer	0.013
22:42345-42365	9mer	0.01
22:191157-191177	7mer	0.009
22:12761-12775	7mer	0.007
22:120301-120321	7mer	0.007
22:139345-139362	7mer	0.007
22:119550-119575	7mer	0.007
22:55564-55587	7mer	0.007
22:265419-265444	8mer	0.006
22:165243-165260	8mer	0.006
22:261012-261033	7mer	0.006
22:33571-33589	7mer	0.006
22:259728-259745	8mer	0.006
22:35337-35360	7mer	0.005
22:100248-100265	7mer	0.005
22:100173-100187	7mer	0.005
22:258612-258638	7mer	0.005
22:171502-171527	7mer	0.004
22:20145-20165	7mer	0.004
22:83632-83657	7mer	0.004
22:75538-75559	7mer	0.004
22:99422-99435	7mer	0.004
22:66580-66593	7mer	0.004
22:150613-150630	8mer	0.003
22:62810-62834	7mer	0.003
22:124123-124141	7mer	0.003
22:72098-72117	7mer	0.003
22:52974-52992	7mer	0.003
22:204563-204578	7mer	0.003
22:6788-6807	7mer	0.003
22:259255-259271	7mer	0.003
22:117623-117638	6mer	0.003
22:2363-2372	7mer	0.003
22:150603-150627	7mer	0.003
22:195036-195046	8mer	0.003
22:103918-103938	7mer	0.003
22:7452-7463	7mer	0.003
22:120354-120373	7mer	0.002
22:264854-264879	7mer	0.002
22:125477-125495	7mer	0.002
22:123062-123084	7mer	0.002
22:92018-92022	6mer	0.002
22:120101-120121	7mer	0.002
22:179945-179966	7mer	0.002
22:118895-118907	7mer	0.002
22:118224-118250	6mer	0.002
22:231406-231429	7mer	0.002
22:109884-109902	7mer	0.002
22:215547-215569	6mer	0.002
22:39532-39550	6mer	0.002
22:261037-261060	7mer	0.002
22:119709-119730	6mer	0.002
22:34519-34536	6mer	0.002
22:223286-223303	7mer	0.002
22:191484-191507	6mer	0.002
22:7452-7466	8mer	0.002
22:190472-190494	7mer	0.002
22:198843-198861	6mer	0.002
22:128860-128875	6mer	0.002
22:266165-266186	6mer	0.002
22:58428-58438	6mer	0.002
22:256025-256039	8mer	0.002
22:29099-29113	6mer	0.002
22:188213-188235	6mer	0.002
22:25955-25971	6mer	0.002
22:200933-200954	6mer	0.002
22:115861-115882	6mer	0.002
22:74840-74864	6mer	0.002
22:181625-181635	6mer	0.002
22:156108-156120	6mer	0.002
22:211486-211506	6mer	0.002
22:13065-13089	6mer	0.002
22:105165-105183	6mer	0.002
22:12933-12948	6mer	0.002
22:178513-178527	6mer	0.002
22:249217-249234	6mer	0.002
22:197047-197065	6mer	0.002
22:222181-222202	6mer	0.002
22:240817-240829	6mer	0.002
22:130243-130257	6mer	0.002
22:197221-197245	6mer	0.001
22:53770-53791	6mer	0.001
22:192151-192155	6mer	0.001
22:3293-3311	6mer	0.001
22:32067-32079	6mer	0.001
22:68155-68175	6mer	0.001
22:213761-213782	6mer	0.001
22:23945-23972	6mer	0.001
22:76375-76388	6mer	0.001
22:161087-161100	6mer	0.001
22:183314-183333	6mer	0.001
22:263173-263200	6mer	0.001
22:86541-86562	6mer	0.001
22:48156-48178	6mer	0.001
22:207866-207885	6mer	0.001
22:54782-54802	6mer	0.001
22:84249-84265	6mer	0.001
22:40107-40124	6mer	0.001
22:113251-113275	6mer	0.001
22:128589-128605	6mer	0.001
22:42480-42506	6mer	0.001
22:226528-226554	6mer	0.001
22:105578-105595	6mer	0.001
22:143964-143972	6mer	0.001
22:107691-107702	6mer	0.001
22:214236-214258	6mer	0.001
22:246521-246542	6mer	0.001
22:122018-122022	6mer	0.001
22:4867-4889	6mer	0.001
22:83027-83050	6mer	0.001
22:210878-210897	6mer	0.001
22:116267-116293	6mer	0.001
22:132940-132957	6mer	0.001
22:199693-199701	6mer	0.001
22:124543-124561	6mer	0.001
22:146287-146301	6mer	0.001
22:93306-93328	6mer	0.001
22:209914-209934	6mer	0.001
22:61711-61724	6mer	0.001
22:103292-103317	6mer	0.001
22:2363-2374	7mer	0.001
22:199355-199374	6mer	0.001
22:73573-73595	6mer	0.001
22:222729-222741	6mer	0.001
22:104650-104667	6mer	0.001
22:49251-49271	6mer	0.001
22:149319-149338	6mer	0.001
22:236041-236066	6mer	0.001
22:21918-21937	6mer	0.001
22:260015-260030	6mer	0.001
22:234845-234863	6mer	0.001
22:185848-185868	6mer	0.001
22:95137-95161	6mer	0.001
22:72098-72120	7mer	0.001
22:74961-74975	6mer	0.001
22:185860-185873	7mer	0.001
22:125367-125386	6mer	0.001
22:140153-140174	6mer	0.001
22:213414-213432	6mer	0.001
22:242264-242282	6mer	0.001
22:185848-185871	7mer	0.001
22:120425-120436	7mer	0.001
22:12933-12951	7mer	0.001
22:124543-124563	7mer	0.001
22:103918-103940	7mer	0.001
22:256048-256067	6mer	0
22:178519-178538	6mer	0
22:185871-185890	6mer	0
>TCONS_00029194	XLOC_013857(XLOC_013857)	hsa-miR-942-5p	(21)	1
21:140-160	8mer	0.189
21:140-155	8mer	0.162
>ENST00000567484	ENSG00000261478(RP11-429B14.4)	hsa-miR-3143	(21)	1
15:76-91	8mer	0.018
15:462-478	7mer	0.017
15:394-409	8mer	0.017
15:108-123	8mer	0.017
15:428-443	8mer	0.016
15:140-155	8mer	0.016
15:14-29	8mer	0.015
15:172-187	8mer	0.015
15:204-219	8mer	0.015
15:266-281	8mer	0.014
15:44-59	8mer	0.013
15:330-345	8mer	0.013
15:298-313	8mer	0.013
15:362-379	8mer	0.012
15:231-251	8mer	0.012
15:76-98	7mer	0.01
15:14-34	7mer	0.01
15:108-130	7mer	0.009
15:140-162	7mer	0.009
15:172-194	7mer	0.009
15:204-226	7mer	0.008
15:266-288	7mer	0.008
15:428-452	7mer	0.007
15:298-320	7mer	0.007
15:236-256	7mer	0.007
15:330-352	7mer	0.007
15:394-418	7mer	0.007
15:375-384	7mer	0.007
15:44-66	6mer	0.005
>TCONS_00006631	XLOC_003233(XLOC_003233)	hsa-miR-942-5p	(21)	1
3:109-129	8mer	0.131
3:160-184	8mer	0.105
3:168-192	8mer	0.054
3:155-181	7mer	0.032
3:202-227	6mer	0.009
>ENST00000623644	ENSG00000279978(chr22-38_28785274-29006793.1)	hsa-miR-502-3p	(21)	1
22:23004-23029	8mer	0.013
22:243438-243464	8mer	0.009
22:4115-4132	9mer	0.008
22:198983-198998	8mer	0.008
22:24-46	6mer	0.007
22:257490-257517	9mer	0.006
22:162319-162338	7mer	0.006
22:4704-4731	7mer	0.006
22:90185-90208	8mer	0.005
22:123819-123832	6mer	0.005
22:13702-13728	7mer	0.005
22:231767-231789	7mer	0.004
22:44571-44593	8mer	0.004
22:46858-46878	7mer	0.004
22:145660-145678	6mer	0.004
22:31066-31092	7mer	0.004
22:61248-61274	8mer	0.003
22:160750-160772	7mer	0.003
22:13298-13317	7mer	0.003
22:86026-86051	9mer	0.003
22:105825-105844	6mer	0.003
22:7419-7438	6mer	0.003
22:78450-78470	7mer	0.003
22:60937-60953	7mer	0.003
22:30011-30038	7mer	0.003
22:256759-256781	7mer	0.003
22:110133-110156	6mer	0.003
22:225838-225862	7mer	0.003
22:100042-100056	6mer	0.002
22:91155-91181	6mer	0.002
22:172373-172388	6mer	0.002
22:42594-42609	6mer	0.002
22:112188-112209	6mer	0.002
22:55995-56020	7mer	0.002
22:70413-70427	6mer	0.002
22:88019-88039	6mer	0.002
22:146230-146248	7mer	0.002
22:59074-59099	6mer	0.002
22:75690-75706	7mer	0.002
22:245339-245358	6mer	0.002
22:51969-51990	6mer	0.002
22:136940-136965	6mer	0.002
22:119063-119082	8mer	0.002
22:125492-125513	6mer	0.002
22:82938-82949	6mer	0.002
22:73489-73511	7mer	0.002
22:187728-187745	6mer	0.002
22:250880-250900	7mer	0.002
22:226575-226588	6mer	0.002
22:96350-96367	6mer	0.002
22:191324-191334	6mer	0.002
22:48672-48688	6mer	0.002
22:5669-5694	6mer	0.002
22:91847-91869	6mer	0.002
22:86907-86924	6mer	0.002
22:18673-18686	6mer	0.002
22:225403-225424	6mer	0.002
22:178444-178462	6mer	0.002
22:52451-52473	6mer	0.002
22:217189-217210	6mer	0.002
22:88579-88601	7mer	0.002
22:22017-22039	6mer	0.002
22:202561-202577	6mer	0.002
22:86405-86422	6mer	0.002
22:149157-149171	6mer	0.002
22:51470-51485	6mer	0.002
22:133059-133080	6mer	0.002
22:37953-37969	6mer	0.002
22:202391-202415	6mer	0.002
22:31937-31957	6mer	0.002
22:94373-94386	6mer	0.002
22:66578-66599	6mer	0.001
22:234220-234246	6mer	0.001
22:99710-99728	6mer	0.001
22:254128-254154	6mer	0.001
22:89300-89320	6mer	0.001
22:43625-43641	6mer	0.001
22:21827-21850	7mer	0.001
22:198798-198821	6mer	0.001
22:200127-200152	6mer	0.001
22:182000-182025	6mer	0.001
22:64779-64801	6mer	0.001
22:110465-110480	6mer	0.001
22:243606-243630	6mer	0.001
22:129966-129983	6mer	0.001
22:102240-102267	6mer	0.001
22:211038-211061	6mer	0.001
22:19807-19829	6mer	0.001
22:97962-97980	6mer	0.001
22:165282-165306	6mer	0.001
22:114405-114430	6mer	0.001
22:159611-159634	6mer	0.001
22:154393-154412	6mer	0.001
22:179971-179995	6mer	0.001
22:3198-3218	6mer	0.001
22:93427-93450	6mer	0.001
22:202261-202279	6mer	0.001
22:210489-210503	6mer	0.001
22:68042-68065	6mer	0.001
22:47935-47958	6mer	0.001
22:150254-150271	6mer	0.001
22:76782-76807	6mer	0.001
22:32667-32691	6mer	0.001
22:46177-46193	6mer	0.001
22:251675-251693	6mer	0.001
22:101653-101672	6mer	0.001
22:136999-137003	6mer	0.001
22:175226-175247	6mer	0.001
22:232601-232617	7mer	0.001
22:158094-158105	6mer	0.001
22:200224-200246	6mer	0.001
22:115104-115127	6mer	0.001
22:216829-216849	6mer	0.001
22:83763-83785	6mer	0.001
22:2400-2413	6mer	0.001
22:217587-217607	6mer	0.001
22:225707-225725	6mer	0.001
22:31117-31131	6mer	0.001
22:232455-232478	6mer	0.001
22:171915-171928	6mer	0.001
22:260280-260300	8mer+mismatch	0.001
>ENST00000586954	ENSG00000261824(LINC00662)	hsa-miR-942-5p	(21)	1
19:57-82	9mer	0.239
19:1809-1831	6mer	0.013
>ENST00000587188	ENSG00000267575(CTC-459F4.3)	hsa-miR-942-5p	(21)	1
19:81-100	8mer	0.234
19:632-649	6mer	0.012
>ENST00000623644	ENSG00000279978(chr22-38_28785274-29006793.1)	hsa-miR-3143	(21)	1
22:134943-134964	8mer	0.008
22:155107-155116	8mer	0.007
22:72336-72355	7mer	0.006
22:106178-106195	7mer	0.006
22:184701-184718	7mer	0.006
22:198507-198531	7mer	0.006
22:10671-10683	7mer	0.005
22:465-489	7mer	0.005
22:244380-244405	8mer	0.005
22:216560-216574	8mer	0.005
22:191609-191625	8mer	0.005
22:190613-190635	7mer	0.005
22:112077-112098	7mer	0.004
22:14996-15017	7mer	0.004
22:216513-216524	6mer	0.004
22:122782-122787	7mer	0.004
22:178443-178448	7mer	0.004
22:196510-196526	7mer	0.004
22:64513-64538	7mer	0.004
22:89436-89447	7mer	0.004
22:9407-9432	7mer	0.003
22:99084-99098	7mer	0.003
22:35032-35052	7mer	0.003
22:3250-3268	7mer	0.003
22:127270-127288	6mer	0.003
22:147378-147387	6mer	0.003
22:105880-105906	6mer	0.003
22:72850-72876	6mer	0.003
22:158015-158041	7mer	0.003
22:147660-147684	6mer	0.003
22:96317-96339	6mer	0.003
22:186787-186804	6mer	0.002
22:19981-20005	6mer	0.002
22:48891-48911	6mer	0.002
22:136952-136978	6mer	0.002
22:9591-9608	7mer	0.002
22:111104-111120	6mer	0.002
22:175739-175752	6mer	0.002
22:246561-246588	7mer	0.002
22:3123-3140	6mer	0.002
22:17313-17321	6mer	0.002
22:187460-187486	6mer	0.002
22:89974-89983	6mer	0.002
22:6884-6898	6mer	0.002
22:64718-64736	8mer	0.002
22:50470-50487	6mer	0.002
22:63016-63042	6mer	0.002
22:211508-211526	6mer	0.002
22:256922-256938	6mer	0.002
22:97787-97813	6mer	0.002
22:1222-1237	6mer	0.002
22:183217-183238	6mer	0.002
22:167109-167125	6mer	0.002
22:17503-17521	6mer	0.002
22:78727-78750	6mer	0.002
22:192768-192778	6mer	0.002
22:44113-44128	6mer	0.002
22:113842-113867	6mer	0.002
22:36164-36187	6mer	0.002
22:83352-83376	6mer	0.002
22:157682-157697	6mer	0.002
22:93966-93990	6mer	0.002
22:175157-175178	6mer	0.002
22:173147-173170	6mer	0.002
22:165626-165650	6mer	0.002
22:170400-170419	6mer	0.002
22:181882-181902	6mer	0.002
22:3296-3322	6mer	0.002
22:184474-184492	6mer	0.002
22:196644-196663	6mer	0.002
22:199949-199967	6mer	0.002
22:243360-243381	6mer	0.002
22:182456-182475	6mer	0.002
22:221342-221367	6mer	0.002
22:127437-127464	6mer	0.002
22:23053-23076	6mer	0.002
22:264515-264539	6mer	0.001
22:29787-29805	6mer	0.001
22:171470-171490	6mer	0.001
22:103965-103985	6mer	0.001
22:257371-257396	6mer	0.001
22:249373-249390	6mer	0.001
22:236347-236365	6mer	0.001
22:42960-42984	6mer	0.001
22:203621-203643	6mer	0.001
22:254023-254044	6mer	0.001
22:27130-27155	6mer	0.001
22:32355-32375	6mer	0.001
22:191609-191630	7mer	0.001
22:203284-203305	6mer	0.001
22:64867-64893	6mer	0.001
22:125391-125415	6mer	0.001
22:170447-170459	6mer	0.001
22:64670-64692	6mer	0.001
22:111127-111149	6mer	0
>ENST00000597346	ENSG00000269821(KCNQ1OT1)	hsa-miR-942-5p	(21)	1
11:1411-1426	7mer	0.009
11:42348-42366	9mer	0.008
11:62959-62986	7mer	0.008
11:28861-28875	9mer	0.008
11:85183-85204	7mer	0.008
11:598-611	7mer	0.007
11:34227-34246	8mer	0.007
11:28920-28941	7mer	0.005
11:7948-7970	7mer	0.005
11:89199-89224	8mer+wobble	0.005
11:4599-4618	8mer	0.004
11:47205-47220	8mer	0.004
11:28740-28759	8mer	0.004
11:16513-16534	7mer	0.004
11:54523-54535	7mer	0.004
11:41381-41390	7mer	0.004
11:63787-63803	7mer	0.004
11:48415-48428	8mer	0.004
11:66690-66710	8mer	0.003
11:759-783	6mer	0.003
11:26500-26515	7mer	0.003
11:15626-15648	7mer	0.003
11:49041-49055	6mer	0.003
11:30754-30766	7mer	0.003
11:45764-45779	6mer	0.003
11:48481-48500	6mer	0.002
11:30614-30639	7mer	0.002
11:4538-4557	7mer	0.002
11:58759-58784	6mer	0.002
11:43962-43984	6mer	0.002
11:87459-87480	6mer	0.002
11:18077-18102	7mer	0.002
11:9807-9833	6mer	0.002
11:69974-69995	6mer	0.002
11:8377-8398	6mer	0.002
11:6728-6751	6mer	0.002
11:36186-36205	6mer	0.002
11:25246-25273	6mer	0.002
11:4176-4202	6mer	0.002
11:13651-13666	6mer	0.002
11:21112-21126	6mer	0.002
11:57578-57595	6mer	0.002
11:24172-24196	6mer	0.002
11:1256-1269	6mer	0.002
11:2835-2858	6mer	0.002
11:37802-37820	6mer	0.002
11:47547-47572	8mer	0.002
11:9641-9660	6mer	0.002
11:16199-16221	6mer	0.002
11:41579-41600	6mer	0.002
11:55243-55263	6mer	0.002
11:26964-26981	6mer	0.002
11:18617-18639	6mer	0.002
11:14846-14867	6mer	0.002
11:73853-73875	7mer	0.002
11:60285-60302	6mer	0.002
11:26650-26665	6mer	0.001
11:27549-27566	6mer	0.001
11:8172-8192	6mer	0.001
11:86975-86998	6mer	0.001
11:28619-28634	6mer	0.001
11:59009-59023	6mer	0.001
11:5970-5982	6mer	0.001
11:45221-45246	6mer	0.001
11:36819-36843	6mer	0.001
11:79188-79214	8mer+wobble	0.001
11:81261-81286	6mer	0.001
11:50939-50953	6mer	0.001
11:60916-60941	6mer	0.001
11:25153-25175	6mer	0.001
11:74707-74727	6mer	0.001
11:48095-48109	6mer	0.001
11:30610-30626	7mer	0.001
11:88106-88126	6mer	0.001
11:64946-64969	6mer	0.001
11:48847-48873	6mer	0.001
11:79605-79621	6mer	0.001
11:79286-79312	6mer	0.001
11:52888-52903	6mer	0.001
11:57803-57819	6mer	0.001
11:45919-45933	6mer	0.001
11:58585-58608	6mer	0.001
11:3648-3675	6mer	0.001
11:31960-31977	6mer	0.001
11:13601-13622	6mer	0.001
11:74291-74315	6mer	0.001
11:1237-1251	6mer	0.001
11:49420-49439	6mer	0.001
11:88023-88049	6mer	0.001
11:30184-30211	6mer	0.001
11:28747-28772	6mer	0.001
11:41541-41564	6mer	0.001
11:44921-44942	6mer	0.001
11:56238-56259	6mer	0.001
11:64740-64755	6mer	0.001
11:78933-78947	7mer	0.001
11:49000-49026	6mer	0.001
11:73476-73496	6mer	0.001
11:60859-60875	6mer	0.001
11:26433-26444	6mer	0.001
11:44622-44645	6mer	0.001
11:8125-8144	6mer	0.001
11:79482-79509	8mer+wobble	0
11:55219-55241	6mer	0
11:63765-63783	6mer	0
>ENST00000586784	ENSG00000267575(CTC-459F4.3)	hsa-miR-942-5p	(21)	1
19:134-153	8mer	0.229
>TCONS_00002651	XLOC_001612(XLOC_001612)	hsa-miR-942-5p	(21)	1
2:39-60	9mer	0.228
>ENST00000505364	ENSG00000196810(CTBP1-AS2)	hsa-miR-16-5p	(21)	1
4:267-290	9mer	0.213
4:2059-2083	6mer	0.012
>ENST00000586220	ENSG00000267575(CTC-459F4.3)	hsa-miR-942-5p	(21)	1
19:235-254	8mer	0.211
>TCONS_00025324	XLOC_012131(XLOC_012131)	hsa-miR-942-5p	(21)	1
17:106-132	8mer	0.138
17:89-115	7mer	0.042
17:164-176	6mer	0.014
17:433-457	8mer	0.009
17:63-88	6mer	0.002
>ENST00000624945	ENSG00000279159(MIR6818)	hsa-miR-942-5p	(21)	1
22:28955-28975	9mer	0.021
22:49180-49202	8mer	0.015
22:23920-23938	8mer	0.014
22:27338-27356	8mer	0.013
22:12642-12662	7mer	0.013
22:33225-33250	8mer	0.01
22:15729-15746	8mer	0.009
22:16376-16390	8mer	0.008
22:46667-46688	7mer	0.007
22:43243-43269	7mer	0.007
22:8234-8254	8mer	0.007
22:47925-47937	8mer	0.006
22:29219-29243	7mer	0.005
22:35053-35073	9mer	0.005
22:36468-36485	8mer	0.005
22:45614-45637	8mer	0.003
22:16013-16025	7mer	0.003
22:44584-44603	6mer	0.003
22:36204-36225	7mer	0.003
22:43024-43046	6mer	0.002
22:33050-33073	6mer	0.002
22:10661-10684	6mer	0.002
22:22926-22941	6mer	0.002
22:2103-2117	6mer	0.002
22:8734-8759	7mer	0.002
22:28765-28790	6mer	0.002
22:29837-29855	6mer	0.002
22:10927-10950	6mer	0.002
22:7512-7533	6mer	0.002
22:39458-39482	6mer	0.002
22:4053-4067	6mer	0.002
22:21705-21728	6mer	0.002
22:20063-20087	6mer	0.002
22:24191-24212	6mer	0.002
22:7077-7088	6mer	0.002
22:14466-14485	6mer	0.001
22:21550-21569	6mer	0.001
22:15964-15975	7mer	0.001
22:28324-28343	6mer	0.001
22:44475-44496	7mer	0.001
22:8239-8266	6mer	0.001
22:12517-12538	6mer	0.001
22:36864-36886	6mer	0.001
22:14190-14210	6mer	0.001
22:44799-44823	6mer	0.001
22:8921-8938	6mer	0.001
22:36721-36745	6mer	0.001
22:11384-11411	6mer	0.001
22:7481-7495	6mer	0.001
22:44479-44504	6mer	0.001
22:7493-7504	6mer	0.001
22:23913-23938	6mer	0
>ENST00000592404	ENSG00000267575(CTC-459F4.3)	hsa-miR-942-5p	(21)	1
19:163-182	8mer	0.185
19:714-731	6mer	0.012
>ENST00000449345	ENSG00000228239(RP11-85G21.1)	hsa-miR-942-5p	(21)	1
1:179-205	8mer	0.177
1:165-188	6mer	0.014
>ENST00000555108	ENSG00000258525(RP11-829H16.3)	hsa-miR-942-5p	(21)	1
14:1809-1824	9mer	0.093
14:946-969	8mer	0.087
14:767-793	6mer	0.003
>TCONS_00028426	XLOC_013778(XLOC_013778)	hsa-miR-16-5p	(21)	1
20:124-135	8mer	0.019
20:227-238	8mer	0.014
20:539-563	8mer	0.01
20:753-775	8mer	0.009
20:282-289	8mer	0.008
20:3559-3579	8mer	0.007
20:647-669	8mer	0.006
20:3243-3261	8mer	0.006
20:964-986	8mer	0.006
20:1070-1091	8mer	0.005
20:2622-2629	9mer	0.005
20:3975-3986	8mer	0.005
20:4638-4660	8mer	0.005
20:2890-2908	8mer	0.004
20:1268-1290	8mer	0.004
20:1017-1039	8mer	0.004
20:3403-3414	8mer	0.004
20:2465-2487	8mer	0.004
20:68-93	6mer	0.004
20:2570-2590	9mer	0.004
20:3816-3827	8mer	0.004
20:4480-4502	8mer	0.003
20:3870-3891	8mer	0.003
20:1215-1237	8mer	0.003
20:1415-1437	8mer	0.003
20:1887-1907	9mer	0.003
20:2310-2320	7mer	0.003
20:1940-1952	8mer	0.003
20:1317-1324	8mer	0.003
20:2046-2053	8mer	0.003
20:4187-4198	8mer	0.002
20:5503-5518	6mer	0.002
20:2784-2806	8mer	0.002
20:2150-2157	8mer	0.002
20:1570-1590	6mer	0.002
20:2837-2855	8mer	0.002
20:4134-4141	8mer	0.002
20:1123-1134	6mer	0.001
20:2204-2214	6mer	0.001
>TCONS_00026436	XLOC_012784(XLOC_012784)	hsa-miR-942-5p	(21)	1
18:451-466	8mer	0.174
18:1462-1479	6mer	0.008
>TCONS_00028422	XLOC_013773(XLOC_013773)	hsa-miR-16-5p	(21)	1
20:42-53	8mer	0.035
20:148-167	8mer	0.027
20:253-275	8mer	0.018
20:623-645	8mer	0.012
20:783-804	8mer	0.012
20:5480-5501	8mer	0.008
20:836-858	8mer	0.007
20:1344-1355	8mer	0.005
20:5642-5664	6mer	0.004
20:1043-1065	8mer	0.004
20:2624-2646	8mer	0.004
20:1155-1177	8mer	0.004
20:3234-3241	8mer	0.004
20:2884-2906	8mer	0.003
20:2355-2366	8mer	0.003
20:3126-3146	9mer	0.003
20:1452-1463	8mer	0.003
20:1962-1973	8mer	0.003
20:2071-2082	8mer	0.002
20:5536-5557	7mer	0.002
20:2260-2271	8mer	0.002
20:1152-1166	7mer	0.002
20:1611-1633	8mer	0.002
20:2512-2532	8mer	0.002
20:3341-3358	6mer	0.002
20:5539-5557	6mer	0.002
20:3338-3358	7mer	0.001
20:2459-2480	7mer	0.001
20:1665-1675	6mer	0.001
20:2621-2646	7mer	0.001
20:3766-3790	6mer	0.001
20:2462-2480	7mer	0
20:3668-3680	6mer	0
20:2574-2590	6mer	0
20:2465-2480	6mer	0
20:1614-1633	6mer	0
>ENST00000590523	ENSG00000261824(LINC00662)	hsa-miR-16-5p	(21)	1
19:513-532	8mer	0.139
19:859-884	7mer	0.025
19:1759-1783	6mer	0.012
19:1574-1590	6mer	0.002
>ENST00000598892	ENSG00000269834(CTD-3018O17.3)	hsa-miR-942-5p	(21)	1
19:733-755	8mer	0.141
19:699-712	7mer	0.035
>NR_027301.1	NR_027301.1 (gene)(LINC00662)	hsa-miR-16-5p	(21)	1
19:511-530	8mer	0.138
19:857-882	7mer	0.025
19:1757-1781	6mer	0.012
19:1572-1588	6mer	0.002
>ENST00000623130	ENSG00000280156(AC006548.28)	hsa-miR-942-5p	(21)	1
22:12729-12752	7mer	0.009
22:69618-69636	7mer	0.008
22:31625-31646	7mer	0.006
22:23136-23153	7mer	0.006
22:42613-42635	8mer	0.006
22:83609-83631	7mer	0.006
22:10197-10220	8mer	0.006
22:4568-4584	7mer	0.005
22:49437-49448	8mer	0.004
22:69304-69328	7mer	0.004
22:10786-10808	8mer	0.004
22:43689-43710	7mer	0.004
22:51043-51068	7mer	0.004
22:5543-5566	7mer	0.003
22:76741-76758	7mer	0.003
22:66382-66403	7mer	0.003
22:23600-23617	8mer	0.003
22:61658-61682	7mer	0.003
22:45813-45839	7mer	0.003
22:51419-51430	7mer	0.003
22:60060-60075	7mer	0.003
22:6185-6205	8mer+wobble	0.003
22:51281-51305	7mer	0.003
22:1180-1195	6mer	0.002
22:83268-83287	8mer+wobble	0.002
22:26025-26044	7mer	0.002
22:68995-69010	7mer	0.002
22:44920-44940	6mer	0.002
22:49449-49465	6mer	0.002
22:1363-1380	6mer	0.002
22:22535-22557	6mer	0.002
22:73078-73095	6mer	0.002
22:30279-30300	6mer	0.002
22:47357-47382	6mer	0.002
22:23501-23518	7mer	0.002
22:67629-67650	6mer	0.002
22:21814-21838	6mer	0.002
22:9479-9495	8mer+wobble	0.002
22:6557-6582	6mer	0.002
22:43144-43165	6mer	0.002
22:12188-12207	6mer	0.002
22:73345-73353	6mer	0.002
22:27447-27466	6mer	0.002
22:47670-47687	6mer	0.002
22:51277-51293	7mer	0.001
22:57202-57229	6mer	0.001
22:38895-38919	6mer	0.001
22:75127-75142	7mer	0.001
22:13032-13055	8mer	0.001
22:12052-12072	8mer+wobble	0.001
22:34726-34749	6mer	0.001
22:82371-82392	6mer	0.001
22:52131-52148	6mer	0.001
22:75237-75259	6mer	0.001
22:49316-49331	6mer	0.001
22:4981-5007	6mer	0.001
22:20701-20719	6mer	0.001
22:27640-27656	6mer	0.001
22:38432-38446	8mer+wobble	0.001
22:82809-82826	6mer	0.001
22:21414-21434	6mer	0.001
22:79394-79415	6mer	0.001
22:59309-59332	6mer	0.001
22:53295-53311	6mer	0.001
22:51549-51572	6mer	0.001
22:14707-14730	6mer	0.001
22:11332-11354	6mer	0.001
22:21755-21780	8mer+wobble	0.001
22:60810-60824	6mer	0.001
22:57412-57437	6mer	0.001
22:57871-57894	7mer	0.001
22:50890-50913	6mer	0.001
22:15749-15769	6mer	0.001
22:12164-12178	6mer	0.001
22:83054-83078	6mer	0.001
22:43040-43054	6mer	0.001
22:57921-57940	6mer	0.001
22:11598-11621	6mer	0.001
22:12711-12727	6mer	0
22:12998-13016	6mer	0
>TCONS_00017592	XLOC_008329(XLOC_008329)	hsa-miR-942-5p	(21)	1
Y:321-341	9mer	0.146
Y:206-221	6mer	0.014
Y:134-159	6mer	0.014
>TCONS_00021052	XLOC_009651(XLOC_009651)	hsa-miR-942-5p	(21)	1
12:187-207	9mer	0.173
>ENST00000596746	ENSG00000269834(CTD-3018O17.3)	hsa-miR-942-5p	(21)	1
19:728-750	8mer	0.138
19:694-707	7mer	0.028
>TCONS_00028963	XLOC_013854(XLOC_013854)	hsa-miR-942-5p	(21)	1
21:48-66	8mer	0.165
>ENST00000601562	ENSG00000269834(CTD-3018O17.3)	hsa-miR-942-5p	(21)	1
19:877-899	8mer	0.134
19:843-856	7mer	0.025
19:271-293	6mer	0.005
>ENST00000422473	ENSG00000233393(AP000688.29)	hsa-miR-16-5p	(21)	1
21:333-359	9mer	0.154
21:994-1013	6mer	0.006
>NR_027422.1	NR_027422.1 (gene)(FAM27B)	hsa-miR-942-5p	(21)	1
9:67-89	9mer	0.158
>ENST00000415146	ENSG00000224595(AC073626.2)	hsa-miR-942-5p	(21)	1
7:90-112	9mer	0.158
>TCONS_00028843	XLOC_013931(XLOC_013931)	hsa-miR-16-5p	(21)	1
21:556-582	9mer	0.15
21:1217-1236	6mer	0.006
>ENST00000597346	ENSG00000269821(KCNQ1OT1)	hsa-miR-181a-2-3p	(21)	1
11:15512-15529	8mer	0.01
11:32736-32757	7mer	0.008
11:22616-22639	7mer	0.007
11:5072-5094	7mer	0.007
11:6316-6329	7mer	0.007
11:15126-15148	8mer	0.006
11:45960-45965	7mer	0.005
11:13224-13244	7mer	0.004
11:32477-32498	8mer+wobble	0.004
11:2462-2476	7mer	0.004
11:46797-46822	9mer	0.004
11:88038-88057	7mer	0.004
11:12260-12279	8mer	0.003
11:74860-74876	8mer	0.003
11:448-465	6mer	0.003
11:76184-76206	6mer	0.003
11:53941-53963	7mer	0.003
11:50950-50971	7mer	0.002
11:84639-84659	7mer	0.002
11:10221-10235	6mer	0.002
11:48792-48812	7mer	0.002
11:85613-85634	6mer	0.002
11:13745-13760	6mer	0.002
11:68772-68795	6mer	0.002
11:34257-34271	6mer	0.002
11:8927-8950	6mer	0.002
11:82553-82567	6mer	0.002
11:68578-68601	6mer	0.002
11:4648-4667	6mer	0.002
11:60814-60833	6mer	0.002
11:1964-1978	6mer	0.002
11:90297-90320	7mer	0.002
11:9530-9540	6mer	0.002
11:39836-39853	7mer	0.002
11:53394-53418	6mer	0.002
11:83454-83461	6mer	0.001
11:83114-83137	7mer	0.001
11:14464-14481	6mer	0.001
11:4063-4081	6mer	0.001
11:67699-67717	6mer	0.001
11:75028-75041	6mer	0.001
11:58382-58405	6mer	0.001
11:49659-49684	6mer	0.001
11:83988-84007	6mer	0.001
11:83095-83113	7mer	0.001
11:83001-83022	6mer	0.001
11:3171-3195	6mer	0.001
11:63495-63517	6mer	0.001
11:55469-55490	6mer	0.001
11:82201-82220	6mer	0.001
11:77947-77973	6mer	0.001
11:31894-31911	6mer	0.001
11:78109-78131	6mer	0.001
11:50103-50123	6mer	0.001
11:15645-15669	6mer	0.001
11:54817-54837	6mer	0.001
11:82510-82529	6mer	0.001
11:67515-67535	6mer	0.001
11:62543-62566	6mer	0.001
11:80616-80640	6mer	0.001
11:76460-76474	6mer	0.001
11:76941-76967	6mer	0.001
11:78511-78535	6mer	0.001
11:75851-75875	6mer	0.001
11:37678-37701	6mer	0.001
11:82153-82167	6mer	0
11:31880-31899	6mer	0
11:75016-75036	6mer	0
>TCONS_00014573	XLOC_006684(XLOC_006684)	hsa-miR-181a-2-3p	(21)	1
8:47-69	7mer	0.009
8:187-209	7mer	0.008
8:2915-2937	7mer	0.008
8:257-279	7mer	0.007
8:2845-2867	7mer	0.007
8:2775-2797	7mer	0.007
8:327-349	7mer	0.007
8:392-419	7mer	0.006
8:2705-2727	7mer	0.006
8:532-559	7mer	0.006
8:467-489	7mer	0.005
8:2565-2587	7mer	0.005
8:2495-2517	7mer	0.005
8:747-769	7mer	0.005
8:2425-2447	7mer	0.004
8:2350-2377	7mer	0.004
8:607-629	7mer	0.004
8:2215-2237	7mer	0.004
8:2285-2307	7mer	0.003
8:2635-2657	7mer	0.003
8:817-839	7mer	0.003
8:1022-1049	7mer	0.003
8:2145-2167	7mer	0.003
8:1237-1259	7mer	0.003
8:1097-1119	7mer	0.003
8:2075-2097	7mer	0.003
8:957-979	7mer	0.003
8:2005-2027	7mer	0.003
8:1936-1958	7mer	0.002
8:1866-1888	7mer	0.002
8:1796-1818	7mer	0.002
8:1307-1329	7mer	0.002
8:1726-1748	7mer	0.002
8:887-909	7mer	0.002
8:1377-1399	7mer	0.002
8:1447-1469	7mer	0.001
8:1586-1608	7mer	0.001
8:1656-1678	7mer	0.001
8:1517-1539	6mer	0
>ENST00000419557	ENSG00000233522(FAM224A)	hsa-miR-502-3p	(21)	1
Y:1746-1763	8mer	0.076
Y:1017-1042	8mer	0.075
>ENST00000549515	ENSG00000258107(RP11-260G13.1)	hsa-miR-16-5p	(21)	1
14:84-109	8mer	0.15
>ENST00000585827	ENSG00000267575(CTC-459F4.3)	hsa-miR-16-5p	(21)	1
19:496-518	8mer	0.058
19:159-177	8mer	0.051
19:159-179	7mer	0.025
19:112-134	6mer	0.015
>TCONS_00019636	XLOC_009440(XLOC_009440)	hsa-miR-942-5p	(21)	1
11:92-103	8mer	0.135
11:349-367	6mer	0.013
>ENST00000588636	ENSG00000267575(CTC-459F4.3)	hsa-miR-16-5p	(21)	1
19:532-554	8mer	0.057
19:195-213	8mer	0.05
19:195-215	7mer	0.024
19:148-170	6mer	0.017
>ENST00000623644	ENSG00000279978(chr22-38_28785274-29006793.1)	hsa-miR-652-3p	(21)	1
22:254783-254809	8mer	0.008
22:74912-74933	7mer	0.007
22:178030-178048	8mer	0.006
22:41552-41570	8mer	0.005
22:75774-75795	8mer	0.004
22:169938-169956	8mer+wobble	0.003
22:244570-244588	8mer+wobble	0.003
22:145549-145566	6mer	0.003
22:13818-13844	6mer	0.003
22:90682-90702	7mer	0.003
22:94828-94846	8mer+wobble	0.003
22:44083-44106	6mer	0.003
22:89084-89102	6mer	0.002
22:102529-102547	6mer	0.002
22:106622-106633	6mer	0.002
22:174634-174655	9mer	0.002
22:4132-4155	6mer	0.002
22:73990-74010	7mer	0.002
22:85761-85777	7mer	0.002
22:17433-17450	6mer	0.002
22:29344-29361	6mer	0.002
22:32023-32036	6mer	0.002
22:39779-39801	6mer	0.002
22:51901-51926	6mer	0.002
22:159602-159617	6mer	0.002
22:210119-210133	6mer	0.002
22:131778-131792	6mer	0.002
22:259634-259642	6mer	0.002
22:28924-28950	6mer	0.002
22:156256-156275	6mer	0.002
22:122168-122188	6mer	0.002
22:168371-168391	6mer	0.002
22:193630-193645	6mer	0.002
22:69302-69317	6mer	0.002
22:144371-144385	6mer	0.002
22:258641-258664	6mer	0.002
22:5887-5905	6mer	0.002
22:201618-201633	6mer	0.002
22:130730-130748	6mer	0.001
22:23539-23560	6mer	0.001
22:169958-169980	8mer	0.001
22:158312-158330	6mer	0.001
22:113141-113163	6mer	0.001
22:103477-103503	6mer	0.001
22:176106-176126	7mer	0.001
22:233061-233078	6mer	0.001
22:46682-46701	6mer	0.001
22:92740-92760	6mer	0.001
22:167080-167092	6mer	0.001
22:122646-122668	6mer	0.001
22:119092-119113	6mer	0.001
22:225280-225296	7mer	0.001
22:83926-83948	6mer	0.001
22:118301-118315	6mer	0.001
22:71403-71424	6mer	0.001
22:164509-164529	7mer	0.001
22:23726-23744	6mer	0.001
22:109113-109135	6mer	0.001
22:130112-130127	6mer	0.001
22:257489-257505	8mer+mismatch	0.001
22:167161-167182	6mer	0.001
22:79309-79333	6mer	0.001
22:158958-158982	6mer	0.001
22:217216-217230	6mer	0.001
22:79792-79812	6mer	0.001
22:238374-238396	6mer	0.001
22:41694-41708	6mer	0.001
22:138643-138670	6mer	0.001
22:232761-232782	6mer	0.001
22:198850-198869	6mer	0.001
22:43843-43862	6mer	0.001
22:260667-260690	6mer	0.001
22:127679-127699	6mer	0.001
22:44478-44502	7mer	0.001
22:124021-124044	6mer	0.001
22:201758-201778	6mer	0.001
22:23736-23754	6mer	0
22:176152-176173	6mer	0
>TCONS_00028752	XLOC_013981(XLOC_013981)	hsa-miR-942-5p	(21)	1
21:337-359	8mer	0.079
21:8977-9000	8mer	0.039
21:3522-3539	8mer	0.013
21:9373-9396	6mer	0.004
21:866-877	7mer	0.004
21:3762-3782	8mer	0.003
21:6108-6121	6mer	0.002
>ENST00000596203	ENSG00000268658(LINC00664)	hsa-miR-942-5p	(21)	1
19:661-679	9mer	0.142
>ENST00000567488	ENSG00000261826(RP11-691G17.1)	hsa-miR-942-5p	(21)	1
3:2462-2487	8mer	0.081
3:1849-1862	8mer	0.046
3:2317-2340	6mer	0.009
3:1636-1659	6mer	0.004
>ENST00000530126	ENSG00000254699(RP11-12D16.2)	hsa-miR-942-5p	(21)	1
11:112-133	8mer	0.077
11:6-26	8mer	0.054
11:79-96	7mer	0.009
>ENST00000596964	ENSG00000268316(AC006272.2)	hsa-miR-181a-2-3p	(21)	1
19:23-43	8mer	0.122
19:440-459	6mer	0.015
>TCONS_00000877	XLOC_000115(XLOC_000115)	hsa-miR-942-5p	(21)	1
1:726-750	8mer	0.055
1:611-628	8mer	0.045
1:165-188	8mer	0.033
1:350-376	6mer	0.004
>ENST00000438589	ENSG00000223814(RP11-543D5.2)	hsa-miR-16-5p	(21)	1
1:194-215	8mer	0.136
>ENST00000503695	ENSG00000250790(RP11-46H11.3)	hsa-miR-3143	(21)	1
12:3035-3056	8mer	0.045
12:3012-3039	8mer	0.042
12:1407-1419	7mer	0.023
12:671-684	6mer	0.017
12:770-794	6mer	0.008
>TCONS_00020963	XLOC_010233(XLOC_010233)	hsa-miR-942-5p	(21)	1
12:74-95	8mer	0.104
12:122-146	7mer	0.016
12:173-196	6mer	0.006
12:759-779	6mer	0.004
12:749-770	6mer	0.003
12:109-134	6mer	0.003
>TCONS_00006263	XLOC_002866(XLOC_002866)	hsa-miR-942-5p	(21)	0.999
3:265-285	8mer	0.134
>ENST00000549354	ENSG00000205396(LINC00661)	hsa-miR-942-5p	(21)	0.999
19:247-273	8mer	0.069
19:2960-2980	9mer	0.025
19:2960-2985	8mer	0.016
19:3087-3093	7mer	0.016
19:478-502	6mer	0.007
>ENST00000559590	ENSG00000259675(RP11-507B12.1)	hsa-miR-16-5p	(21)	0.999
15:141-155	8mer	0.132
>NR_027421.1	NR_027421.1 (gene)(FAM27C)	hsa-miR-942-5p	(21)	0.999
9:359-381	9mer	0.131
>ENST00000411553	ENSG00000228223(HCG11)	hsa-miR-942-5p	(21)	0.999
6:498-519	8mer	0.065
6:505-528	8mer	0.026
6:2631-2657	7mer	0.01
6:2689-2706	6mer	0.008
6:540-566	6mer	0.006
6:1366-1383	6mer	0.005
6:1762-1785	6mer	0.005
6:2374-2389	6mer	0.004
6:1149-1170	6mer	0.003
>ENST00000423499	ENSG00000231140(RP11-347J14.7)	hsa-miR-16-5p	(21)	0.999
9:401-415	8mer	0.13
>TCONS_00021863	XLOC_010457(XLOC_010457)	hsa-miR-942-5p	(21)	0.999
13:164-190	9mer	0.109
13:368-394	7mer	0.021
>ENST00000560686	ENSG00000259675(RP11-507B12.1)	hsa-miR-16-5p	(21)	0.999
15:167-181	8mer	0.129
>ENST00000518178	ENSG00000254033(RP11-431M3.2)	hsa-miR-942-5p	(21)	0.999
8:382-399	8mer	0.129
>ENST00000623130	ENSG00000280156(AC006548.28)	hsa-miR-181a-2-3p	(21)	0.999
22:15076-15093	8mer	0.008
22:2825-2849	7mer	0.006
22:84273-84290	8mer+wobble	0.006
22:43149-43172	8mer	0.005
22:19466-19487	8mer	0.005
22:55244-55257	7mer	0.004
22:75116-75136	7mer	0.004
22:83933-83956	6mer	0.004
22:77363-77383	8mer	0.003
22:16758-16771	8mer	0.003
22:66423-66446	7mer	0.003
22:6494-6520	7mer	0.003
22:71459-71476	7mer	0.003
22:29411-29424	7mer	0.003
22:13501-13524	8mer	0.003
22:1569-1585	7mer	0.003
22:60345-60363	6mer	0.002
22:11554-11571	8mer	0.002
22:15414-15418	6mer	0.002
22:18816-18834	6mer	0.002
22:40444-40464	8mer+wobble	0.002
22:22776-22791	7mer	0.002
22:19641-19662	8mer	0.002
22:76074-76089	6mer	0.002
22:25350-25366	7mer	0.002
22:80749-80760	6mer	0.001
22:78152-78175	6mer	0.001
22:26970-26986	6mer	0.001
22:39964-39981	6mer	0.001
22:54878-54898	6mer	0.001
22:10863-10889	7mer	0.001
22:25170-25191	6mer	0.001
22:59655-59681	7mer	0.001
22:20026-20035	6mer	0.001
22:25775-25796	6mer	0.001
22:69053-69075	6mer	0.001
22:68007-68023	6mer	0.001
22:58863-58877	6mer	0.001
22:62742-62760	7mer	0.001
22:30998-31018	6mer	0.001
22:27507-27525	6mer	0.001
22:29057-29077	6mer	0.001
22:3783-3802	6mer	0.001
22:12265-12282	6mer	0.001
22:64123-64143	6mer	0.001
22:36379-36395	6mer	0.001
22:53162-53166	6mer	0.001
22:10697-10717	6mer	0.001
22:19785-19808	6mer	0.001
22:34824-34844	7mer	0.001
22:28193-28207	6mer	0.001
22:14701-14719	6mer	0.001
22:62411-62433	6mer	0.001
22:45563-45576	6mer	0.001
22:11654-11674	6mer	0.001
22:10432-10446	6mer	0.001
22:19331-19355	6mer	0.001
22:34834-34860	6mer	0.001
22:29197-29219	6mer	0.001
22:82478-82500	6mer	0.001
22:66908-66918	6mer	0.001
22:72202-72218	6mer	0.001
22:13835-13861	6mer	0.001
22:52066-52082	6mer	0.001
22:15399-15420	6mer	0.001
22:9071-9095	6mer	0.001
22:15816-15835	6mer	0.001
22:57841-57863	6mer	0.001
22:37852-37875	6mer	0
22:25761-25777	6mer	0
22:60251-60264	6mer	0
>TCONS_00003609	XLOC_001401(XLOC_001401)	hsa-miR-3143	(21)	0.999
2:2484-2505	7mer	0.079
2:364-381	7mer	0.018
2:364-376	6mer	0.015
2:2052-2077	6mer	0.013
>ENST00000623130	ENSG00000280156(AC006548.28)	hsa-miR-16-5p	(21)	0.999
22:31205-31226	8mer	0.02
22:28721-28738	9mer	0.011
22:3842-3856	7mer	0.006
22:80918-80923	7mer	0.006
22:25541-25558	7mer	0.005
22:16692-16708	7mer	0.004
22:10372-10396	7mer	0.004
22:37470-37483	8mer	0.003
22:23094-23117	7mer	0.003
22:6725-6744	7mer	0.003
22:67234-67251	7mer	0.003
22:20585-20594	7mer	0.003
22:20470-20491	7mer	0.002
22:2389-2405	7mer	0.002
22:721-739	6mer	0.002
22:26674-26695	6mer	0.002
22:63577-63598	6mer	0.002
22:42521-42543	6mer	0.002
22:11915-11933	7mer	0.002
22:19583-19602	7mer	0.002
22:34717-34721	6mer	0.002
22:21488-21514	6mer	0.002
22:12915-12934	6mer	0.001
22:16514-16528	6mer	0.001
22:22270-22285	7mer	0.001
22:71614-71639	6mer	0.001
22:28070-28089	6mer	0.001
22:10625-10639	6mer	0.001
22:67740-67755	6mer	0.001
22:24405-24424	6mer	0.001
22:44414-44439	6mer	0.001
22:59237-59254	6mer	0.001
22:14008-14012	6mer	0.001
22:62982-63006	6mer	0.001
22:39591-39602	6mer	0.001
22:45037-45056	6mer	0.001
22:38284-38296	6mer	0.001
22:12599-12622	6mer	0.001
22:8071-8092	6mer	0.001
22:20436-20462	6mer	0.001
22:7814-7828	6mer	0.001
22:77165-77184	6mer	0.001
22:54274-54299	6mer	0.001
22:17845-17864	6mer	0.001
22:62628-62650	6mer	0.001
22:51837-51861	6mer	0.001
22:24290-24306	6mer	0.001
22:8588-8602	6mer	0.001
22:28509-28532	6mer	0.001
22:38018-38035	6mer	0.001
22:7935-7949	6mer	0.001
22:16424-16439	6mer	0.001
22:23092-23106	7mer	0.001
22:12076-12094	6mer	0.001
22:13545-13562	6mer	0.001
22:42507-42524	6mer	0.001
>ENST00000554737	ENSG00000258813(RP11-109N23.4)	hsa-miR-942-5p	(21)	0.999
14:553-570	8mer	0.102
14:487-510	7mer	0.017
14:123-143	6mer	0.003
>TCONS_00028429	XLOC_013779(XLOC_013779)	hsa-miR-16-5p	(21)	0.999
20:3101-3112	9mer	0.026
20:3048-3070	8mer	0.024
20:2886-2907	8mer	0.021
20:230-254	7mer	0.009
20:495-517	8mer	0.007
20:654-676	7mer	0.006
20:845-856	8mer	0.005
20:737-761	7mer	0.005
20:952-969	7mer	0.005
20:1163-1187	8mer	0.004
20:1110-1131	8mer	0.004
20:955-979	6mer	0.004
20:2990-3006	6mer	0.002
20:1680-1694	6mer	0.001
>NR_102752.1	NR_102752.1 (gene)(LOC100506639)	hsa-miR-942-5p	(21)	0.999
5:972-991	9mer	0.108
5:246-273	6mer	0.013
>TCONS_00018994	XLOC_008894(XLOC_008894)	hsa-miR-942-5p	(21)	0.999
10:43-68	9mer	0.102
10:70-87	8mer+wobble	0.007
10:287-306	6mer	0.006
10:150-176	6mer	0.005
>ENST00000521215	ENSG00000254055(RP11-17A4.4)	hsa-miR-942-5p	(21)	0.999
8:249-260	8mer	0.033
8:233-260	7mer	0.032
8:343-369	8mer	0.021
8:358-369	7mer	0.016
8:157-169	7mer	0.012
8:176-193	6mer	0.004
>TCONS_00027248	XLOC_013278(XLOC_013278)	hsa-miR-3143	(21)	0.999
19:7-28	7mer	0.1
19:393-408	7mer	0.018
>ENST00000623959	ENSG00000279184(RP3-323A16.1)	hsa-miR-942-5p	(21)	0.999
22:26663-26684	7mer	0.009
22:20425-20437	7mer	0.007
22:5864-5884	8mer	0.007
22:540-560	7mer	0.006
22:15296-15312	8mer	0.006
22:7785-7806	7mer	0.005
22:7979-7990	8mer	0.005
22:9709-9728	7mer	0.004
22:6359-6382	7mer	0.004
22:16293-16320	7mer	0.004
22:53494-53519	6mer	0.003
22:47805-47825	7mer	0.003
22:1770-1792	8mer+wobble	0.003
22:6119-6144	7mer	0.003
22:45104-45124	8mer+wobble	0.003
22:13102-13127	6mer	0.002
22:22832-22855	7mer	0.002
22:22774-22788	6mer	0.002
22:20053-20077	8mer	0.002
22:16736-16755	8mer	0.002
22:25109-25128	6mer	0.002
22:7962-7978	6mer	0.002
22:52723-52745	6mer	0.002
22:24799-24818	6mer	0.002
22:600-620	6mer	0.002
22:25451-25472	6mer	0.002
22:44405-44417	6mer	0.002
22:20010-20025	6mer	0.002
22:40456-40483	6mer	0.002
22:1943-1967	6mer	0.002
22:45723-45741	6mer	0.002
22:8086-8111	6mer	0.001
22:6132-6148	7mer	0.001
22:7088-7101	6mer	0.001
22:1501-1518	6mer	0.001
22:40618-40641	6mer	0.001
22:29205-29222	6mer	0.001
22:44461-44480	8mer+wobble	0.001
22:16705-16730	6mer	0.001
22:16322-16337	8mer	0.001
22:51361-51381	6mer	0.001
22:50963-50986	6mer	0.001
22:4777-4794	6mer	0.001
22:2957-2983	6mer	0.001
22:33614-33631	6mer	0.001
22:6508-6535	6mer	0.001
22:30744-30767	6mer	0.001
22:35736-35760	6mer	0.001
22:26702-26717	6mer	0.001
22:16801-16814	6mer	0.001
>ENST00000619889	ENSG00000273674(CTD-2378E12.1)	hsa-miR-942-5p	(21)	0.999
15:325-348	8mer	0.082
15:564-585	7mer	0.035
>ENST00000600280	ENSG00000241288(RP11-379B18.5)	hsa-miR-16-5p	(21)	0.998
3:215-229	8mer	0.116
>ENST00000416385	ENSG00000235373(RP11-206L10.3)	hsa-miR-16-5p	(21)	0.998
1:3455-3475	8mer	0.065
1:4512-4533	7mer	0.051
>ENST00000447643	ENSG00000228434(AC004951.6)	hsa-miR-942-5p	(21)	0.998
7:1682-1707	7mer	0.048
7:992-1018	8mer	0.026
7:1069-1096	8mer+wobble	0.014
7:1535-1549	6mer	0.012
7:424-443	6mer	0.011
7:910-934	6mer	0.005
>ENST00000484859	ENSG00000241860(RP11-34P13.13)	hsa-miR-16-5p	(21)	0.998
1:3455-3475	8mer	0.065
1:4512-4533	7mer	0.051
>ENST00000609995	ENSG00000236581(STARD13-AS)	hsa-miR-942-5p	(21)	0.998
13:614-638	8mer	0.092
13:369-388	8mer	0.016
13:391-407	6mer	0.003
13:114-128	6mer	0.003
>ENST00000453051	ENSG00000229407(RP11-12M5.3)	hsa-miR-16-5p	(21)	0.998
1:3-27	8mer	0.103
1:102-117	6mer	0.006
1:162-189	6mer	0.003
1:297-318	6mer	0.003
>ENST00000596203	ENSG00000268658(LINC00664)	hsa-miR-3143	(21)	0.998
19:1620-1640	7mer	0.077
19:34-53	6mer	0.02
19:249-275	6mer	0.017
>ENST00000593258	ENSG00000267429(AC006116.15)	hsa-miR-16-5p	(21)	0.998
19:808-825	8mer	0.097
19:811-825	6mer	0.017
>TCONS_00010086	XLOC_004545(XLOC_004545)	hsa-miR-942-5p	(21)	0.998
5:196-217	8mer	0.054
5:130-148	9mer	0.038
5:1159-1168	8mer	0.014
5:1133-1152	6mer	0.004
5:227-241	6mer	0.004
>ENST00000610135	ENSG00000272796(RP1-74M1.3)	hsa-miR-16-5p	(21)	0.998
1:4325-4336	8mer	0.035
1:4097-4118	7mer	0.028
1:3197-3222	8mer	0.026
1:110-131	6mer	0.009
1:29-50	6mer	0.003
1:189-214	6mer	0.003
1:1518-1532	7mer	0.003
1:4434-4450	6mer	0.003
1:1564-1584	6mer	0.001
>ENST00000415218	ENSG00000229407(RP11-12M5.3)	hsa-miR-16-5p	(21)	0.998
1:3-27	8mer	0.096
1:463-481	6mer	0.005
1:102-117	6mer	0.004
1:162-189	6mer	0.003
1:297-318	6mer	0.002
>ENST00000588784	ENSG00000267575(CTC-459F4.3)	hsa-miR-16-5p	(21)	0.998
19:749-767	8mer	0.024
19:1086-1108	8mer	0.023
19:350-373	6mer	0.015
19:749-769	7mer	0.011
19:639-654	6mer	0.01
19:702-724	6mer	0.007
19:1337-1360	6mer	0.007
19:1488-1508	6mer	0.007
19:1559-1578	6mer	0.006
>ENST00000552261	ENSG00000257959(RP11-536C10.4)	hsa-miR-942-5p	(21)	0.998
14:230-249	8mer	0.093
14:134-156	6mer	0.006
14:179-201	6mer	0.006
14:394-420	6mer	0.006
>TCONS_00011888	XLOC_005387(XLOC_005387)	hsa-miR-942-5p	(21)	0.998
6:266-289	9mer	0.11
>ENST00000498997	ENSG00000246477(AF131216.6)	hsa-miR-942-5p	(21)	0.998
8:893-911	8mer	0.079
8:5213-5232	9mer	0.009
8:5418-5438	7mer	0.008
8:2798-2821	7mer	0.008
8:1648-1666	8mer	0.003
8:3439-3456	6mer	0.002
8:3730-3744	6mer	0.001
>ENST00000592022	ENSG00000267383(CTC-260E6.6)	hsa-miR-942-5p	(21)	0.998
19:658-674	8mer	0.104
19:1110-1132	6mer	0.005
>ENST00000617791	ENSG00000251562(MALAT1)	hsa-miR-942-5p	(21)	0.998
11:296-318	8mer	0.085
11:338-355	6mer	0.013
11:316-334	6mer	0.009
11:200-216	6mer	0.003
>ENST00000532068	ENSG00000255426(CTD-2210P24.2)	hsa-miR-942-5p	(21)	0.998
11:115-138	8mer	0.085
11:84-106	7mer	0.024
>ENST00000619654	ENSG00000274383(CTD-2017F17.2)	hsa-miR-942-5p	(21)	0.997
15:411-425	8mer	0.034
15:496-509	6mer	0.005
15:361-375	6mer	0.005
15:478-503	6mer	0.005
15:465-481	6mer	0.004
15:422-437	6mer	0.004
>TCONS_00017441	XLOC_008033(XLOC_008033)	hsa-miR-942-5p	(21)	0.997
X:587-600	9mer	0.058
X:618-631	9mer	0.017
X:668-692	8mer	0.014
X:966-985	7mer	0.009
X:2278-2290	7mer	0.008
X:2236-2248	6mer	0.003
>ENST00000585706	ENSG00000267316(RP11-879F14.3)	hsa-miR-942-5p	(21)	0.997
18:19-38	8mer	0.088
18:486-501	7mer	0.018
>ENST00000602684	ENSG00000269974(RP11-932O9.10)	hsa-miR-3143	(21)	0.997
15:676-691	8mer	0.062
15:71-80	7mer	0.036
15:201-220	7mer	0.008
>ENST00000452391	ENSG00000229278(RP11-483F11.7)	hsa-miR-942-5p	(21)	0.997
10:5-16	8mer	0.106
>ENST00000608496	ENSG00000236581(STARD13-AS)	hsa-miR-942-5p	(21)	0.997
13:551-575	8mer	0.082
13:306-325	8mer	0.016
13:328-344	6mer	0.003
13:72-86	6mer	0.003
>ENST00000482985	ENSG00000244733(RP11-506M13.3)	hsa-miR-942-5p	(21)	0.997
10:521-535	8mer	0.044
10:48-75	9mer	0.041
10:67-79	7mer	0.015
10:1633-1645	6mer	0.005
>TCONS_00003698	XLOC_001486(XLOC_001486)	hsa-miR-942-5p	(21)	0.997
2:86-111	8mer	0.092
2:115-132	7mer	0.012
>ENST00000513055	ENSG00000237187(NR2F1-AS1)	hsa-miR-942-5p	(21)	0.997
5:494-515	9mer	0.088
5:503-523	7mer	0.012
5:610-623	6mer	0.004
>ENST00000569238	ENSG00000260209(RP11-680F20.10)	hsa-miR-942-5p	(21)	0.997
11:170-196	7mer	0.065
11:823-846	6mer	0.014
11:784-804	6mer	0.013
11:177-196	6mer	0.012
>ENST00000599176	ENSG00000241288(RP11-379B18.5)	hsa-miR-16-5p	(21)	0.996
3:363-377	8mer	0.103
>ENST00000589795	ENSG00000267199(RP11-861E21.2)	hsa-miR-502-3p	(21)	0.996
18:4505-4519	8mer	0.064
18:4797-4814	6mer	0.015
18:790-813	9mer	0.008
18:134-157	6mer	0.006
18:33-49	6mer	0.004
18:1120-1143	6mer	0.002
18:1683-1696	6mer	0.002
18:2278-2295	6mer	0.001
18:2225-2241	6mer	0.001
>ENST00000458236	ENSG00000214922(HLA-F-AS1)	hsa-miR-942-5p	(21)	0.996
6:535-559	8mer	0.039
6:723-742	7mer	0.022
6:2478-2503	8mer+wobble	0.017
6:1825-1842	9mer	0.015
6:2084-2106	7mer	0.007
6:1042-1062	6mer	0.002
>ENST00000570073	ENSG00000259810(AC002519.8)	hsa-miR-502-3p	(21)	0.996
16:137-159	7mer	0.069
16:431-449	6mer	0.016
16:1433-1453	6mer	0.01
16:2353-2374	6mer	0.007
>ENST00000607862	ENSG00000234377(RNF219-AS1)	hsa-miR-942-5p	(21)	0.996
13:5836-5856	8mer	0.031
13:5983-6000	7mer	0.025
13:3706-3723	8mer	0.024
13:243-270	6mer	0.006
13:5623-5630	6mer	0.005
13:311-322	6mer	0.003
13:563-582	6mer	0.003
13:3335-3353	6mer	0.002
13:2067-2084	6mer	0.002
13:1884-1907	6mer	0.001
>TCONS_00021520	XLOC_010706(XLOC_010706)	hsa-miR-942-5p	(21)	0.996
13:3839-3855	7mer	0.048
13:94-118	7mer	0.045
13:2458-2478	8mer+wobble	0.007
13:3002-3024	6mer	0.003
>ENST00000443556	ENSG00000225135(RP11-361F15.2)	hsa-miR-16-5p	(21)	0.996
6:34-53	8mer	0.102
>ENST00000620585	ENSG00000274628(FAM95B1)	hsa-miR-181a-2-3p	(21)	0.996
9:604-630	8mer	0.022
9:510-532	7mer	0.02
9:577-596	8mer	0.017
9:652-675	8mer	0.009
9:618-644	7mer	0.008
9:39-65	6mer	0.007
9:832-848	8mer	0.005
9:2270-2294	8mer	0.003
9:728-747	8mer	0.003
9:3437-3457	6mer	0.002
9:945-962	8mer	0.002
9:3808-3829	6mer	0.002
9:1071-1093	8mer	0.001
9:1152-1174	7mer	0.001
>ENST00000455995	ENSG00000223839(FAM95B1)	hsa-miR-181a-2-3p	(21)	0.996
9:603-629	8mer	0.022
9:509-531	7mer	0.02
9:576-595	8mer	0.017
9:617-643	7mer	0.008
9:651-674	8mer	0.008
9:38-64	6mer	0.007
9:831-847	8mer	0.005
9:2269-2293	8mer	0.003
9:727-746	8mer	0.003
9:3436-3456	6mer	0.002
9:944-961	8mer	0.002
9:3807-3828	6mer	0.002
9:1070-1092	8mer	0.001
9:1151-1173	7mer	0.001
>ENST00000417843	ENSG00000225411(RP11-764K9.1)	hsa-miR-502-3p	(21)	0.996
9:968-992	8mer	0.049
9:1517-1541	8mer	0.025
9:344-368	6mer	0.015
9:1832-1856	6mer	0.009
9:2452-2478	6mer	0.003
9:1982-1994	6mer	0.002
>ENST00000587894	ENSG00000267749(CTC-265F19.1)	hsa-miR-502-3p	(21)	0.996
19:1776-1801	6mer	0.016
19:1712-1739	6mer	0.01
19:1649-1675	6mer	0.01
19:1522-1548	6mer	0.009
19:1585-1612	6mer	0.008
19:1895-1919	6mer	0.008
19:1203-1230	6mer	0.007
[truncated: 23,607 more rows]
