# Supplementary material for: Comprehensive Analysis of Hub Genes Associated With Competing Endogenous RNA Networks in Stroke Using Bioinformatics Analysis
Source: Front Genet. 2022 Jan 12;12:779923. doi: 10.3389/fgene.2021.779923 (PMC8790239; doi:10.3389/fgene.2021.779923)
Supplement: Supplementary file 2 [file DataSheet8.ZIP › Figure 8--raw data/ceRNA_network/miRNA-lncRNA/raw data-more than 0.7 of threshold/3.csv]

#Transcript_ID	Gene_ID(Gene_Name)	Mirna_Name(miRBase_version)	miTG-score
>ENST00000623644	ENSG00000279978(chr22-38_28785274-29006793.1)	hsa-miR-484	(21)	1
22:495-515	9mer	0.017
22:54685-54706	9mer	0.017
22:3158-3174	9mer	0.014
22:81491-81509	8mer	0.012
22:35426-35440	9mer	0.008
22:86271-86279	7mer	0.006
22:251721-251746	9mer	0.006
22:35288-35304	8mer	0.005
22:70019-70046	7mer	0.005
22:167880-167906	8mer	0.005
22:101365-101371	7mer	0.005
22:123412-123421	8mer	0.005
22:245627-245653	7mer	0.005
22:266151-266169	7mer	0.005
22:128760-128775	7mer	0.004
22:73545-73561	8mer	0.004
22:10614-10631	7mer	0.004
22:109013-109033	7mer	0.004
22:31562-31570	7mer	0.004
22:52704-52721	7mer	0.004
22:225240-225260	8mer	0.004
22:92214-92236	7mer	0.004
22:228247-228273	8mer+wobble	0.004
22:226286-226306	8mer+wobble	0.004
22:208250-208263	7mer	0.004
22:128238-128259	7mer	0.003
22:231869-231892	7mer	0.003
22:62085-62094	7mer	0.003
22:75926-75952	7mer	0.003
22:115775-115794	7mer	0.003
22:61342-61362	7mer	0.003
22:132502-132524	7mer	0.003
22:255674-255681	8mer	0.003
22:212075-212095	7mer	0.003
22:252221-252245	8mer	0.003
22:29792-29815	7mer	0.003
22:97682-97688	7mer	0.003
22:12036-12059	7mer	0.003
22:188939-188957	7mer	0.003
22:133233-133253	8mer	0.003
22:53067-53083	7mer	0.003
22:81561-81566	7mer	0.002
22:56351-56372	6mer	0.002
22:119943-119970	6mer	0.002
22:93645-93654	6mer	0.002
22:204819-204832	7mer	0.002
22:209193-209211	7mer	0.002
22:99652-99677	7mer	0.002
22:253315-253325	7mer	0.002
22:75623-75645	7mer	0.002
22:101470-101496	7mer	0.002
22:266641-266664	6mer	0.002
22:218004-218028	7mer	0.002
22:231700-231725	7mer	0.002
22:130395-130404	6mer	0.002
22:18461-18481	6mer	0.002
22:61809-61829	7mer	0.002
22:34705-34712	6mer	0.002
22:13253-13276	6mer	0.002
22:32784-32793	6mer	0.002
22:234100-234123	7mer	0.002
22:214097-214123	7mer	0.002
22:214645-214657	6mer	0.002
22:34214-34239	8mer	0.002
22:99574-99600	7mer	0.002
22:219767-219783	6mer	0.002
22:215210-215232	8mer+wobble	0.002
22:149041-149061	6mer	0.002
22:172305-172309	6mer	0.002
22:109612-109617	6mer	0.002
22:101995-102019	6mer	0.002
22:117017-117032	6mer	0.002
22:227853-227857	6mer	0.002
22:119487-119501	6mer	0.002
22:237124-237134	7mer	0.002
22:72565-72580	6mer	0.002
22:112212-112224	6mer	0.002
22:266476-266498	6mer	0.002
22:229206-229228	7mer	0.002
22:257463-257467	6mer	0.002
22:85605-85627	7mer	0.002
22:225546-225568	6mer	0.002
22:148556-148571	6mer	0.002
22:206047-206071	6mer	0.002
22:250951-250973	7mer	0.002
22:102695-102716	7mer	0.002
22:109880-109897	6mer	0.002
22:254023-254040	6mer	0.002
22:11882-11908	6mer	0.002
22:193059-193085	6mer	0.002
22:65087-65092	6mer	0.001
22:192525-192547	7mer	0.001
22:33548-33562	6mer	0.001
22:5289-5303	6mer	0.001
22:257172-257190	6mer	0.001
22:66015-66039	6mer	0.001
22:10430-10445	6mer	0.001
22:23172-23189	6mer	0.001
22:59108-59113	6mer	0.001
22:155882-155897	6mer	0.001
22:84351-84360	6mer	0.001
22:236122-236144	7mer	0.001
22:12084-12099	7mer	0.001
22:96919-96943	6mer	0.001
22:246429-246443	6mer	0.001
22:121356-121379	6mer	0.001
22:2461-2479	6mer	0.001
22:60674-60701	6mer	0.001
22:235176-235196	7mer	0.001
22:98028-98042	6mer	0.001
22:147775-147793	6mer	0.001
22:257561-257580	7mer	0.001
22:195261-195281	6mer	0.001
22:11529-11539	6mer	0.001
22:250365-250392	7mer	0.001
22:205604-205613	6mer	0.001
22:240323-240346	6mer	0.001
22:95381-95407	6mer	0.001
22:224588-224606	6mer	0.001
22:41783-41808	6mer	0.001
22:121598-121624	6mer	0.001
22:166911-166936	6mer	0.001
22:184251-184260	6mer	0.001
22:261987-262010	6mer	0.001
22:155723-155745	6mer	0.001
22:26622-26648	6mer	0.001
22:123080-123099	6mer	0.001
22:213853-213869	6mer	0.001
22:200483-200494	6mer	0.001
22:46108-46131	6mer	0.001
22:199892-199902	7mer	0.001
22:241519-241539	6mer	0.001
22:235152-235177	6mer	0.001
22:209562-209584	6mer	0.001
22:146617-146627	6mer	0.001
22:75785-75809	6mer	0.001
22:138841-138868	6mer	0.001
22:77228-77246	6mer	0.001
22:38460-38484	6mer	0.001
22:264908-264912	6mer	0.001
22:119253-119265	6mer	0.001
22:238400-238410	6mer	0.001
22:223565-223590	6mer	0.001
22:59510-59533	6mer	0.001
22:115121-115136	6mer	0.001
22:60269-60294	6mer	0.001
22:226717-226736	6mer	0.001
22:187320-187342	6mer	0.001
22:15283-15301	6mer	0.001
22:73906-73926	6mer	0.001
22:99776-99786	6mer	0.001
22:240062-240080	6mer	0.001
22:209904-209924	6mer	0.001
22:193310-193333	6mer	0.001
22:249683-249706	6mer	0.001
22:15944-15966	6mer	0.001
22:221836-221862	6mer	0.001
22:212501-212521	6mer	0.001
22:239269-239296	6mer	0.001
22:27707-27727	6mer	0.001
22:122445-122468	6mer	0.001
22:51581-51606	6mer	0.001
22:69087-69109	6mer	0.001
22:11707-11730	6mer	0.001
22:262518-262534	6mer	0.001
22:9036-9059	6mer	0.001
22:225126-225144	6mer	0.001
22:264745-264768	6mer	0.001
22:58814-58826	6mer	0.001
22:229375-229394	6mer	0.001
22:262081-262101	6mer	0.001
22:162727-162750	6mer	0.001
22:238222-238244	6mer	0.001
22:182281-182294	6mer	0.001
22:68905-68927	6mer	0.001
22:128175-128190	6mer	0.001
22:222592-222604	6mer	0.001
22:231259-231282	6mer	0.001
22:102941-102959	6mer	0.001
22:253605-253628	6mer	0.001
22:120883-120901	6mer	0.001
22:252114-252132	6mer	0.001
22:205322-205336	6mer	0.001
22:253139-253157	6mer	0.001
22:115465-115491	6mer	0.001
22:114805-114826	6mer	0.001
22:213491-213517	6mer	0.001
22:241139-241154	6mer	0.001
22:199107-199122	6mer	0.001
22:118884-118902	6mer	0.001
22:85772-85791	6mer	0.001
22:234330-234355	6mer	0.001
22:236530-236548	6mer	0.001
22:177877-177895	6mer	0.001
22:259561-259584	6mer	0.001
22:67887-67908	6mer	0.001
22:206232-206237	6mer	0.001
22:14678-14701	6mer	0.001
22:8876-8894	6mer	0.001
22:230300-230315	6mer	0.001
22:177475-177493	6mer	0.001
22:259095-259113	6mer	0.001
22:85257-85279	6mer	0.001
22:250285-250298	6mer	0.001
22:52183-52207	6mer	0.001
22:51749-51772	6mer	0.001
22:251115-251139	6mer	0.001
22:247544-247567	6mer	0.001
22:240968-240988	6mer	0.001
22:251601-251624	6mer	0.001
22:4578-4593	6mer	0.001
22:232464-232487	6mer	0.001
22:54485-54504	6mer	0.001
22:221761-221785	6mer	0.001
22:259963-259979	6mer	0.001
22:45489-45512	6mer	0.001
22:239108-239130	6mer	0.001
22:118530-118550	6mer	0.001
22:27940-27963	6mer	0.001
22:197247-197270	6mer	0.001
22:192693-192716	6mer	0.001
22:180890-180916	6mer	0.001
22:162563-162585	6mer	0.001
22:107570-107596	6mer	0.001
22:260362-260382	6mer	0.001
22:153419-153441	6mer	0.001
22:237917-237944	6mer	0.001
22:75876-75887	6mer	0.001
22:247943-247961	6mer	0.001
22:46257-46281	6mer	0.001
22:174815-174835	6mer	0.001
22:199778-199799	6mer	0.001
22:181059-181082	6mer	0.001
22:264581-264603	6mer	0.001
22:234498-234521	6mer	0.001
22:67593-67615	6mer	0.001
22:234922-234948	6mer	0.001
22:223724-223747	6mer	0.001
22:61034-61057	6mer	0.001
22:121138-121155	6mer	0.001
22:212902-212925	6mer	0.001
22:5427-5453	6mer	0.001
22:77385-77408	6mer	0.001
22:18241-18263	6mer	0.001
22:225712-225734	6mer	0.001
22:262318-262337	6mer	0.001
22:234760-234782	6mer	0.001
22:223636-223641	6mer	0.001
22:184071-184093	6mer	0.001
22:212737-212759	6mer	0.001
22:203000-203023	6mer	0.001
22:260524-260547	6mer	0.001
22:214856-214881	6mer	0.001
22:40843-40865	6mer	0.001
22:220700-220726	6mer	0.001
22:45260-45283	6mer	0.001
22:174494-174516	6mer	0.001
22:232304-232326	6mer	0.001
22:221597-221619	6mer	0.001
22:146438-146460	6mer	0.001
22:45089-45111	6mer	0.001
22:4405-4427	6mer	0.001
22:181366-181389	6mer	0.001
22:217857-217878	6mer	0.001
22:263317-263344	6mer	0.001
22:60870-60891	6mer	0.001
22:230118-230139	6mer	0.001
22:14343-14364	6mer	0.001
22:255555-255581	6mer	0.001
22:251786-251796	6mer	0.001
22:61913-61928	6mer	0.001
22:248107-248130	6mer	0.001
22:68051-68074	6mer	0.001
22:12084-12091	6mer	0.001
22:250433-250448	6mer	0.001
22:252271-252295	6mer	0.001
22:40942-40964	6mer	0.001
22:121641-121666	7mer	0.001
22:206698-206725	6mer	0.001
22:206335-206350	6mer	0.001
22:177946-177964	6mer	0.001
22:120965-120979	6mer	0.001
22:53095-53114	7mer	0
22:45329-45346	6mer	0
22:240139-240162	6mer	0
22:143078-143101	6mer	0
22:174647-174669	6mer	0
22:225291-225310	6mer	0
22:122565-122583	6mer	0
22:167952-167961	6mer	0
22:5360-5371	6mer	0
22:193379-193401	6mer	0
22:262147-262169	6mer	0
22:97682-97702	6mer	0
>ENST00000623644	ENSG00000279978(chr22-38_28785274-29006793.1)	hsa-miR-125b-5p	(21)	1
22:68359-68384	8mer	0.026
22:188813-188827	8mer	0.017
22:233514-233528	8mer	0.014
22:182854-182863	9mer	0.012
22:60852-60875	8mer	0.012
22:192020-192035	7mer	0.009
22:124951-124956	7mer	0.009
22:123880-123902	7mer	0.009
22:82988-83003	7mer	0.009
22:106028-106041	7mer	0.009
22:88886-88904	8mer	0.008
22:104373-104398	7mer	0.008
22:115979-115999	8mer	0.008
22:210352-210370	7mer	0.007
22:253094-253100	8mer	0.006
22:179322-179336	7mer	0.006
22:207298-207303	7mer	0.005
22:40666-40686	7mer	0.005
22:82683-82699	7mer	0.005
22:239780-239801	8mer	0.005
22:107251-107262	7mer	0.004
22:223906-223923	7mer	0.004
22:89981-90000	7mer	0.004
22:236868-236887	8mer	0.004
22:98086-98105	9mer	0.003
22:87962-87985	7mer	0.003
22:234592-234614	7mer	0.003
22:229646-229669	7mer	0.003
22:21928-21953	7mer	0.003
22:185058-185082	7mer	0.003
22:252961-252977	7mer	0.003
22:188158-188169	7mer	0.003
22:39566-39588	7mer	0.003
22:100684-100704	6mer	0.003
22:209623-209637	7mer	0.003
22:8328-8353	7mer	0.003
22:109288-109311	7mer	0.003
22:43383-43408	7mer	0.002
22:15118-15140	6mer	0.002
22:86441-86463	6mer	0.002
22:163486-163513	6mer	0.002
22:205348-205367	7mer	0.002
22:255124-255146	7mer	0.002
22:218072-218096	7mer	0.002
22:73897-73917	7mer	0.002
22:204980-205005	7mer	0.002
22:52590-52615	7mer	0.002
22:181615-181630	6mer	0.002
22:238620-238639	7mer	0.002
22:92726-92743	6mer	0.002
22:60640-60666	6mer	0.002
22:124659-124676	6mer	0.002
22:130889-130906	7mer	0.002
22:19093-19100	6mer	0.002
22:130407-130423	6mer	0.002
22:227881-227897	6mer	0.002
22:241606-241623	6mer	0.002
22:145032-145047	6mer	0.002
22:89284-89300	6mer	0.002
22:67176-67201	6mer	0.002
22:198055-198071	6mer	0.002
22:216349-216375	6mer	0.002
22:94360-94365	6mer	0.002
22:207434-207454	6mer	0.001
22:128595-128617	6mer	0.001
22:165345-165365	6mer	0.001
22:150597-150619	6mer	0.001
22:118678-118698	6mer	0.001
22:88291-88305	6mer	0.001
22:126229-126250	6mer	0.001
22:112530-112554	6mer	0.001
22:178372-178398	6mer	0.001
22:72523-72545	6mer	0.001
22:220823-220849	6mer	0.001
22:66398-66422	6mer	0.001
22:87256-87260	6mer	0.001
22:194844-194864	6mer	0.001
22:117094-117114	6mer	0.001
22:212365-212378	6mer	0.001
22:74733-74758	6mer	0.001
22:9961-9986	6mer	0.001
22:211750-211768	6mer	0.001
22:132801-132822	6mer	0.001
22:35455-35477	6mer	0.001
22:153332-153350	6mer	0.001
22:47120-47124	6mer	0.001
22:189838-189859	6mer	0.001
22:185593-185617	6mer	0.001
22:181813-181839	6mer	0.001
22:111988-112012	6mer	0.001
22:214606-214622	6mer	0.001
22:55654-55679	6mer	0.001
22:242358-242381	6mer	0.001
22:30313-30335	6mer	0.001
22:76885-76906	6mer	0.001
22:124298-124316	6mer	0.001
22:41769-41787	6mer	0.001
22:45207-45229	6mer	0.001
22:217361-217381	6mer	0.001
22:58649-58676	6mer	0.001
22:22975-22990	6mer	0.001
22:234753-234766	6mer	0.001
22:147972-147993	6mer	0.001
22:117761-117785	6mer	0.001
22:259869-259887	6mer	0.001
22:62349-62372	6mer	0.001
22:238956-238960	6mer	0.001
22:120662-120684	6mer	0.001
22:10967-10990	6mer	0.001
22:180232-180244	6mer	0.001
22:39346-39367	6mer	0.001
22:185472-185496	6mer	0.001
22:227666-227686	6mer	0.001
22:78955-78980	6mer	0.001
22:216861-216876	6mer	0.001
22:24027-24051	6mer	0.001
22:238513-238531	6mer	0.001
22:21116-21138	6mer	0.001
22:74656-74675	6mer	0.001
22:175469-175495	8mer+mismatch	0.001
22:226012-226035	6mer	0.001
22:29581-29601	6mer	0.001
22:29639-29661	6mer	0.001
22:141384-141401	6mer	0.001
22:189916-189942	6mer	0.001
22:109006-109026	6mer	0.001
22:112859-112877	6mer	0.001
22:211773-211795	6mer	0.001
22:190033-190054	6mer	0.001
22:239603-239630	6mer	0.001
22:190169-190195	6mer	0.001
22:242111-242131	6mer	0.001
22:190084-190110	6mer	0.001
22:189977-189998	6mer	0.001
22:120779-120795	6mer	0.001
22:88037-88054	6mer	0.001
22:190374-190394	6mer	0.001
22:190263-190282	6mer	0.001
22:190203-190224	6mer	0.001
22:190339-190365	6mer	0
22:190113-190139	6mer	0
22:190227-190253	6mer	0
22:252985-253008	6mer	0
22:74762-74784	6mer	0
22:52635-52660	6mer	0
22:207494-207509	6mer	0
22:117188-117207	6mer	0
22:255171-255187	6mer	0
22:255175-255195	6mer	0
>ENST00000623644	ENSG00000279978(chr22-38_28785274-29006793.1)	hsa-miR-130a-3p	(21)	1
22:156138-156151	9mer	0.017
22:251106-251130	8mer	0.009
22:75922-75940	8mer	0.009
22:1055-1076	8mer	0.008
22:178033-178053	8mer	0.007
22:212102-212121	8mer	0.007
22:228419-228441	8mer	0.007
22:72780-72789	7mer	0.006
22:94097-94116	7mer	0.006
22:107165-107186	8mer	0.005
22:170974-170995	9mer	0.005
22:162418-162444	7mer	0.005
22:210060-210075	7mer	0.005
22:163906-163928	7mer	0.005
22:52733-52748	8mer	0.004
22:119675-119697	7mer	0.004
22:55849-55876	9mer	0.004
22:198417-198437	7mer	0.004
22:33765-33783	7mer	0.004
22:124591-124616	7mer	0.004
22:14501-14521	8mer	0.004
22:234915-234939	8mer	0.003
22:85762-85782	8mer	0.003
22:38451-38475	8mer	0.003
22:139475-139500	7mer	0.003
22:50477-50498	7mer	0.003
22:252266-252286	8mer	0.003
22:146611-146618	8mer	0.003
22:238390-238401	8mer	0.003
22:216472-216488	6mer	0.003
22:83468-83481	7mer	0.003
22:11708-11721	8mer	0.003
22:221756-221776	8mer	0.003
22:260675-260695	8mer	0.003
22:75776-75800	8mer	0.003
22:26999-27024	7mer	0.003
22:203002-203014	8mer	0.003
22:77382-77399	8mer	0.003
22:64487-64505	6mer	0.002
22:105139-105152	6mer	0.002
22:69998-70016	6mer	0.002
22:225281-225301	8mer	0.002
22:453-480	6mer	0.002
22:139368-139387	6mer	0.002
22:17383-17399	7mer	0.002
22:222006-222028	7mer	0.002
22:257277-257300	7mer	0.002
22:174636-174661	9mer	0.002
22:160692-160712	6mer	0.002
22:504-525	6mer	0.002
22:185947-185957	7mer	0.002
22:175616-175631	7mer	0.002
22:107750-107769	7mer	0.002
22:6646-6655	7mer	0.002
22:198965-198974	6mer	0.002
22:107525-107551	7mer	0.002
22:253305-253317	7mer	0.002
22:56229-56247	6mer	0.002
22:25382-25405	6mer	0.002
22:98805-98824	7mer	0.002
22:132075-132100	6mer	0.002
22:156515-156542	6mer	0.002
22:8231-8253	6mer	0.002
22:140820-140834	6mer	0.002
22:84324-84346	6mer	0.002
22:6006-6023	6mer	0.002
22:35116-35140	6mer	0.002
22:171595-171614	6mer	0.002
22:142905-142922	6mer	0.002
22:99636-99657	6mer	0.002
22:26016-26034	6mer	0.002
22:208965-208987	6mer	0.002
22:175854-175865	6mer	0.002
22:46010-46021	6mer	0.002
22:170315-170341	6mer	0.002
22:99312-99328	7mer	0.002
22:101865-101877	6mer	0.002
22:233796-233805	6mer	0.001
22:231002-231025	6mer	0.001
22:52312-52332	6mer	0.001
22:110776-110791	6mer	0.001
22:265371-265389	6mer	0.001
22:141358-141381	6mer	0.001
22:133476-133498	6mer	0.001
22:231859-231883	6mer	0.001
22:218139-218153	7mer	0.001
22:215199-215226	7mer	0.001
22:45479-45503	6mer	0.001
22:5345-5357	6mer	0.001
22:24699-24718	6mer	0.001
22:260518-260538	6mer	0.001
22:4560-4584	6mer	0.001
22:264739-264759	6mer	0.001
22:16834-16842	6mer	0.001
22:178544-178561	6mer	0.001
22:205389-205411	6mer	0.001
22:228190-228201	6mer	0.001
22:256868-256876	6mer	0.001
22:19563-19577	6mer	0.001
22:21788-21807	6mer	0.001
22:148013-148024	6mer	0.001
22:86638-86657	6mer	0.001
22:152526-152553	6mer	0.001
22:85412-85436	6mer	0.001
22:187313-187333	6mer	0.001
22:150679-150699	6mer	0.001
22:115868-115890	6mer	0.001
22:181056-181073	6mer	0.001
22:225829-225845	6mer	0.001
22:55423-55443	6mer	0.001
22:100752-100776	6mer	0.001
22:122718-122735	6mer	0.001
22:248331-248351	6mer	0.001
22:121943-121960	6mer	0.001
22:121350-121370	6mer	0.001
22:259564-259575	6mer	0.001
22:69080-69100	6mer	0.001
22:128170-128181	6mer	0.001
22:87390-87409	6mer	0.001
22:192683-192707	6mer	0.001
22:65170-65194	6mer	0.001
22:229361-229385	6mer	0.001
22:212686-212705	6mer	0.001
22:2584-2604	6mer	0.001
22:261981-262001	6mer	0.001
22:140505-140525	6mer	0.001
22:121716-121737	7mer	0.001
22:78070-78088	6mer	0.001
22:103106-103117	6mer	0.001
22:212892-212916	6mer	0.001
22:45265-45274	6mer	0.001
22:167936-167947	6mer	0.001
22:248110-248121	6mer	0.001
22:9030-9050	6mer	0.001
22:223714-223738	6mer	0.001
22:149050-149065	6mer	0.001
22:213488-213508	6mer	0.001
22:264988-264999	6mer	0.001
22:241125-241145	6mer	0.001
22:231249-231273	6mer	0.001
22:259251-259275	6mer	0.001
22:263311-263335	6mer	0.001
22:83652-83676	6mer	0.001
22:162721-162741	6mer	0.001
22:90874-90889	6mer	0.001
22:206317-206341	6mer	0.001
22:175931-175949	6mer	0.001
22:238076-238100	6mer	0.001
22:239263-239287	6mer	0.001
22:234492-234512	6mer	0.001
22:73256-73280	6mer	0.001
22:217573-217585	6mer	0.001
22:230295-230306	6mer	0.001
22:235148-235168	6mer	0.001
22:133545-133563	6mer	0.001
22:249677-249697	6mer	0.001
22:211542-211554	6mer	0.001
22:214849-214863	6mer	0.001
22:181356-181380	6mer	0.001
22:84439-84454	6mer	0.001
22:240608-240632	6mer	0.001
22:121443-121461	6mer	0.001
22:225863-225890	6mer	0.001
22:121988-122012	6mer	0.001
22:171007-171018	6mer	0.001
22:257306-257323	6mer	0
>ENST00000623644	ENSG00000279978(chr22-38_28785274-29006793.1)	hsa-miR-130b-3p	(21)	1
22:156138-156151	9mer	0.017
22:75922-75940	8mer	0.009
22:1055-1076	8mer	0.009
22:212102-212121	8mer	0.008
22:251106-251130	8mer	0.008
22:178033-178053	8mer	0.007
22:94099-94116	7mer	0.007
22:228419-228441	8mer	0.007
22:72781-72789	7mer	0.006
22:107162-107186	8mer	0.006
22:170974-170995	9mer	0.005
22:210060-210075	7mer	0.005
22:163906-163928	7mer	0.004
22:162418-162444	7mer	0.004
22:198417-198437	7mer	0.004
22:52729-52748	8mer	0.004
22:119675-119697	7mer	0.004
22:55859-55876	9mer	0.004
22:33765-33783	7mer	0.004
22:124591-124616	7mer	0.004
22:234919-234939	8mer	0.004
22:14501-14521	8mer	0.004
22:50482-50498	7mer	0.003
22:38451-38475	8mer	0.003
22:85762-85782	8mer	0.003
22:139487-139500	7mer	0.003
22:252266-252286	8mer	0.003
22:216484-216488	6mer	0.003
22:146594-146618	8mer	0.003
22:238381-238401	8mer	0.003
22:83468-83481	7mer	0.003
22:221756-221776	8mer	0.003
22:11701-11721	8mer	0.003
22:260675-260695	8mer	0.003
22:26999-27024	7mer	0.003
22:75776-75800	8mer	0.003
22:64487-64505	6mer	0.003
22:203001-203014	8mer	0.002
22:77382-77399	8mer	0.002
22:105148-105152	6mer	0.002
22:69998-70016	6mer	0.002
22:453-480	6mer	0.002
22:225281-225301	8mer	0.002
22:139368-139387	6mer	0.002
22:17383-17399	7mer	0.002
22:222006-222028	7mer	0.002
22:257277-257300	7mer	0.002
22:504-525	6mer	0.002
22:160692-160712	6mer	0.002
22:107750-107769	7mer	0.002
22:6646-6655	7mer	0.002
22:174636-174661	9mer	0.002
22:185933-185957	7mer	0.002
22:198965-198974	6mer	0.002
22:175616-175631	7mer	0.002
22:56229-56247	6mer	0.002
22:107525-107551	7mer	0.002
22:98805-98824	7mer	0.002
22:156517-156542	6mer	0.002
22:84324-84346	6mer	0.002
22:132075-132100	6mer	0.002
22:253292-253317	7mer	0.002
22:142905-142922	6mer	0.002
22:8234-8253	6mer	0.002
22:25382-25405	6mer	0.002
22:171599-171614	6mer	0.002
22:101865-101877	6mer	0.002
22:26016-26034	6mer	0.002
22:208976-208987	6mer	0.002
22:170315-170341	6mer	0.002
22:99636-99657	6mer	0.002
22:6006-6023	6mer	0.002
22:233778-233805	6mer	0.002
22:175854-175865	6mer	0.002
22:46010-46021	6mer	0.002
22:35116-35140	6mer	0.002
22:140809-140834	6mer	0.002
22:99312-99328	7mer	0.002
22:215199-215226	7mer	0.001
22:133476-133498	6mer	0.001
22:218139-218153	7mer	0.001
22:231002-231025	6mer	0.001
22:52312-52332	6mer	0.001
22:5345-5357	6mer	0.001
22:141361-141381	6mer	0.001
22:231863-231883	6mer	0.001
22:21780-21807	6mer	0.001
22:4573-4584	6mer	0.001
22:265371-265389	6mer	0.001
22:24699-24718	6mer	0.001
22:228187-228201	6mer	0.001
22:16834-16842	6mer	0.001
22:178544-178561	6mer	0.001
22:152536-152553	6mer	0.001
22:205389-205411	6mer	0.001
22:45479-45503	6mer	0.001
22:55423-55443	6mer	0.001
22:148013-148024	6mer	0.001
22:19563-19577	6mer	0.001
22:256859-256876	6mer	0.001
22:260518-260538	6mer	0.001
22:225829-225845	6mer	0.001
22:115877-115890	6mer	0.001
22:110776-110791	6mer	0.001
22:264735-264759	6mer	0.001
22:100752-100776	6mer	0.001
22:86638-86657	6mer	0.001
22:121943-121960	6mer	0.001
22:69080-69100	6mer	0.001
22:150679-150699	6mer	0.001
22:121350-121370	6mer	0.001
22:187313-187333	6mer	0.001
22:248336-248351	6mer	0.001
22:85412-85436	6mer	0.001
22:261981-262001	6mer	0.001
22:2584-2604	6mer	0.001
22:122718-122735	6mer	0.001
22:149050-149065	6mer	0.001
22:65170-65194	6mer	0.001
22:87390-87409	6mer	0.001
22:181056-181073	6mer	0.001
22:103106-103117	6mer	0.001
22:212686-212705	6mer	0.001
22:9030-9050	6mer	0.001
22:83652-83676	6mer	0.001
22:121716-121737	7mer	0.001
22:259549-259575	6mer	0.001
22:217573-217585	6mer	0.001
22:162721-162741	6mer	0.001
22:264988-264999	6mer	0.001
22:192683-192707	6mer	0.001
22:78070-78088	6mer	0.001
22:128157-128181	6mer	0.001
22:238076-238100	6mer	0.001
22:229361-229385	6mer	0.001
22:140505-140525	6mer	0.001
22:45248-45274	6mer	0.001
22:90867-90889	6mer	0.001
22:167923-167947	6mer	0.001
22:212892-212916	6mer	0.001
22:235148-235168	6mer	0.001
22:248097-248121	6mer	0.001
22:213498-213508	6mer	0.001
22:223714-223738	6mer	0.001
22:239263-239287	6mer	0.001
22:133545-133563	6mer	0.001
22:175930-175949	6mer	0.001
22:231249-231273	6mer	0.001
22:206317-206341	6mer	0.001
22:263311-263335	6mer	0.001
22:259251-259275	6mer	0.001
22:234492-234512	6mer	0.001
22:211542-211554	6mer	0.001
22:230282-230306	6mer	0.001
22:73256-73280	6mer	0.001
22:240608-240632	6mer	0.001
22:214849-214863	6mer	0.001
22:241125-241145	6mer	0.001
22:249677-249697	6mer	0.001
22:84430-84454	6mer	0.001
22:181356-181380	6mer	0.001
22:225864-225890	6mer	0.001
22:121443-121461	6mer	0.001
22:121988-122012	6mer	0.001
22:170995-171018	6mer	0.001
22:257303-257323	6mer	0
>ENST00000623644	ENSG00000279978(chr22-38_28785274-29006793.1)	hsa-miR-181a-5p	(21)	1
22:20743-20766	7mer	0.012
22:134940-134962	8mer	0.011
22:173079-173096	8mer	0.01
22:224224-224242	8mer	0.009
22:192288-192314	8mer	0.006
22:7852-7872	7mer	0.006
22:72331-72354	7mer	0.006
22:81549-81570	7mer	0.006
22:220396-220413	8mer	0.006
22:135355-135373	8mer	0.006
22:34027-34053	7mer	0.005
22:267214-267230	6mer	0.005
22:441-467	6mer	0.005
22:228078-228104	7mer	0.005
22:17106-17123	8mer	0.004
22:220528-220550	8mer	0.004
22:32548-32574	7mer	0.004
22:191522-191543	8mer	0.004
22:191606-191623	8mer	0.004
22:261683-261709	8mer	0.004
22:216524-216541	6mer	0.004
22:261447-261463	7mer	0.004
22:64711-64734	7mer	0.004
22:124428-124442	6mer	0.004
22:72082-72106	7mer	0.004
22:104064-104089	7mer	0.004
22:163991-164017	8mer	0.004
22:126949-126971	6mer	0.004
22:148583-148600	7mer	0.003
22:89110-89128	7mer	0.003
22:261117-261135	7mer	0.003
22:22440-22461	6mer	0.003
22:152332-152342	7mer	0.003
22:2128-2146	6mer	0.003
22:25305-25325	7mer	0.003
22:125218-125236	7mer	0.003
22:257106-257121	7mer	0.003
22:47990-48012	7mer	0.003
22:163501-163517	6mer	0.003
22:4795-4818	7mer	0.003
22:4229-4251	8mer	0.003
22:69641-69667	7mer	0.003
22:192140-192165	6mer	0.003
22:66451-66470	7mer	0.002
22:24997-25020	6mer	0.002
22:184690-184717	6mer	0.002
22:62932-62948	7mer	0.002
22:512-536	6mer	0.002
22:179009-179029	6mer	0.002
22:40975-40999	6mer	0.002
22:99083-99097	7mer	0.002
22:132200-132219	6mer	0.002
22:194734-194760	6mer	0.002
22:16096-16116	6mer	0.002
22:157191-157213	6mer	0.002
22:24426-24442	6mer	0.002
22:122766-122786	6mer	0.002
22:173320-173337	7mer	0.002
22:106169-106194	6mer	0.002
22:70153-70170	6mer	0.002
22:262055-262059	6mer	0.002
22:183776-183795	6mer	0.002
22:210716-210735	6mer	0.002
22:22078-22092	6mer	0.002
22:103370-103395	7mer	0.002
22:84120-84139	7mer	0.002
22:175891-175908	6mer	0.002
22:198191-198208	6mer	0.002
22:217895-217914	6mer	0.002
22:155094-155114	6mer	0.002
22:244382-244404	6mer	0.002
22:197578-197589	6mer	0.002
22:183814-183841	8mer	0.002
22:108110-108130	6mer	0.002
22:163815-163832	6mer	0.002
22:197921-197944	6mer	0.002
22:247619-247640	6mer	0.002
22:182251-182278	6mer	0.002
22:178158-178181	6mer	0.002
22:197212-197228	6mer	0.002
22:168120-168146	6mer	0.002
22:32028-32049	7mer	0.002
22:85873-85892	6mer	0.002
22:10661-10682	6mer	0.002
22:185950-185971	6mer	0.002
22:249747-249759	6mer	0.002
22:132687-132709	6mer	0.002
22:221435-221454	6mer	0.002
22:44304-44323	6mer	0.002
22:140653-140670	6mer	0.002
22:43484-43508	6mer	0.002
22:249169-249191	6mer	0.002
22:185680-185706	6mer	0.002
22:122188-122211	6mer	0.002
22:57575-57601	6mer	0.002
22:11324-11348	6mer	0.001
22:66143-66165	6mer	0.001
22:162952-162965	6mer	0.001
22:219459-219471	6mer	0.001
22:27602-27629	6mer	0.001
22:16789-16812	6mer	0.001
22:125734-125746	6mer	0.001
22:155290-155312	6mer	0.001
22:232113-232131	6mer	0.001
22:61582-61598	6mer	0.001
22:171246-171265	6mer	0.001
22:214465-214486	6mer	0.001
22:45664-45688	6mer	0.001
22:106819-106835	6mer	0.001
22:98059-98083	6mer	0.001
22:149111-149130	6mer	0.001
22:216549-216572	6mer	0.001
22:72354-72372	6mer	0.001
22:6652-6675	6mer	0.001
22:232952-232971	7mer	0.001
22:251288-251310	6mer	0.001
22:164872-164884	6mer	0.001
22:261655-261677	6mer	0.001
22:66268-66282	6mer	0.001
22:70229-70233	6mer	0.001
22:117241-117258	6mer	0.001
22:112045-112066	6mer	0.001
22:22527-22546	6mer	0.001
22:139989-140013	6mer	0.001
22:265262-265287	6mer	0.001
22:104393-104412	6mer	0.001
22:101333-101360	7mer	0.001
22:22509-22534	6mer	0.001
22:101291-101307	6mer	0.001
>ENST00000623644	ENSG00000279978(chr22-38_28785274-29006793.1)	hsa-miR-103a-3p	(21)	1
22:17090-17114	9mer	0.017
22:9909-9933	8mer	0.008
22:210931-210949	8mer	0.008
22:16818-16839	8mer	0.008
22:61279-61302	8mer	0.007
22:42343-42364	7mer	0.005
22:120303-120321	7mer	0.005
22:126672-126696	7mer	0.005
22:76871-76896	7mer	0.005
22:131445-131468	8mer	0.005
22:165235-165260	7mer	0.004
22:130989-131008	7mer	0.004
22:66567-66593	7mer	0.004
22:123810-123829	6mer	0.004
22:55569-55586	7mer	0.004
22:171502-171527	8mer	0.004
22:83637-83657	7mer	0.004
22:265418-265443	8mer	0.004
22:259254-259270	8mer	0.004
22:99424-99434	7mer	0.003
22:119550-119574	6mer	0.003
22:72094-72116	8mer	0.003
22:35341-35359	7mer	0.003
22:261008-261033	7mer	0.003
22:99666-99683	7mer	0.003
22:123070-123084	7mer	0.003
22:120105-120120	7mer	0.003
22:178317-178325	7mer	0.003
22:195021-195046	7mer	0.003
22:109882-109902	7mer	0.003
22:88620-88636	6mer	0.003
22:259723-259744	7mer	0.003
22:117621-117638	6mer	0.003
22:33569-33589	7mer	0.003
22:261038-261059	9mer	0.003
22:224246-224265	8mer	0.003
22:150097-150112	6mer	0.003
22:104295-104316	6mer	0.003
22:103915-103937	8mer	0.002
22:82923-82946	6mer	0.002
22:7451-7462	8mer	0.002
22:55270-55289	6mer	0.002
22:57557-57578	6mer	0.002
22:118882-118907	7mer	0.002
22:88013-88036	6mer	0.002
22:100177-100186	6mer	0.002
22:181622-181635	6mer	0.002
22:179950-179965	7mer	0.002
22:124547-124563	7mer	0.002
22:75533-75558	6mer	0.002
22:150599-150626	8mer	0.002
22:264867-264879	7mer	0.002
22:156093-156120	6mer	0.002
22:20155-20165	7mer	0.002
22:12926-12947	6mer	0.002
22:74841-74864	6mer	0.002
22:2344-2371	8mer	0.002
22:52970-52991	6mer	0.002
22:58413-58438	6mer	0.002
22:226716-226742	6mer	0.002
22:100247-100264	6mer	0.002
22:62810-62833	7mer	0.002
22:197236-197245	6mer	0.002
22:118233-118251	6mer	0.002
22:6781-6806	6mer	0.002
22:53770-53790	6mer	0.002
22:57722-57743	6mer	0.002
22:119712-119730	6mer	0.002
22:178499-178526	6mer	0.002
22:204562-204577	6mer	0.002
22:266158-266185	6mer	0.002
22:188208-188234	6mer	0.001
22:95108-95130	6mer	0.001
22:136386-136400	6mer	0.001
22:176772-176795	6mer	0.001
22:25952-25971	6mer	0.001
22:54782-54801	6mer	0.001
22:13070-13088	6mer	0.001
22:86540-86562	6mer	0.001
22:125473-125494	6mer	0.001
22:29092-29112	6mer	0.001
22:124119-124140	6mer	0.001
22:120615-120626	6mer	0.001
22:61705-61724	6mer	0.001
22:231406-231428	6mer	0.001
22:150602-150629	7mer	0.001
22:18054-18077	6mer	0.001
22:206573-206594	6mer	0.001
22:93425-93447	6mer	0.001
22:222724-222741	6mer	0.001
22:120348-120372	6mer	0.001
22:215543-215569	6mer	0.001
22:211527-211551	6mer	0.001
22:90245-90266	7mer	0.001
22:260005-260030	6mer	0.001
22:117242-117268	6mer	0.001
22:74586-74606	6mer	0.001
22:256025-256038	7mer	0.001
22:223276-223302	6mer	0.001
22:115863-115881	6mer	0.001
22:2208-2222	6mer	0.001
22:139215-139240	6mer	0.001
22:198842-198861	6mer	0.001
22:212069-212076	6mer	0.001
22:190469-190493	6mer	0.001
22:226437-226452	6mer	0.001
22:5440-5457	6mer	0.001
22:84245-84265	6mer	0.001
22:218925-218942	7mer	0.001
22:93305-93328	6mer	0.001
22:209916-209934	6mer	0.001
22:49244-49270	6mer	0.001
22:7451-7465	7mer	0.001
22:242250-242259	6mer	0.001
22:150861-150882	6mer	0.001
22:166948-166962	6mer	0.001
22:188374-188384	6mer	0.001
22:128859-128874	6mer	0.001
22:140152-140173	6mer	0.001
22:23946-23971	6mer	0.001
22:185849-185867	6mer	0.001
22:103915-103940	7mer	0.001
22:13093-13115	6mer	0.001
22:149315-149338	6mer	0.001
22:212452-212467	6mer	0.001
22:117694-117718	6mer	0.001
22:214234-214258	6mer	0.001
22:185849-185873	7mer	0.001
22:21915-21936	6mer	0.001
22:246521-246541	6mer	0.001
22:105578-105595	6mer	0.001
22:54108-54127	6mer	0.001
22:72279-72302	6mer	0.001
22:18154-18171	6mer	0.001
22:125362-125386	6mer	0.001
22:2348-2374	7mer	0.001
22:242388-242407	6mer	0.001
22:246633-246650	6mer	0.001
22:120106-120122	6mer	0.001
22:72094-72119	7mer	0.001
22:83026-83050	6mer	0.001
22:120422-120435	6mer	0.001
22:104634-104658	6mer	0.001
22:213412-213432	6mer	0.001
22:178511-178528	6mer	0.001
22:234843-234863	6mer	0.001
22:74960-74974	6mer	0.001
22:259254-259272	6mer	0
22:74960-74976	6mer	0
22:29092-29114	6mer	0
22:185849-185870	7mer	0
22:12926-12950	7mer	0
22:256054-256066	6mer	0
22:95139-95160	6mer	0
22:256054-256068	6mer	0
22:242264-242281	6mer	0
22:104652-104666	6mer	0
22:211552-211573	6mer	0
22:242322-242335	6mer	0
22:140152-140175	6mer	0
22:242264-242283	6mer	0
>TCONS_00026972	XLOC_013024(XLOC_013024)	hsa-miR-125b-5p	(21)	1
19:214-232	8mer	0.143
19:451-474	8mer	0.139
>TCONS_00020306	XLOC_009645(XLOC_009645)	hsa-miR-125b-5p	(21)	1
12:1552-1558	8mer	0.131
12:1346-1352	8mer	0.112
12:1414-1433	7mer	0.026
12:1254-1273	7mer	0.007
>ENST00000514568	ENSG00000249790(RP11-20D14.6)	hsa-miR-125b-5p	(21)	1
12:1774-1780	8mer	0.134
12:1568-1574	8mer	0.097
12:1636-1655	7mer	0.028
12:1476-1495	7mer	0.007
>ENST00000623644	ENSG00000279978(chr22-38_28785274-29006793.1)	hsa-miR-378a-3p	(21)	1
22:121849-121860	8mer	0.015
22:16324-16346	8mer	0.012
22:185636-185660	9mer	0.007
22:237803-237825	7mer	0.006
22:127395-127421	7mer	0.006
22:233920-233945	7mer	0.005
22:179500-179512	9mer	0.005
22:228466-228476	7mer	0.005
22:183029-183048	7mer	0.005
22:52384-52406	7mer	0.005
22:206858-206878	8mer	0.004
22:177954-177972	7mer	0.004
22:88356-88366	7mer	0.004
22:105350-105363	7mer	0.004
22:66795-66818	8mer+wobble	0.004
22:206495-206516	7mer	0.004
22:106780-106805	7mer	0.004
22:215430-215454	7mer	0.003
22:218697-218712	7mer	0.003
22:251591-251605	7mer	0.003
22:240278-240300	8mer	0.003
22:197799-197823	6mer	0.003
22:38009-38029	7mer	0.003
22:188291-188311	8mer	0.003
22:120700-120724	7mer	0.002
22:34104-34123	6mer	0.002
22:188140-188155	7mer	0.002
22:122014-122037	8mer	0.002
22:254706-254725	7mer	0.002
22:155283-155305	6mer	0.002
22:980-998	6mer	0.002
22:226667-226694	6mer	0.002
22:135536-135550	6mer	0.002
22:90474-90496	7mer	0.002
22:87104-87129	7mer	0.002
22:159247-159270	7mer	0.002
22:107477-107492	7mer	0.002
22:200204-200228	6mer	0.002
22:216745-216772	6mer	0.002
22:266635-266659	7mer	0.002
22:198711-198719	6mer	0.002
22:37976-37999	6mer	0.002
22:78730-78743	6mer	0.002
22:187035-187055	6mer	0.002
22:222262-222287	6mer	0.002
22:203928-203955	6mer	0.002
22:260205-260226	6mer	0.002
22:35359-35385	6mer	0.002
22:75963-75978	6mer	0.002
22:244113-244130	6mer	0.002
22:27393-27401	6mer	0.002
22:165202-165218	6mer	0.002
22:166986-167011	6mer	0.002
22:196643-196669	6mer	0.002
22:204550-204566	6mer	0.001
22:110509-110534	6mer	0.001
22:163922-163935	6mer	0.001
22:43525-43547	6mer	0.001
22:119541-119563	6mer	0.001
22:204241-204261	6mer	0.001
22:115745-115767	6mer	0.001
22:79736-79763	8mer	0.001
22:259681-259703	7mer	0.001
22:87726-87750	6mer	0.001
22:4693-4714	6mer	0.001
22:6009-6028	6mer	0.001
22:88848-88867	6mer	0.001
22:155911-155928	6mer	0.001
22:223292-223310	6mer	0.001
22:117658-117682	6mer	0.001
22:237229-237252	6mer	0.001
22:82598-82619	6mer	0.001
22:239586-239611	7mer	0.001
22:228002-228024	6mer	0.001
22:255282-255301	7mer	0.001
22:151872-151895	6mer	0.001
22:108550-108576	7mer	0.001
22:170335-170347	6mer	0.001
22:28268-28286	6mer	0.001
22:125187-125203	6mer	0.001
22:211198-211221	6mer	0.001
22:175024-175050	6mer	0.001
22:36308-36328	6mer	0.001
22:50602-50627	6mer	0.001
22:48327-48345	6mer	0.001
22:172100-172120	6mer	0.001
22:166164-166189	6mer	0.001
22:99617-99642	6mer	0.001
22:163631-163651	6mer	0.001
22:60465-60478	6mer	0.001
22:260675-260700	6mer	0.001
22:167061-167079	7mer	0.001
22:241389-241409	6mer	0.001
22:20234-20256	6mer	0.001
22:227789-227813	6mer	0.001
22:170580-170598	6mer	0.001
22:209631-209652	6mer	0.001
22:5179-5202	6mer	0.001
22:239854-239876	6mer	0.001
22:238091-238105	6mer	0.001
22:119660-119675	6mer	0.001
22:88356-88381	6mer	0.001
22:140505-140530	6mer	0.001
22:225948-225970	6mer	0.001
22:44281-44296	6mer	0.001
22:26230-26251	6mer	0.001
22:63285-63303	6mer	0.001
22:159434-159454	6mer	0.001
22:55024-55047	6mer	0.001
22:227058-227081	6mer	0.001
22:85392-85412	6mer	0.001
22:180026-180045	6mer	0.001
22:30486-30510	6mer	0.001
22:73260-73285	6mer	0.001
22:196236-196260	6mer	0.001
22:81080-81102	6mer	0.001
22:95600-95618	6mer	0.001
22:148015-148029	6mer	0.001
22:159537-159563	6mer	0.001
22:44364-44384	6mer	0.001
22:220672-220694	6mer	0.001
22:220972-220996	6mer	0.001
22:26568-26584	6mer	0.001
22:137131-137150	6mer	0.001
22:74580-74597	6mer	0.001
22:26715-26740	6mer	0.001
22:76040-76057	6mer	0
22:44475-44489	6mer	0
>ENST00000453638	ENSG00000237378(RP11-473M10.3)	hsa-miR-103b	(21)	1
13:174-193	7mer	0.035
13:241-265	7mer	0.031
13:120-145	7mer	0.028
13:204-217	7mer	0.027
13:90-109	7mer	0.023
13:289-313	7mer	0.019
13:61-85	7mer	0.018
13:18-37	7mer	0.018
13:42-61	7mer	0.01
13:228-241	7mer	0.009
13:145-169	7mer	0.009
13:55-79	7mer	0.008
13:157-181	6mer	0.007
13:120-133	7mer	0.005
13:29-49	6mer	0.004
13:73-97	6mer	0.002
>ENST00000623644	ENSG00000279978(chr22-38_28785274-29006793.1)	hsa-let-7d-5p	(21)	1
22:120005-120028	7mer	0.021
22:224740-224755	7mer	0.007
22:231896-231915	7mer	0.007
22:162340-162360	8mer+wobble	0.007
22:174027-174048	8mer	0.006
22:216014-216039	7mer	0.005
22:186250-186276	7mer	0.005
22:154186-154207	7mer	0.005
22:126560-126573	7mer	0.005
22:130199-130217	8mer	0.005
22:177679-177696	7mer	0.004
22:3656-3672	7mer	0.004
22:77880-77905	7mer	0.004
22:180383-180396	8mer	0.004
22:128699-128716	7mer	0.004
22:91386-91403	7mer	0.004
22:42071-42092	7mer	0.004
22:19139-19164	7mer	0.004
22:230544-230568	7mer	0.004
22:13137-13162	6mer	0.004
22:146043-146067	7mer	0.004
22:81110-81135	6mer	0.003
22:86417-86429	6mer	0.003
22:104969-104990	7mer	0.003
22:163208-163230	6mer	0.003
22:252952-252973	7mer	0.003
22:24506-24517	7mer	0.003
22:11903-11926	7mer	0.003
22:20346-20369	6mer	0.003
22:128402-128417	7mer	0.003
22:57645-57671	6mer	0.003
22:3251-3273	7mer	0.003
22:21704-21730	7mer	0.003
22:163449-163471	6mer	0.003
22:111742-111758	7mer	0.003
22:68458-68483	6mer	0.003
22:232112-232136	6mer	0.003
22:94366-94376	7mer	0.002
22:96955-96978	7mer	0.002
22:162142-162161	7mer	0.002
22:108231-108248	7mer	0.002
22:33402-33418	8mer	0.002
22:111021-111033	8mer	0.002
22:191025-191045	6mer	0.002
22:53447-53473	6mer	0.002
22:167229-167246	6mer	0.002
22:213969-213990	7mer	0.002
22:35755-35778	6mer	0.002
22:86652-86669	6mer	0.002
22:206685-206695	6mer	0.002
22:29163-29187	6mer	0.002
22:257978-258004	6mer	0.002
22:167797-167815	6mer	0.002
22:146293-146313	6mer	0.002
22:180012-180038	6mer	0.001
22:9622-9635	6mer	0.001
22:205550-205569	6mer	0.001
22:135628-135652	6mer	0.001
22:33528-33542	6mer	0.001
22:172948-172966	6mer	0.001
22:38793-38811	6mer	0.001
22:108970-108988	6mer	0.001
22:111007-111027	6mer	0.001
22:96874-96888	6mer	0.001
22:98771-98788	6mer	0.001
22:103561-103581	6mer	0.001
22:31042-31053	6mer	0.001
22:233280-233293	6mer	0.001
22:185845-185857	6mer	0.001
22:100864-100885	6mer	0.001
22:55171-55187	6mer	0.001
22:241424-241441	6mer	0.001
22:7367-7391	6mer	0.001
22:121931-121949	6mer	0.001
22:143416-143435	6mer	0.001
22:152551-152573	6mer	0.001
22:15399-15420	6mer	0.001
22:6258-6280	7mer	0.001
22:207370-207384	6mer	0.001
22:262685-262705	6mer	0.001
22:65382-65400	6mer	0.001
22:211950-211975	6mer	0.001
22:54810-54832	6mer	0.001
22:242503-242522	6mer	0.001
22:262765-262769	6mer	0.001
22:246438-246465	6mer	0.001
22:148857-148876	6mer	0.001
22:119020-119043	6mer	0.001
22:177082-177108	6mer	0.001
22:120173-120198	6mer	0.001
22:55446-55473	6mer	0.001
22:246576-246597	6mer	0.001
22:98080-98099	6mer	0.001
22:125963-125986	6mer	0.001
22:261215-261241	6mer	0.001
22:138631-138649	6mer	0.001
22:138281-138295	6mer	0.001
22:29182-29204	6mer	0.001
22:36746-36764	6mer	0.001
22:65637-65660	6mer	0.001
22:18846-18864	6mer	0.001
22:247057-247075	6mer	0.001
22:158188-158213	6mer	0.001
22:158223-158244	7mer	0.001
22:143618-143641	6mer	0.001
22:111037-111058	7mer	0.001
22:11917-11942	6mer	0
22:143486-143503	6mer	0
22:143558-143572	6mer	0
>ENST00000607560	ENSG00000272016(RP11-215G15.5)	hsa-miR-125b-5p	(21)	1
5:162-186	9mer	0.225
5:3354-3363	7mer	0.021
>ENST00000511422	ENSG00000248927(CTD-2334D19.1)	hsa-miR-19b-3p	(21)	1
5:1068-1082	9mer	0.176
5:1016-1038	8mer	0.059
5:816-839	6mer	0.003
>TCONS_00012987	XLOC_006031(XLOC_006031)	hsa-miR-484	(21)	1
7:557-578	9mer	0.215
7:644-666	7mer	0.021
>ENST00000602324	ENSG00000269959(SPACA6P-AS)	hsa-let-7d-5p	(21)	1
19:3301-3320	7mer	0.224
19:1833-1856	6mer	0.001
>ENST00000623644	ENSG00000279978(chr22-38_28785274-29006793.1)	hsa-miR-19b-3p	(21)	1
22:127154-127167	7mer	0.014
22:244476-244488	9mer	0.014
22:238835-238851	9mer	0.01
22:58990-59010	9mer	0.01
22:31671-31683	8mer	0.008
22:130483-130510	8mer	0.007
22:63115-63122	8mer	0.007
22:194270-194287	7mer	0.007
22:37184-37194	8mer	0.006
22:210050-210074	7mer	0.006
22:257082-257108	7mer	0.006
22:72783-72788	7mer	0.006
22:50427-50432	7mer	0.005
22:158540-158562	7mer	0.005
22:107162-107184	8mer	0.004
22:39476-39499	7mer	0.004
22:33769-33782	7mer	0.004
22:139248-139272	7mer	0.004
22:139580-139605	7mer	0.003
22:228417-228439	7mer	0.003
22:21878-21897	7mer	0.003
22:163305-163329	6mer	0.003
22:145213-145235	7mer	0.003
22:17385-17398	7mer	0.003
22:91629-91649	6mer	0.002
22:1055-1074	6mer	0.002
22:162423-162443	6mer	0.002
22:119075-119100	6mer	0.002
22:185933-185956	7mer	0.002
22:248201-248213	6mer	0.002
22:105974-105990	6mer	0.002
22:83463-83480	6mer	0.002
22:54998-55006	6mer	0.002
22:175613-175630	6mer	0.002
22:204540-204544	6mer	0.002
22:145967-145983	6mer	0.002
22:235868-235878	6mer	0.002
22:176883-176899	6mer	0.002
22:52723-52746	6mer	0.002
22:198353-198377	6mer	0.002
22:223996-224009	6mer	0.002
22:246451-246470	6mer	0.001
22:196747-196774	6mer	0.001
22:237241-237257	6mer	0.001
22:107742-107768	6mer	0.001
22:192056-192072	6mer	0.001
22:29624-29633	6mer	0.001
22:222408-222429	6mer	0.001
22:69433-69447	6mer	0.001
22:143659-143682	6mer	0.001
22:129563-129585	6mer	0.001
22:11857-11873	6mer	0.001
22:191551-191570	6mer	0.001
22:150644-150648	6mer	0.001
22:211578-211598	6mer	0.001
22:22145-22160	6mer	0.001
22:121726-121736	6mer	0.001
22:77683-77707	6mer	0.001
22:218040-218059	6mer	0.001
22:193495-193511	6mer	0.001
22:230872-230899	6mer	0.001
22:89874-89898	6mer	0.001
22:141315-141336	6mer	0.001
22:103002-103023	6mer	0.001
22:205325-205350	6mer	0.001
22:103631-103655	6mer	0.001
22:16948-16960	6mer	0.001
22:119873-119892	6mer	0.001
22:85954-85973	6mer	0.001
22:50481-50497	6mer	0.001
22:261892-261913	6mer	0.001
22:174553-174566	6mer	0.001
22:235914-235918	6mer	0.001
22:75096-75117	6mer	0.001
22:12049-12072	6mer	0.001
22:235949-235953	6mer	0.001
22:69516-69527	6mer	0.001
22:91699-91703	6mer	0.001
22:199004-199023	6mer	0.001
22:235979-235983	6mer	0.001
22:235949-235963	6mer	0.001
22:235874-235886	6mer	0
22:107764-107783	6mer	0
>TCONS_00009497	XLOC_004528(XLOC_004528)	hsa-miR-19b-3p	(21)	1
5:1396-1410	9mer	0.153
5:1344-1366	8mer	0.056
5:1144-1167	6mer	0.003
>ENST00000622854	ENSG00000277352(KB-68A7.2)	hsa-miR-484	(21)	1
21:150-169	9mer	0.211
>ENST00000597346	ENSG00000269821(KCNQ1OT1)	hsa-miR-484	(21)	1
11:50194-50220	9mer	0.04
11:89778-89784	8mer	0.021
11:74297-74322	9mer	0.018
11:58715-58728	8mer	0.008
11:73139-73152	8mer	0.008
11:43727-43733	7mer	0.006
11:47225-47242	7mer	0.006
11:13254-13272	7mer	0.006
11:18294-18314	8mer	0.005
11:32051-32069	8mer	0.005
11:59640-59664	8mer	0.005
11:43546-43568	7mer	0.004
11:64059-64064	7mer	0.004
11:82494-82511	7mer	0.003
11:59069-59085	8mer	0.003
11:191-196	6mer	0.003
11:47732-47737	7mer	0.003
11:85417-85439	7mer	0.002
11:85653-85678	8mer+wobble	0.002
11:90946-90971	6mer	0.002
11:33718-33739	6mer	0.002
11:4848-4869	6mer	0.002
11:12097-12119	7mer	0.002
11:56873-56892	6mer	0.002
11:51933-51946	6mer	0.002
11:45846-45871	6mer	0.002
11:84930-84956	6mer	0.002
11:49649-49662	7mer	0.002
11:55824-55833	6mer	0.002
11:83928-83947	6mer	0.001
11:52407-52411	6mer	0.001
11:53445-53461	6mer	0.001
11:85475-85492	6mer	0.001
11:90567-90588	6mer	0.001
11:33255-33278	6mer	0.001
11:79799-79822	6mer	0.001
11:28340-28345	6mer	0.001
11:60419-60442	6mer	0.001
11:78857-78880	6mer	0.001
11:80605-80617	6mer	0.001
11:25681-25701	6mer	0.001
11:3093-3115	6mer	0.001
11:55012-55037	6mer	0.001
11:63597-63609	6mer	0.001
11:56127-56149	6mer	0.001
11:31586-31608	7mer	0.001
11:79768-79781	6mer	0.001
11:73356-73375	6mer	0.001
11:12693-12716	6mer	0.001
11:64744-64765	6mer	0.001
11:84259-84282	6mer	0.001
11:18410-18433	6mer	0.001
11:75373-75391	6mer	0.001
11:11932-11947	6mer	0.001
11:32167-32185	6mer	0.001
11:38241-38264	6mer	0.001
11:64040-64063	6mer	0.001
11:81597-81617	6mer	0.001
11:77361-77383	6mer	0.001
11:71773-71795	6mer	0.001
11:64985-65001	6mer	0.001
11:56109-56124	7mer	0.001
11:62792-62809	6mer	0.001
11:2935-2960	6mer	0.001
11:78307-78328	6mer	0.001
11:53156-53172	6mer	0.001
11:77511-77533	6mer	0.001
11:76374-76400	6mer	0.001
11:44897-44915	6mer	0.001
11:84191-84214	7mer	0.001
11:74247-74258	6mer	0.001
11:56814-56834	8mer+mismatch	0
>ENST00000552608	ENSG00000205396(LINC00661)	hsa-miR-125b-5p	(21)	1
19:931-958	9mer	0.206
19:604-623	6mer	0.004
>ENST00000513812	ENSG00000249169(CTC-529L17.1)	hsa-miR-19b-3p	(21)	1
5:301-321	9mer	0.201
5:507-511	6mer	0.006
>TCONS_00026224	XLOC_012598(XLOC_012598)	hsa-miR-19b-3p	(21)	1
18:1737-1763	9mer	0.185
18:704-720	8mer	0.007
18:764-791	6mer	0.001
>ENST00000623644	ENSG00000279978(chr22-38_28785274-29006793.1)	hsa-miR-103b	(21)	1
22:47096-47115	7mer	0.006
22:195066-195086	7mer	0.006
22:209083-209103	7mer	0.005
22:185020-185034	7mer	0.005
22:209328-209354	7mer	0.004
22:141792-141816	7mer	0.004
22:240298-240322	7mer	0.004
22:128144-128166	7mer	0.004
22:235486-235504	7mer	0.004
22:120301-120328	6mer	0.004
22:115090-115112	7mer	0.004
22:86524-86546	7mer	0.003
22:17102-17118	7mer	0.003
22:42350-42368	7mer	0.003
22:69211-69227	7mer	0.003
22:204713-204727	7mer	0.003
22:16656-16677	7mer	0.003
22:260500-260523	7mer	0.003
22:237084-237110	7mer	0.003
22:62128-62142	8mer	0.003
22:214864-214887	7mer	0.003
22:216984-217002	7mer	0.003
22:40914-40940	7mer	0.003
22:257292-257308	7mer	0.003
22:251749-251772	7mer	0.003
22:263032-263056	7mer	0.003
22:152467-152489	8mer	0.003
22:74240-74263	7mer	0.003
22:124118-124144	7mer	0.002
22:161144-161168	6mer	0.002
22:109684-109710	7mer	0.002
22:207862-207888	7mer	0.002
22:42961-42981	6mer	0.002
22:263970-263988	6mer	0.002
22:86733-86759	6mer	0.002
22:218106-218129	7mer	0.002
22:246584-246606	6mer	0.002
22:20740-20762	6mer	0.002
22:216991-217010	7mer	0.002
22:22085-22104	6mer	0.002
22:203396-203422	6mer	0.002
22:111126-111146	6mer	0.002
22:152891-152911	6mer	0.002
22:231941-231945	6mer	0.002
22:238462-238485	6mer	0.002
22:85010-85027	6mer	0.002
22:224746-224765	6mer	0.002
22:178771-178791	6mer	0.002
22:210207-210228	6mer	0.002
22:204404-204423	6mer	0.002
22:168672-168695	6mer	0.002
22:232149-232159	6mer	0.002
22:51172-51192	6mer	0.002
22:234575-234587	6mer	0.001
22:231490-231494	6mer	0.001
22:4920-4947	6mer	0.001
22:146094-146121	6mer	0.001
22:133526-133551	6mer	0.001
22:233739-233753	6mer	0.001
22:144041-144062	6mer	0.001
22:175563-175567	6mer	0.001
22:2814-2840	6mer	0.001
22:30237-30263	6mer	0.001
22:202098-202113	6mer	0.001
22:12010-12026	6mer	0.001
22:16485-16503	6mer	0.001
22:176308-176326	6mer	0.001
22:181684-181688	6mer	0.001
22:98616-98635	6mer	0.001
22:244257-244261	6mer	0.001
22:243844-243869	6mer	0.001
22:96062-96084	6mer	0.001
22:156504-156523	6mer	0.001
22:67305-67322	6mer	0.001
22:148302-148325	6mer	0.001
22:116339-116364	6mer	0.001
22:252700-252720	6mer	0.001
22:129330-129347	6mer	0.001
22:167118-167142	6mer	0.001
22:119741-119764	6mer	0.001
22:41073-41084	6mer	0.001
22:259235-259260	6mer	0.001
22:259649-259672	6mer	0.001
22:171597-171620	6mer	0.001
22:155639-155661	6mer	0.001
22:262479-262504	6mer	0.001
22:152899-152926	6mer	0.001
22:259342-259367	6mer	0.001
22:22955-22972	6mer	0.001
>ENST00000377518	ENSG00000204802(RP11-111F5.4)	hsa-miR-125b-5p	(21)	1
9:2482-2504	8mer	0.059
9:2360-2385	7mer	0.035
9:2053-2076	7mer	0.026
9:1904-1924	7mer	0.025
9:1700-1727	7mer	0.016
9:494-510	6mer	0.011
9:1746-1766	6mer	0.005
>ENST00000623644	ENSG00000279978(chr22-38_28785274-29006793.1)	hsa-miR-15b-3p	(21)	1
22:160362-160381	8mer	0.01
22:263882-263894	9mer	0.01
22:88065-88085	8mer	0.008
22:5503-5519	8mer	0.007
22:194108-194127	7mer	0.006
22:261624-261635	7mer	0.006
22:47223-47247	7mer	0.005
22:997-1004	7mer	0.004
22:191387-191406	7mer	0.004
22:201968-201990	7mer	0.004
22:210255-210272	7mer	0.004
22:113897-113911	7mer	0.004
22:45756-45770	7mer	0.003
22:93879-93896	6mer	0.003
22:234147-234158	7mer	0.003
22:169006-169020	6mer	0.003
22:200361-200375	6mer	0.003
22:21227-21252	7mer	0.003
22:156147-156155	6mer	0.002
22:246156-246182	6mer	0.002
22:41190-41211	6mer	0.002
22:88677-88700	7mer	0.002
22:135658-135667	6mer	0.002
22:197978-198001	6mer	0.002
22:74000-74022	6mer	0.002
22:244030-244053	7mer	0.002
22:89142-89159	6mer	0.002
22:172404-172423	6mer	0.002
22:245412-245423	6mer	0.002
22:76541-76556	7mer	0.002
22:132358-132370	6mer	0.002
22:28553-28564	6mer	0.002
22:84189-84213	6mer	0.002
22:231997-232010	6mer	0.002
22:93206-93219	6mer	0.002
22:24372-24395	6mer	0.002
22:48568-48583	6mer	0.002
22:4995-5017	6mer	0.002
22:144796-144813	6mer	0.002
22:30838-30844	6mer	0.002
22:177256-177262	7mer	0.002
22:99191-99207	6mer	0.002
22:82252-82271	7mer	0.002
22:31764-31768	6mer	0.002
22:195806-195818	6mer	0.002
22:12379-12402	6mer	0.002
22:47137-47152	6mer	0.002
22:32289-32305	6mer	0.002
22:101083-101098	6mer	0.002
22:150978-150990	6mer	0.002
22:10492-10512	6mer	0.002
22:206981-206996	6mer	0.002
22:254338-254356	6mer	0.002
22:78295-78316	6mer	0.001
22:149481-149502	6mer	0.001
22:97783-97801	6mer	0.001
22:10738-10761	6mer	0.001
22:196629-196647	6mer	0.001
22:12433-12438	7mer	0.001
22:242568-242588	6mer	0.001
22:151088-151107	6mer	0.001
22:122217-122229	6mer	0.001
22:227231-227244	6mer	0.001
22:186238-186261	6mer	0.001
22:242225-242243	6mer	0.001
22:60690-60714	6mer	0.001
22:241311-241327	6mer	0.001
22:88158-88178	6mer	0.001
>ENST00000597346	ENSG00000269821(KCNQ1OT1)	hsa-miR-125b-5p	(21)	1
11:35467-35482	8mer	0.013
11:43211-43232	9mer	0.011
11:48193-48212	7mer	0.01
11:8349-8355	7mer	0.007
11:68791-68814	7mer	0.007
11:72534-72560	7mer	0.007
11:20048-20063	7mer	0.007
11:56935-56960	8mer	0.006
11:54942-54967	8mer	0.006
11:23266-23282	7mer	0.005
11:9445-9460	7mer	0.005
11:2500-2520	7mer	0.005
11:31808-31822	7mer	0.003
11:87230-87235	7mer	0.003
11:64818-64842	7mer	0.003
11:54229-54252	7mer	0.003
11:19137-19157	7mer	0.002
11:67366-67387	6mer	0.002
11:5170-5182	7mer	0.002
11:20406-20426	6mer	0.002
11:85004-85028	6mer	0.002
11:82986-83011	7mer	0.002
11:76592-76611	7mer	0.002
11:56645-56670	6mer	0.002
11:62324-62348	6mer	0.002
11:42696-42713	6mer	0.002
11:52355-52378	6mer	0.002
11:78067-78085	6mer	0.002
11:30503-30520	6mer	0.002
11:59582-59597	8mer+mismatch	0.002
11:90677-90698	6mer	0.001
11:63484-63501	6mer	0.001
11:58463-58479	6mer	0.001
11:58013-58028	6mer	0.001
11:48044-48066	6mer	0.001
11:83284-83299	6mer	0.001
11:82469-82489	6mer	0.001
11:65315-65333	6mer	0.001
11:76690-76706	6mer	0.001
11:83963-83984	6mer	0.001
11:18398-18417	6mer	0.001
11:78662-78671	6mer	0.001
11:80676-80700	6mer	0.001
11:37137-37157	6mer	0.001
11:73470-73483	6mer	0.001
11:79207-79233	6mer	0.001
11:65760-65782	6mer	0.001
11:84397-84422	6mer	0.001
11:48762-48788	6mer	0.001
11:56367-56392	6mer	0.001
11:81556-81578	6mer	0.001
11:71431-71453	6mer	0.001
11:57167-57180	6mer	0.001
11:27922-27933	6mer	0.001
11:63741-63764	6mer	0.001
11:83258-83282	8mer	0.001
11:73025-73042	6mer	0.001
11:76070-76091	6mer	0.001
11:90379-90402	6mer	0.001
11:74310-74331	6mer	0.001
11:81191-81213	6mer	0.001
11:44926-44952	6mer	0.001
11:63655-63677	6mer	0.001
11:72420-72440	6mer	0.001
11:47451-47476	6mer	0.001
11:83704-83720	6mer	0.001
11:55788-55804	6mer	0.001
11:75516-75531	6mer	0.001
11:79117-79133	6mer	0.001
11:44858-44862	6mer	0.001
11:59435-59459	6mer	0.001
11:67345-67371	6mer	0.001
11:83105-83120	6mer	0.001
11:65224-65250	6mer	0
11:56917-56941	6mer	0
11:84998-85023	6mer	0
>ENST00000587894	ENSG00000267749(CTC-265F19.1)	hsa-miR-103b	(21)	1
19:595-611	9mer	0.17
>ENST00000608133	ENSG00000273193(RP11-523G9.3)	hsa-miR-19b-3p	(21)	1
3:629-648	9mer	0.164
>ENST00000623130	ENSG00000280156(AC006548.28)	hsa-miR-125b-5p	(21)	1
22:23158-23183	8mer	0.017
22:83477-83497	8mer	0.008
22:12566-12591	7mer	0.008
22:59891-59897	8mer	0.008
22:75722-75739	8mer	0.007
22:101-124	6mer	0.006
22:31737-31758	7mer	0.005
22:28410-28432	7mer	0.005
22:65388-65409	7mer	0.005
22:10802-10826	8mer	0.005
22:28667-28687	7mer	0.004
22:77761-77778	7mer	0.004
22:64769-64794	7mer	0.004
22:32617-32638	7mer	0.004
22:18172-18194	8mer	0.003
22:3900-3921	7mer	0.003
22:33416-33421	7mer	0.003
22:52006-52020	7mer	0.003
22:39334-39357	7mer	0.002
22:83872-83877	6mer	0.002
22:63720-63742	6mer	0.002
22:82043-82069	8mer	0.002
22:84005-84022	6mer	0.002
22:18834-18851	6mer	0.002
22:73231-73246	6mer	0.002
22:59557-59562	7mer	0.002
22:23432-23452	7mer	0.002
22:6093-6120	6mer	0.002
22:24526-24531	6mer	0.002
22:43292-43310	6mer	0.001
22:36585-36600	6mer	0.001
22:69124-69143	6mer	0.001
22:12226-12242	6mer	0.001
22:23465-23490	6mer	0.001
22:17360-17386	6mer	0.001
22:74725-74750	7mer	0.001
22:57658-57684	6mer	0.001
22:16068-16087	6mer	0.001
22:20500-20510	6mer	0.001
22:14856-14866	6mer	0.001
22:24007-24028	6mer	0.001
22:25605-25626	7mer	0.001
22:58904-58929	6mer	0.001
22:78252-78277	6mer	0.001
22:22196-22216	6mer	0.001
22:9496-9517	6mer	0.001
22:48625-48636	6mer	0.001
22:71672-71694	6mer	0.001
22:64162-64185	6mer	0.001
22:35082-35098	6mer	0.001
22:82568-82584	6mer	0.001
22:41854-41876	6mer	0.001
22:10723-10748	6mer	0.001
22:51662-51678	6mer	0.001
22:15630-15655	6mer	0.001
22:45406-45427	7mer	0.001
22:11755-11780	7mer	0.001
22:61173-61187	6mer	0.001
22:11602-11625	6mer	0.001
22:38314-38334	6mer	0.001
22:62701-62722	6mer	0.001
22:74637-74655	6mer	0.001
22:60850-60876	6mer	0.001
22:18448-18474	6mer	0.001
22:23712-23733	6mer	0.001
22:65674-65690	6mer	0.001
22:39859-39882	6mer	0.001
22:39751-39775	6mer	0.001
22:11952-11971	6mer	0.001
22:60721-60747	6mer	0.001
22:11798-11824	6mer	0.001
22:65565-65583	6mer	0.001
22:5837-5857	6mer	0.001
22:39264-39287	6mer	0
22:9481-9500	6mer	0
>TCONS_00015999	XLOC_007383(XLOC_007383)	hsa-miR-181a-5p	(21)	1
9:1351-1369	8mer	0.021
9:1305-1321	9mer	0.017
9:10-32	8mer	0.013
9:483-505	8mer	0.011
9:723-745	8mer	0.01
9:535-553	9mer	0.01
9:1394-1417	8mer	0.009
9:350-368	8mer	0.009
9:250-272	8mer	0.008
9:1011-1033	8mer	0.008
9:59-80	8mer	0.008
9:819-841	8mer	0.007
9:867-889	8mer	0.007
9:202-224	8mer	0.006
9:627-649	8mer	0.006
9:772-792	7mer	0.003
9:1106-1129	6mer	0.002
9:674-697	6mer	0.002
>ENST00000549354	ENSG00000205396(LINC00661)	hsa-miR-125b-5p	(21)	1
19:3143-3170	9mer	0.148
19:1354-1364	6mer	0.004
19:2570-2587	6mer	0.003
19:917-936	6mer	0.002
>ENST00000381105	ENSG00000205662(RP11-706O15.7)	hsa-miR-484	(21)	1
X:116-136	8mer	0.141
X:232-250	6mer	0.008
X:1370-1395	6mer	0.004
X:1198-1223	6mer	0.003
>ENST00000454784	ENSG00000205592(MUC19)	hsa-miR-125b-5p	(21)	1
12:23550-23569	7mer	0.006
12:5929-5950	7mer	0.005
12:8439-8464	7mer	0.004
12:8318-8344	7mer	0.004
12:9581-9601	7mer	0.003
12:7668-7687	7mer	0.003
12:8838-8851	7mer	0.003
12:6690-6709	7mer	0.003
12:9671-9691	7mer	0.003
12:821-839	6mer	0.003
12:6839-6859	7mer	0.003
12:6384-6409	7mer	0.002
12:6360-6379	7mer	0.002
12:6254-6268	7mer	0.002
12:6189-6208	6mer	0.002
12:12370-12382	7mer	0.002
12:9701-9721	7mer	0.002
12:21179-21202	6mer	0.002
12:7221-7240	7mer	0.002
12:9857-9871	7mer	0.001
12:9609-9631	7mer	0.001
12:13293-13307	7mer	0.001
12:6891-6910	7mer	0.001
12:6449-6469	7mer	0.001
12:9104-9121	7mer	0.001
12:10814-10828	7mer	0.001
12:7131-7150	6mer	0.001
12:6516-6529	7mer	0.001
12:17791-17804	6mer	0.001
12:20326-20353	6mer	0.001
12:13438-13457	6mer	0.001
12:14794-14807	6mer	0.001
12:15064-15077	6mer	0.001
12:22194-22210	6mer	0.001
12:8061-8074	6mer	0.001
12:10935-10948	6mer	0.001
12:17992-18014	6mer	0.001
12:11115-11128	6mer	0.001
12:19109-19133	6mer	0.001
12:9978-9991	6mer	0.001
12:13708-13727	6mer	0.001
12:17374-17387	6mer	0.001
12:16384-16397	6mer	0.001
12:16257-16277	6mer	0.001
12:16288-16307	6mer	0.001
12:6224-6238	6mer	0.001
12:13141-13160	6mer	0.001
12:9071-9091	6mer	0.001
12:10121-10141	6mer	0.001
12:17658-17684	6mer	0.001
12:17576-17597	6mer	0.001
12:18025-18044	6mer	0.001
12:17036-17057	6mer	0.001
12:16024-16037	6mer	0.001
12:10296-10321	6mer	0.001
12:17488-17507	6mer	0.001
12:10068-10081	6mer	0.001
12:12511-12530	6mer	0.001
12:9764-9784	6mer	0.001
12:11013-11038	6mer	0.001
12:11976-11995	6mer	0.001
12:10625-10651	6mer	0.001
12:10188-10201	6mer	0.001
12:9125-9151	6mer	0.001
12:11733-11758	6mer	0.001
12:14224-14237	6mer	0.001
12:7727-7747	6mer	0.001
12:18091-18104	6mer	0.001
12:15592-15617	6mer	0.001
12:14488-14507	6mer	0.001
12:11798-11818	6mer	0.001
12:16444-16457	6mer	0.001
12:12042-12055	6mer	0.001
12:8144-8164	6mer	0.001
12:18229-18254	6mer	0.001
12:10145-10171	6mer	0.001
12:15814-15827	6mer	0.001
12:15508-15527	6mer	0.001
12:17607-17627	6mer	0.001
12:14014-14027	6mer	0.001
12:14638-14657	6mer	0.001
12:10601-10621	6mer	0.001
12:13177-13190	6mer	0.001
12:16942-16967	6mer	0.001
12:16618-16637	6mer	0.001
12:12570-12590	6mer	0.001
12:10002-10021	6mer	0.001
12:13057-13070	6mer	0.001
12:10542-10561	6mer	0.001
12:12841-12860	6mer	0.001
12:15387-15407	6mer	0.001
12:11880-11905	6mer	0.001
12:10212-10231	6mer	0.001
12:10420-10441	6mer	0.001
12:12132-12145	6mer	0.001
12:11464-11488	6mer	0.001
12:15658-15677	6mer	0.001
12:16042-16067	6mer	0
12:11205-11218	6mer	0
12:13858-13877	6mer	0
12:14248-14267	6mer	0
12:12775-12800	6mer	0
12:12060-12085	6mer	0
12:17183-17207	6mer	0
12:16324-16337	6mer	0
12:11823-11848	6mer	0
12:11946-11965	6mer	0
12:11439-11458	6mer	0
12:17422-17447	6mer	0
12:18264-18284	6mer	0
12:10449-10471	6mer	0
12:16804-16817	6mer	0
12:16707-16727	6mer	0
12:15214-15227	6mer	0
12:11767-11788	6mer	0
12:15238-15257	6mer	0
12:14038-14057	6mer	0
12:15838-15857	6mer	0
12:18151-18164	6mer	0
[truncated: 28,528 more rows]
