# Supplementary material for: Comprehensive Analysis of Hub Genes Associated With Competing Endogenous RNA Networks in Stroke Using Bioinformatics Analysis
Source: Front Genet. 2022 Jan 12;12:779923. doi: 10.3389/fgene.2021.779923 (PMC8790239; doi:10.3389/fgene.2021.779923)
Supplement: Supplementary file 2 [file DataSheet8.ZIP › Figure 8--raw data/ceRNA_network/miRNA-lncRNA/raw data-more than 0.7 of threshold/4.csv]

#Transcript_ID	Gene_ID(Gene_Name)	Mirna_Name(miRBase_version)	miTG-score
>ENST00000623644	ENSG00000279978(chr22-38_28785274-29006793.1)	hsa-miR-20a-5p	(21)	1
22:175909-175927	8mer	0.014
22:89496-89519	9mer	0.013
22:10725-10745	8mer	0.012
22:14011-14035	8mer	0.012
22:165221-165239	8mer	0.011
22:220519-220543	8mer	0.009
22:52894-52910	8mer	0.008
22:107247-107269	8mer	0.008
22:225492-225516	8mer	0.008
22:178035-178056	8mer	0.007
22:251110-251133	8mer	0.007
22:50478-50500	7mer	0.006
22:133489-133512	7mer	0.006
22:193799-193819	7mer	0.006
22:16898-16922	7mer	0.005
22:256647-256667	9mer	0.005
22:924-934	7mer	0.005
22:199223-199247	8mer	0.005
22:92503-92525	7mer	0.005
22:52131-52155	8mer	0.005
22:161222-161243	7mer	0.005
22:172347-172358	7mer	0.005
22:80779-80799	7mer	0.005
22:127892-127913	7mer	0.004
22:155511-155532	8mer	0.004
22:67833-67857	8mer	0.004
22:56232-56249	7mer	0.004
22:180846-180864	8mer	0.004
22:221547-221567	8mer	0.004
22:234646-234670	8mer	0.004
22:213967-213982	8mer	0.004
22:261772-261791	8mer	0.004
22:160691-160714	7mer	0.004
22:250219-250246	8mer	0.004
22:175132-175156	7mer	0.004
22:81576-81599	7mer	0.004
22:199899-199916	7mer	0.004
22:244863-244887	8mer	0.004
22:77174-77194	8mer	0.004
22:67545-67569	8mer	0.003
22:11449-11473	8mer	0.003
22:27724-27745	8mer	0.003
22:14156-14180	8mer	0.003
22:236472-236496	8mer	0.003
22:135104-135131	8mer	0.003
22:109484-109504	8mer	0.003
22:131792-131819	6mer	0.003
22:38248-38267	8mer	0.003
22:104450-104470	7mer	0.003
22:145524-145539	7mer	0.003
22:239060-239080	8mer	0.003
22:237872-237892	8mer	0.003
22:262098-262117	8mer	0.003
22:102888-102907	8mer	0.003
22:188881-188905	8mer	0.003
22:249438-249458	8mer	0.003
22:225068-225092	8mer	0.003
22:253387-253411	8mer	0.003
22:64967-64991	8mer	0.003
22:122233-122252	8mer	0.003
22:100356-100378	6mer	0.003
22:223514-223538	8mer	0.003
22:267034-267054	6mer	0.003
22:251548-251572	8mer	0.003
22:114894-114918	8mer	0.003
22:192473-192497	8mer	0.003
22:60218-60242	8mer	0.003
22:252057-252081	8mer	0.003
22:187101-187125	8mer	0.003
22:182709-182734	6mer	0.003
22:14855-14875	8mer	0.003
22:145004-145029	6mer	0.003
22:231650-231673	8mer	0.003
22:263098-263122	8mer	0.003
22:73054-73074	8mer	0.003
22:213280-213300	8mer	0.003
22:174440-174464	8mer	0.003
22:101870-101879	7mer	0.003
22:8822-8842	8mer	0.003
22:166755-166774	7mer	0.003
22:150454-150475	6mer	0.003
22:236279-236300	7mer	0.003
22:127550-127569	6mer	0.003
22:145672-145695	6mer	0.002
22:219872-219892	7mer	0.002
22:183329-183354	6mer	0.002
22:84837-84855	8mer	0.002
22:206108-206131	8mer	0.002
22:17522-17546	6mer	0.002
22:209139-209159	8mer	0.002
22:45037-45061	8mer	0.002
22:247889-247909	8mer	0.002
22:37464-37484	8mer	0.002
22:131045-131064	6mer	0.002
22:193330-193349	8mer	0.002
22:43071-43091	6mer	0.002
22:169328-169340	6mer	0.002
22:197119-197137	6mer	0.002
22:131353-131375	6mer	0.002
22:23495-23517	7mer	0.002
22:177417-177441	8mer	0.002
22:166143-166167	6mer	0.002
22:254578-254600	6mer	0.002
22:181146-181170	8mer	0.002
22:52419-52433	6mer	0.002
22:13490-13513	6mer	0.002
22:203679-203700	6mer	0.002
22:202786-202806	8mer	0.002
22:71209-71234	6mer	0.002
22:167715-167739	8mer	0.002
22:116863-116887	6mer	0.002
22:121444-121464	7mer	0.002
22:11217-11244	6mer	0.002
22:69920-69943	6mer	0.002
22:231045-231065	8mer	0.002
22:92171-92189	6mer	0.002
22:84812-84832	6mer	0.002
22:250848-250868	6mer	0.002
22:51815-51832	6mer	0.002
22:94125-94141	6mer	0.002
22:260794-260814	6mer	0.002
22:151340-151355	6mer	0.002
22:157689-157716	6mer	0.002
22:184854-184867	6mer	0.002
22:4883-4900	6mer	0.002
22:92343-92366	6mer	0.002
22:198075-198094	6mer	0.002
22:175015-175037	6mer	0.002
22:140740-140767	6mer	0.002
22:109797-109817	6mer	0.002
22:202300-202318	6mer	0.002
22:18591-18611	6mer	0.002
22:89889-89915	6mer	0.002
22:147616-147640	6mer	0.002
22:100982-101000	6mer	0.002
22:160525-160540	6mer	0.002
22:109029-109039	6mer	0.002
22:57314-57324	6mer	0.002
22:185776-185802	6mer	0.002
22:187396-187413	6mer	0.002
22:244007-244026	6mer	0.002
22:150806-150811	6mer	0.002
22:136113-136131	6mer	0.002
22:175535-175557	6mer	0.002
22:194481-194494	6mer	0.002
22:60609-60632	6mer	0.002
22:250001-250021	6mer	0.001
22:177312-177337	6mer	0.001
22:113936-113955	6mer	0.001
22:153974-153999	6mer	0.001
22:179077-179103	6mer	0.001
22:41174-41199	6mer	0.001
22:30049-30073	6mer	0.001
22:30917-30934	6mer	0.001
22:250901-250921	8mer	0.001
22:195841-195863	6mer	0.001
22:157979-157998	6mer	0.001
22:23365-23379	6mer	0.001
22:80075-80096	6mer	0.001
22:154794-154815	6mer	0.001
22:61676-61700	6mer	0.001
22:167575-167594	6mer	0.001
22:240516-240543	6mer	0.001
22:152913-152934	6mer	0.001
22:173807-173824	6mer	0.001
22:48790-48810	6mer	0.001
22:182848-182871	6mer	0.001
22:255694-255713	6mer	0.001
22:68855-68875	6mer	0.001
22:126390-126416	6mer	0.001
22:5567-5585	6mer	0.001
22:31416-31439	6mer	0.001
22:245771-245785	6mer	0.001
22:234713-234732	8mer	0.001
22:115879-115906	6mer	0.001
22:255302-255322	6mer	0.001
22:228162-228174	6mer	0.001
22:35799-35820	6mer	0.001
22:98431-98447	6mer	0.001
22:240004-240028	6mer	0.001
22:163799-163820	6mer	0.001
22:146312-146338	6mer	0.001
22:200831-200853	6mer	0.001
22:45889-45904	6mer	0.001
22:35333-35354	6mer	0.001
22:31759-31786	6mer	0.001
22:242479-242491	6mer	0.001
22:85203-85227	6mer	0.001
22:183662-183686	6mer	0.001
22:240912-240936	6mer	0.001
22:121086-121105	6mer	0.001
22:217106-217122	6mer	0.001
22:92554-92569	6mer	0.001
22:73377-73397	6mer	0.001
22:177823-177843	6mer	0.001
22:134404-134430	6mer	0.001
22:153365-153389	6mer	0.001
22:154894-154916	6mer	0.001
22:89910-89935	6mer	0.001
22:217220-217242	6mer	0.001
22:100419-100442	7mer	0
>ENST00000623644	ENSG00000279978(chr22-38_28785274-29006793.1)	hsa-miR-17-5p	(21)	1
22:175909-175927	8mer	0.015
22:165221-165239	8mer	0.012
22:14011-14035	9mer	0.011
22:10725-10745	9mer	0.011
22:220519-220543	8mer	0.01
22:89496-89518	8mer	0.008
22:107247-107269	8mer	0.008
22:225492-225516	9mer	0.007
22:50478-50500	7mer	0.006
22:81576-81599	8mer	0.006
22:250848-250868	7mer	0.006
22:193799-193819	7mer	0.006
22:203679-203700	7mer	0.006
22:131792-131819	7mer	0.005
22:18591-18611	7mer	0.005
22:104450-104470	8mer	0.005
22:198075-198094	7mer	0.005
22:145004-145029	7mer	0.005
22:199223-199247	9mer	0.005
22:172347-172358	7mer	0.005
22:52131-52155	9mer	0.005
22:56232-56249	7mer	0.004
22:52894-52909	7mer	0.004
22:160691-160714	7mer	0.004
22:155508-155532	9mer	0.004
22:67833-67857	9mer	0.004
22:251110-251132	7mer	0.004
22:180846-180864	9mer	0.004
22:261772-261791	8mer	0.004
22:178035-178055	7mer	0.004
22:256647-256666	8mer	0.004
22:221547-221567	9mer	0.004
22:59220-59238	6mer	0.004
22:234646-234670	9mer	0.004
22:213966-213982	9mer	0.004
22:244007-244026	7mer	0.004
22:250229-250246	9mer	0.004
22:244863-244887	9mer	0.004
22:177421-177441	9mer	0.003
22:11449-11473	9mer	0.003
22:121444-121464	8mer	0.003
22:27724-27745	9mer	0.003
22:114582-114597	6mer	0.003
22:187396-187413	7mer	0.003
22:113936-113955	7mer	0.003
22:236472-236496	9mer	0.003
22:135107-135131	9mer	0.003
22:68855-68875	7mer	0.003
22:109480-109504	9mer	0.003
22:136113-136131	7mer	0.003
22:38248-38267	9mer	0.003
22:239060-239080	9mer	0.003
22:262098-262117	9mer	0.003
22:267034-267054	6mer	0.003
22:102888-102907	9mer	0.003
22:249438-249458	9mer	0.003
22:188881-188905	9mer	0.003
22:182709-182734	6mer	0.003
22:225068-225092	9mer	0.003
22:253387-253411	9mer	0.003
22:64967-64991	9mer	0.003
22:61676-61700	7mer	0.003
22:237872-237892	9mer	0.003
22:122233-122252	9mer	0.003
22:13076-13096	6mer	0.003
22:223518-223538	9mer	0.003
22:251548-251572	9mer	0.003
22:1218-1242	6mer	0.003
22:77174-77194	9mer	0.003
22:192477-192497	9mer	0.003
22:92503-92524	6mer	0.003
22:114894-114918	9mer	0.003
22:187101-187125	9mer	0.003
22:194481-194494	7mer	0.003
22:917-933	6mer	0.003
22:60218-60242	9mer	0.003
22:252057-252081	9mer	0.003
22:101870-101879	7mer	0.003
22:154794-154815	7mer	0.003
22:14855-14875	9mer	0.003
22:167715-167739	9mer	0.003
22:231647-231673	9mer	0.003
22:263098-263122	9mer	0.003
22:127554-127569	6mer	0.003
22:213280-213300	9mer	0.002
22:73054-73074	9mer	0.002
22:150454-150475	6mer	0.002
22:227122-227137	6mer	0.002
22:174440-174464	9mer	0.002
22:88216-88228	6mer	0.002
22:8822-8842	9mer	0.002
22:17526-17546	6mer	0.002
22:131045-131064	6mer	0.002
22:115879-115906	7mer	0.002
22:84837-84855	9mer	0.002
22:206111-206131	9mer	0.002
22:175132-175155	6mer	0.002
22:219872-219891	6mer	0.002
22:2128-2132	6mer	0.002
22:43071-43091	6mer	0.002
22:79385-79407	6mer	0.002
22:37464-37484	9mer	0.002
22:255694-255713	7mer	0.002
22:169328-169340	6mer	0.002
22:247889-247909	9mer	0.002
22:209139-209159	9mer	0.002
22:73994-74018	6mer	0.002
22:151636-151658	6mer	0.002
22:78233-78251	6mer	0.002
22:98431-98447	7mer	0.002
22:193330-193349	9mer	0.002
22:131353-131375	6mer	0.002
22:16898-16921	6mer	0.002
22:67545-67569	9mer	0.002
22:255302-255322	7mer	0.002
22:123016-123041	6mer	0.002
22:116863-116887	6mer	0.002
22:80779-80798	6mer	0.002
22:13490-13513	6mer	0.002
22:161222-161242	6mer	0.002
22:71209-71234	6mer	0.002
22:216364-216386	6mer	0.002
22:45889-45904	7mer	0.002
22:52419-52433	6mer	0.002
22:181146-181170	9mer	0.002
22:92171-92189	6mer	0.002
22:240004-240028	7mer	0.002
22:202786-202806	9mer	0.002
22:157093-157118	6mer	0.002
22:84812-84832	6mer	0.002
22:51811-51832	6mer	0.002
22:45551-45559	6mer	0.002
22:228162-228174	7mer	0.002
22:260794-260814	6mer	0.002
22:130689-130714	6mer	0.002
22:14156-14180	9mer	0.002
22:166650-166672	6mer	0.002
22:231041-231065	9mer	0.002
22:240912-240936	7mer	0.002
22:184846-184867	6mer	0.002
22:242479-242491	7mer	0.002
22:85207-85227	7mer	0.002
22:73377-73397	7mer	0.002
22:185058-185070	6mer	0.002
22:145524-145538	6mer	0.002
22:109797-109817	6mer	0.002
22:4883-4900	6mer	0.002
22:202306-202318	6mer	0.002
22:127892-127912	6mer	0.002
22:44918-44936	6mer	0.002
22:140242-140268	6mer	0.002
22:177823-177843	7mer	0.002
22:77017-77041	6mer	0.002
22:166755-166774	7mer	0.002
22:23495-23516	6mer	0.002
22:57792-57814	6mer	0.002
22:175535-175557	6mer	0.002
22:45037-45061	9mer	0.002
22:121086-121105	7mer	0.002
22:173807-173824	6mer	0.001
22:227435-227451	6mer	0.001
22:205047-205065	6mer	0.001
22:166387-166410	6mer	0.001
22:35333-35354	7mer	0.001
22:153365-153389	7mer	0.001
22:30917-30934	6mer	0.001
22:80082-80096	6mer	0.001
22:199899-199915	6mer	0.001
22:153974-153999	6mer	0.001
22:1657-1677	6mer	0.001
22:250901-250921	9mer	0.001
22:126390-126416	6mer	0.001
22:182848-182871	6mer	0.001
22:196692-196717	6mer	0.001
22:236279-236299	6mer	0.001
22:134404-134430	7mer	0.001
22:38922-38945	6mer	0.001
22:245771-245785	6mer	0.001
22:67423-67449	6mer	0.001
22:5567-5585	6mer	0.001
22:234713-234732	9mer	0.001
22:144567-144588	6mer	0.001
22:183662-183686	6mer	0.001
22:103527-103544	6mer	0.001
22:51031-51047	6mer	0.001
22:14121-14140	6mer	0.001
22:237678-237696	6mer	0.001
22:237251-237274	6mer	0.001
22:217106-217122	6mer	0.001
22:100419-100442	7mer	0.001
22:238168-238192	6mer	0.001
22:57820-57847	6mer	0.001
22:88216-88234	6mer	0.001
22:217220-217242	6mer	0.001
22:88243-88264	6mer	0.001
22:1674-1698	6mer	0.001
>ENST00000623644	ENSG00000279978(chr22-38_28785274-29006793.1)	hsa-miR-17-3p	(21)	1
22:57805-57822	8mer	0.009
22:206554-206574	8mer	0.009
22:166455-166477	8mer	0.007
22:112312-112328	8mer	0.006
22:170-184	7mer	0.006
22:186617-186641	9mer	0.006
22:157706-157725	7mer	0.006
22:189014-189029	7mer	0.005
22:84593-84606	7mer	0.005
22:217747-217771	7mer	0.005
22:24901-24920	8mer	0.005
22:120384-120402	6mer	0.004
22:219766-219791	7mer	0.004
22:152789-152803	8mer	0.004
22:87153-87171	8mer	0.004
22:66428-66450	7mer	0.004
22:53634-53659	8mer	0.004
22:139048-139073	7mer	0.004
22:93274-93288	8mer	0.003
22:181024-181050	8mer	0.003
22:139559-139581	8mer	0.003
22:115871-115893	8mer	0.003
22:148167-148188	6mer	0.003
22:3817-3837	7mer	0.003
22:176666-176690	7mer	0.003
22:44505-44525	8mer	0.003
22:119950-119965	6mer	0.003
22:13060-13083	6mer	0.003
22:103509-103534	7mer	0.003
22:149349-149375	7mer	0.003
22:128131-128157	8mer	0.003
22:69721-69738	7mer	0.003
22:161136-161160	7mer	0.003
22:183719-183739	7mer	0.003
22:19140-19154	8mer	0.003
22:59319-59340	6mer	0.003
22:220580-220591	7mer	0.003
22:7457-7472	7mer	0.002
22:81416-81433	6mer	0.002
22:233799-233808	8mer	0.002
22:204951-204970	7mer	0.002
22:22130-22146	8mer	0.002
22:63782-63804	7mer	0.002
22:253798-253820	8mer	0.002
22:22885-22902	7mer	0.002
22:221991-222006	7mer	0.002
22:253275-253292	7mer	0.002
22:215106-215122	7mer	0.002
22:102077-102100	6mer	0.002
22:124383-124396	6mer	0.002
22:236351-236375	6mer	0.002
22:220973-220988	7mer	0.002
22:93591-93605	6mer	0.002
22:70649-70668	7mer	0.002
22:50987-51012	7mer	0.002
22:226267-226277	6mer	0.002
22:156627-156638	8mer	0.002
22:16177-16198	6mer	0.002
22:72874-72898	6mer	0.002
22:51985-52007	6mer	0.002
22:251737-251763	7mer	0.002
22:107731-107744	7mer	0.002
22:34496-34522	6mer	0.002
22:266126-266148	6mer	0.002
22:220276-220302	6mer	0.002
22:91885-91902	6mer	0.002
22:266605-266631	6mer	0.002
22:176793-176816	7mer	0.002
22:264911-264934	7mer	0.002
22:252243-252262	8mer	0.002
22:224169-224189	7mer	0.002
22:116973-116999	7mer	0.002
22:212603-212626	6mer	0.002
22:11872-11897	6mer	0.002
22:86932-86950	6mer	0.002
22:5487-5509	6mer	0.002
22:40913-40931	7mer	0.002
22:266637-266655	9mer	0.002
22:78213-78224	6mer	0.002
22:243929-243955	6mer	0.002
22:62495-62508	7mer	0.002
22:103704-103727	6mer	0.002
22:199452-199466	7mer	0.002
22:19876-19895	6mer	0.002
22:132152-132161	6mer	0.002
22:194325-194344	7mer	0.002
22:3613-3637	7mer	0.002
22:127302-127323	6mer	0.002
22:239930-239943	6mer	0.002
22:77346-77370	7mer	0.002
22:217961-217974	9mer	0.002
22:178645-178669	8mer	0.002
22:25880-25896	6mer	0.002
22:118730-118740	6mer	0.002
22:172036-172057	6mer	0.002
22:185974-185997	6mer	0.002
22:261951-261977	7mer	0.002
22:120725-120747	6mer	0.002
22:243653-243666	6mer	0.002
22:252573-252597	8mer	0.002
22:198035-198058	6mer	0.002
22:109099-109115	6mer	0.002
22:113330-113352	6mer	0.002
22:178512-178531	7mer	0.002
22:140475-140501	7mer	0.002
22:98523-98540	6mer	0.002
22:260499-260514	7mer	0.002
22:197131-197150	6mer	0.002
22:149312-149333	6mer	0.002
22:109618-109639	7mer	0.002
22:118228-118253	6mer	0.002
22:132230-132251	6mer	0.002
22:206570-206597	7mer	0.001
22:78599-78622	6mer	0.001
22:166944-166964	6mer	0.001
22:236649-236675	7mer	0.001
22:103077-103093	7mer	0.001
22:175126-175144	6mer	0.001
22:194802-194824	6mer	0.001
22:224421-224443	7mer	0.001
22:27622-27638	6mer	0.001
22:129887-129911	8mer	0.001
22:136375-136387	6mer	0.001
22:100320-100345	6mer	0.001
22:46232-46248	7mer	0.001
22:250390-250415	7mer	0.001
22:122409-122435	6mer	0.001
22:237075-237101	7mer	0.001
22:117249-117270	6mer	0.001
22:211259-211284	6mer	0.001
22:225258-225277	7mer	0.001
22:240290-240313	7mer	0.001
22:199073-199089	6mer	0.001
22:116498-116514	6mer	0.001
22:125795-125810	6mer	0.001
22:53263-53277	7mer	0.001
22:153555-153574	6mer	0.001
22:70627-70645	6mer	0.001
22:114283-114307	6mer	0.001
22:53751-53766	6mer	0.001
22:101299-101322	6mer	0.001
22:173236-173256	6mer	0.001
22:260749-260759	6mer	0.001
22:185116-185132	6mer	0.001
22:129861-129888	6mer	0.001
22:4541-4560	7mer	0.001
22:45810-45834	6mer	0.001
22:209319-209345	6mer	0.001
22:242247-242261	6mer	0.001
22:32492-32511	6mer	0.001
22:168359-168384	6mer	0.001
22:119574-119600	6mer	0.001
22:120963-120975	6mer	0.001
22:265392-265418	6mer	0.001
22:214083-214098	6mer	0.001
22:118110-118132	6mer	0.001
22:197389-197405	6mer	0.001
22:124701-124724	6mer	0.001
22:232436-232454	7mer	0.001
22:94317-94340	6mer	0.001
22:112375-112399	8mer	0.001
22:242920-242936	6mer	0.001
22:263294-263311	6mer	0.001
22:52282-52308	6mer	0.001
22:188361-188386	6mer	0.001
22:260165-260183	6mer	0.001
22:253297-253320	8mer	0.001
22:36709-36728	6mer	0.001
22:132506-132527	6mer	0.001
22:213678-213691	6mer	0.001
22:72676-72697	6mer	0.001
22:25645-25661	7mer	0.001
22:130211-130233	6mer	0.001
22:51159-51183	6mer	0.001
22:216884-216896	6mer	0.001
22:144332-144357	6mer	0.001
22:140613-140623	6mer	0.001
22:203134-203156	6mer	0.001
22:68015-68041	6mer	0.001
22:84161-84181	6mer	0.001
22:216135-216158	6mer	0.001
22:258614-258627	6mer	0.001
22:247859-247881	6mer	0.001
22:174811-174831	6mer	0.001
22:225675-225701	6mer	0.001
22:156597-156615	6mer	0.001
22:13986-14007	6mer	0.001
22:147184-147206	6mer	0.001
22:60998-61023	6mer	0.001
22:229343-229361	6mer	0.001
22:75368-75387	6mer	0.001
22:182210-182234	6mer	0.001
22:181339-181356	6mer	0.001
22:147758-147781	6mer	0.001
22:51713-51739	6mer	0.001
22:205759-205778	6mer	0.001
22:262419-262438	6mer	0.001
22:184202-184228	6mer	0.001
22:28864-28884	6mer	0.001
22:214567-214581	6mer	0.001
22:238358-238377	6mer	0.001
22:264717-264735	6mer	0.001
22:180617-180642	6mer	0.001
22:261191-261213	6mer	0.001
22:91332-91344	6mer	0.001
22:239247-239263	6mer	0.001
22:204011-204037	6mer	0.001
22:10415-10438	6mer	0.001
22:234462-234488	6mer	0.001
22:65610-65632	6mer	0.001
22:3723-3734	6mer	0.001
22:183999-184013	6mer	0.001
22:251088-251106	6mer	0.001
22:262278-262304	6mer	0.001
22:76396-76413	6mer	0.001
22:137286-137298	6mer	0.001
22:118825-118847	8mer+wobble	0.001
22:265509-265530	6mer	0.001
22:125354-125371	6mer	0.001
22:138240-138267	6mer	0.001
22:66494-66515	6mer	0.001
22:147981-148000	6mer	0.001
22:176055-176077	6mer	0.001
22:63520-63539	6mer	0.001
22:24469-24485	6mer	0.001
22:17676-17701	6mer	0.001
22:121628-121647	6mer	0.001
22:231232-231249	6mer	0.001
22:109677-109701	7mer	0.001
22:213750-213767	6mer	0.001
22:134346-134370	6mer	0.001
22:169930-169948	6mer	0.001
22:133009-133021	6mer	0.001
22:14648-14668	6mer	0.001
22:90091-90117	6mer	0.001
22:75750-75776	6mer	0.001
22:65149-65170	6mer	0.001
22:141975-142001	6mer	0.001
22:108168-108193	6mer	0.001
22:209497-209515	6mer	0.001
22:94816-94838	6mer	0.001
22:230263-230282	6mer	0.001
22:206299-206317	6mer	0.001
22:27912-27930	6mer	0.001
22:213466-213484	6mer	0.001
22:187291-187309	6mer	0.001
22:173988-174014	6mer	0.001
22:15360-15386	6mer	0.001
22:220755-220773	6mer	0.001
22:14471-14497	6mer	0.001
22:241102-241121	6mer	0.001
22:263565-263587	6mer	0.001
22:105410-105432	6mer	0.001
22:181495-181507	6mer	0.001
22:240532-240549	6mer	0.001
22:253576-253595	6mer	0.001
22:209115-209131	6mer	0.001
22:78854-78879	7mer	0.001
22:41537-41562	6mer	0.001
22:14829-14847	6mer	0.001
22:73240-73256	6mer	0.001
22:100542-100564	6mer	0.001
22:255324-255343	6mer	0.001
22:223688-223714	6mer	0.001
22:78827-78842	6mer	0.001
22:57150-57162	6mer	0.001
22:233216-233234	6mer	0.001
22:252553-252574	6mer	0.001
22:121320-121346	6mer	0.001
22:143237-143254	6mer	0.001
22:248071-248097	6mer	0.001
22:241953-241969	6mer	0.001
22:224250-224267	6mer	0.001
22:90634-90653	6mer	0.001
22:44930-44948	6mer	0.001
22:202974-202990	6mer	0.001
22:177061-177080	6mer	0.001
22:167897-167923	6mer	0.001
22:144411-144423	6mer	0.001
22:71309-71328	6mer	0.001
22:215747-215763	6mer	0.001
22:17994-18021	6mer	0.001
22:133712-133724	6mer	0.001
22:238050-238076	6mer	0.001
22:222013-222031	8mer	0.001
22:112605-112631	6mer	0.001
22:244558-244580	6mer	0.001
22:174610-174636	6mer	0.001
22:69057-69076	6mer	0.001
22:169386-169407	6mer	0.001
22:139786-139802	6mer	0.001
22:224367-224389	6mer	0.001
22:209597-209614	6mer	0.001
22:247028-247047	6mer	0.001
22:218904-218926	6mer	0.001
22:180702-180727	6mer	0.001
22:137583-137602	6mer	0.001
22:74545-74561	7mer	0.001
22:70906-70925	6mer	0.001
22:241283-241303	6mer	0.001
22:124492-124518	6mer	0.001
22:164458-164480	6mer	0.001
22:231841-231859	6mer	0.001
22:114798-114822	6mer	0.001
22:142749-142768	6mer	0.001
22:204081-204099	7mer	0.001
22:209956-209978	6mer	0.001
22:174641-174664	8mer	0.001
22:100709-100731	6mer	0.001
22:186044-186060	6mer	0.001
22:169470-169492	7mer	0.001
22:243080-243099	6mer	0.001
22:84239-84260	6mer	0.001
22:203160-203179	8mer	0.001
22:14134-14152	6mer	0.001
22:214639-214660	6mer	0
22:260288-260302	6mer	0
22:240560-240582	6mer	0
22:178627-178646	6mer	0
22:22944-22966	6mer	0
22:206699-206715	6mer	0
22:219002-219019	6mer	0
22:84341-84367	6mer	0
22:203146-203164	6mer	0
22:136398-136417	6mer	0
22:260754-260779	6mer	0
22:36718-36736	6mer	0
22:194339-194357	6mer	0
>ENST00000623644	ENSG00000279978(chr22-38_28785274-29006793.1)	hsa-miR-185-5p	(21)	1
22:221032-221050	8mer	0.014
22:74124-74141	8mer	0.013
22:127379-127403	8mer	0.01
22:93732-93748	8mer	0.01
22:207113-207135	8mer	0.01
22:213095-213118	8mer	0.008
22:142360-142375	7mer	0.007
22:236759-236785	8mer	0.007
22:61130-61152	8mer	0.007
22:77431-77445	7mer	0.007
22:245395-245407	7mer	0.007
22:67343-67362	8mer	0.007
22:5830-5848	7mer	0.006
22:204841-204867	8mer	0.006
22:154464-154482	8mer	0.006
22:202304-202325	9mer	0.006
22:196167-196184	8mer	0.006
22:59666-59682	7mer	0.006
22:189123-189143	7mer	0.006
22:117818-117840	8mer	0.006
22:59945-59965	8mer	0.005
22:44361-44382	7mer	0.005
22:63083-63108	7mer	0.005
22:200646-200660	7mer	0.005
22:3763-3787	7mer	0.005
22:32241-32256	7mer	0.005
22:235586-235612	8mer	0.004
22:63928-63948	7mer	0.004
22:20808-20832	7mer	0.004
22:206774-206796	8mer	0.004
22:219308-219327	7mer	0.003
22:182960-182983	7mer	0.003
22:217076-217100	7mer	0.003
22:61937-61956	7mer	0.003
22:124468-124490	7mer	0.003
22:10862-10873	7mer	0.003
22:212464-212487	7mer	0.003
22:198774-198796	7mer	0.003
22:101561-101582	7mer	0.003
22:96862-96876	7mer	0.003
22:120949-120960	7mer	0.003
22:132167-132191	7mer	0.003
22:149152-149164	7mer	0.003
22:53171-53188	7mer	0.002
22:95095-95107	6mer	0.002
22:252321-252336	8mer	0.002
22:9442-9452	7mer	0.002
22:10211-10235	6mer	0.002
22:93420-93434	7mer	0.002
22:118156-118179	7mer	0.002
22:43682-43706	6mer	0.002
22:119334-119352	6mer	0.002
22:98421-98442	7mer	0.002
22:226102-226122	6mer	0.002
22:224791-224808	6mer	0.002
22:158976-159001	6mer	0.002
22:246335-246357	6mer	0.002
22:219940-219964	6mer	0.002
22:255648-255670	6mer	0.002
22:124763-124773	6mer	0.002
22:10585-10599	6mer	0.002
22:165684-165692	6mer	0.002
22:130340-130358	6mer	0.002
22:109124-109145	7mer	0.002
22:98335-98350	6mer	0.002
22:14707-14726	6mer	0.002
22:78135-78148	6mer	0.002
22:74857-74868	6mer	0.002
22:3567-3579	7mer	0.002
22:213900-213916	7mer	0.002
22:13570-13594	6mer	0.002
22:123184-123202	7mer	0.002
22:144846-144865	6mer	0.002
22:49922-49938	6mer	0.002
22:145136-145153	6mer	0.002
22:38702-38722	6mer	0.002
22:109061-109083	7mer	0.002
22:210091-210110	6mer	0.002
22:208049-208067	8mer	0.002
22:110463-110489	6mer	0.001
22:24250-24259	6mer	0.001
22:2525-2543	6mer	0.001
22:38494-38510	6mer	0.001
22:21829-21855	6mer	0.001
22:171027-171052	6mer	0.001
22:55805-55825	6mer	0.001
22:69115-69134	6mer	0.001
22:215312-215332	6mer	0.001
22:62432-62450	6mer	0.001
22:187348-187367	6mer	0.001
22:122837-122855	6mer	0.001
22:188611-188638	6mer	0.001
22:124028-124053	7mer	0.001
22:37997-38017	6mer	0.001
22:48845-48863	6mer	0.001
22:115237-115260	6mer	0.001
22:132867-132893	6mer	0.001
22:105001-105020	6mer	0.001
22:249517-249533	6mer	0.001
22:209836-209860	6mer	0.001
22:129494-129519	6mer	0.001
22:177685-177708	6mer	0.001
22:117147-117161	6mer	0.001
22:241433-241444	6mer	0.001
22:205609-205619	6mer	0.001
22:192786-192800	6mer	0.001
22:80677-80689	6mer	0.001
22:107787-107807	7mer	0.001
22:98925-98942	6mer	0.001
22:119924-119938	6mer	0.001
22:178368-178391	6mer	0.001
22:26841-26867	6mer	0.001
22:226633-226657	6mer	0.001
22:6256-6282	6mer	0.001
22:126089-126100	6mer	0.001
22:189203-189224	7mer	0.001
22:81460-81471	6mer	0.001
22:211956-211977	6mer	0.001
22:226329-226356	6mer	0.001
22:208333-208359	6mer	0.001
22:85494-85511	6mer	0.001
22:253606-253622	7mer	0.001
22:211250-211267	6mer	0.001
22:96075-96101	6mer	0.001
22:225316-225335	6mer	0.001
22:206941-206966	6mer	0.001
22:142941-142966	6mer	0.001
22:145974-146000	6mer	0.001
22:168320-168338	6mer	0.001
22:156017-156036	6mer	0.001
22:156144-156159	6mer	0.001
22:103791-103818	6mer	0.001
22:220935-220956	6mer	0.001
22:101120-101140	6mer	0.001
22:144016-144036	7mer	0.001
22:104552-104574	6mer	0.001
22:236963-236984	6mer	0.001
22:233016-233030	6mer	0.001
22:79674-79691	6mer	0.001
22:222087-222100	6mer	0.001
22:62749-62774	6mer	0.001
22:214303-214317	6mer	0.001
22:76351-76376	6mer	0.001
22:59157-59169	7mer	0.001
22:95766-95784	6mer	0.001
22:235713-235732	7mer	0.001
22:53347-53360	6mer	0.001
22:205212-205231	6mer	0.001
22:229462-229487	6mer	0.001
22:118519-118541	6mer	0.001
22:223221-223239	6mer	0.001
22:111552-111577	6mer	0.001
22:222432-222442	6mer	0.001
22:176330-176349	6mer	0.001
22:188764-188784	6mer	0.001
22:143707-143725	6mer	0.001
22:96982-97006	6mer	0.001
22:59965-59984	7mer	0.001
22:258123-258148	6mer	0.001
22:140544-140559	6mer	0.001
22:125181-125201	6mer	0.001
22:28340-28360	6mer	0.001
22:144428-144453	6mer	0.001
22:78185-78194	6mer	0.001
22:60460-60476	6mer	0.001
22:5923-5944	6mer	0.001
22:218986-219005	6mer	0.001
22:42808-42825	6mer	0.001
22:204681-204695	6mer	0.001
22:112642-112660	6mer	0
22:143288-143302	6mer	0
22:142714-142741	6mer	0
22:226360-226373	6mer	0
22:220068-220083	6mer	0
22:143409-143425	6mer	0
22:196167-196193	6mer	0
>ENST00000623644	ENSG00000279978(chr22-38_28785274-29006793.1)	hsa-miR-3688-5p	(21)	1
22:117129-117146	8mer	0.013
22:198618-198639	8mer	0.012
22:101794-101810	8mer	0.011
22:222167-222173	8mer	0.011
22:159198-159206	9mer	0.01
22:188097-188122	8mer	0.01
22:33316-33333	8mer	0.01
22:165792-165808	9mer	0.009
22:237684-237700	8mer	0.007
22:17186-17202	9mer	0.007
22:125309-125328	9mer	0.006
22:44080-44093	8mer	0.006
22:28423-28438	8mer	0.005
22:95809-95835	7mer	0.005
22:241806-241825	8mer	0.005
22:116280-116304	8mer	0.005
22:246323-246330	7mer	0.005
22:265448-265464	8mer	0.004
22:149286-149292	8mer	0.004
22:82897-82922	7mer	0.004
22:149223-149235	7mer	0.004
22:40112-40133	7mer	0.004
22:258540-258561	7mer	0.003
22:266631-266650	7mer	0.003
22:116455-116469	7mer	0.003
22:9232-9239	6mer	0.003
22:172900-172911	6mer	0.003
22:81165-81178	6mer	0.003
22:119653-119664	7mer	0.003
22:64476-64493	7mer	0.003
22:240313-240332	7mer	0.003
22:199570-199574	6mer	0.003
22:251763-251782	7mer	0.002
22:9906-9914	6mer	0.002
22:190642-190646	6mer	0.002
22:94525-94540	7mer	0.002
22:99671-99686	6mer	0.002
22:69218-69237	7mer	0.002
22:148000-148019	7mer	0.002
22:133375-133384	6mer	0.002
22:35090-35104	6mer	0.002
22:120717-120737	7mer	0.002
22:232454-232473	7mer	0.002
22:4560-4579	7mer	0.002
22:129259-129263	6mer	0.002
22:103093-103112	7mer	0.002
22:261977-261996	7mer	0.002
22:235144-235163	7mer	0.002
22:61031-61043	7mer	0.002
22:196449-196467	6mer	0.002
22:244645-244666	7mer	0.002
22:29080-29087	6mer	0.002
22:95078-95090	6mer	0.002
22:40931-40950	7mer	0.002
22:167112-167136	6mer	0.002
22:9026-9045	7mer	0.002
22:148634-148659	6mer	0.002
22:253292-253311	7mer	0.002
22:55474-55484	6mer	0.002
22:62976-63002	7mer	0.002
22:213046-213070	8mer	0.002
22:48118-48136	6mer	0.002
22:882-894	6mer	0.002
22:102206-102218	6mer	0.002
22:171001-171013	7mer	0.002
22:203983-203997	6mer	0.002
22:124374-124388	7mer	0.002
22:37850-37866	6mer	0.002
22:57847-57857	6mer	0.002
22:96460-96474	6mer	0.002
22:246443-246448	7mer	0.002
22:46003-46016	7mer	0.002
22:121196-121222	6mer	0.002
22:128157-128176	7mer	0.002
22:228751-228771	6mer	0.002
22:249687-249692	7mer	0.002
22:123278-123287	6mer	0.002
22:213996-214009	6mer	0.002
22:170048-170068	6mer	0.001
22:68700-68718	7mer	0.001
22:205351-205361	7mer	0.001
22:176782-176809	6mer	0.001
22:109788-109802	7mer	0.001
22:228280-228296	6mer	0.001
22:6177-6181	6mer	0.001
22:34917-34932	6mer	0.001
22:69076-69095	7mer	0.001
22:203233-203253	6mer	0.001
22:246698-246722	6mer	0.001
22:227265-227290	6mer	0.001
22:79839-79859	6mer	0.001
22:61895-61914	7mer	0.001
22:33638-33659	6mer	0.001
22:110112-110132	6mer	0.001
22:98075-98095	6mer	0.001
22:259553-259570	7mer	0.001
22:44580-44598	6mer	0.001
22:225981-225986	7mer	0.001
22:87114-87136	6mer	0.001
22:167923-167942	7mer	0.001
22:14668-14687	7mer	0.001
22:117699-117721	6mer	0.001
22:177709-177720	6mer	0.001
22:59612-59622	6mer	0.001
22:19201-19227	7mer	0.001
22:63615-63635	6mer	0.001
22:111076-111098	6mer	0.001
22:18097-18117	6mer	0.001
22:8459-8480	6mer	0.001
22:102654-102673	6mer	0.001
22:24973-24993	6mer	0.001
22:186190-186217	6mer	0.001
22:17777-17797	6mer	0.001
22:234488-234507	7mer	0.001
22:24547-24567	6mer	0.001
22:108260-108285	6mer	0.001
22:138706-138718	6mer	0.001
22:97394-97408	6mer	0.001
22:219095-219115	6mer	0.001
22:248097-248116	7mer	0.001
22:138343-138363	6mer	0.001
22:207201-207222	6mer	0.001
22:255419-255439	6mer	0.001
22:239396-239412	6mer	0.001
22:230282-230301	7mer	0.001
22:214928-214937	6mer	0.001
22:246911-246932	6mer	0.001
22:71001-71021	6mer	0.001
22:225701-225720	7mer	0.001
22:133488-133509	6mer	0.001
22:32349-32368	6mer	0.001
22:163661-163668	6mer	0.001
22:204655-204677	6mer	0.001
22:97181-97201	6mer	0.001
22:227767-227793	6mer	0.001
22:72584-72606	6mer	0.001
22:208431-208443	6mer	0.001
22:178859-178878	6mer	0.001
22:94665-94684	6mer	0.001
22:23135-23160	6mer	0.001
22:52301-52327	6mer	0.001
22:15591-15616	6mer	0.001
22:66002-66027	6mer	0.001
22:62879-62895	6mer	0.001
22:78870-78886	6mer	0.001
22:238076-238095	6mer	0.001
22:33465-33486	6mer	0.001
22:51739-51758	6mer	0.001
22:247123-247144	7mer	0.001
22:90859-90884	6mer	0.001
22:164220-164235	6mer	0.001
22:227849-227867	6mer	0.001
22:181356-181375	6mer	0.001
22:161036-161061	6mer	0.001
22:112836-112861	6mer	0.001
22:213649-213660	7mer	0.001
22:226124-226138	6mer	0.001
22:262304-262323	6mer	0.001
22:90193-90213	6mer	0.001
22:89658-89683	6mer	0.001
22:27930-27949	6mer	0.001
22:231249-231268	6mer	0.001
22:45253-45269	6mer	0.001
22:229029-229054	6mer	0.001
22:55501-55512	6mer	0.001
22:33384-33406	6mer	0.001
22:73256-73275	6mer	0.001
22:41771-41796	6mer	0.001
22:260037-260052	6mer	0.001
22:239263-239282	6mer	0.001
22:240534-240560	6mer	0.001
22:65839-65864	6mer	0.001
22:152120-152145	6mer	0.001
22:154381-154407	6mer	0.001
22:36945-36970	6mer	0.001
22:247047-247071	6mer	0.001
22:105508-105531	6mer	0.001
22:134916-134941	6mer	0.001
22:214203-214217	6mer	0.001
22:108394-108419	6mer	0.001
22:217882-217896	6mer	0.001
22:221259-221276	6mer	0.001
22:247579-247604	6mer	0.001
22:105649-105668	6mer	0.001
22:213484-213503	6mer	0.001
22:17906-17931	6mer	0.001
22:247254-247279	6mer	0.001
22:87138-87149	7mer	0.001
22:226001-226009	6mer	0.001
22:102679-102700	6mer	0
>TCONS_00026972	XLOC_013024(XLOC_013024)	hsa-let-7i-5p	(21)	1
19:756-772	8mer	0.156
19:203-228	8mer	0.116
19:663-679	6mer	0.012
19:860-877	6mer	0.012
19:41-57	6mer	0.012
19:694-714	6mer	0.011
19:100-125	6mer	0.011
19:817-842	6mer	0.01
19:138-158	6mer	0.01
19:714-737	6mer	0.009
19:239-263	6mer	0.008
19:341-365	6mer	0.008
19:378-400	6mer	0.008
19:410-435	6mer	0.008
19:310-330	6mer	0.006
>TCONS_00014573	XLOC_006684(XLOC_006684)	hsa-miR-185-5p	(21)	1
8:115-131	8mer	0.022
8:185-201	8mer	0.021
8:255-271	8mer	0.019
8:325-341	8mer	0.018
8:392-411	8mer	0.016
8:2843-2859	8mer	0.016
8:36-61	8mer	0.015
8:456-481	8mer	0.015
8:532-551	8mer	0.014
8:2563-2579	8mer	0.013
8:2983-2999	8mer	0.013
8:2493-2509	8mer	0.012
8:2413-2439	8mer	0.011
8:744-761	8mer	0.01
8:1022-1041	8mer	0.01
8:2913-2929	8mer	0.009
8:2274-2299	8mer	0.009
8:675-691	8mer	0.009
8:2773-2789	8mer	0.009
8:1785-1810	8mer	0.009
8:2703-2719	8mer	0.008
8:2134-2159	8mer	0.008
8:596-621	8mer	0.007
8:1095-1111	8mer	0.007
8:2003-2019	8mer	0.007
8:2073-2089	8mer	0.007
8:1934-1950	8mer	0.006
8:1235-1251	8mer	0.006
8:1864-1880	8mer	0.005
8:1165-1181	8mer	0.005
8:1305-1321	8mer	0.005
8:1724-1740	8mer	0.005
8:1366-1391	8mer	0.005
8:2633-2648	7mer	0.005
8:2213-2229	8mer	0.005
8:1445-1461	8mer	0.005
8:806-831	8mer	0.004
8:885-900	7mer	0.003
8:1575-1599	7mer	0.002
8:1654-1669	7mer	0.001
8:2344-2369	6mer	0.001
>ENST00000623644	ENSG00000279978(chr22-38_28785274-29006793.1)	hsa-miR-140-3p	(21)	1
22:243357-243372	8mer	0.021
22:31641-31664	9mer	0.019
22:5528-5541	7mer	0.008
22:81108-81127	7mer	0.008
22:101778-101799	8mer	0.007
22:20872-20890	7mer	0.007
22:44793-44804	7mer	0.007
22:154786-154804	7mer	0.006
22:1917-1936	8mer	0.006
22:111426-111448	7mer	0.006
22:26994-27019	7mer	0.006
22:119672-119687	8mer	0.006
22:56384-56398	7mer	0.006
22:190643-190658	7mer	0.005
22:211962-211983	8mer	0.005
22:207175-207189	7mer	0.005
22:3101-3116	7mer	0.005
22:94009-94033	7mer	0.005
22:60944-60962	8mer	0.005
22:41301-41327	7mer	0.005
22:237497-237512	7mer	0.004
22:123533-123537	6mer	0.004
22:195951-195966	7mer	0.004
22:158827-158840	7mer	0.004
22:79517-79541	7mer	0.004
22:198874-198895	8mer	0.004
22:198249-198267	7mer	0.004
22:88730-88756	7mer	0.004
22:252198-252223	8mer	0.003
22:96899-96909	7mer	0.003
22:236132-236148	8mer	0.003
22:115738-115763	7mer	0.003
22:209758-209769	7mer	0.003
22:21474-21494	8mer	0.003
22:221661-221675	7mer	0.003
22:53733-53751	7mer	0.003
22:186778-186789	6mer	0.003
22:259172-259190	8mer	0.003
22:204876-204900	7mer	0.003
22:161496-161516	7mer	0.003
22:213201-213212	8mer	0.002
22:13400-13418	7mer	0.002
22:205358-205376	7mer	0.002
22:145023-145042	6mer	0.002
22:183247-183266	6mer	0.002
22:165687-165712	6mer	0.002
22:169201-169211	7mer	0.002
22:183327-183345	7mer	0.002
22:194572-194596	7mer	0.002
22:216677-216693	7mer	0.002
22:17370-17386	6mer	0.002
22:195163-195188	8mer	0.002
22:132534-132552	7mer	0.002
22:162109-162113	6mer	0.002
22:259232-259252	7mer	0.002
22:261126-261138	6mer	0.002
22:179712-179737	6mer	0.002
22:224776-224797	6mer	0.002
22:70065-70089	6mer	0.002
22:118725-118752	7mer	0.002
22:235064-235075	7mer	0.002
22:152408-152426	6mer	0.002
22:25581-25599	8mer	0.002
22:128743-128765	6mer	0.002
22:58234-58251	6mer	0.002
22:25303-25329	6mer	0.002
22:186229-186254	7mer	0.002
22:157816-157821	6mer	0.002
22:62654-62664	6mer	0.002
22:202382-202402	6mer	0.002
22:209660-209680	7mer	0.002
22:140581-140597	6mer	0.002
22:23984-23998	6mer	0.002
22:65746-65768	6mer	0.002
22:13050-13073	6mer	0.002
22:76933-76941	6mer	0.002
22:17987-17991	6mer	0.002
22:8940-8952	6mer	0.002
22:11376-11399	6mer	0.002
22:155622-155635	6mer	0.002
22:124886-124894	6mer	0.002
22:173653-173667	6mer	0.002
22:58919-58942	6mer	0.001
22:107344-107357	6mer	0.001
22:64292-64317	6mer	0.001
22:250343-250361	8mer	0.001
22:59194-59209	6mer	0.001
22:125837-125854	6mer	0.001
22:243914-243932	6mer	0.001
22:170302-170313	6mer	0.001
22:3654-3667	6mer	0.001
22:65293-65315	6mer	0.001
22:172408-172430	6mer	0.001
22:106046-106062	6mer	0.001
22:154377-154396	6mer	0.001
22:239919-239937	6mer	0.001
22:224995-225016	6mer	0.001
22:49198-49224	6mer	0.001
22:6170-6191	6mer	0.001
22:172308-172331	6mer	0.001
22:104957-104974	6mer	0.001
22:240216-240230	6mer	0.001
22:251015-251029	6mer	0.001
22:234828-234853	8mer	0.001
22:86053-86069	6mer	0.001
22:261892-261906	6mer	0.001
22:75389-75407	6mer	0.001
22:227128-227151	6mer	0.001
22:130457-130475	6mer	0.001
22:259942-259963	6mer	0.001
22:236584-236598	6mer	0.001
22:193447-193457	6mer	0.001
22:263572-263591	6mer	0.001
22:35513-35529	6mer	0.001
22:229270-229284	6mer	0.001
22:11860-11884	6mer	0.001
22:23763-23783	6mer	0.001
22:189565-189592	6mer	0.001
22:93532-93542	6mer	0.001
22:4469-4483	6mer	0.001
22:201251-201269	6mer	0.001
22:197316-197326	6mer	0.001
22:215928-215955	6mer	0.001
22:95735-95755	6mer	0.001
22:162697-162718	6mer	0.001
22:73494-73505	6mer	0.001
22:32573-32586	6mer	0.001
22:110429-110452	6mer	0.001
22:123320-123337	6mer	0.001
22:209254-209268	6mer	0.001
22:38803-38819	6mer	0.001
22:88832-88852	6mer	0.001
22:145873-145886	6mer	0.001
22:204697-204719	6mer	0.001
22:260424-260438	6mer	0.001
22:177800-177816	6mer	0.001
22:213397-213407	6mer	0.001
22:57980-58004	6mer	0.001
22:225614-225624	6mer	0.001
22:227995-228020	6mer	0.001
22:162495-162506	6mer	0.001
22:90306-90328	6mer	0.001
22:5158-5175	6mer	0.001
22:170103-170120	6mer	0.001
22:65085-65099	6mer	0.001
22:40830-40854	6mer	0.001
22:177892-177906	6mer	0.001
22:234401-234411	6mer	0.001
22:230047-230061	6mer	0.001
22:140403-140424	6mer	0.001
22:102870-102880	6mer	0.001
22:73500-73520	8mer	0.001
22:135083-135104	6mer	0.001
22:202755-202779	6mer	0
>ENST00000623644	ENSG00000279978(chr22-38_28785274-29006793.1)	hsa-miR-128-3p	(21)	1
22:5532-5540	8mer	0.014
22:120480-120496	7mer	0.01
22:57011-57029	8mer	0.01
22:118661-118684	8mer	0.008
22:162203-162229	7mer	0.008
22:9797-9811	9mer	0.008
22:248220-248226	8mer	0.008
22:94363-94383	8mer	0.007
22:38871-38883	9mer	0.007
22:85859-85879	7mer	0.007
22:204140-204158	8mer	0.006
22:77980-77986	8mer	0.006
22:140078-140103	8mer	0.006
22:27103-27120	8mer	0.005
22:44619-44638	8mer	0.005
22:107941-107967	7mer	0.005
22:194311-194328	8mer	0.005
22:53818-53842	8mer	0.005
22:83082-83107	7mer	0.005
22:32868-32887	7mer	0.004
22:217193-217207	7mer	0.004
22:43446-43468	7mer	0.004
22:168721-168735	7mer	0.004
22:78877-78890	8mer	0.004
22:151092-151113	8mer	0.004
22:152532-152556	8mer	0.004
22:116643-116650	6mer	0.004
22:233117-233126	7mer	0.004
22:136150-136167	7mer	0.004
22:104753-104766	7mer	0.004
22:19207-19231	8mer	0.003
22:199942-199952	7mer	0.003
22:5097-5111	8mer	0.003
22:56185-56211	7mer	0.003
22:260035-260056	8mer	0.003
22:206909-206923	7mer	0.003
22:19692-19705	7mer	0.003
22:254016-254031	8mer	0.003
22:81357-81378	6mer	0.003
22:32354-32371	7mer	0.003
22:29741-29755	7mer	0.003
22:142109-142127	8mer+wobble	0.003
22:163912-163930	7mer	0.003
22:215134-215157	7mer	0.002
22:254570-254586	6mer	0.002
22:254985-255003	7mer	0.002
22:31458-31464	6mer	0.002
22:51468-51482	6mer	0.002
22:65699-65711	7mer	0.002
22:110788-110794	7mer	0.002
22:76726-76752	6mer	0.002
22:24709-24721	7mer	0.002
22:148474-148496	6mer	0.002
22:168778-168794	7mer	0.002
22:193976-193991	6mer	0.002
22:78639-78649	6mer	0.002
22:64492-64501	6mer	0.002
22:175816-175833	6mer	0.002
22:150235-150262	6mer	0.002
22:198544-198570	6mer	0.002
22:146005-146021	6mer	0.002
22:136685-136695	7mer	0.002
22:20791-20805	6mer	0.002
22:165155-165179	6mer	0.002
22:161644-161666	6mer	0.002
22:46512-46521	6mer	0.002
22:211903-211924	7mer	0.002
22:171706-171724	6mer	0.002
22:192389-192412	6mer	0.002
22:12591-12614	6mer	0.002
22:57267-57291	6mer	0.002
22:214442-214456	6mer	0.002
22:163196-163212	6mer	0.002
22:159883-159897	6mer	0.002
22:82646-82652	6mer	0.002
22:114541-114561	8mer	0.002
22:32180-32204	6mer	0.002
22:193030-193044	6mer	0.002
22:7146-7172	8mer+mismatch	0.001
22:94644-94668	6mer	0.001
22:50531-50541	6mer	0.001
22:189555-189568	6mer	0.001
22:96185-96205	6mer	0.001
22:212688-212708	7mer	0.001
22:51746-51761	7mer	0.001
22:242646-242656	6mer	0.001
22:151092-151104	6mer	0.001
22:58814-58829	6mer	0.001
22:15092-15101	6mer	0.001
22:200895-200910	6mer	0.001
22:160247-160268	6mer	0.001
22:23987-23994	6mer	0.001
22:253275-253301	6mer	0.001
22:87524-87538	6mer	0.001
22:29904-29931	6mer	0.001
22:158246-158264	6mer	0.001
22:96574-96600	6mer	0.001
22:226464-226478	6mer	0.001
22:261048-261063	6mer	0.001
22:117968-117980	6mer	0.001
22:183438-183450	6mer	0.001
22:161049-161064	7mer	0.001
22:129142-129162	6mer	0.001
22:23177-23192	6mer	0.001
22:161897-161920	6mer	0.001
22:15604-15619	7mer	0.001
22:239460-239472	6mer	0.001
22:52291-52317	6mer	0.001
22:109470-109491	6mer	0.001
22:195449-195471	6mer	0.001
22:220590-220601	6mer	0.001
22:65852-65867	7mer	0.001
22:180329-180347	6mer	0.001
22:63777-63793	6mer	0.001
22:113983-114007	6mer	0.001
22:208195-208218	6mer	0.001
22:121747-121769	6mer	0.001
22:134100-134117	6mer	0.001
22:92312-92331	6mer	0.001
22:259235-259250	6mer	0.001
22:200117-200138	6mer	0.001
22:19354-19369	7mer	0.001
22:34334-34355	6mer	0.001
22:60820-60840	6mer	0.001
22:189633-189646	6mer	0.001
22:242084-242103	6mer	0.001
22:231030-231052	6mer	0.001
22:77361-77384	6mer	0.001
22:211610-211630	6mer	0.001
22:60408-60427	6mer	0.001
22:39051-39069	6mer	0.001
22:114534-114552	6mer	0.001
22:7326-7338	6mer	0.001
22:258219-258229	6mer	0.001
22:87820-87836	6mer	0.001
22:61316-61330	6mer	0.001
22:208685-208712	6mer	0.001
22:237491-237511	6mer	0.001
22:5761-5783	6mer	0.001
22:205364-205375	6mer	0.001
22:223866-223880	6mer	0.001
22:21588-21603	6mer	0.001
22:35274-35298	6mer	0.001
22:153962-153979	6mer	0.001
22:99555-99574	6mer	0.001
22:69683-69710	6mer	0.001
22:104629-104645	6mer	0.001
22:242332-242348	6mer	0.001
22:237201-237215	6mer	0.001
22:30024-30034	6mer	0.001
22:21619-21642	6mer	0.001
22:199642-199662	6mer	0.001
22:234898-234917	6mer	0.001
22:24721-24743	6mer	0.001
22:108033-108048	6mer	0.001
22:175851-175868	7mer	0
22:87529-87555	6mer	0
22:7199-7214	6mer	0
>ENST00000623644	ENSG00000279978(chr22-38_28785274-29006793.1)	hsa-let-7i-5p	(21)	1
22:120002-120029	8mer	0.052
22:231896-231916	8mer	0.021
22:186258-186277	8mer	0.009
22:232112-232137	7mer	0.009
22:224737-224755	7mer	0.008
22:187681-187700	7mer	0.008
22:123974-123991	8mer+wobble	0.007
22:91380-91404	8mer	0.007
22:230544-230569	8mer	0.007
22:57654-57672	7mer	0.006
22:53454-53474	7mer	0.006
22:216019-216039	7mer	0.005
22:252956-252974	8mer	0.005
22:33517-33543	7mer	0.005
22:191036-191046	7mer	0.005
22:35754-35779	7mer	0.005
22:130200-130216	7mer	0.005
22:206683-206696	7mer	0.004
22:180379-180396	8mer	0.004
22:167228-167247	7mer	0.004
22:136785-136806	8mer+wobble	0.004
22:146043-146067	7mer	0.003
22:174031-174047	7mer	0.003
22:33405-33417	7mer	0.003
22:108231-108249	8mer	0.003
22:111015-111032	7mer	0.003
22:24501-24517	7mer	0.003
22:101207-101222	6mer	0.003
22:126558-126572	6mer	0.003
22:74437-74458	8mer+wobble	0.003
22:19152-19164	7mer	0.003
22:158223-158245	8mer	0.003
22:233270-233294	7mer	0.002
22:185837-185858	7mer	0.002
22:40488-40505	6mer	0.002
22:128698-128715	6mer	0.002
22:56303-56322	6mer	0.002
22:3655-3671	6mer	0.002
22:96955-96978	7mer	0.002
22:9099-9108	6mer	0.002
22:220457-220483	6mer	0.002
22:177683-177695	6mer	0.002
22:201219-201243	6mer	0.002
22:264815-264829	6mer	0.002
22:104976-104990	7mer	0.002
22:42075-42092	7mer	0.002
22:42016-42035	6mer	0.002
22:154188-154206	6mer	0.002
22:184593-184610	6mer	0.002
22:213973-213990	7mer	0.002
22:3256-3272	6mer	0.002
22:148851-148877	7mer	0.002
22:135342-135357	6mer	0.002
22:9851-9866	6mer	0.002
22:77891-77904	6mer	0.002
22:208486-208503	6mer	0.002
22:132905-132920	6mer	0.002
22:168932-168954	6mer	0.002
22:21705-21729	6mer	0.002
22:70144-70157	6mer	0.002
22:21047-21072	6mer	0.001
22:129642-129668	6mer	0.001
22:187857-187882	6mer	0.001
22:154609-154630	6mer	0.001
22:11910-11925	6mer	0.001
22:85965-85987	6mer	0.001
22:149117-149143	6mer	0.001
22:96862-96888	6mer	0.001
22:255748-255765	8mer+mismatch	0.001
22:38786-38811	6mer	0.001
22:100870-100885	6mer	0.001
22:205653-205674	6mer	0.001
22:77402-77423	6mer	0.001
22:53241-53266	6mer	0.001
22:69708-69730	6mer	0.001
22:94362-94375	6mer	0.001
22:20519-20543	6mer	0.001
22:111732-111757	6mer	0.001
22:113797-113818	6mer	0.001
22:155169-155183	6mer	0.001
22:178682-178706	6mer	0.001
22:33106-33131	6mer	0.001
22:221012-221033	6mer	0.001
22:264480-264504	6mer	0.001
22:162142-162160	6mer	0.001
22:128400-128416	6mer	0.001
22:103561-103581	6mer	0.001
22:255486-255509	6mer	0.001
22:237473-237489	6mer	0.001
22:247530-247551	6mer	0.001
22:207998-208010	6mer	0.001
22:239928-239951	6mer	0.001
22:243254-243275	6mer	0.001
22:52590-52612	6mer	0.001
22:103896-103921	6mer	0.001
22:143410-143435	6mer	0.001
22:68921-68946	6mer	0.001
22:231499-231516	6mer	0.001
22:223930-223948	6mer	0.001
22:104872-104895	6mer	0.001
22:71483-71506	6mer	0.001
22:255262-255279	6mer	0.001
22:205932-205955	6mer	0.001
22:94992-95015	6mer	0.001
22:126109-126134	6mer	0.001
22:157575-157598	6mer	0.001
22:172743-172767	6mer	0.001
22:117785-117799	6mer	0.001
22:195768-195782	6mer	0.001
22:111037-111059	8mer	0.001
22:252612-252634	6mer	0.001
22:88468-88491	6mer	0.001
22:66543-66564	6mer	0.001
22:233649-233663	6mer	0.001
22:6257-6279	6mer	0.001
22:51220-51242	6mer	0.001
22:80679-80702	6mer	0.001
22:133881-133901	6mer	0.001
22:127819-127840	6mer	0.001
22:247207-247226	6mer	0.001
22:131276-131299	6mer	0.001
22:111866-111879	6mer	0.001
22:156637-156663	6mer	0.001
22:59718-59736	6mer	0.001
22:76222-76245	6mer	0.001
22:137640-137662	6mer	0.001
22:138423-138445	6mer	0.001
22:91498-91521	6mer	0.001
22:64214-64240	6mer	0.001
22:28345-28371	6mer	0.001
22:61222-61242	6mer	0.001
22:175665-175678	6mer	0.001
22:233844-233866	6mer	0.001
22:201882-201905	6mer	0.001
22:208551-208570	6mer	0.001
22:245047-245069	6mer	0.001
22:110191-110214	6mer	0.001
22:97259-97282	6mer	0.001
22:186273-186297	6mer	0.001
22:93119-93135	6mer	0.001
22:170124-170147	6mer	0.001
22:70681-70705	6mer	0.001
22:136571-136594	6mer	0.001
22:36892-36915	6mer	0.001
22:137461-137477	6mer	0.001
22:41601-41623	6mer	0.001
22:143615-143641	6mer	0.001
22:65670-65692	6mer	0.001
22:261366-261389	6mer	0.001
22:233394-233410	6mer	0.001
22:18988-19011	6mer	0.001
22:120050-120072	6mer	0.001
22:160983-161006	6mer	0.001
22:143546-143572	6mer	0.001
22:143477-143503	6mer	0.001
22:230565-230584	6mer	0.001
22:19167-19191	6mer	0.001
22:247643-247660	6mer	0
22:233408-233428	6mer	0
22:174051-174073	6mer	0
>ENST00000623644	ENSG00000279978(chr22-38_28785274-29006793.1)	hsa-miR-26b-5p	(21)	1
22:177627-177642	8mer	0.012
22:123912-123938	7mer	0.01
22:95977-95988	9mer	0.009
22:39798-39808	8mer	0.008
22:66634-66659	8mer	0.008
22:210983-211001	7mer	0.007
22:4772-4790	8mer	0.007
22:141380-141407	7mer	0.007
22:84962-84974	7mer	0.006
22:125775-125794	7mer	0.006
22:46091-46102	8mer	0.005
22:44889-44908	8mer	0.005
22:152230-152239	7mer	0.005
22:170390-170395	7mer	0.005
22:135136-135159	7mer	0.005
22:76918-76928	7mer	0.004
22:86964-86983	7mer	0.004
22:31586-31611	8mer	0.004
22:253945-253961	7mer	0.004
22:90944-90954	7mer	0.004
22:184183-184206	7mer	0.004
22:225656-225679	7mer	0.003
22:215008-215021	7mer	0.003
22:257751-257761	7mer	0.003
22:197360-197383	7mer	0.003
22:258817-258842	7mer	0.003
22:67565-67591	7mer	0.003
22:13412-13436	7mer	0.003
22:14465-14475	7mer	0.003
22:76569-76588	7mer	0.003
22:231815-231838	7mer	0.003
22:121300-121324	7mer	0.003
22:174604-174614	7mer	0.003
22:129018-129023	6mer	0.003
22:98341-98360	6mer	0.003
22:25617-25639	7mer	0.003
22:554-575	6mer	0.002
22:234443-234466	7mer	0.002
22:228378-228392	6mer	0.002
22:45199-45222	7mer	0.002
22:85369-85390	7mer	0.002
22:139724-139738	6mer	0.002
22:88066-88077	7mer	0.002
22:241076-241099	7mer	0.002
22:148515-148520	6mer	0.002
22:266447-266474	6mer	0.002
22:116806-116825	6mer	0.002
22:170949-170972	7mer	0.002
22:230237-230260	7mer	0.002
22:219271-219293	6mer	0.002
22:93197-93216	6mer	0.002
22:108004-108022	6mer	0.002
22:8983-9004	6mer	0.002
22:9674-9694	6mer	0.002
22:194885-194902	6mer	0.002
22:264690-264713	7mer	0.002
22:16620-16639	7mer	0.002
22:238332-238355	6mer	0.002
22:206790-206804	6mer	0.002
22:250643-250666	6mer	0.002
22:86324-86339	6mer	0.002
22:169868-169887	6mer	0.002
22:179797-179812	6mer	0.002
22:153531-153552	7mer	0.002
22:8044-8051	6mer	0.002
22:75437-75462	6mer	0.002
22:176464-176485	6mer	0.002
22:141036-141050	6mer	0.002
22:100926-100936	6mer	0.002
22:140039-140054	6mer	0.002
22:181980-181996	7mer	0.002
22:18029-18051	6mer	0.002
22:182541-182567	6mer	0.002
22:87909-87932	6mer	0.002
22:87936-87956	7mer	0.002
22:191915-191930	6mer	0.002
22:192921-192935	6mer	0.002
22:145929-145949	6mer	0.002
22:49734-49750	6mer	0.002
22:117213-117221	6mer	0.002
22:240953-240964	6mer	0.001
22:132271-132284	6mer	0.001
22:181952-181971	6mer	0.001
22:160160-160181	7mer	0.001
22:2485-2505	6mer	0.001
22:55290-55316	6mer	0.001
22:155952-155978	6mer	0.001
22:24620-24636	6mer	0.001
22:155972-155984	7mer	0.001
22:38406-38429	6mer	0.001
22:4517-4538	6mer	0.001
22:85726-85736	6mer	0.001
22:86071-86084	6mer	0.001
22:167745-167767	6mer	0.001
22:155681-155691	6mer	0.001
22:121476-121492	6mer	0.001
22:103063-103071	6mer	0.001
22:229823-229840	6mer	0.001
22:34301-34321	6mer	0.001
22:181005-181028	6mer	0.001
22:122390-122413	6mer	0.001
22:182824-182847	6mer	0.001
22:41109-41125	6mer	0.001
22:69189-69210	6mer	0.001
22:221584-221595	6mer	0.001
22:136803-136813	6mer	0.001
22:147958-147979	6mer	0.001
22:256809-256830	6mer	0.001
22:68888-68903	6mer	0.001
22:108342-108352	6mer	0.001
22:162539-162561	6mer	0.001
22:42271-42295	6mer	0.001
22:193355-193377	6mer	0.001
22:125129-125154	6mer	0.001
22:114924-114946	6mer	0.001
22:237202-237228	6mer	0.001
22:225389-225405	6mer	0.001
22:133287-133310	6mer	0.001
22:198481-198501	6mer	0.001
22:177984-178007	6mer	0.001
22:109510-109532	6mer	0.001
22:78265-78282	6mer	0.001
22:223669-223692	6mer	0.001
22:225245-225255	6mer	0.001
22:264557-264579	6mer	0.001
22:14892-14903	6mer	0.001
22:260144-260154	6mer	0.001
22:230094-230116	6mer	0.001
22:45434-45457	6mer	0.001
22:212847-212870	6mer	0.001
22:223357-223380	6mer	0.001
22:60248-60270	6mer	0.001
22:79108-79129	6mer	0.001
22:170126-170135	6mer	0.001
22:121111-121132	6mer	0.001
22:236501-236524	6mer	0.001
22:37501-37512	6mer	0.001
22:116956-116977	6mer	0.001
22:170816-170837	6mer	0.001
22:73224-73234	6mer	0.001
22:234870-234893	6mer	0.001
22:7164-7179	6mer	0.001
22:255482-255497	6mer	0.001
22:222610-222631	6mer	0.001
22:75731-75754	6mer	0.001
22:25048-25064	6mer	0.001
22:162673-162695	6mer	0.001
22:138762-138785	6mer	0.001
22:237909-237920	6mer	0.001
22:153394-153417	6mer	0.001
22:122537-122559	6mer	0.001
22:87017-87028	6mer	0.001
22:11490-11501	6mer	0.001
22:112781-112796	6mer	0.001
22:252216-252240	6mer	0.001
22:156760-156784	6mer	0.001
22:135577-135598	6mer	0.001
22:203306-203322	6mer	0.001
22:130029-130053	6mer	0.001
22:65781-65797	6mer	0.001
22:233023-233044	6mer	0.001
22:115060-115081	6mer	0.001
22:211921-211937	6mer	0.001
22:41170-41178	6mer	0.001
22:11610-11631	6mer	0.001
22:86335-86351	6mer	0.001
22:97288-97310	6mer	0.001
22:116806-116830	6mer	0.001
22:2582-2607	6mer	0.001
22:11654-11675	6mer	0.001
22:78287-78306	6mer	0
22:125186-125209	6mer	0
22:116973-116991	6mer	0
>ENST00000563937	ENSG00000260974(RP11-586K12.8)	hsa-miR-185-5p	(21)	1
16:207-228	9mer	0.315
>ENST00000623644	ENSG00000279978(chr22-38_28785274-29006793.1)	hsa-miR-3688-3p	(21)	1
22:139329-139348	8mer	0.016
22:99883-99896	8mer	0.014
22:266897-266912	7mer	0.014
22:166022-166045	8mer	0.012
22:56845-56862	8mer	0.012
22:139117-139131	9mer	0.01
22:178947-178969	7mer	0.009
22:22272-22294	7mer	0.008
22:34955-34971	8mer	0.008
22:212584-212610	9mer	0.007
22:79324-79348	7mer	0.006
22:139493-139507	7mer	0.006
22:211842-211847	7mer	0.006
22:158695-158719	9mer	0.006
22:180735-180759	8mer	0.005
22:104069-104095	8mer	0.005
22:5017-5024	8mer	0.005
22:217768-217782	7mer	0.005
22:130958-130981	7mer	0.005
22:74895-74908	7mer	0.005
22:86840-86861	7mer	0.005
22:116512-116523	6mer	0.004
22:32363-32388	7mer	0.004
22:200340-200356	8mer	0.004
22:448-472	6mer	0.004
22:26134-26148	7mer	0.004
22:135565-135579	7mer	0.004
22:59331-59357	7mer	0.004
22:59826-59832	7mer	0.004
22:136067-136081	7mer	0.004
22:120767-120790	7mer	0.003
22:50619-50641	7mer	0.003
22:261078-261101	7mer	0.003
22:42278-42304	7mer	0.003
22:113491-113517	7mer	0.002
22:53296-53321	7mer	0.002
22:41289-41304	7mer	0.002
22:164138-164162	6mer	0.002
22:10101-10126	6mer	0.002
22:157973-157977	6mer	0.002
22:35036-35061	7mer	0.002
22:70403-70420	6mer	0.002
22:95339-95350	6mer	0.002
22:72323-72343	6mer	0.002
22:10718-10732	6mer	0.002
22:224738-224759	6mer	0.002
22:167203-167229	6mer	0.002
22:23073-23082	6mer	0.002
22:49945-49961	6mer	0.002
22:202634-202657	6mer	0.002
22:203583-203602	6mer	0.002
22:92586-92595	6mer	0.002
22:211460-211464	6mer	0.002
22:35859-35878	6mer	0.002
22:20432-20457	6mer	0.002
22:185252-185278	6mer	0.002
22:93467-93493	6mer	0.002
22:95612-95631	6mer	0.002
22:151417-151439	6mer	0.002
22:227022-227048	6mer	0.002
22:223178-223195	7mer	0.002
22:80014-80032	6mer	0.002
22:252898-252908	6mer	0.002
22:77532-77544	6mer	0.002
22:232531-232549	6mer	0.002
22:260958-260967	6mer	0.001
22:193976-194001	6mer	0.001
22:54688-54699	6mer	0.001
22:235960-235973	6mer	0.001
22:204616-204641	6mer	0.001
22:192381-192406	6mer	0.001
22:193112-193133	6mer	0.001
22:159741-159760	6mer	0.001
22:116756-116776	6mer	0.001
22:148946-148959	6mer	0.001
22:117430-117449	6mer	0.001
22:96356-96371	6mer	0.001
22:130583-130603	6mer	0.001
22:197652-197678	6mer	0.001
22:197518-197526	6mer	0.001
22:60344-60369	6mer	0.001
22:193850-193865	6mer	0.001
22:188421-188435	6mer	0.001
22:241494-241505	6mer	0.001
22:191426-191442	6mer	0.001
22:165135-165148	6mer	0.001
22:78153-78177	6mer	0.001
22:129522-129546	6mer	0.001
22:250700-250717	6mer	0.001
22:208365-208387	6mer	0.001
22:69983-70001	6mer	0.001
22:153709-153724	6mer	0.001
22:222703-222717	6mer	0.001
22:205298-205313	6mer	0.001
>ENST00000623644	ENSG00000279978(chr22-38_28785274-29006793.1)	hsa-miR-516b-5p	(21)	1
22:47743-47759	8mer	0.021
22:245479-245500	7mer	0.007
22:105104-105121	8mer	0.007
22:140545-140561	7mer	0.006
22:79680-79693	7mer	0.006
22:62769-62776	7mer	0.005
22:90515-90539	7mer	0.005
22:190592-190609	8mer	0.005
22:211473-211490	7mer	0.005
22:158951-158968	7mer	0.005
22:12306-12326	8mer	0.005
22:61463-61486	7mer	0.004
22:212476-212490	8mer	0.004
22:122937-122955	9mer	0.004
22:118986-118996	7mer	0.004
22:222875-222883	7mer	0.004
22:244110-244132	7mer	0.004
22:99608-99623	8mer	0.004
22:57538-57551	9mer	0.004
22:184434-184448	8mer	0.003
22:188484-188501	9mer	0.003
22:222078-222103	8mer	0.003
22:40577-40601	6mer	0.003
22:257702-257725	7mer	0.003
22:51093-51110	7mer	0.003
22:62436-62452	7mer	0.003
22:29735-29748	7mer	0.003
22:62322-62339	6mer	0.003
22:101450-101464	8mer	0.003
22:168645-168670	7mer	0.003
22:47138-47162	6mer	0.003
22:233938-233947	7mer	0.003
22:111569-111579	7mer	0.003
22:162856-162868	6mer	0.003
22:100986-101013	6mer	0.003
22:102143-102161	6mer	0.003
22:214960-214975	7mer	0.003
22:250565-250575	6mer	0.003
22:198785-198798	7mer	0.003
22:242677-242691	7mer	0.003
22:220209-220234	7mer	0.003
22:218594-218616	7mer	0.002
22:12356-12380	7mer	0.002
22:163513-163532	6mer	0.002
22:82603-82621	7mer	0.002
22:132006-132025	6mer	0.002
22:104123-104149	7mer	0.002
22:176369-176386	6mer	0.002
22:4497-4513	7mer	0.002
22:228458-228477	6mer	0.002
22:134108-134130	6mer	0.002
22:206862-206879	6mer	0.002
22:58149-58174	6mer	0.002
22:129522-129541	7mer	0.002
22:82730-82752	7mer	0.002
22:56408-56430	7mer	0.002
22:97713-97739	6mer	0.002
22:191104-191120	6mer	0.002
22:195875-195893	6mer	0.002
22:23082-23096	6mer	0.002
22:154364-154381	6mer	0.002
22:50086-50112	6mer	0.002
22:206494-206517	6mer	0.002
22:55866-55889	6mer	0.002
22:99306-99318	7mer	0.002
22:94629-94655	6mer	0.002
22:54035-54056	6mer	0.002
22:107062-107078	6mer	0.002
22:226448-226466	7mer	0.002
22:234140-234162	6mer	0.002
22:31127-31148	6mer	0.002
22:73495-73499	6mer	0.002
22:110519-110535	6mer	0.002
22:173136-173149	6mer	0.002
22:181565-181588	6mer	0.002
22:72070-72090	6mer	0.002
22:172427-172450	6mer	0.002
22:197773-197777	6mer	0.002
22:120461-120481	6mer	0.002
22:83539-83565	6mer	0.002
22:113988-113994	6mer	0.002
22:82154-82171	6mer	0.002
22:31514-31518	6mer	0.002
22:200609-200636	6mer	0.002
22:9549-9553	6mer	0.002
22:122654-122678	6mer	0.002
22:88342-88367	6mer	0.002
22:7438-7456	6mer	0.002
22:145170-145186	6mer	0.002
22:188587-188605	6mer	0.002
22:57321-57345	6mer	0.002
22:130501-130528	7mer	0.002
22:165215-165219	6mer	0.002
22:163679-163701	6mer	0.001
22:264662-264680	6mer	0.001
22:1566-1579	6mer	0.001
22:247651-247674	6mer	0.001
22:196658-196670	6mer	0.001
[truncated: 55,567 more rows]
