# Supplementary material for: Comprehensive Analysis of Hub Genes Associated With Competing Endogenous RNA Networks in Stroke Using Bioinformatics Analysis
Source: Front Genet. 2022 Jan 12;12:779923. doi: 10.3389/fgene.2021.779923 (PMC8790239; doi:10.3389/fgene.2021.779923)
Supplement: Supplementary file 2 [file DataSheet8.ZIP › Figure 8--raw data/ceRNA_network/miRNA-lncRNA/raw data-more than 0.7 of threshold/5.csv]

#Transcript_ID	Gene_ID(Gene_Name)	Mirna_Name(miRBase_version)	miTG-score
>ENST00000623644	ENSG00000279978(chr22-38_28785274-29006793.1)	hsa-miR-512-3p	(21)	1
22:105131-105151	8mer	0.016
22:84837-84853	9mer	0.011
22:264081-264106	8mer	0.011
22:119369-119394	7mer	0.011
22:175908-175926	8mer	0.011
22:126869-126879	7mer	0.009
22:266112-266126	8mer	0.008
22:164096-164111	8mer	0.007
22:159779-159801	7mer	0.006
22:14009-14033	8mer	0.006
22:130361-130384	8mer	0.006
22:32049-32064	8mer	0.006
22:165213-165238	7mer	0.006
22:12824-12839	7mer	0.006
22:221542-221565	8mer	0.005
22:213177-213189	7mer	0.005
22:27724-27743	8mer	0.005
22:198949-198973	7mer	0.005
22:167713-167737	8mer	0.005
22:198344-198352	7mer	0.005
22:107518-107543	7mer	0.005
22:250220-250244	8mer	0.005
22:225490-225514	8mer	0.005
22:261766-261790	8mer	0.005
22:52128-52153	8mer	0.005
22:109478-109502	8mer	0.005
22:220517-220542	7mer	0.005
22:547-572	7mer	0.005
22:229822-229838	8mer	0.005
22:179111-179127	8mer	0.005
22:61321-61348	7mer	0.004
22:244861-244885	8mer	0.004
22:95953-95978	7mer	0.004
22:215803-215829	7mer	0.004
22:234644-234668	8mer	0.004
22:239054-239078	8mer	0.004
22:175981-176003	7mer	0.004
22:256648-256665	8mer	0.004
22:38241-38265	8mer	0.004
22:10722-10743	7mer	0.004
22:192471-192495	8mer	0.004
22:60216-60240	8mer	0.004
22:177415-177439	8mer	0.004
22:252055-252079	8mer	0.004
22:122228-122250	8mer	0.004
22:114894-114916	8mer	0.004
22:262091-262115	8mer	0.004
22:225067-225090	8mer	0.004
22:102881-102905	8mer	0.004
22:188879-188903	8mer	0.004
22:107204-107223	7mer	0.004
22:237866-237890	8mer	0.003
22:253385-253409	8mer	0.003
22:251548-251570	8mer	0.003
22:263096-263120	8mer	0.003
22:116111-116135	7mer	0.003
22:89497-89517	7mer	0.003
22:250896-250919	8mer	0.003
22:67543-67567	8mer	0.003
22:236470-236494	8mer	0.003
22:135105-135129	8mer	0.003
22:247883-247907	8mer	0.003
22:14849-14873	8mer	0.003
22:8816-8840	8mer	0.003
22:174438-174462	8mer	0.003
22:231648-231671	8mer	0.003
22:249432-249456	8mer	0.003
22:64965-64989	8mer	0.003
22:77168-77192	8mer	0.003
22:128435-128457	6mer	0.003
22:223512-223536	8mer	0.003
22:231005-231024	7mer	0.003
22:208647-208668	7mer	0.003
22:37458-37482	8mer	0.003
22:209133-209157	8mer	0.003
22:178541-178560	7mer	0.003
22:172340-172357	6mer	0.003
22:73048-73072	8mer	0.003
22:193323-193347	8mer	0.003
22:78832-78854	8mer	0.003
22:209643-209657	8mer	0.003
22:133287-133308	8mer	0.003
22:64482-64506	6mer	0.003
22:187099-187123	8mer	0.003
22:45035-45059	8mer	0.003
22:206112-206129	8mer	0.003
22:511-526	6mer	0.003
22:202780-202804	8mer	0.003
22:181144-181168	8mer	0.003
22:68249-68273	7mer	0.003
22:212681-212704	7mer	0.003
22:199231-199245	7mer	0.003
22:72765-72790	6mer	0.003
22:34183-34209	7mer	0.002
22:135577-135596	8mer	0.002
22:69998-70015	6mer	0.002
22:15223-15247	8mer	0.002
22:134271-134291	6mer	0.002
22:141363-141382	6mer	0.002
22:162183-162197	7mer	0.002
22:63880-63899	6mer	0.002
22:20260-20286	6mer	0.002
22:176464-176482	7mer	0.002
22:232248-232271	7mer	0.002
22:210052-210076	6mer	0.002
22:139367-139386	6mer	0.002
22:155506-155530	7mer	0.002
22:215619-215638	6mer	0.002
22:193803-193818	6mer	0.002
22:162420-162445	6mer	0.002
22:81576-81597	6mer	0.002
22:213966-213980	8mer	0.002
22:11447-11471	7mer	0.002
22:260600-260619	7mer	0.002
22:8244-8263	7mer	0.002
22:23680-23706	6mer	0.002
22:7295-7316	6mer	0.002
22:160690-160713	6mer	0.002
22:175928-175948	7mer	0.002
22:52894-52908	6mer	0.002
22:67831-67855	7mer	0.002
22:14154-14178	7mer	0.002
22:180836-180862	7mer	0.002
22:178033-178054	6mer	0.002
22:94353-94370	6mer	0.002
22:179632-179651	6mer	0.002
22:166755-166773	6mer	0.002
22:251110-251131	6mer	0.002
22:83467-83482	6mer	0.002
22:133541-133562	6mer	0.002
22:121438-121462	6mer	0.002
22:194709-194723	6mer	0.002
22:84326-84347	6mer	0.002
22:74949-74967	7mer	0.002
22:50479-50499	6mer	0.002
22:33763-33784	6mer	0.002
22:112400-112419	6mer	0.002
22:101858-101878	6mer	0.002
22:98543-98563	6mer	0.001
22:175607-175632	6mer	0.001
22:213274-213298	8mer	0.001
22:5339-5358	6mer	0.001
22:212100-212122	6mer	0.001
22:245835-245858	6mer	0.001
22:234712-234730	8mer	0.001
22:166456-166473	6mer	0.001
22:110781-110790	6mer	0.001
22:214994-215018	6mer	0.001
22:14286-14309	7mer	0.001
22:146752-146768	6mer	0.001
22:230062-230086	7mer	0.001
22:16829-16843	6mer	0.001
22:111682-111707	6mer	0.001
22:66813-66827	6mer	0.001
22:136484-136507	6mer	0.001
22:2587-2605	6mer	0.001
22:162507-162530	7mer	0.001
22:252263-252287	6mer	0.001
22:232587-232606	6mer	0.001
22:21781-21806	6mer	0.001
22:100752-100775	7mer	0.001
22:150677-150698	6mer	0.001
22:87390-87408	6mer	0.001
22:104453-104468	6mer	0.001
22:205388-205410	6mer	0.001
22:107254-107268	7mer	0.001
22:213909-213926	6mer	0.001
22:78076-78087	6mer	0.001
22:200432-200451	6mer	0.001
22:225831-225844	6mer	0.001
22:149049-149066	6mer	0.001
22:213616-213638	6mer	0.001
22:211537-211555	6mer	0.001
22:121945-121959	6mer	0.001
22:17375-17400	6mer	0.001
22:185932-185958	6mer	0.001
22:100420-100441	6mer	0.001
22:231039-231063	8mer	0.001
22:115871-115889	6mer	0.001
22:121722-121738	6mer	0.001
22:84434-84453	6mer	0.001
22:225864-225889	6mer	0.001
22:110806-110825	6mer	0.001
22:214654-214674	8mer	0.001
22:167835-167855	6mer	0
>TCONS_00026972	XLOC_013024(XLOC_013024)	hsa-let-7f-5p	(21)	1
19:757-772	8mer	0.146
19:213-228	8mer	0.117
19:864-877	6mer	0.014
19:101-125	6mer	0.014
19:41-57	6mer	0.013
19:831-842	6mer	0.012
19:664-679	6mer	0.012
19:143-158	6mer	0.011
19:687-714	6mer	0.011
19:351-365	6mer	0.01
19:722-737	6mer	0.01
19:250-263	6mer	0.009
19:424-435	6mer	0.009
19:375-400	6mer	0.007
19:309-330	6mer	0.007
>ENST00000623644	ENSG00000279978(chr22-38_28785274-29006793.1)	hsa-miR-532-5p	(21)	1
22:49752-49776	7mer	0.011
22:180125-180138	8mer	0.01
22:132836-132853	7mer	0.01
22:8634-8652	8mer	0.008
22:263420-263436	7mer	0.008
22:59704-59721	7mer	0.008
22:248954-248979	7mer	0.008
22:94062-94077	7mer	0.007
22:189171-189191	7mer	0.006
22:139361-139377	7mer	0.004
22:238845-238869	7mer	0.004
22:170040-170062	7mer	0.004
22:243834-243848	7mer	0.004
22:233440-233458	7mer	0.004
22:15591-15609	7mer	0.004
22:210377-210396	8mer	0.004
22:227270-227284	7mer	0.004
22:57366-57384	7mer	0.004
22:59388-59408	7mer	0.004
22:26030-26044	7mer	0.004
22:108394-108412	7mer	0.003
22:197716-197726	7mer	0.003
22:77819-77837	7mer	0.003
22:95585-95603	7mer	0.003
22:157628-157646	7mer	0.003
22:229029-229047	7mer	0.003
22:44024-44042	7mer	0.003
22:137376-137390	7mer	0.003
22:131188-131213	7mer	0.003
22:61122-61136	7mer	0.003
22:204224-204238	7mer	0.003
22:79162-79183	7mer	0.003
22:156826-156844	7mer	0.003
22:190457-190480	8mer	0.003
22:80732-80750	7mer	0.003
22:18097-18111	7mer	0.003
22:170533-170551	7mer	0.003
22:228883-228901	7mer	0.003
22:126034-126048	7mer	0.003
22:147282-147296	7mer	0.003
22:8740-8762	7mer	0.003
22:129964-129978	7mer	0.003
22:160906-160920	7mer	0.003
22:154670-154683	7mer	0.003
22:109059-109076	7mer	0.003
22:64252-64270	7mer	0.003
22:22975-22997	8mer	0.003
22:259145-259172	7mer	0.003
22:104907-104925	7mer	0.003
22:152763-152786	7mer	0.002
22:177283-177301	7mer	0.002
22:127868-127886	7mer	0.002
22:201796-201819	7mer	0.002
22:7200-7224	6mer	0.002
22:23478-23495	6mer	0.002
22:140223-140239	9mer	0.002
22:110248-110261	6mer	0.002
22:151846-151856	6mer	0.002
22:64108-64133	7mer	0.002
22:221527-221537	7mer	0.002
22:115676-115689	6mer	0.002
22:68336-68361	6mer	0.002
22:203364-203382	7mer	0.002
22:217251-217274	7mer	0.002
22:117879-117901	7mer	0.002
22:26516-26537	6mer	0.002
22:203222-203247	6mer	0.002
22:102610-102634	6mer	0.002
22:167832-167842	7mer	0.002
22:58836-58858	6mer	0.002
22:78215-78241	6mer	0.002
22:66002-66019	6mer	0.002
22:71316-71334	6mer	0.002
22:177944-177957	6mer	0.002
22:116382-116408	6mer	0.002
22:253862-253887	7mer	0.002
22:85313-85332	7mer	0.002
22:68989-68996	7mer	0.002
22:109614-109621	6mer	0.002
22:120798-120820	6mer	0.002
22:37570-37586	6mer	0.002
22:25574-25581	7mer	0.002
22:168353-168373	6mer	0.002
22:78918-78933	6mer	0.002
22:93338-93362	7mer	0.002
22:63024-63035	6mer	0.002
22:259451-259473	6mer	0.002
22:246614-246634	6mer	0.002
22:79250-79267	7mer	0.002
22:238278-238297	7mer	0.002
22:79831-79852	6mer	0.002
22:195586-195604	6mer	0.002
22:74373-74396	6mer	0.002
22:103006-103013	6mer	0.001
22:242834-242846	6mer	0.001
22:176316-176339	6mer	0.001
22:1792-1813	7mer	0.001
22:85527-85545	6mer	0.001
22:10789-10806	6mer	0.001
22:234623-234640	7mer	0.001
22:17058-17074	6mer	0.001
22:222709-222734	6mer	0.001
22:184127-184148	7mer	0.001
22:253201-253212	6mer	0.001
22:153917-153944	6mer	0.001
22:4855-4873	6mer	0.001
22:174223-174236	6mer	0.001
22:221152-221165	6mer	0.001
22:237978-237997	6mer	0.001
22:46165-46184	6mer	0.001
22:76729-76745	6mer	0.001
22:2260-2278	6mer	0.001
22:192581-192600	6mer	0.001
22:247998-248016	6mer	0.001
22:264636-264654	6mer	0.001
22:137706-137731	6mer	0.001
22:264284-264308	6mer	0.001
22:162619-162637	6mer	0.001
22:261745-261761	6mer	0.001
22:248679-248702	6mer	0.001
22:99842-99856	6mer	0.001
22:134245-134266	6mer	0.001
22:146494-146514	6mer	0.001
22:183722-183743	6mer	0.001
22:49989-50002	6mer	0.001
22:170907-170922	6mer	0.001
22:245977-246002	6mer	0.001
22:50357-50380	6mer	0.001
22:263219-263231	6mer	0.001
22:208118-208133	6mer	0.001
22:94648-94673	6mer	0.001
22:60339-60354	6mer	0.001
22:67935-67961	6mer	0.001
22:67659-67667	6mer	0.001
22:217725-217741	6mer	0.001
22:79190-79209	7mer	0.001
22:61807-61815	6mer	0.001
22:239164-239183	6mer	0.001
22:124569-124590	6mer	0.001
22:69145-69170	6mer	0.001
22:156603-156621	6mer	0.001
22:114997-115023	6mer	0.001
22:232102-232120	6mer	0.001
22:59930-59951	7mer	0.001
22:236229-236249	7mer	0.001
22:262205-262224	7mer	0.001
22:174942-174959	6mer	0.001
22:262074-262087	6mer	0.001
22:19119-19137	6mer	0.001
22:38353-38371	6mer	0.001
22:264501-264521	6mer	0.001
22:39330-39349	6mer	0.001
22:178502-178518	6mer	0.001
22:175478-175500	6mer	0.001
22:239955-239965	6mer	0.001
22:97359-97379	6mer	0.001
22:118079-118095	6mer	0.001
22:87503-87520	6mer	0.001
22:249542-249561	6mer	0.001
22:140408-140429	6mer	0.001
22:250319-250343	6mer	0.001
22:140697-140724	6mer	0.001
22:234209-234227	6mer	0.001
22:142217-142235	6mer	0.001
22:96412-96430	6mer	0.001
22:109075-109094	7mer	0.001
22:62279-62305	6mer	0.001
22:217998-218012	6mer	0.001
22:223493-223508	6mer	0.001
22:234816-234835	6mer	0.001
22:4904-4921	6mer	0.001
22:115017-115031	6mer	0.001
22:59496-59520	6mer	0.001
22:233467-233483	6mer	0.001
22:234686-234702	7mer	0.001
22:214721-214739	6mer	0
22:26099-26116	6mer	0
22:26082-26105	6mer	0
>ENST00000623644	ENSG00000279978(chr22-38_28785274-29006793.1)	hsa-miR-3158-5p	(21)	1
22:72889-72898	8mer	0.012
22:157-183	7mer	0.008
22:13059-13083	7mer	0.008
22:98527-98540	8mer	0.006
22:53752-53767	8mer	0.006
22:220577-220590	8mer	0.005
22:144336-144358	9mer	0.005
22:118729-118740	7mer	0.005
22:127301-127323	7mer	0.005
22:66427-66449	7mer	0.004
22:226268-226277	7mer	0.004
22:118113-118133	9mer	0.004
22:216874-216896	8mer	0.004
22:239922-239943	7mer	0.004
22:175122-175145	7mer	0.004
22:166939-166965	7mer	0.004
22:264917-264933	8mer	0.004
22:176679-176689	7mer	0.004
22:176806-176815	8mer	0.004
22:212604-212627	7mer	0.004
22:144401-144424	8mer	0.004
22:139056-139072	7mer	0.004
22:204016-204037	8mer	0.003
22:199454-199465	8mer	0.003
22:113342-113353	7mer	0.003
22:119943-119965	6mer	0.003
22:173-193	6mer	0.003
22:124699-124724	7mer	0.003
22:148167-148188	6mer	0.003
22:267034-267047	6mer	0.003
22:120731-120748	7mer	0.003
22:164195-164220	6mer	0.003
22:59322-59340	6mer	0.003
22:265408-265418	7mer	0.003
22:181495-181507	8mer	0.002
22:81419-81433	6mer	0.002
22:183717-183740	7mer	0.002
22:213959-213975	8mer+wobble	0.002
22:174813-174831	7mer	0.002
22:34501-34522	6mer	0.002
22:124375-124396	6mer	0.002
22:107724-107743	7mer	0.002
22:214074-214099	8mer	0.002
22:236351-236375	6mer	0.002
22:118227-118253	6mer	0.002
22:130219-130234	7mer	0.002
22:225450-225454	6mer	0.002
22:5495-5509	6mer	0.002
22:58565-58586	6mer	0.002
22:264285-264305	6mer	0.002
22:114806-114822	8mer	0.002
22:258616-258628	7mer	0.002
22:217744-217770	6mer	0.002
22:157713-157725	6mer	0.002
22:84157-84182	7mer	0.002
22:132508-132528	7mer	0.002
22:125785-125810	6mer	0.002
22:215109-215123	7mer	0.002
22:132154-132161	6mer	0.002
22:224243-224268	7mer	0.002
22:103705-103727	6mer	0.002
22:53635-53659	6mer	0.002
22:266129-266148	6mer	0.002
22:209604-209615	7mer	0.002
22:266316-266320	6mer	0.002
22:102079-102100	6mer	0.002
22:150819-150842	6mer	0.002
22:220277-220302	6mer	0.002
22:25877-25896	6mer	0.002
22:210060-210081	6mer	0.002
22:50992-51013	7mer	0.002
22:78858-78880	7mer	0.002
22:70658-70668	6mer	0.002
22:22857-22875	6mer	0.002
22:224379-224390	7mer	0.002
22:220976-220989	7mer	0.002
22:266647-266654	6mer	0.002
22:108567-108591	6mer	0.002
22:57797-57821	6mer	0.002
22:3818-3837	6mer	0.002
22:172031-172057	6mer	0.002
22:58906-58919	6mer	0.002
22:116498-116514	6mer	0.002
22:209955-209979	7mer	0.002
22:220748-220774	7mer	0.002
22:262421-262438	6mer	0.002
22:204946-204969	6mer	0.002
22:206561-206574	6mer	0.001
22:109091-109115	6mer	0.001
22:78201-78224	6mer	0.001
22:219768-219791	6mer	0.001
22:189012-189029	6mer	0.001
22:149317-149333	6mer	0.001
22:72520-72543	6mer	0.001
22:173241-173256	6mer	0.001
22:115786-115806	6mer	0.001
22:166350-166376	6mer	0.001
22:98902-98917	6mer	0.001
22:100329-100345	6mer	0.001
22:103524-103533	6mer	0.001
22:93278-93287	6mer	0.001
22:186621-186640	6mer	0.001
22:152781-152803	6mer	0.001
22:242237-242261	6mer	0.001
22:194329-194343	6mer	0.001
22:95454-95469	6mer	0.001
22:69727-69738	6mer	0.001
22:84595-84606	6mer	0.001
22:117258-117270	6mer	0.001
22:112314-112327	6mer	0.001
22:75468-75495	6mer	0.001
22:63784-63803	6mer	0.001
22:129901-129911	6mer	0.001
22:76892-76904	6mer	0.001
22:180708-180727	6mer	0.001
22:211263-211284	6mer	0.001
22:84467-84487	6mer	0.001
22:213676-213691	6mer	0.001
22:103271-103284	6mer	0.001
22:26821-26843	6mer	0.001
22:149371-149375	6mer	0.001
22:62487-62507	6mer	0.001
22:224176-224188	6mer	0.001
22:48279-48291	6mer	0.001
22:29641-29659	6mer	0.001
22:251746-251762	6mer	0.001
22:81437-81462	6mer	0.001
22:77348-77369	6mer	0.001
22:156614-156638	6mer	0.001
22:10425-10438	6mer	0.001
22:252573-252597	6mer	0.001
22:120951-120975	6mer	0.001
22:181033-181049	6mer	0.001
22:109629-109638	6mer	0.001
22:24896-24920	6mer	0.001
22:161139-161159	6mer	0.001
22:101907-101931	6mer	0.001
22:7455-7472	6mer	0.001
22:143229-143255	7mer	0.001
22:242913-242936	6mer	0.001
22:28872-28884	6mer	0.001
22:253275-253291	6mer	0.001
22:61008-61023	6mer	0.001
22:38818-38836	6mer	0.001
22:188366-188386	6mer	0.001
22:166455-166477	6mer	0.001
22:40914-40930	6mer	0.001
22:32483-32496	6mer	0.001
22:140484-140500	6mer	0.001
22:178509-178530	6mer	0.001
22:261956-261976	6mer	0.001
22:128140-128156	6mer	0.001
22:214569-214581	6mer	0.001
22:116978-116998	6mer	0.001
22:3624-3636	6mer	0.001
22:236658-236674	6mer	0.001
22:87155-87171	6mer	0.001
22:4543-4559	6mer	0.001
22:44504-44525	6mer	0.001
22:260498-260513	6mer	0.001
22:53250-53276	6mer	0.001
22:103078-103092	6mer	0.001
22:169469-169493	7mer	0.001
22:19130-19154	6mer	0.001
22:178645-178669	6mer	0.001
22:221985-222005	6mer	0.001
22:208051-208069	8mer+mismatch	0.001
22:131760-131777	6mer	0.001
22:139562-139581	6mer	0.001
22:213743-213767	6mer	0.001
22:240301-240312	6mer	0.001
22:233762-233774	6mer	0.001
22:252239-252261	6mer	0.001
22:237085-237100	6mer	0.001
22:22877-22903	7mer	0.001
22:225254-225276	6mer	0.001
22:203169-203179	6mer	0.001
22:250399-250414	6mer	0.001
22:76393-76413	6mer	0.001
22:174208-174233	6mer	0.001
22:22129-22146	6mer	0.001
22:260770-260779	6mer	0.001
22:232439-232453	6mer	0.001
22:100551-100565	7mer	0.001
22:218902-218926	6mer	0.001
22:69472-69496	6mer	0.001
22:174645-174664	6mer	0.001
22:87245-87258	6mer	0.001
22:253796-253820	6mer	0.001
22:216137-216158	6mer	0.001
22:100712-100731	6mer	0.001
22:226014-226033	6mer	0.001
22:142745-142769	7mer	0.001
22:215744-215763	6mer	0.001
22:214645-214660	6mer	0.001
22:22954-22978	6mer	0.001
22:25645-25660	6mer	0.001
22:224419-224443	6mer	0.001
22:115877-115893	6mer	0.001
22:46229-46247	6mer	0.001
22:204083-204100	7mer	0.001
22:75370-75387	6mer	0.001
22:217957-217973	6mer	0.001
22:112382-112399	6mer	0.001
22:206577-206596	6mer	0.001
22:84240-84260	6mer	0.001
22:59484-59508	7mer	0.001
22:222015-222032	7mer	0.001
22:206700-206715	6mer	0
22:74540-74560	6mer	0
22:109684-109700	6mer	0
22:115903-115916	6mer	0
22:32495-32511	6mer	0
22:118827-118847	6mer	0
22:253296-253320	6mer	0
22:233799-233808	6mer	0
22:84181-84196	6mer	0
22:25945-25966	6mer	0
>ENST00000623644	ENSG00000279978(chr22-38_28785274-29006793.1)	hsa-miR-125a-5p	(21)	1
22:68359-68384	8mer	0.025
22:188813-188827	8mer	0.017
22:233514-233528	8mer	0.015
22:182839-182863	9mer	0.013
22:60852-60875	8mer	0.012
22:123880-123902	7mer	0.009
22:124935-124956	7mer	0.009
22:106034-106041	7mer	0.008
22:115979-115999	8mer	0.008
22:88886-88904	8mer	0.008
22:82976-83003	7mer	0.008
22:192020-192035	7mer	0.008
22:104373-104398	7mer	0.007
22:210352-210370	7mer	0.007
22:253094-253100	8mer	0.006
22:40659-40686	7mer	0.006
22:179315-179336	7mer	0.005
22:207298-207303	7mer	0.005
22:82683-82699	7mer	0.005
22:239778-239801	8mer	0.005
22:107251-107262	7mer	0.004
22:223910-223923	7mer	0.004
22:89974-90000	7mer	0.004
22:236868-236887	8mer	0.004
22:98086-98105	9mer	0.003
22:87965-87985	7mer	0.003
22:234594-234614	7mer	0.003
22:229647-229669	7mer	0.003
22:21935-21953	7mer	0.003
22:185058-185082	7mer	0.003
22:252961-252977	7mer	0.003
22:188145-188169	7mer	0.003
22:100684-100704	6mer	0.003
22:39566-39588	7mer	0.003
22:209612-209637	7mer	0.003
22:109288-109311	7mer	0.003
22:8335-8353	7mer	0.002
22:15118-15140	6mer	0.002
22:43383-43408	7mer	0.002
22:163487-163513	6mer	0.002
22:205348-205367	7mer	0.002
22:86447-86463	6mer	0.002
22:8501-8521	8mer+wobble	0.002
22:238618-238639	7mer	0.002
22:255125-255146	7mer	0.002
22:73906-73917	7mer	0.002
22:218072-218096	7mer	0.002
22:204981-205005	7mer	0.002
22:52594-52615	7mer	0.002
22:181615-181630	6mer	0.002
22:92726-92743	6mer	0.002
22:60640-60666	6mer	0.002
22:124657-124676	6mer	0.002
22:130402-130423	6mer	0.002
22:19093-19100	6mer	0.002
22:89274-89300	6mer	0.002
22:145032-145047	6mer	0.002
22:241606-241623	6mer	0.002
22:67176-67201	6mer	0.002
22:227882-227897	6mer	0.002
22:198056-198071	6mer	0.002
22:126229-126250	6mer	0.002
22:130886-130906	7mer	0.002
22:216349-216375	6mer	0.002
22:207434-207454	6mer	0.002
22:94360-94365	6mer	0.002
22:165339-165365	6mer	0.001
22:118678-118698	6mer	0.001
22:128595-128617	6mer	0.001
22:194860-194864	6mer	0.001
22:88291-88305	6mer	0.001
22:178372-178398	6mer	0.001
22:87256-87260	6mer	0.001
22:150603-150619	6mer	0.001
22:112537-112554	6mer	0.001
22:220823-220849	6mer	0.001
22:211748-211768	6mer	0.001
22:117094-117114	6mer	0.001
22:72531-72545	6mer	0.001
22:153332-153350	6mer	0.001
22:66398-66422	6mer	0.001
22:212356-212378	6mer	0.001
22:9961-9986	6mer	0.001
22:132801-132822	6mer	0.001
22:35460-35477	6mer	0.001
22:74733-74758	6mer	0.001
22:55667-55679	6mer	0.001
22:47120-47124	6mer	0.001
22:214611-214622	6mer	0.001
22:181822-181839	6mer	0.001
22:111988-112012	6mer	0.001
22:185591-185617	6mer	0.001
22:41767-41787	6mer	0.001
22:76885-76906	6mer	0.001
22:124298-124316	6mer	0.001
22:30309-30335	6mer	0.001
22:147972-147993	6mer	0.001
22:189838-189859	6mer	0.001
22:217359-217381	6mer	0.001
22:242358-242381	6mer	0.001
22:58649-58676	6mer	0.001
22:234741-234766	6mer	0.001
22:117761-117785	6mer	0.001
22:22975-22990	6mer	0.001
22:45206-45229	6mer	0.001
22:180232-180244	6mer	0.001
22:21115-21138	6mer	0.001
22:39346-39367	6mer	0.001
22:10967-10990	6mer	0.001
22:62349-62372	6mer	0.001
22:185487-185496	6mer	0.001
22:227672-227686	6mer	0.001
22:120662-120684	6mer	0.001
22:78955-78980	6mer	0.001
22:216857-216876	6mer	0.001
22:226019-226035	6mer	0.001
22:259869-259887	6mer	0.001
22:238936-238960	6mer	0.001
22:141379-141401	6mer	0.001
22:29587-29601	6mer	0.001
22:24027-24051	6mer	0.001
22:175469-175495	8mer+mismatch	0.001
22:109006-109026	6mer	0.001
22:29639-29661	6mer	0.001
22:112859-112877	6mer	0.001
22:211774-211795	6mer	0.001
22:238508-238531	6mer	0.001
22:74656-74675	6mer	0.001
22:242111-242131	6mer	0.001
22:239607-239630	6mer	0.001
22:189921-189942	6mer	0.001
22:88036-88054	6mer	0.001
22:190371-190394	6mer	0.001
22:190257-190282	6mer	0
22:190174-190195	6mer	0
22:190089-190110	6mer	0
22:120769-120795	6mer	0
22:190033-190054	6mer	0
22:190344-190365	6mer	0
22:252985-253008	6mer	0
22:189977-189998	6mer	0
22:190118-190139	6mer	0
22:190232-190253	6mer	0
22:190203-190224	6mer	0
22:74764-74784	6mer	0
22:52635-52660	6mer	0
22:117188-117207	6mer	0
22:207496-207509	6mer	0
22:255163-255187	6mer	0
22:255175-255195	6mer	0
>ENST00000623644	ENSG00000279978(chr22-38_28785274-29006793.1)	hsa-let-7f-5p	(21)	1
22:120015-120029	8mer	0.049
22:231902-231916	8mer	0.014
22:167656-167677	8mer+wobble	0.011
22:186256-186277	8mer	0.009
22:232112-232137	7mer	0.008
22:187681-187700	7mer	0.008
22:91386-91404	8mer	0.007
22:230544-230569	8mer	0.007
22:224743-224755	7mer	0.007
22:57654-57672	7mer	0.006
22:216028-216039	7mer	0.005
22:252952-252974	8mer	0.005
22:53447-53474	7mer	0.005
22:35759-35779	7mer	0.005
22:191030-191046	7mer	0.005
22:130199-130216	7mer	0.005
22:33528-33543	7mer	0.004
22:267015-267038	8mer+mismatch	0.004
22:206678-206696	7mer	0.004
22:180384-180396	8mer	0.004
22:167229-167247	7mer	0.004
22:124676-124696	8mer+wobble	0.004
22:146043-146067	7mer	0.003
22:174027-174047	7mer	0.003
22:108228-108249	8mer	0.003
22:33397-33417	7mer	0.003
22:24497-24517	7mer	0.003
22:111007-111032	7mer	0.003
22:101201-101222	6mer	0.003
22:128699-128715	6mer	0.003
22:126562-126572	6mer	0.003
22:19139-19164	7mer	0.003
22:158223-158245	8mer	0.003
22:185844-185858	7mer	0.002
22:40485-40505	6mer	0.002
22:233279-233294	7mer	0.002
22:56298-56322	6mer	0.002
22:213969-213990	7mer	0.002
22:9841-9866	6mer	0.002
22:208486-208503	6mer	0.002
22:3656-3671	6mer	0.002
22:220469-220483	6mer	0.002
22:96955-96978	7mer	0.002
22:9099-9108	6mer	0.002
22:201222-201243	6mer	0.002
22:264825-264829	6mer	0.002
22:177679-177695	6mer	0.002
22:148857-148877	7mer	0.002
22:104969-104990	7mer	0.002
22:42071-42092	7mer	0.002
22:42010-42035	6mer	0.002
22:154181-154206	6mer	0.002
22:184594-184610	6mer	0.002
22:77897-77904	6mer	0.002
22:168929-168954	6mer	0.002
22:149122-149143	6mer	0.002
22:3251-3272	6mer	0.002
22:135330-135357	6mer	0.002
22:132905-132920	6mer	0.002
22:11906-11925	6mer	0.002
22:70133-70157	6mer	0.002
22:21046-21072	6mer	0.002
22:255744-255765	8mer+mismatch	0.002
22:21705-21729	6mer	0.001
22:94359-94375	6mer	0.001
22:42869-42895	8mer+wobble	0.001
22:111733-111757	6mer	0.001
22:53244-53266	6mer	0.001
22:85968-85987	6mer	0.001
22:154605-154630	6mer	0.001
22:77406-77423	6mer	0.001
22:129647-129668	6mer	0.001
22:178684-178706	6mer	0.001
22:33104-33131	6mer	0.001
22:187856-187882	6mer	0.001
22:113794-113818	6mer	0.001
22:103558-103581	6mer	0.001
22:69706-69730	6mer	0.001
22:96872-96888	6mer	0.001
22:221017-221033	6mer	0.001
22:264500-264504	6mer	0.001
22:20528-20543	6mer	0.001
22:100864-100885	6mer	0.001
22:38793-38811	6mer	0.001
22:255486-255509	6mer	0.001
22:207995-208010	6mer	0.001
22:143413-143435	6mer	0.001
22:155156-155183	6mer	0.001
22:231490-231516	6mer	0.001
22:223935-223948	6mer	0.001
22:205656-205674	6mer	0.001
22:162142-162160	6mer	0.001
22:237469-237489	6mer	0.001
22:52590-52612	6mer	0.001
22:128405-128416	6mer	0.001
22:205932-205955	6mer	0.001
22:104870-104895	6mer	0.001
22:103896-103921	6mer	0.001
22:172745-172767	6mer	0.001
22:94992-95015	6mer	0.001
22:117786-117799	6mer	0.001
22:68925-68946	6mer	0.001
22:88487-88491	6mer	0.001
22:71483-71506	6mer	0.001
22:247537-247551	6mer	0.001
22:157575-157598	6mer	0.001
22:51227-51242	6mer	0.001
22:247203-247226	6mer	0.001
22:6258-6279	6mer	0.001
22:59721-59736	6mer	0.001
22:111037-111059	8mer	0.001
22:243261-243275	6mer	0.001
22:195765-195782	6mer	0.001
22:255258-255279	6mer	0.001
22:80679-80702	6mer	0.001
22:126111-126134	6mer	0.001
22:156638-156663	6mer	0.001
22:239932-239951	6mer	0.001
22:131276-131299	6mer	0.001
22:208557-208570	6mer	0.001
22:175661-175678	6mer	0.001
22:66538-66564	6mer	0.001
22:61231-61242	6mer	0.001
22:133878-133901	6mer	0.001
22:28346-28371	6mer	0.001
22:93114-93135	6mer	0.001
22:76222-76245	6mer	0.001
22:245044-245069	6mer	0.001
22:233638-233663	6mer	0.001
22:252612-252634	6mer	0.001
22:110191-110214	6mer	0.001
22:91498-91521	6mer	0.001
22:127826-127840	6mer	0.001
22:64218-64240	6mer	0.001
22:201882-201905	6mer	0.001
22:138431-138445	6mer	0.001
22:111860-111879	6mer	0.001
22:233840-233866	6mer	0.001
22:65670-65692	6mer	0.001
22:41608-41623	6mer	0.001
22:170124-170147	6mer	0.001
22:137636-137662	6mer	0.001
22:136571-136594	6mer	0.001
22:233391-233410	6mer	0.001
22:97259-97282	6mer	0.001
22:70690-70705	6mer	0.001
22:143619-143641	6mer	0.001
22:186281-186297	6mer	0.001
22:36892-36915	6mer	0.001
22:137454-137477	6mer	0.001
22:261366-261389	6mer	0.001
22:18988-19011	6mer	0.001
22:160983-161006	6mer	0.001
22:143557-143572	6mer	0.001
22:143481-143503	6mer	0.001
22:19169-19191	6mer	0.001
22:230563-230584	6mer	0.001
22:120053-120072	6mer	0.001
22:247638-247660	6mer	0.001
22:233415-233428	6mer	0
22:174051-174073	6mer	0
>ENST00000618634	ENSG00000278451(RP11-923I11.8)	hsa-let-7f-5p	(21)	1
12:142-161	8mer	0.165
12:67-86	8mer	0.119
12:319-335	8mer	0.029
>ENST00000623644	ENSG00000279978(chr22-38_28785274-29006793.1)	hsa-miR-3184-5p	(21)	1
22:267312-267331	7mer	0.031
22:179131-179153	8mer	0.018
22:98645-98667	8mer	0.014
22:152353-152373	8mer	0.014
22:74777-74798	8mer	0.011
22:95646-95662	8mer	0.009
22:204191-204216	9mer	0.006
22:265205-265223	8mer	0.006
22:220758-220780	8mer	0.006
22:23129-23154	8mer	0.005
22:209969-209989	8mer	0.004
22:79991-80011	7mer	0.004
22:84053-84079	7mer	0.004
22:163663-163690	7mer	0.004
22:88949-88960	7mer	0.004
22:57245-57266	7mer	0.004
22:213562-213587	7mer	0.004
22:54104-54119	7mer	0.004
22:93525-93547	8mer+wobble	0.003
22:98812-98838	7mer	0.003
22:235836-235852	7mer	0.003
22:98882-98908	7mer	0.003
22:186672-186684	8mer	0.003
22:74310-74335	8mer	0.003
22:262530-262547	8mer	0.003
22:215169-215192	7mer	0.003
22:91248-91274	7mer	0.003
22:122012-122030	7mer	0.003
22:74796-74810	8mer	0.003
22:59165-59180	7mer	0.002
22:59790-59815	6mer	0.002
22:123216-123239	7mer	0.002
22:258121-258145	8mer	0.002
22:114194-114216	6mer	0.002
22:119233-119246	6mer	0.002
22:241254-241271	7mer	0.002
22:100854-100877	7mer	0.002
22:97003-97024	6mer	0.002
22:82853-82871	6mer	0.002
22:55116-55141	6mer	0.002
22:74937-74959	6mer	0.002
22:95827-95851	6mer	0.002
22:222167-222178	6mer	0.002
22:216100-216113	7mer	0.002
22:116858-116883	6mer	0.002
22:214361-214375	6mer	0.002
22:89755-89779	7mer	0.002
22:34446-34468	7mer	0.002
22:48648-48672	6mer	0.002
22:91755-91772	6mer	0.002
22:227715-227740	6mer	0.002
22:232090-232107	6mer	0.002
22:119725-119751	6mer	0.002
22:182738-182765	7mer	0.002
22:159485-159507	6mer	0.002
22:218091-218118	7mer	0.001
22:25801-25824	6mer	0.001
22:124183-124198	7mer	0.001
22:114708-114728	6mer	0.001
22:34488-34508	7mer	0.001
22:101584-101607	6mer	0.001
22:5738-5755	6mer	0.001
22:143258-143283	8mer	0.001
22:226220-226238	6mer	0.001
22:48768-48789	7mer	0.001
22:112435-112459	6mer	0.001
22:69563-69587	6mer	0.001
22:3596-3610	7mer	0.001
22:265665-265684	6mer	0.001
22:142555-142581	8mer	0.001
22:219753-219765	6mer	0.001
22:18883-18902	6mer	0.001
22:148997-149021	6mer	0.001
22:28171-28193	6mer	0.001
22:219517-219536	6mer	0.001
22:141462-141487	6mer	0.001
22:218889-218897	6mer	0.001
22:143705-143721	7mer	0.001
22:211982-212008	6mer	0.001
22:120998-121010	6mer	0.001
22:187949-187967	6mer	0.001
22:159736-159751	6mer	0.001
22:108554-108567	6mer	0.001
22:21302-21327	6mer	0.001
22:133389-133399	6mer	0.001
22:89651-89676	6mer	0.001
22:197190-197208	6mer	0.001
22:12982-12998	6mer	0.001
22:218629-218653	6mer	0.001
22:118539-118557	8mer+mismatch	0.001
22:28516-28532	6mer	0.001
22:222409-222434	6mer	0.001
22:259433-259446	6mer	0.001
22:138980-139003	6mer	0.001
22:204356-204368	6mer	0.001
22:92798-92815	6mer	0.001
22:59549-59573	6mer	0.001
22:204511-204537	6mer	0.001
22:89376-89393	6mer	0.001
22:143592-143607	6mer	0.001
22:130151-130177	6mer	0.001
22:3567-3583	6mer	0.001
22:17388-17406	6mer	0.001
22:265978-265997	6mer	0.001
22:237779-237795	6mer	0.001
22:204692-204713	6mer	0.001
22:205204-205228	6mer	0.001
22:169680-169705	6mer	0.001
22:143146-143168	8mer	0.001
22:148846-148865	6mer	0.001
22:163424-163443	6mer	0.001
22:109960-109981	6mer	0.001
22:118149-118174	6mer	0.001
22:149181-149203	6mer	0.001
22:255220-255237	6mer	0.001
22:100764-100791	6mer	0.001
22:220220-220244	6mer	0.001
22:220091-220117	6mer	0.001
22:58204-58230	6mer	0
22:75013-75032	6mer	0
22:143124-143148	6mer	0
22:241315-241336	6mer	0
22:222179-222197	6mer	0
22:3589-3603	6mer	0
22:143750-143766	6mer	0
22:222438-222454	6mer	0
>ENST00000623644	ENSG00000279978(chr22-38_28785274-29006793.1)	hsa-miR-126-5p	(21)	1
22:149740-149763	8mer	0.012
22:240173-240196	8mer	0.008
22:14758-14767	7mer	0.007
22:144720-144733	7mer	0.007
22:174253-174266	8mer	0.006
22:169239-169258	7mer	0.006
22:50323-50349	8mer	0.005
22:19977-19993	8mer	0.005
22:27207-27228	8mer	0.005
22:221106-221121	7mer	0.005
22:85876-85890	7mer	0.004
22:85054-85072	7mer	0.004
22:81287-81305	7mer	0.004
22:16221-16247	7mer	0.004
22:181600-181622	7mer	0.004
22:172930-172955	6mer	0.004
22:129018-129041	6mer	0.004
22:83777-83795	8mer	0.003
22:111935-111947	7mer	0.003
22:149847-149865	6mer	0.003
22:127099-127118	6mer	0.003
22:224630-224645	7mer	0.003
22:162772-162788	6mer	0.003
22:122763-122779	7mer	0.003
22:51134-51148	7mer	0.003
22:158498-158519	6mer	0.003
22:200707-200728	7mer	0.003
22:201643-201663	7mer	0.003
22:68614-68634	7mer	0.003
22:266414-266434	6mer	0.003
22:75473-75491	7mer	0.003
22:91227-91244	7mer	0.003
22:94729-94750	7mer	0.003
22:57288-57305	7mer	0.003
22:83608-83634	6mer	0.003
22:136224-136245	7mer	0.003
22:61779-61803	6mer	0.003
22:210999-211020	7mer	0.003
22:155261-155280	6mer	0.003
22:22439-22459	6mer	0.003
22:122763-122776	6mer	0.003
22:126739-126755	6mer	0.003
22:235399-235412	8mer	0.003
22:240188-240202	7mer	0.003
22:253342-253356	6mer	0.003
22:69963-69978	6mer	0.003
22:99160-99173	6mer	0.003
22:50725-50729	6mer	0.002
22:8913-8927	7mer	0.002
22:9991-10012	6mer	0.002
22:253342-253359	7mer	0.002
22:173826-173850	6mer	0.002
22:159932-159953	6mer	0.002
22:86243-86260	6mer	0.002
22:97824-97845	6mer	0.002
22:48403-48428	6mer	0.002
22:42254-42266	6mer	0.002
22:92910-92922	6mer	0.002
22:94146-94164	6mer	0.002
22:50166-50170	6mer	0.002
22:240188-240199	7mer	0.002
22:235366-235392	6mer	0.002
22:80332-80348	7mer	0.002
22:201963-201979	7mer	0.002
22:35023-35044	6mer	0.002
22:33423-33449	6mer	0.002
22:73716-73736	6mer	0.002
22:173603-173618	7mer	0.002
22:251849-251856	6mer	0.002
22:107980-108003	6mer	0.002
22:250596-250605	6mer	0.002
22:232130-232144	6mer	0.002
22:14758-14770	7mer	0.002
22:183042-183057	6mer	0.002
22:180948-180958	6mer	0.002
22:52516-52541	6mer	0.002
22:71736-71753	6mer	0.002
22:95273-95297	6mer	0.002
22:11946-11962	6mer	0.002
22:48615-48625	6mer	0.002
22:224019-224041	6mer	0.002
22:158506-158522	7mer	0.002
22:193111-193136	6mer	0.002
22:186457-186476	6mer	0.002
22:200864-200869	7mer	0.002
22:47109-47131	6mer	0.002
22:242593-242615	7mer	0.002
22:136930-136951	6mer	0.002
22:262377-262404	6mer	0.002
22:111116-111133	6mer	0.002
22:160225-160247	6mer	0.002
22:209081-209090	6mer	0.002
22:233098-233115	7mer	0.002
22:198310-198326	6mer	0.002
22:87305-87323	6mer	0.002
22:185584-185601	6mer	0.002
22:264643-264658	6mer	0.002
22:63839-63856	6mer	0.001
22:260884-260910	6mer	0.001
22:218938-218963	6mer	0.001
22:145269-145286	6mer	0.001
22:183595-183622	6mer	0.001
22:168544-168561	6mer	0.001
22:264341-264359	6mer	0.001
22:36070-36082	6mer	0.001
22:79194-79218	6mer	0.001
22:190746-190770	6mer	0.001
22:1742-1756	6mer	0.001
22:37579-37590	6mer	0.001
22:151190-151198	6mer	0.001
22:55537-55558	6mer	0.001
22:40498-40516	6mer	0.001
22:102708-102725	6mer	0.001
22:42993-43019	6mer	0.001
22:80177-80187	6mer	0.001
22:261028-261054	6mer	0.001
22:181693-181715	6mer	0.001
22:145286-145300	6mer	0.001
22:250630-250650	6mer	0.001
>ENST00000623644	ENSG00000279978(chr22-38_28785274-29006793.1)	hsa-miR-101-3p	(21)	1
22:168709-168734	8mer	0.01
22:171424-171438	8mer	0.009
22:141657-141673	8mer	0.008
22:145573-145586	7mer	0.008
22:199929-199951	8mer	0.008
22:89384-89410	8mer	0.007
22:36156-36175	7mer	0.007
22:9996-10018	7mer	0.007
22:248167-248179	7mer	0.007
22:20708-20723	7mer	0.007
22:80316-80341	7mer	0.007
22:39898-39915	7mer	0.006
22:70391-70411	7mer	0.006
22:15082-15101	8mer	0.005
22:256375-256398	7mer	0.005
22:148475-148495	7mer	0.005
22:144673-144684	7mer	0.005
22:163197-163212	7mer	0.004
22:110593-110609	7mer	0.004
22:53473-53490	7mer	0.004
22:90890-90912	7mer	0.004
22:9447-9466	8mer	0.004
22:36988-37012	7mer	0.004
22:60822-60839	8mer	0.004
22:154694-154702	7mer	0.004
22:245837-245853	7mer	0.004
22:30094-30108	7mer	0.003
22:250847-250853	7mer	0.003
22:261732-261748	7mer	0.003
22:117495-117520	7mer	0.003
22:32215-32233	7mer	0.003
22:216476-216490	6mer	0.003
22:91838-91855	7mer	0.003
22:76790-76816	7mer	0.002
22:167471-167489	6mer	0.002
22:147613-147628	6mer	0.002
22:166615-166637	6mer	0.002
22:71685-71700	7mer	0.002
22:220589-220601	7mer	0.002
22:144932-144951	6mer	0.002
22:32867-32886	6mer	0.002
22:169228-169248	6mer	0.002
22:127239-127254	6mer	0.002
22:173572-173595	6mer	0.002
22:173255-173278	6mer	0.002
22:85861-85878	6mer	0.002
22:199637-199661	7mer	0.002
22:170445-170456	6mer	0.002
22:146125-146151	6mer	0.002
22:80931-80954	6mer	0.002
22:2684-2706	6mer	0.002
22:123845-123861	6mer	0.002
22:1345-1369	6mer	0.002
22:171719-171724	6mer	0.002
22:150958-150962	6mer	0.002
22:176535-176547	6mer	0.002
22:265648-265657	6mer	0.002
22:7751-7765	6mer	0.002
22:108873-108899	6mer	0.002
22:199943-199964	7mer	0.002
22:183473-183490	6mer	0.002
22:18581-18602	6mer	0.002
22:8713-8735	6mer	0.002
22:192329-192349	6mer	0.002
22:157314-157340	6mer	0.002
22:79356-79368	6mer	0.002
22:246933-246953	6mer	0.002
22:10553-10568	6mer	0.002
22:235220-235235	6mer	0.002
22:257111-257132	6mer	0.002
22:192768-192775	6mer	0.001
22:116140-116155	6mer	0.001
22:1772-1789	6mer	0.001
22:244998-245019	6mer	0.001
22:7201-7214	7mer	0.001
22:74174-74190	6mer	0.001
22:66318-66334	6mer	0.001
22:123449-123459	6mer	0.001
22:224841-224861	6mer	0.001
22:137600-137624	6mer	0.001
22:248168-248190	7mer	0.001
22:200890-200910	6mer	0.001
22:49177-49181	6mer	0.001
22:249813-249834	6mer	0.001
22:210233-210255	6mer	0.001
22:196829-196833	6mer	0.001
22:243593-243608	6mer	0.001
22:30268-30287	6mer	0.001
22:240311-240335	6mer	0.001
22:90439-90450	6mer	0.001
22:7075-7095	6mer	0.001
22:240143-240151	6mer	0.001
22:104058-104077	6mer	0.001
22:236894-236910	6mer	0.001
22:136685-136694	6mer	0.001
22:193530-193554	6mer	0.001
22:26997-27016	6mer	0.001
22:44783-44801	6mer	0.001
22:51449-51472	6mer	0.001
22:69219-69240	6mer	0.001
22:37109-37130	7mer	0.001
22:234196-234217	6mer	0.001
22:237493-237510	6mer	0.001
22:248585-248609	6mer	0.001
22:248739-248753	6mer	0.001
22:248815-248831	6mer	0.001
22:199087-199111	6mer	0.001
22:144981-145002	6mer	0.001
22:67668-67682	6mer	0.001
22:37066-37084	8mer+mismatch	0.001
22:25667-25683	6mer	0.001
22:141459-141474	6mer	0.001
22:256580-256602	6mer	0.001
22:174962-174981	6mer	0.001
22:7814-7829	6mer	0.001
22:60423-60440	6mer	0.001
22:143228-143241	7mer	0.001
22:40929-40953	6mer	0.001
22:89675-89700	6mer	0.001
22:192395-192411	6mer	0
>TCONS_00026972	XLOC_013024(XLOC_013024)	hsa-miR-125a-5p	(21)	1
19:452-474	8mer	0.151
19:205-232	8mer	0.15
>ENST00000596778	ENSG00000269504(AC003973.4)	hsa-miR-3184-5p	(21)	1
19:1321-1346	9mer	0.28
19:654-673	6mer	0.008
>TCONS_00020306	XLOC_009645(XLOC_009645)	hsa-miR-125a-5p	(21)	1
12:1547-1558	8mer	0.131
12:1346-1352	8mer	0.112
12:1414-1433	7mer	0.026
12:1254-1273	7mer	0.006
>ENST00000514568	ENSG00000249790(RP11-20D14.6)	hsa-miR-125a-5p	(21)	1
12:1769-1780	8mer	0.134
12:1568-1574	8mer	0.097
12:1636-1655	7mer	0.028
12:1476-1495	7mer	0.007
>ENST00000586954	ENSG00000261824(LINC00662)	hsa-miR-101-3p	(21)	1
19:26-48	9mer	0.217
19:35-48	6mer	0.018
19:2037-2057	6mer	0.015
19:1196-1213	6mer	0.006
>ENST00000623644	ENSG00000279978(chr22-38_28785274-29006793.1)	hsa-miR-3158-3p	(21)	1
22:206656-206674	8mer	0.008
22:129330-129343	8mer	0.007
22:57707-57726	7mer	0.007
22:183865-183881	8mer	0.007
22:179475-179486	7mer	0.007
22:126627-126645	8mer	0.006
22:123239-123266	7mer	0.005
22:35913-35937	7mer	0.005
22:54070-54084	8mer	0.005
22:55055-55072	7mer	0.005
22:29465-29480	8mer	0.005
22:210263-210281	7mer	0.004
22:44138-44158	7mer	0.004
22:37766-37781	7mer	0.004
22:33186-33200	7mer	0.004
22:54456-54481	7mer	0.003
22:123536-123551	6mer	0.003
22:39863-39881	7mer	0.003
22:259913-259934	7mer	0.003
22:50756-50772	7mer	0.003
22:58291-58311	6mer	0.003
22:131033-131046	7mer	0.003
22:9343-9353	8mer	0.003
22:43346-43365	9mer	0.003
22:224686-224705	7mer	0.003
22:98758-98778	7mer	0.003
22:196189-196203	8mer	0.002
22:52571-52595	7mer	0.002
22:127505-127517	6mer	0.002
22:139127-139145	6mer	0.002
22:182091-182113	7mer	0.002
22:175604-175608	6mer	0.002
22:88634-88652	6mer	0.002
22:256280-256300	6mer	0.002
22:128840-128864	6mer	0.002
22:99062-99076	7mer	0.002
22:104511-104537	6mer	0.002
22:101584-101599	6mer	0.002
22:227568-227577	7mer	0.002
22:255594-255620	7mer	0.002
22:228104-228125	6mer	0.002
22:125667-125690	6mer	0.002
22:66049-66073	6mer	0.002
22:118030-118054	6mer	0.002
22:113067-113083	6mer	0.002
22:63299-63307	6mer	0.002
22:20961-20974	6mer	0.002
22:165508-165531	6mer	0.002
22:100727-100740	7mer	0.002
22:88232-88251	6mer	0.002
22:213984-214001	7mer	0.002
22:76473-76490	6mer	0.002
22:213163-213179	6mer	0.002
22:185395-185404	6mer	0.002
22:166303-166328	6mer	0.002
22:133647-133665	6mer	0.002
22:221283-221304	7mer	0.002
22:140693-140718	7mer	0.002
22:103772-103789	7mer	0.002
22:47586-47610	6mer	0.002
22:266032-266053	6mer	0.002
22:12163-12171	6mer	0.001
22:97753-97778	6mer	0.001
22:148237-148261	6mer	0.001
22:235250-235273	6mer	0.001
22:209007-209034	6mer	0.001
22:206395-206403	6mer	0.001
22:159078-159087	6mer	0.001
22:83273-83292	6mer	0.001
22:133943-133968	6mer	0.001
22:12635-12657	6mer	0.001
22:224477-224491	8mer	0.001
22:120909-120933	6mer	0.001
22:109304-109316	6mer	0.001
22:208374-208392	6mer	0.001
22:183512-183536	6mer	0.001
22:212121-212143	7mer	0.001
22:242910-242932	6mer	0.001
22:81162-81185	6mer	0.001
22:164809-164831	6mer	0.001
22:5207-5219	6mer	0.001
22:200795-200817	6mer	0.001
22:226463-226486	6mer	0.001
22:140277-140291	6mer	0.001
22:5073-5088	6mer	0.001
22:259659-259679	6mer	0.001
22:246779-246788	6mer	0.001
22:101244-101265	6mer	0.001
22:163408-163434	6mer	0.001
22:29558-29581	6mer	0.001
22:43262-43280	6mer	0.001
22:218855-218877	6mer	0.001
22:28442-28467	6mer	0.001
22:215287-215307	6mer	0.001
22:88256-88277	7mer	0.001
22:54663-54684	6mer	0.001
22:102600-102619	6mer	0.001
22:107488-107499	6mer	0.001
22:260231-260246	6mer	0.001
22:118768-118794	6mer	0.001
22:124093-124116	6mer	0.001
22:204622-204634	6mer	0.001
22:217297-217312	6mer	0.001
22:111408-111428	6mer	0.001
22:242230-242254	6mer	0.001
22:126464-126490	6mer	0.001
22:47607-47628	6mer	0.001
22:159520-159539	6mer	0.001
22:141144-141167	6mer	0.001
22:132612-132629	6mer	0.001
22:21426-21442	6mer	0.001
22:118943-118965	6mer	0.001
22:124223-124237	6mer	0.001
22:206874-206897	6mer	0.001
22:224446-224466	6mer	0.001
22:120113-120135	6mer	0.001
22:6081-6097	6mer	0.001
22:222315-222342	6mer	0.001
22:206069-206090	6mer	0.001
22:46221-46239	8mer+wobble	0.001
22:215381-215400	6mer	0.001
22:198783-198808	6mer	0.001
22:118402-118420	6mer	0.001
22:88268-88291	6mer	0
22:241852-241870	6mer	0
22:5212-5225	6mer	0
22:54121-54131	6mer	0
22:217309-217324	6mer	0
>ENST00000623644	ENSG00000279978(chr22-38_28785274-29006793.1)	hsa-miR-92a-3p	(21)	1
22:129878-129896	8mer	0.011
22:64029-64044	9mer	0.008
22:163227-163251	7mer	0.006
22:40450-40472	7mer	0.005
22:54020-54033	7mer	0.005
22:150530-150552	7mer	0.005
22:238988-239008	7mer	0.004
22:175622-175640	7mer	0.004
22:134696-134711	8mer	0.004
22:219423-219442	7mer	0.004
22:212998-213003	7mer	0.004
22:80512-80527	8mer	0.004
22:204000-204015	8mer	0.004
22:266818-266829	6mer	0.004
22:252561-252582	7mer	0.003
22:27282-27297	8mer	0.003
22:24883-24905	7mer	0.003
22:99331-99356	7mer	0.003
22:33287-33310	6mer	0.003
22:157408-157423	8mer	0.003
22:218296-218318	7mer	0.003
22:201712-201730	8mer	0.003
22:77599-77614	8mer	0.003
22:131109-131124	8mer	0.003
22:125712-125726	6mer	0.003
22:18380-18400	7mer	0.003
22:115331-115346	8mer	0.003
22:110990-111012	7mer	0.003
22:177359-177382	6mer	0.003
22:36714-36737	8mer+wobble	0.002
22:240125-240130	6mer	0.002
22:247358-247373	8mer	0.002
22:227180-227195	8mer	0.002
22:32165-32191	7mer	0.002
22:155438-155442	6mer	0.002
22:97091-97106	8mer	0.002
22:18822-18837	8mer	0.002
22:146814-146833	6mer	0.002
22:106888-106912	6mer	0.002
22:263573-263588	8mer+wobble	0.002
22:256625-256643	7mer	0.002
22:20253-20267	6mer	0.002
22:24471-24485	8mer+wobble	0.002
22:100093-100111	7mer	0.002
22:176063-176078	8mer+wobble	0.002
22:192404-192429	6mer	0.002
22:253783-253805	7mer	0.002
22:72886-72910	6mer	0.002
22:151210-151226	6mer	0.002
22:194012-194023	6mer	0.002
22:156601-156616	8mer+wobble	0.002
22:134356-134371	8mer+wobble	0.002
22:195309-195327	6mer	0.002
22:190656-190677	6mer	0.002
22:203619-203630	6mer	0.002
22:69730-69749	6mer	0.002
22:86650-86675	6mer	0.002
22:192225-192246	6mer	0.002
22:125846-125870	6mer	0.002
22:204000-204022	7mer	0.002
22:87204-87230	6mer	0.002
22:108179-108194	8mer+wobble	0.002
22:90103-90118	8mer+wobble	0.002
22:94824-94839	8mer+wobble	0.002
22:141987-142002	8mer+wobble	0.002
22:15372-15387	8mer+wobble	0.002
22:177066-177081	8mer+wobble	0.002
22:226178-226195	6mer	0.002
22:169934-169949	8mer+wobble	0.002
22:11195-11207	6mer	0.001
22:136400-136418	8mer+wobble	0.001
22:194198-194223	6mer	0.001
22:102428-102452	6mer	0.001
22:111952-111976	6mer	0.001
22:63525-63540	8mer+wobble	0.001
22:183878-183893	6mer	0.001
22:233660-233676	6mer	0.001
22:71314-71329	8mer+wobble	0.001
22:236528-236554	6mer	0.001
22:133007-133022	8mer+wobble	0.001
22:227985-228005	6mer	0.001
22:76056-76071	7mer	0.001
22:91330-91345	8mer+wobble	0.001
22:244566-244581	8mer+wobble	0.001
22:46485-46505	6mer	0.001
22:135989-136009	6mer	0.001
22:250782-250806	6mer	0.001
22:139788-139803	8mer+wobble	0.001
22:105418-105433	8mer+wobble	0.001
22:178632-178647	8mer+wobble	0.001
22:251272-251288	6mer	0.001
22:232744-232761	6mer	0.001
22:133710-133725	8mer+wobble	0.001
22:233233-233259	7mer	0.001
22:17699-17725	6mer	0.001
22:41548-41563	8mer+wobble	0.001
22:146621-146633	6mer	0.001
22:9500-9514	6mer	0.001
22:219005-219020	8mer+wobble	0.001
22:112617-112632	8mer+wobble	0.001
22:187755-187782	6mer	0.001
22:98101-98125	6mer	0.001
22:137820-137845	6mer	0.001
22:90639-90654	8mer+wobble	0.001
22:169393-169408	8mer+wobble	0.001
22:247033-247048	8mer+wobble	0.001
22:233220-233235	8mer+wobble	0.001
22:213511-213529	8mer+mismatch	0.001
22:125944-125959	8mer	0.001
22:70911-70926	8mer+wobble	0.001
22:126190-126206	6mer	0.001
22:69192-69219	6mer	0.001
22:164466-164481	8mer+wobble	0.001
22:243085-243100	8mer+wobble	0.001
22:112629-112655	6mer	0.001
>ENST00000607560	ENSG00000272016(RP11-215G15.5)	hsa-miR-125a-5p	(21)	1
5:169-186	9mer	0.224
5:3358-3363	7mer	0.021
>ENST00000419557	ENSG00000233522(FAM224A)	hsa-miR-126-5p	(21)	1
Y:1979-1994	7mer	0.076
Y:1979-1997	7mer	0.071
Y:1979-2000	7mer	0.066
Y:1979-1991	6mer	0.032
>ENST00000552608	ENSG00000205396(LINC00661)	hsa-miR-125a-5p	(21)	1
19:931-958	9mer	0.236
19:605-623	6mer	0.003
>ENST00000619715	ENSG00000273837(LLNLR-470E3.1)	hsa-miR-92a-3p	(21)	1
19:364-389	9mer	0.226
>TCONS_00023685	XLOC_011484(XLOC_011484)	hsa-miR-3158-3p	(21)	1
15:4-22	8mer	0.107
15:87-106	8mer	0.096
15:2578-2597	6mer	0.009
15:2216-2243	6mer	0.006
15:3313-3332	6mer	0.004
>ENST00000416361	ENSG00000228389(AC068039.4)	hsa-miR-126-5p	(21)	1
2:1950-1974	7mer	0.052
2:1957-1978	8mer	0.045
2:1857-1878	7mer	0.029
2:1857-1875	6mer	0.026
2:1977-1995	6mer	0.025
2:339-359	7mer	0.022
2:540-555	6mer	0.021
>ENST00000588424	ENSG00000100181(TPTEP1)	hsa-let-7f-5p	(21)	1
22:1330-1349	9mer	0.211
22:786-808	6mer	0.004
>ENST00000623644	ENSG00000279978(chr22-38_28785274-29006793.1)	hsa-miR-660-5p	(21)	1
22:64385-64406	8mer	0.014
22:50043-50069	8mer	0.01
22:16800-16824	7mer	0.008
22:221870-221890	7mer	0.005
22:168966-168980	7mer	0.005
22:150454-150466	7mer	0.004
22:66491-66509	8mer	0.004
22:58646-58665	7mer	0.004
22:250242-250263	7mer	0.004
22:21802-21821	7mer	0.004
22:47237-47263	7mer	0.004
22:235763-235781	7mer	0.004
22:65366-65386	7mer	0.003
22:118862-118880	8mer	0.003
22:186217-186232	7mer	0.003
22:147078-147097	7mer	0.003
22:130432-130446	7mer	0.003
22:228560-228578	7mer	0.003
22:72474-72492	7mer	0.003
22:82036-82053	7mer	0.003
22:200100-200116	7mer	0.003
22:132017-132040	7mer	0.003
22:92705-92719	7mer	0.003
22:226193-226216	8mer	0.002
22:154194-154218	6mer	0.002
22:254901-254916	8mer	0.002
22:260820-260844	6mer	0.002
22:17142-17163	6mer	0.002
22:56915-56937	6mer	0.002
22:106398-106421	6mer	0.002
22:93853-93872	6mer	0.002
22:179315-179330	7mer	0.002
22:108470-108490	6mer	0.002
22:42388-42415	6mer	0.002
22:92657-92679	6mer	0.002
22:262784-262806	6mer	0.002
22:202575-202601	6mer	0.002
22:104339-104356	6mer	0.002
22:135287-135304	6mer	0.002
22:68200-68218	6mer	0.002
22:67528-67537	6mer	0.002
22:210000-210011	6mer	0.002
22:107028-107048	6mer	0.002
22:217218-217235	7mer	0.002
22:165773-165799	6mer	0.002
22:262000-262013	6mer	0.002
22:173787-173804	6mer	0.001
22:145063-145081	6mer	0.001
22:77082-77102	6mer	0.001
22:8592-8614	6mer	0.001
22:206622-206643	7mer	0.001
22:175412-175430	6mer	0.001
22:22804-22825	6mer	0.001
22:240332-240349	6mer	0.001
22:169137-169153	7mer	0.001
22:80646-80661	6mer	0.001
22:240063-240083	6mer	0.001
22:185139-185155	6mer	0.001
22:212254-212280	6mer	0.001
22:48720-48733	6mer	0.001
22:251786-251799	6mer	0.001
22:202166-202179	6mer	0.001
22:104105-104125	6mer	0.001
22:160207-160229	6mer	0.001
22:241992-242018	6mer	0.001
22:40635-40655	6mer	0.001
22:3446-3463	6mer	0.001
22:26590-26614	6mer	0.001
22:32803-32828	6mer	0.001
22:115117-115139	6mer	0.001
22:223737-223750	6mer	0.001
22:66630-66648	6mer	0.001
22:229574-229599	6mer	0.001
22:39737-39756	6mer	0.001
22:182153-182174	6mer	0.001
22:102755-102776	6mer	0.001
22:239400-239421	6mer	0.001
22:220776-220798	8mer+wobble	0.001
22:246676-246691	6mer	0.001
22:125155-125173	6mer	0.001
22:247905-247930	6mer	0.001
22:29038-29059	6mer	0.001
22:5374-5396	6mer	0.001
22:217594-217618	6mer	0.001
22:216181-216206	6mer	0.001
22:238575-238598	6mer	0.001
22:68269-68278	6mer	0.001
22:154328-154349	6mer	0.001
22:66654-66674	6mer	0.001
>ENST00000598116	ENSG00000268560(CTD-2332E11.2)	hsa-miR-92a-3p	(21)	1
19:215-240	9mer	0.192
>ENST00000563937	ENSG00000260974(RP11-586K12.8)	hsa-miR-3184-5p	(21)	1
16:83-105	8mer	0.191
>ENST00000445646	ENSG00000229556(RP11-363G2.4)	hsa-miR-101-3p	(21)	1
13:1536-1557	9mer	0.185
>ENST00000618256	ENSG00000275367(RP11-266K4.14)	hsa-miR-3158-5p	(21)	1
12:430-454	8mer	0.062
12:699-718	8mer	0.052
12:619-634	8mer	0.047
12:1308-1326	7mer	0.008
12:3290-3308	6mer	0.008
12:2629-2649	6mer	0.003
>ENST00000597346	ENSG00000269821(KCNQ1OT1)	hsa-miR-3158-5p	(21)	1
11:58132-58148	8mer	0.011
11:66589-66614	8mer	0.009
11:22639-22653	8mer	0.008
11:68659-68677	8mer	0.008
11:62403-62427	7mer	0.006
11:49903-49919	7mer	0.005
11:77218-77244	7mer	0.005
11:59333-59350	8mer	0.005
11:31435-31455	8mer	0.005
11:82758-82769	8mer	0.004
11:44316-44332	7mer	0.004
11:57979-57991	8mer	0.004
11:84133-84147	7mer	0.004
11:55699-55724	7mer	0.004
11:87391-87418	7mer	0.003
11:43906-43922	6mer	0.003
11:45456-45471	7mer	0.003
11:4616-4635	8mer	0.003
11:43613-43638	7mer	0.003
11:79839-79852	7mer	0.003
11:82903-82917	6mer	0.003
11:31188-31204	7mer	0.003
11:75981-76006	7mer	0.003
11:47211-47227	6mer	0.003
11:451-461	6mer	0.002
11:49769-49779	7mer	0.002
11:55396-55422	7mer	0.002
11:38520-38541	6mer	0.002
11:4634-4651	7mer	0.002
11:44478-44497	9mer	0.002
11:34806-34822	6mer	0.002
11:6464-6479	6mer	0.002
11:57480-57496	7mer	0.002
11:36447-36465	7mer	0.002
11:82016-82035	7mer	0.002
11:3483-3493	6mer	0.002
11:47149-47167	9mer	0.002
11:35647-35662	6mer	0.002
11:57220-57241	6mer	0.002
11:11800-11827	6mer	0.002
11:6931-6946	6mer	0.002
11:57745-57770	7mer	0.002
11:79138-79161	6mer	0.002
11:46146-46169	7mer	0.001
11:90119-90137	6mer	0.001
11:83286-83312	6mer	0.001
11:40705-40718	6mer	0.001
11:45889-45909	6mer	0.001
11:81150-81165	6mer	0.001
11:12506-12517	6mer	0.001
11:64645-64671	7mer	0.001
11:78229-78241	6mer	0.001
11:63486-63495	6mer	0.001
11:60007-60017	6mer	0.001
11:61908-61930	6mer	0.001
11:81360-81378	6mer	0.001
11:60416-60432	6mer	0.001
11:56024-56038	6mer	0.001
11:4949-4968	6mer	0.001
11:73788-73807	6mer	0.001
11:54711-54734	6mer	0.001
11:80705-80730	6mer	0.001
11:17000-17020	6mer	0.001
11:84020-84033	6mer	0.001
11:58422-58448	6mer	0.001
11:79723-79745	6mer	0.001
11:57011-57037	6mer	0.001
11:75302-75328	6mer	0.001
11:11966-11978	6mer	0.001
11:31119-31139	6mer	0.001
11:80668-80679	7mer	0.001
11:62992-63012	6mer	0.001
11:66553-66573	6mer	0
11:79123-79148	6mer	0
>ENST00000549354	ENSG00000205396(LINC00661)	hsa-miR-125a-5p	(21)	1
19:3143-3170	9mer	0.172
19:2576-2587	6mer	0.003
19:1345-1364	6mer	0.003
19:918-936	6mer	0.002
>ENST00000377518	ENSG00000204802(RP11-111F5.4)	hsa-miR-125a-5p	(21)	1
9:2482-2503	8mer	0.059
9:2360-2385	7mer	0.034
9:1904-1924	7mer	0.025
9:2053-2074	7mer	0.025
9:1700-1727	7mer	0.016
9:494-519	6mer	0.01
9:1746-1766	6mer	0.005
>ENST00000607715	ENSG00000271788(CTD-2201E18.5)	hsa-miR-126-5p	(21)	1
5:102-118	7mer	0.031
5:99-118	7mer	0.03
5:92-118	8mer	0.028
5:105-118	7mer	0.028
5:96-118	7mer	0.027
5:108-118	6mer	0.011
5:395-410	7mer	0.008
5:412-433	6mer	0.006
5:16-35	6mer	0.005
>ENST00000584157	ENSG00000263531(RP13-753N3.1)	hsa-miR-512-3p	(21)	1
17:7-31	8mer	0.06
17:143-167	8mer	0.059
17:517-541	8mer	0.053
>ENST00000597346	ENSG00000269821(KCNQ1OT1)	hsa-miR-125a-5p	(21)	1
11:35467-35483	8mer	0.013
11:43211-43232	9mer	0.011
11:48193-48212	7mer	0.01
11:68791-68811	7mer	0.008
11:8349-8355	7mer	0.007
11:72534-72560	7mer	0.007
11:20048-20063	7mer	0.007
11:56935-56947	8mer	0.006
11:54942-54961	8mer	0.006
11:23266-23290	7mer	0.005
11:9445-9460	7mer	0.005
11:2500-2520	7mer	0.004
11:31808-31834	7mer	0.003
11:64818-64842	7mer	0.003
11:87230-87255	7mer	0.003
11:54229-54252	7mer	0.002
11:19137-19157	7mer	0.002
11:67366-67392	6mer	0.002
11:5170-5176	7mer	0.002
11:20406-20410	6mer	0.002
11:82986-83005	7mer	0.002
11:76592-76611	7mer	0.002
11:85004-85026	6mer	0.002
11:62324-62348	6mer	0.002
11:56645-56671	6mer	0.002
11:42696-42715	6mer	0.002
11:90677-90698	6mer	0.002
11:78067-78094	6mer	0.002
11:30503-30527	6mer	0.001
11:58463-58472	6mer	0.001
11:52355-52378	6mer	0.001
11:63484-63501	6mer	0.001
11:78662-78676	6mer	0.001
11:58013-58037	6mer	0.001
11:76690-76706	6mer	0.001
11:18398-18417	6mer	0.001
11:83284-83299	6mer	0.001
11:48044-48066	6mer	0.001
11:37137-37157	6mer	0.001
11:82469-82490	6mer	0.001
11:65315-65337	6mer	0.001
11:73470-73483	6mer	0.001
11:80676-80701	6mer	0.001
11:83963-83984	6mer	0.001
11:90379-90402	6mer	0.001
11:65760-65782	6mer	0.001
11:79207-79227	6mer	0.001
11:27922-27938	6mer	0.001
11:56367-56392	6mer	0.001
11:84397-84424	6mer	0.001
11:83258-83281	8mer	0.001
11:48762-48787	6mer	0.001
11:73025-73042	6mer	0.001
11:81556-81578	6mer	0.001
11:71431-71453	6mer	0.001
11:81191-81212	6mer	0.001
11:74310-74331	6mer	0.001
11:63741-63764	6mer	0.001
11:76070-76091	6mer	0.001
11:57167-57193	6mer	0.001
11:47451-47475	6mer	0.001
11:55788-55801	6mer	0.001
11:83704-83730	6mer	0.001
11:63655-63677	6mer	0.001
11:72420-72440	6mer	0.001
11:44926-44942	6mer	0.001
11:75516-75535	6mer	0.001
11:79117-79139	6mer	0.001
11:59435-59459	6mer	0.001
11:44858-44868	6mer	0.001
11:83105-83127	6mer	0.001
11:67345-67371	6mer	0
11:65224-65249	6mer	0
11:56917-56941	6mer	0
11:84998-85019	6mer	0
>ENST00000610778	ENSG00000274422(LL22NC03-2H8.5)	hsa-miR-126-5p	(21)	1
22:341-366	7mer	0.025
22:3246-3264	7mer	0.017
22:3127-3147	7mer	0.016
22:3104-3122	7mer	0.015
22:872-893	6mer	0.013
22:2934-2955	7mer	0.012
22:2649-2667	7mer	0.011
22:2544-2562	7mer	0.007
22:1128-1149	7mer	0.007
22:1412-1430	7mer	0.006
22:2298-2312	7mer	0.005
22:1634-1652	7mer	0.004
22:1786-1805	7mer	0.004
22:2531-2545	7mer	0.003
22:1376-1394	7mer	0.003
22:1394-1412	7mer	0.003
22:1191-1209	6mer	0.003
>TCONS_00003048	XLOC_001751(XLOC_001751)	hsa-miR-660-5p	(21)	1
2:562-578	8mer	0.11
2:1795-1812	8mer	0.054
>ENST00000572608	ENSG00000263305(AP005530.2)	hsa-miR-92a-3p	(21)	1
18:485-505	8mer	0.164
>ENST00000597346	ENSG00000269821(KCNQ1OT1)	hsa-miR-126-5p	(21)	1
11:21473-21489	8mer	0.007
11:14554-14579	8mer	0.006
11:720-740	6mer	0.006
11:87719-87732	7mer	0.005
11:4107-4129	7mer	0.004
11:43985-44011	6mer	0.004
11:679-687	6mer	0.004
11:4432-4454	7mer	0.004
11:7004-7028	7mer	0.004
11:1275-1288	7mer	0.003
11:21403-21423	7mer	0.003
11:1066-1092	6mer	0.003
11:22828-22846	7mer	0.003
11:1689-1697	6mer	0.003
11:2674-2685	6mer	0.003
11:10653-10679	7mer	0.003
11:25016-25036	6mer	0.003
11:1686-1697	7mer	0.003
11:13841-13864	6mer	0.003
11:22247-22273	6mer	0.003
11:88754-88781	7mer	0.003
11:29475-29485	6mer	0.003
11:40496-40507	6mer	0.003
11:8086-8106	6mer	0.002
11:28013-28027	6mer	0.002
11:21825-21848	7mer	0.002
11:89424-89446	6mer	0.002
11:35837-35854	6mer	0.002
11:18369-18383	6mer	0.002
11:46622-46640	6mer	0.002
11:28517-28525	6mer	0.002
11:36075-36088	6mer	0.002
11:3387-3398	6mer	0.002
11:13566-13583	6mer	0.002
11:10468-10486	6mer	0.002
11:17685-17701	6mer	0.002
11:13063-13078	6mer	0.002
11:8623-8637	6mer	0.002
11:34948-34970	6mer	0.002
11:35373-35390	6mer	0.002
11:24715-24734	6mer	0.002
11:27177-27190	6mer	0.002
11:23275-23292	6mer	0.002
11:12970-12982	7mer	0.002
11:14342-14361	6mer	0.002
11:63165-63179	6mer	0.002
11:1435-1449	6mer	0.002
11:9723-9739	6mer	0.002
11:52879-52895	6mer	0.002
11:24147-24167	6mer	0.002
11:16112-16130	6mer	0.002
11:5555-5566	6mer	0.002
11:87878-87903	6mer	0.002
11:41718-41742	6mer	0.002
11:5064-5074	6mer	0.002
11:38825-38838	6mer	0.002
11:12581-12593	6mer	0.001
11:41958-41981	6mer	0.001
11:89967-89985	6mer	0.001
11:29887-29904	6mer	0.001
11:36255-36279	6mer	0.001
11:29471-29483	8mer	0.001
11:41947-41966	6mer	0.001
11:12953-12970	7mer	0.001
11:2656-2667	6mer	0.001
11:10448-10464	6mer	0.001
>ENST00000623130	ENSG00000280156(AC006548.28)	hsa-miR-125a-5p	(21)	1
22:23158-23178	8mer	0.016
22:83477-83497	8mer	0.009
22:12566-12591	7mer	0.008
22:59891-59897	8mer	0.008
22:75722-75743	8mer	0.007
22:101-125	6mer	0.006
22:31737-31758	7mer	0.005
22:28410-28432	7mer	0.005
22:65388-65409	7mer	0.005
22:28667-28687	7mer	0.004
22:10802-10826	8mer	0.004
22:64769-64784	7mer	0.004
22:77761-77776	7mer	0.004
22:32617-32641	7mer	0.004
22:3900-3921	7mer	0.003
22:33416-33441	7mer	0.003
22:18172-18196	8mer	0.003
22:52006-52032	7mer	0.003
22:39334-39361	7mer	0.002
22:83872-83877	6mer	0.002
22:63720-63742	6mer	0.002
22:82043-82069	8mer	0.002
22:18834-18856	6mer	0.002
22:84005-84027	6mer	0.002
22:73231-73244	6mer	0.002
22:59557-59562	7mer	0.002
22:23432-23456	7mer	0.002
22:24526-24551	6mer	0.002
22:6093-6103	6mer	0.002
22:43292-43309	6mer	0.002
22:12226-12247	6mer	0.001
22:69124-69129	6mer	0.001
22:36585-36602	6mer	0.001
22:23465-23489	6mer	0.001
22:17360-17386	6mer	0.001
22:16068-16087	6mer	0.001
22:74725-74750	7mer	0.001
22:57658-57680	6mer	0.001
22:9496-9517	6mer	0.001
22:20500-20510	6mer	0.001
22:24007-24029	6mer	0.001
22:25605-25625	7mer	0.001
22:58904-58912	6mer	0.001
22:14856-14878	6mer	0.001
22:48625-48641	6mer	0.001
22:78252-78277	6mer	0.001
[truncated: 35,188 more rows]
