# Supplementary material for: Comprehensive Analysis of Hub Genes Associated With Competing Endogenous RNA Networks in Stroke Using Bioinformatics Analysis
Source: Front Genet. 2022 Jan 12;12:779923. doi: 10.3389/fgene.2021.779923 (PMC8790239; doi:10.3389/fgene.2021.779923)
Supplement: Supplementary file 3 [file DataSheet9.ZIP]

Archive with 25 entries (20 files):
- Figure 9--raw data/
- Figure 9--raw data/Validation_dataset/
- Figure 9--raw data/Validation_dataset/DElncRNA_DEmRNA_ceRNA network.txt
- Figure 9--raw data/Validation_dataset/GPL570.soft
- Figure 9--raw data/Validation_dataset/GPL6883.soft
- Figure 9--raw data/Validation_dataset/GSE22255_series_matrix.gz
- Figure 9--raw data/Validation_dataset/lncRNA-mRNA-diagnostic ROC.xlsx
- Figure 9--raw data/lncRNA_mRNA_ROC in validation dataset/
- Figure 9--raw data/lncRNA_mRNA_ROC in validation dataset/DElncRNA-ROC/
- Figure 9--raw data/lncRNA_mRNA_ROC in validation dataset/DElncRNA-ROC/DKFZP434L187-ROC.xlsx
- Figure 9--raw data/lncRNA_mRNA_ROC in validation dataset/DElncRNA-ROC/RP1-193H18.2-ROC.xlsx
- Figure 9--raw data/lncRNA_mRNA_ROC in validation dataset/DElncRNA-ROC/RP11-111K18.2-ROC.xlsx
- Figure 9--raw data/lncRNA_mRNA_ROC in validation dataset/DEmRNA-ROC/
- Figure 9--raw data/lncRNA_mRNA_ROC in validation dataset/DEmRNA-ROC/AGFG1-ROC.xlsx
- Figure 9--raw data/lncRNA_mRNA_ROC in validation dataset/DEmRNA-ROC/ARRDC4-ROC.xlsx
- Figure 9--raw data/lncRNA_mRNA_ROC in validation dataset/DEmRNA-ROC/CREB1-ROC.xlsx
- Figure 9--raw data/lncRNA_mRNA_ROC in validation dataset/DEmRNA-ROC/SETD7-ROC.xlsx
- Figure 9--raw data/lncRNA_mRNA_ROC in validation dataset/DEmRNA-ROC/SGMS2-ROC.xlsx
- Figure 9--raw data/lncRNA_mRNA_ROC in validation dataset/DEmRNA-ROC/TANC2-ROC.xlsx
- Figure 9--raw data/lncRNA_mRNA_ROC in validation dataset/DEmRNA-ROC/mRNA_1-ROC.xlsx
- Figure 9--raw data/lncRNA_mRNA_ROC in validation dataset/DEmRNA-ROC/mRNA_2-ROC.xlsx
- Figure 9--raw data/lncRNA_mRNA_ROC in validation dataset/DEmRNA-ROC/mRNA_3-ROC.xlsx
- Figure 9--raw data/lncRNA_mRNA_ROC in validation dataset/DEmRNAs_ceRNA network.txt
- Figure 9--raw data/lncRNA_mRNA_ROC in validation dataset/GSE_22255DEmRNA_lncRNA.xlsx
- Figure 9--raw data/lncRNA_mRNA_ROC in validation dataset/GSE_22255DEmRNA_lncRNA_expr.txt
