# Supplementary material for: Comprehensive Analysis of Hub Genes Associated With Competing Endogenous RNA Networks in Stroke Using Bioinformatics Analysis
Source: Front Genet. 2022 Jan 12;12:779923. doi: 10.3389/fgene.2021.779923 (PMC8790239; doi:10.3389/fgene.2021.779923)
Supplement: Supplementary file 3 [file DataSheet9.ZIP › Figure 9--raw data/Validation_dataset/DElncRNA_DEmRNA_ceRNA network.txt]

Genes
DKFZP434L187
LINC00550
RP11-111K18.2
RP1-193H18.2
TANC2
SIX3
SGMS2
SETD7
NETO2
LIN54
DCUN1D1
CREB1
BCAT1
ASPH
ARRDC4
AREL1
AGFG1
