# Supplementary material for: Comprehensive Analysis of Hub Genes Associated With Competing Endogenous RNA Networks in Stroke Using Bioinformatics Analysis
Source: Front Genet. 2022 Jan 12;12:779923. doi: 10.3389/fgene.2021.779923 (PMC8790239; doi:10.3389/fgene.2021.779923)
Supplement: Supplementary file 3 [file DataSheet9.ZIP › Figure 9--raw data/Validation_dataset/GPL570.soft]

^PLATFORM = GPL570

!Platform_title = [HG-U133_Plus_2] Affymetrix Human Genome U133 Plus 2.0 Array

!Platform_geo_accession = GPL570

!Platform_status = Public on Nov 07 2003

!Platform_submission_date = Nov 07 2003

!Platform_last_update_date = Dec 14 2020

!Platform_technology = in situ oligonucleotide

!Platform_distribution = commercial

!Platform_organism = Homo sapiens

!Platform_taxid = 9606

!Platform_manufacturer = Affymetrix

!Platform_manufacture_protocol = see manufacturer's web site

!Platform_manufacture_protocol = 

!Platform_manufacture_protocol = Complete coverage of the Human Genome U133 Set plus 6,500 additional genes for analysis of over 47,000 transcripts

!Platform_manufacture_protocol = All probe sets represented on the GeneChip Human Genome U133 Set are identically replicated on the GeneChip Human Genome U133 Plus 2.0 Array. The sequences from which these probe sets were derived were selected from GenBank®, dbEST, and RefSeq. The sequence clusters were created from the UniGene database (Build 133, April 20, 2001) and then refined by analysis and comparison with a number of other publicly available databases, including the Washington University EST trace repository and the University of California, Santa Cruz Golden-Path human genome database (April 2001 release).

!Platform_manufacture_protocol = In addition, there are 9,921 new probe sets representing approximately 6,500 new genes. These gene sequences were selected from GenBank, dbEST, and RefSeq. Sequence clusters were created from the UniGene database (Build 159, January 25, 2003) and refined by analysis and comparison with a number of other publicly available databases, including the Washington University EST trace repository and the NCBI human genome assembly (Build 31).

!Platform_manufacture_protocol = 

!Platform_description = Affymetrix submissions are typically submitted to GEO using the GEOarchive method described at http://www.ncbi.nlm.nih.gov/projects/geo/info/geo_affy.html

!Platform_description = 

!Platform_description = June 03, 2009: annotation table updated with netaffx build 28

!Platform_description = June 06, 2012: annotation table updated with netaffx build 32

!Platform_description = June 23, 2016: annotation table updated with netaffx build 35

!Platform_web_link = http://www.affymetrix.com/support/technical/byproduct.affx?product=hg-u133-plus

!Platform_web_link = http://www.affymetrix.com/analysis/index.affx

!Platform_contact_name =  ,,Affymetrix, Inc.

!Platform_contact_email = geo@ncbi.nlm.nih.gov, support@affymetrix.com

!Platform_contact_phone = 888-362-2447

!Platform_contact_institute = Affymetrix, Inc.

!Platform_contact_address =  

!Platform_contact_city = Santa Clara

!Platform_contact_state = CA

!Platform_contact_zip/postal_code = 95051

!Platform_contact_country = USA

!Platform_contact_web_link = http://www.affymetrix.com/index.affx

!Platform_relation = Alternative to: GPL4454 (Alternative CDF)

!Platform_relation = Alternative to: GPL4866 (Alternative CDF)

!Platform_relation = Alternative to: GPL5760 (Alternative CDF)

!Platform_relation = Alternative to: GPL6671 (Alternative CDF)

!Platform_relation = Alternative to: GPL6791 (Alternative CDF)

!Platform_relation = Alternative to: GPL6879 (Alternative CDF)

!Platform_relation = Alternative to: GPL7567 (Alternative CDF)

!Platform_relation = Alternative to: GPL8019 (Alternative CDF)

!Platform_relation = Alternative to: GPL8542 (Alternative CDF)

!Platform_relation = Alternative to: GPL8715 (Alternative CDF)

!Platform_relation = Alternative to: GPL8712 (Alternative CDF)

!Platform_relation = Alternative to: GPL9102 (Probe Level Version)

!Platform_relation = Alternative to: GPL9099 (Alternative CDF)

!Platform_relation = Alternative to: GPL9101 (Alternative CDF)

!Platform_relation = Alternative to: GPL9324 (Alternative CDF)

!Platform_relation = Alternative to: GPL9486 (Alternative CDF)

!Platform_relation = Alternative to: GPL9987 (Alternative CDF)

!Platform_relation = Alternative to: GPL10175 (Alternative CDF)

!Platform_relation = Alternative to: GPL10335 (Alternative CDF)

!Platform_relation = Alternative to: GPL10371 (Alternative CDF)

!Platform_relation = Alternative to: GPL10526 (Alternative CDF)

!Platform_relation = Alternative to: GPL10881 (Alternative CDF)

!Platform_relation = Alternative to: GPL10925 (Alternative CDF)

!Platform_relation = Alternative to: GPL11084 (Alternative CDF)

!Platform_relation = Alternative to: GPL11433 (Alternative CDF)

!Platform_relation = Alternative to: GPL11670 (Alternative CDF)

!Platform_relation = Alternative to: GPL13232 (Alternative CDF [HGU133Plus2_Hs_REFSEQ, Brainarray version 13.0.0])

!Platform_relation = Alternative to: GPL13303 (Alternative CDF.)

!Platform_relation = Alternative to: GPL13916 ([Brainarray ENSG Version 14.1])

!Platform_relation = Alternative to: GPL14837 (Alternative CDF)

!Platform_relation = Alternative to: GPL14877 ([Alternative CDF])

!Platform_relation = Alternative to: GPL15394 (Alternative CDF [HGU133Plus2_Hs_REFSEQ, Brainarray version 14.0])

!Platform_relation = Alternative to: GPL6732 (Alternative CDF [HGU133Plus2_Hs_REFSEQ, Brainarray version 7])

!Platform_relation = Alternative to: GPL15445 (Alternative CDF)

!Platform_relation = Alternative to: GPL16066 (Alternative CDF)

!Platform_relation = Alternative to: GPL16100 (Alternative CDF [GATExplorer_Ensembl v57])

!Platform_relation = Alternative to: GPL16268 (Alternative CDF [Brainarray ENSG Version 16])

!Platform_relation = Alternative to: GPL16273 (Alternative CDF [Brainarray ENSG Version 15])

!Platform_relation = Alternative to: GPL16311 (Alternative CDF [HGU133Plus2_Hs_ENTREZG Brainarray version 14.0.0])

!Platform_relation = Alternative to: GPL16356 (Alternative CDF [Brainarray HGU133Plus2_Hs_ENTREZG 15.0.0])

!Platform_relation = Alternative to: GPL16372 (Alternative CDF [Brainarray HGU133Plus2_Hs_UG v.13])

!Platform_relation = Alternative to: GPL17392 (Alternative CDF [HGU133Plus2_Hs_ENSG, Brainarray 17.1])

!Platform_relation = Alternative to: GPL17394 (Alternative CDF [HGU133Plus2_Hs_ENSG, Brainarray 13.0])

!Platform_relation = Alternative to: GPL17810 (Alternative CDF [HGU133Plus2_Hs_ENTREZG, Brainarray 16])

!Platform_relation = Alternative to: GPL17811 (Alternative CDF [HGU133Plus2_Hs_ENTREZG, Brainarray 17])

!Platform_relation = Alternative to: GPL17996 (Alternative CDF:HGU133Plus2_Hs_ENTREZG.cdf version 15.1.0)

!Platform_relation = Alternative to: GPL18121 (custom CDF)

!Platform_relation = Alternative to: GPL18756 (Alternative CDF [CDF: HGU133Plus2_Hs_ENTREZG_14.1.0])

!Platform_relation = Alternative to: GPL18850 (Alternative CDF)

!Platform_relation = Alternative to: GPL18478 (Alternative CDF [Hs_ENTREZG_V13])

!Platform_relation = Alternative to: GPL19109 (Alternative CDF [Brainarray HGU133Plus2_Hs_ENTREZG_v18])

!Platform_relation = Alternative to: GPL19883 (Alternative CDF [Broad GenePattern])

!Platform_relation = Alternative to: GPL19918 (Gene symbol version, 10K)

!Platform_relation = Alternative to: GPL20182 (Gene Symbol Version)

!Platform_relation = Alternative to: GPL22321 (Alternative CDF [HGU133Plus2_Hs_ENTREZG, Brainarray 20])

!Platform_relation = Alternative to: GPL22945 (alternative)

!Platform_relation = Alternative to: GPL23270 ((Alternative CDF [HGU133Plus2_Hs_ENTREZG, Brainarray 21])

!Platform_relation = Alternative to: GPL23432 (alternative CDF [HGU133Plus2_Hs_ENSG, Brainarray version 18.0.0])

!Platform_relation = Alternative to: GPL25740 (alternative)

!Platform_relation = Alternative to: GPL28718 (Alternative CDF [HGU133Plus2_Hs_ENTREZG, Brainarray 23])

!Platform_relation = Alternative to: GPL29499 (Alternative CDF)

!Platform_sample_id = GSM18422

!Platform_sample_id = GSM18423

!Platform_sample_id = GSM18424

!Platform_sample_id = GSM18425

!Platform_sample_id = GSM18426

!Platform_sample_id = GSM18427

!Platform_sample_id = GSM18428

!Platform_sample_id = GSM18429

!Platform_sample_id = GSM18430

!Platform_sample_id = GSM18431

!Platform_sample_id = GSM18432

!Platform_sample_id = GSM18433

!Platform_sample_id = GSM18434

!Platform_sample_id = GSM18435

!Platform_sample_id = GSM18436

!Platform_sample_id = GSM18442

!Platform_sample_id = GSM18443

!Platform_sample_id = GSM18444

!Platform_sample_id = GSM18445

!Platform_sample_id = GSM18446

!Platform_sample_id = GSM18447

!Platform_sample_id = GSM18448

!Platform_sample_id = GSM18449

!Platform_sample_id = GSM18450

!Platform_sample_id = GSM18451

!Platform_sample_id = GSM18452

!Platform_sample_id = GSM18477

!Platform_sample_id = GSM18478

!Platform_sample_id = GSM18479

!Platform_sample_id = GSM18480

!Platform_sample_id = GSM18481

!Platform_sample_id = GSM18482

!Platform_sample_id = GSM18483

!Platform_sample_id = GSM18484

!Platform_sample_id = GSM18485

!Platform_sample_id = GSM18486

!Platform_sample_id = GSM18487

!Platform_sample_id = GSM25801

!Platform_sample_id = GSM25802

!Platform_sample_id = GSM25803

!Platform_sample_id = GSM25804

!Platform_sample_id = GSM25805

!Platform_sample_id = GSM25806

!Platform_sample_id = GSM25807

!Platform_sample_id = GSM25808

!Platform_sample_id = GSM25809

!Platform_sample_id = GSM25810

!Platform_sample_id = GSM25811

!Platform_sample_id = GSM25812

!Platform_sample_id = GSM25813

!Platform_sample_id = GSM25814

!Platform_sample_id = GSM25815

!Platform_sample_id = GSM25816

!Platform_sample_id = GSM25817

!Platform_sample_id = GSM25818

!Platform_sample_id = GSM25819

!Platform_sample_id = GSM25820

!Platform_sample_id = GSM25821

!Platform_sample_id = GSM25822

!Platform_sample_id = GSM25823

!Platform_sample_id = GSM25825

!Platform_sample_id = GSM25826

!Platform_sample_id = GSM25827

!Platform_sample_id = GSM25828

!Platform_sample_id = GSM25829

!Platform_sample_id = GSM25830

!Platform_sample_id = GSM25831

!Platform_sample_id = GSM25832

!Platform_sample_id = GSM25833

!Platform_sample_id = GSM25834

!Platform_sample_id = GSM25835

!Platform_sample_id = GSM25836

!Platform_sample_id = GSM25837

!Platform_sample_id = GSM25838

!Platform_sample_id = GSM25839

!Platform_sample_id = GSM25840

!Platform_sample_id = GSM25841

!Platform_sample_id = GSM25842

!Platform_sample_id = GSM25843

!Platform_sample_id = GSM25844

!Platform_sample_id = GSM25845

!Platform_sample_id = GSM25846

!Platform_sample_id = GSM25847

!Platform_sample_id = GSM25848

!Platform_sample_id = GSM25849

!Platform_sample_id = GSM25850

!Platform_sample_id = GSM25851

!Platform_sample_id = GSM25852

!Platform_sample_id = GSM25853

!Platform_sample_id = GSM25854

!Platform_sample_id = GSM27778

!Platform_sample_id = GSM27779

!Platform_sample_id = GSM27780

!Platform_sample_id = GSM27781

!Platform_sample_id = GSM27782

!Platform_sample_id = GSM27783

!Platform_sample_id = GSM27784

!Platform_sample_id = GSM27785

!Platform_sample_id = GSM27786

!Platform_sample_id = GSM27787

!Platform_sample_id = GSM27788

!Platform_sample_id = GSM27789

!Platform_sample_id = GSM27790

!Platform_sample_id = GSM27791

!Platform_sample_id = GSM27792

!Platform_sample_id = GSM27793

!Platform_sample_id = GSM27794

!Platform_sample_id = GSM27795

!Platform_sample_id = GSM27796

!Platform_sample_id = GSM27797

!Platform_sample_id = GSM27798

!Platform_sample_id = GSM27799

!Platform_sample_id = GSM27800

!Platform_sample_id = GSM27801

!Platform_sample_id = GSM27802

!Platform_sample_id = GSM27803

!Platform_sample_id = GSM27804

!Platform_sample_id = GSM27820

!Platform_sample_id = GSM27821

!Platform_sample_id = GSM27822

!Platform_sample_id = GSM27823

!Platform_sample_id = GSM27824

!Platform_sample_id = GSM27825

!Platform_sample_id = GSM27826

!Platform_sample_id = GSM27827

!Platform_sample_id = GSM27828

!Platform_sample_id = GSM27829

!Platform_sample_id = GSM27830

!Platform_sample_id = GSM27831

!Platform_sample_id = GSM27832

!Platform_sample_id = GSM38051

!Platform_sample_id = GSM38052

!Platform_sample_id = GSM38053

!Platform_sample_id = GSM38054

!Platform_sample_id = GSM38055

!Platform_sample_id = GSM38056

!Platform_sample_id = GSM38057

!Platform_sample_id = GSM38058

!Platform_sample_id = GSM38059

!Platform_sample_id = GSM38060

!Platform_sample_id = GSM38061

!Platform_sample_id = GSM38062

!Platform_sample_id = GSM38063

!Platform_sample_id = GSM38064

!Platform_sample_id = GSM38065

!Platform_sample_id = GSM38066

!Platform_sample_id = GSM38067

!Platform_sample_id = GSM38068

!Platform_sample_id = GSM38069

!Platform_sample_id = GSM38070

!Platform_sample_id = GSM38071

!Platform_sample_id = GSM38072

!Platform_sample_id = GSM38073

!Platform_sample_id = GSM38074

!Platform_sample_id = GSM38075

!Platform_sample_id = GSM38076

!Platform_sample_id = GSM38077

!Platform_sample_id = GSM38078

!Platform_sample_id = GSM38079

!Platform_sample_id = GSM38080

!Platform_sample_id = GSM38081

!Platform_sample_id = GSM38082

!Platform_sample_id = GSM38083

!Platform_sample_id = GSM38084

!Platform_sample_id = GSM38085

!Platform_sample_id = GSM38086

!Platform_sample_id = GSM38087

!Platform_sample_id = GSM38088

!Platform_sample_id = GSM38089

!Platform_sample_id = GSM38090

!Platform_sample_id = GSM38091

!Platform_sample_id = GSM38092

!Platform_sample_id = GSM38093

!Platform_sample_id = GSM38094

!Platform_sample_id = GSM38095

!Platform_sample_id = GSM38096

!Platform_sample_id = GSM38097

!Platform_sample_id = GSM38098

!Platform_sample_id = GSM38099

!Platform_sample_id = GSM38100

!Platform_sample_id = GSM38101

!Platform_sample_id = GSM38102

!Platform_sample_id = GSM38103

!Platform_sample_id = GSM38104

!Platform_sample_id = GSM38105

!Platform_sample_id = GSM38106

!Platform_sample_id = GSM38107

!Platform_sample_id = GSM38108

!Platform_sample_id = GSM38109

!Platform_sample_id = GSM38110

!Platform_sample_id = GSM38345

!Platform_sample_id = GSM38346

!Platform_sample_id = GSM38347

!Platform_sample_id = GSM38348

!Platform_sample_id = GSM38349

!Platform_sample_id = GSM38350

!Platform_sample_id = GSM38351

!Platform_sample_id = GSM38352

!Platform_sample_id = GSM38353

!Platform_sample_id = GSM38354

!Platform_sample_id = GSM38355

!Platform_sample_id = GSM38356

!Platform_sample_id = GSM38357

!Platform_sample_id = GSM38358

!Platform_sample_id = GSM38359

!Platform_sample_id = GSM38360

!Platform_sample_id = GSM38361

!Platform_sample_id = GSM38362

!Platform_sample_id = GSM38363

!Platform_sample_id = GSM38364

!Platform_sample_id = GSM38365

!Platform_sample_id = GSM38366

!Platform_sample_id = GSM38367

!Platform_sample_id = GSM38368

!Platform_sample_id = GSM38369

!Platform_sample_id = GSM38370

!Platform_sample_id = GSM38371

!Platform_sample_id = GSM38372

!Platform_sample_id = GSM38373

!Platform_sample_id = GSM38374

!Platform_sample_id = GSM38375

!Platform_sample_id = GSM38376

!Platform_sample_id = GSM38377

!Platform_sample_id = GSM38378

!Platform_sample_id = GSM38379

!Platform_sample_id = GSM38380

!Platform_sample_id = GSM38381

!Platform_sample_id = GSM38382

!Platform_sample_id = GSM38383

!Platform_sample_id = GSM38384

!Platform_sample_id = GSM38385

!Platform_sample_id = GSM38386

!Platform_sample_id = GSM38387

!Platform_sample_id = GSM38388

!Platform_sample_id = GSM38389

!Platform_sample_id = GSM42732

!Platform_sample_id = GSM42733

!Platform_sample_id = GSM42734

!Platform_sample_id = GSM42735

!Platform_sample_id = GSM42736

!Platform_sample_id = GSM42737

!Platform_sample_id = GSM42738

!Platform_sample_id = GSM42739

!Platform_sample_id = GSM42740

!Platform_sample_id = GSM42833

!Platform_sample_id = GSM42834

!Platform_sample_id = GSM43070

!Platform_sample_id = GSM43071

!Platform_sample_id = GSM43072

!Platform_sample_id = GSM43073

!Platform_sample_id = GSM43955

!Platform_sample_id = GSM43956

!Platform_sample_id = GSM43957

!Platform_sample_id = GSM43958

!Platform_sample_id = GSM45086

!Platform_sample_id = GSM45087

!Platform_sample_id = GSM45088

!Platform_sample_id = GSM45090

!Platform_sample_id = GSM45094

!Platform_sample_id = GSM45097

!Platform_sample_id = GSM45098

!Platform_sample_id = GSM45099

!Platform_sample_id = GSM45100

!Platform_sample_id = GSM45101

!Platform_sample_id = GSM45104

!Platform_sample_id = GSM45106

!Platform_sample_id = GSM45108

!Platform_sample_id = GSM45109

!Platform_sample_id = GSM45110

!Platform_sample_id = GSM45111

!Platform_sample_id = GSM45112

!Platform_sample_id = GSM45113

!Platform_sample_id = GSM45114

!Platform_sample_id = GSM45115

!Platform_sample_id = GSM45796

!Platform_sample_id = GSM45797

!Platform_sample_id = GSM45798

!Platform_sample_id = GSM45799

!Platform_sample_id = GSM45800

!Platform_sample_id = GSM45801

!Platform_sample_id = GSM46812

!Platform_sample_id = GSM46813

!Platform_sample_id = GSM46814

!Platform_sample_id = GSM46815

!Platform_sample_id = GSM46816

!Platform_sample_id = GSM46817

!Platform_sample_id = GSM46818

!Platform_sample_id = GSM46819

!Platform_sample_id = GSM46820

!Platform_sample_id = GSM46821

!Platform_sample_id = GSM46822

!Platform_sample_id = GSM46823

!Platform_sample_id = GSM46824

!Platform_sample_id = GSM46825

!Platform_sample_id = GSM46826

!Platform_sample_id = GSM46827

!Platform_sample_id = GSM46828

!Platform_sample_id = GSM46829

!Platform_sample_id = GSM46830

!Platform_sample_id = GSM46831

!Platform_sample_id = GSM46832

!Platform_sample_id = GSM46833

!Platform_sample_id = GSM46834

!Platform_sample_id = GSM46835

!Platform_sample_id = GSM46836

!Platform_sample_id = GSM46837

!Platform_sample_id = GSM46838

!Platform_sample_id = GSM46839

!Platform_sample_id = GSM46840

!Platform_sample_id = GSM46841

!Platform_sample_id = GSM46842

!Platform_sample_id = GSM46843

!Platform_sample_id = GSM46844

!Platform_sample_id = GSM46845

!Platform_sample_id = GSM46846

!Platform_sample_id = GSM46847

!Platform_sample_id = GSM46848

!Platform_sample_id = GSM46849

!Platform_sample_id = GSM46850

!Platform_sample_id = GSM46851

!Platform_sample_id = GSM46852

!Platform_sample_id = GSM46853

!Platform_sample_id = GSM46854

!Platform_sample_id = GSM46855

!Platform_sample_id = GSM46856

!Platform_sample_id = GSM46857

!Platform_sample_id = GSM46858

!Platform_sample_id = GSM46859

!Platform_sample_id = GSM46860

!Platform_sample_id = GSM46861

!Platform_sample_id = GSM46862

!Platform_sample_id = GSM46863

!Platform_sample_id = GSM46864

!Platform_sample_id = GSM46865

!Platform_sample_id = GSM46866

!Platform_sample_id = GSM46867

!Platform_sample_id = GSM46868

!Platform_sample_id = GSM46869

!Platform_sample_id = GSM46870

!Platform_sample_id = GSM46871

!Platform_sample_id = GSM46872

!Platform_sample_id = GSM46873

!Platform_sample_id = GSM46874

!Platform_sample_id = GSM46875

!Platform_sample_id = GSM46876

!Platform_sample_id = GSM46877

!Platform_sample_id = GSM46878

!Platform_sample_id = GSM46879

!Platform_sample_id = GSM46880

!Platform_sample_id = GSM46881

!Platform_sample_id = GSM46882

!Platform_sample_id = GSM46883

!Platform_sample_id = GSM46884

!Platform_sample_id = GSM46885

!Platform_sample_id = GSM46886

!Platform_sample_id = GSM46887

!Platform_sample_id = GSM46888

!Platform_sample_id = GSM46889

!Platform_sample_id = GSM46890

!Platform_sample_id = GSM46891

!Platform_sample_id = GSM46892

!Platform_sample_id = GSM46893

!Platform_sample_id = GSM46894

!Platform_sample_id = GSM46895

!Platform_sample_id = GSM46896

!Platform_sample_id = GSM46897

!Platform_sample_id = GSM46898

!Platform_sample_id = GSM46899

!Platform_sample_id = GSM46900

!Platform_sample_id = GSM46901

!Platform_sample_id = GSM46902

!Platform_sample_id = GSM46903

!Platform_sample_id = GSM46904

!Platform_sample_id = GSM46905

!Platform_sample_id = GSM46906

!Platform_sample_id = GSM46907

!Platform_sample_id = GSM46908

!Platform_sample_id = GSM46909

!Platform_sample_id = GSM46910

!Platform_sample_id = GSM46911

!Platform_sample_id = GSM46912

!Platform_sample_id = GSM46913

!Platform_sample_id = GSM46914

!Platform_sample_id = GSM46915

!Platform_sample_id = GSM46916

!Platform_sample_id = GSM46917

!Platform_sample_id = GSM46918

!Platform_sample_id = GSM46919

!Platform_sample_id = GSM46920

!Platform_sample_id = GSM46921

!Platform_sample_id = GSM46922

!Platform_sample_id = GSM46923

!Platform_sample_id = GSM46924

!Platform_sample_id = GSM46925

!Platform_sample_id = GSM46926

!Platform_sample_id = GSM46927

!Platform_sample_id = GSM46928

!Platform_sample_id = GSM46929

!Platform_sample_id = GSM46930

!Platform_sample_id = GSM46931

!Platform_sample_id = GSM46932

!Platform_sample_id = GSM46933

!Platform_sample_id = GSM46934

!Platform_sample_id = GSM46935

!Platform_sample_id = GSM46936

!Platform_sample_id = GSM46937

!Platform_sample_id = GSM46938

!Platform_sample_id = GSM46939

!Platform_sample_id = GSM46940

!Platform_sample_id = GSM46941

!Platform_sample_id = GSM46942

!Platform_sample_id = GSM46943

!Platform_sample_id = GSM46944

!Platform_sample_id = GSM46945

!Platform_sample_id = GSM46946

!Platform_sample_id = GSM46947

!Platform_sample_id = GSM46948

!Platform_sample_id = GSM46949

!Platform_sample_id = GSM46950

!Platform_sample_id = GSM46951

!Platform_sample_id = GSM46952

!Platform_sample_id = GSM46953

!Platform_sample_id = GSM46954

!Platform_sample_id = GSM46955

!Platform_sample_id = GSM46956

!Platform_sample_id = GSM46957

!Platform_sample_id = GSM46958

!Platform_sample_id = GSM46959

!Platform_sample_id = GSM46960

!Platform_sample_id = GSM46961

!Platform_sample_id = GSM46962

!Platform_sample_id = GSM46963

!Platform_sample_id = GSM46964

!Platform_sample_id = GSM46965

!Platform_sample_id = GSM46966

!Platform_sample_id = GSM46967

!Platform_sample_id = GSM46968

!Platform_sample_id = GSM46969

!Platform_sample_id = GSM46970

!Platform_sample_id = GSM46971

!Platform_sample_id = GSM46972

!Platform_sample_id = GSM46973

!Platform_sample_id = GSM46974

!Platform_sample_id = GSM46975

!Platform_sample_id = GSM46976

!Platform_sample_id = GSM48671

!Platform_sample_id = GSM48672

!Platform_sample_id = GSM49939

!Platform_sample_id = GSM49940

!Platform_sample_id = GSM49941

!Platform_sample_id = GSM49942

!Platform_sample_id = GSM49943

!Platform_sample_id = GSM49944

!Platform_sample_id = GSM50690

!Platform_sample_id = GSM50691

!Platform_sample_id = GSM50692

!Platform_sample_id = GSM50693

!Platform_sample_id = GSM50694

!Platform_sample_id = GSM50695

!Platform_sample_id = GSM50696

!Platform_sample_id = GSM50697

!Platform_sample_id = GSM50698

!Platform_sample_id = GSM50699

!Platform_sample_id = GSM50700

!Platform_sample_id = GSM50701

!Platform_sample_id = GSM50702

!Platform_sample_id = GSM50703

!Platform_sample_id = GSM50704

!Platform_sample_id = GSM50705

!Platform_sample_id = GSM50706

!Platform_sample_id = GSM50986

!Platform_sample_id = GSM50987

!Platform_sample_id = GSM50988

!Platform_sample_id = GSM50989

!Platform_sample_id = GSM50990

!Platform_sample_id = GSM50991

!Platform_sample_id = GSM50992

!Platform_sample_id = GSM50993

!Platform_sample_id = GSM50994

!Platform_sample_id = GSM50995

!Platform_sample_id = GSM50996

!Platform_sample_id = GSM50997

!Platform_sample_id = GSM50998

!Platform_sample_id = GSM50999

!Platform_sample_id = GSM51000

!Platform_sample_id = GSM51001

!Platform_sample_id = GSM51002

!Platform_sample_id = GSM51003

!Platform_sample_id = GSM51004

!Platform_sample_id = GSM51005

!Platform_sample_id = GSM51006

!Platform_sample_id = GSM51007

!Platform_sample_id = GSM51008

!Platform_sample_id = GSM51009

!Platform_sample_id = GSM51010

!Platform_sample_id = GSM51011

!Platform_sample_id = GSM51012

!Platform_sample_id = GSM51013

!Platform_sample_id = GSM51014

!Platform_sample_id = GSM51015

!Platform_sample_id = GSM51016

!Platform_sample_id = GSM51017

!Platform_sample_id = GSM51018

!Platform_sample_id = GSM51019

!Platform_sample_id = GSM51020

!Platform_sample_id = GSM51021

!Platform_sample_id = GSM51022

!Platform_sample_id = GSM51023

!Platform_sample_id = GSM51024

!Platform_sample_id = GSM51025

!Platform_sample_id = GSM51026

!Platform_sample_id = GSM51027

!Platform_sample_id = GSM51028

!Platform_sample_id = GSM51029

!Platform_sample_id = GSM51030

!Platform_sample_id = GSM51031

!Platform_sample_id = GSM51032

!Platform_sample_id = GSM51033

!Platform_sample_id = GSM51034

!Platform_sample_id = GSM51035

!Platform_sample_id = GSM51036

!Platform_sample_id = GSM51037

!Platform_sample_id = GSM51038

!Platform_sample_id = GSM51039

!Platform_sample_id = GSM51040

!Platform_sample_id = GSM51041

!Platform_sample_id = GSM51042

!Platform_sample_id = GSM51043

!Platform_sample_id = GSM51044

!Platform_sample_id = GSM51045

!Platform_sample_id = GSM51046

!Platform_sample_id = GSM51047

!Platform_sample_id = GSM51048

!Platform_sample_id = GSM51049

!Platform_sample_id = GSM51050

!Platform_sample_id = GSM51051

!Platform_sample_id = GSM51052

!Platform_sample_id = GSM51053

!Platform_sample_id = GSM51054

!Platform_sample_id = GSM51055

!Platform_sample_id = GSM51056

!Platform_sample_id = GSM51057

!Platform_sample_id = GSM51058

!Platform_sample_id = GSM51059

!Platform_sample_id = GSM51060

!Platform_sample_id = GSM51061

!Platform_sample_id = GSM51062

!Platform_sample_id = GSM51063

!Platform_sample_id = GSM51064

!Platform_sample_id = GSM51065

!Platform_sample_id = GSM51066

!Platform_sample_id = GSM51067

!Platform_sample_id = GSM51068

!Platform_sample_id = GSM51069

!Platform_sample_id = GSM51070

!Platform_sample_id = GSM51071

!Platform_sample_id = GSM51072

!Platform_sample_id = GSM51073

!Platform_sample_id = GSM51074

!Platform_sample_id = GSM51075

!Platform_sample_id = GSM51076

!Platform_sample_id = GSM51077

!Platform_sample_id = GSM51078

!Platform_sample_id = GSM51079

!Platform_sample_id = GSM51080

!Platform_sample_id = GSM51081

!Platform_sample_id = GSM51082

!Platform_sample_id = GSM51083

!Platform_sample_id = GSM51084

!Platform_sample_id = GSM51085

!Platform_sample_id = GSM51086

!Platform_sample_id = GSM51087

!Platform_sample_id = GSM51088

!Platform_sample_id = GSM51089

!Platform_sample_id = GSM51090

!Platform_sample_id = GSM51091

!Platform_sample_id = GSM51092

!Platform_sample_id = GSM51093

!Platform_sample_id = GSM51094

!Platform_sample_id = GSM51095

!Platform_sample_id = GSM51096

!Platform_sample_id = GSM51097

!Platform_sample_id = GSM51098

!Platform_sample_id = GSM51099

!Platform_sample_id = GSM51100

!Platform_sample_id = GSM51101

!Platform_sample_id = GSM51102

!Platform_sample_id = GSM51103

!Platform_sample_id = GSM51104

!Platform_sample_id = GSM51105

!Platform_sample_id = GSM51106

!Platform_sample_id = GSM51107

!Platform_sample_id = GSM51108

!Platform_sample_id = GSM51109

!Platform_sample_id = GSM51110

!Platform_sample_id = GSM51111

!Platform_sample_id = GSM51112

!Platform_sample_id = GSM51113

!Platform_sample_id = GSM51114

!Platform_sample_id = GSM51115

!Platform_sample_id = GSM51116

!Platform_sample_id = GSM51117

!Platform_sample_id = GSM51118

!Platform_sample_id = GSM51119

!Platform_sample_id = GSM51120

!Platform_sample_id = GSM51121

!Platform_sample_id = GSM51122

!Platform_sample_id = GSM51123

!Platform_sample_id = GSM51124

!Platform_sample_id = GSM51125

!Platform_sample_id = GSM51126

!Platform_sample_id = GSM51127

!Platform_sample_id = GSM51128

!Platform_sample_id = GSM51129

!Platform_sample_id = GSM51130

!Platform_sample_id = GSM51131

!Platform_sample_id = GSM51132

!Platform_sample_id = GSM51133

!Platform_sample_id = GSM51134

!Platform_sample_id = GSM51135

!Platform_sample_id = GSM51136

!Platform_sample_id = GSM51137

!Platform_sample_id = GSM51138

!Platform_sample_id = GSM51139

!Platform_sample_id = GSM51140

!Platform_sample_id = GSM51141

!Platform_sample_id = GSM51142

!Platform_sample_id = GSM51143

!Platform_sample_id = GSM51144

!Platform_sample_id = GSM51145

!Platform_sample_id = GSM51146

!Platform_sample_id = GSM51147

!Platform_sample_id = GSM51148

!Platform_sample_id = GSM51149

!Platform_sample_id = GSM51150

!Platform_sample_id = GSM51151

!Platform_sample_id = GSM51152

!Platform_sample_id = GSM51153

!Platform_sample_id = GSM51154

!Platform_sample_id = GSM51155

!Platform_sample_id = GSM51156

!Platform_sample_id = GSM51157

!Platform_sample_id = GSM51158

!Platform_sample_id = GSM51159

!Platform_sample_id = GSM51160

!Platform_sample_id = GSM51161

!Platform_sample_id = GSM51162

!Platform_sample_id = GSM51163

!Platform_sample_id = GSM51164

!Platform_sample_id = GSM51165

!Platform_sample_id = GSM51166

!Platform_sample_id = GSM51167

!Platform_sample_id = GSM51168

!Platform_sample_id = GSM51169

!Platform_sample_id = GSM51170

!Platform_sample_id = GSM51171

!Platform_sample_id = GSM51172

!Platform_sample_id = GSM51173

!Platform_sample_id = GSM51174

!Platform_sample_id = GSM51175

!Platform_sample_id = GSM51176

!Platform_sample_id = GSM51177

!Platform_sample_id = GSM51178

!Platform_sample_id = GSM51179

!Platform_sample_id = GSM51180

!Platform_sample_id = GSM51181

!Platform_sample_id = GSM51182

!Platform_sample_id = GSM51183

!Platform_sample_id = GSM51184

!Platform_sample_id = GSM51185

!Platform_sample_id = GSM51186

!Platform_sample_id = GSM51187

!Platform_sample_id = GSM51188

!Platform_sample_id = GSM51189

!Platform_sample_id = GSM51190

!Platform_sample_id = GSM51191

!Platform_sample_id = GSM51192

!Platform_sample_id = GSM51193

!Platform_sample_id = GSM51194

!Platform_sample_id = GSM51195

!Platform_sample_id = GSM51196

!Platform_sample_id = GSM51197

!Platform_sample_id = GSM51198

!Platform_sample_id = GSM51199

!Platform_sample_id = GSM51200

!Platform_sample_id = GSM51201

!Platform_sample_id = GSM51202

!Platform_sample_id = GSM51203

!Platform_sample_id = GSM51204

!Platform_sample_id = GSM51205

!Platform_sample_id = GSM51206

!Platform_sample_id = GSM51207

!Platform_sample_id = GSM51208

!Platform_sample_id = GSM51209

!Platform_sample_id = GSM51210

!Platform_sample_id = GSM51211

!Platform_sample_id = GSM51212

!Platform_sample_id = GSM51213

!Platform_sample_id = GSM51214

!Platform_sample_id = GSM51215

!Platform_sample_id = GSM51216

!Platform_sample_id = GSM51217

!Platform_sample_id = GSM51218

!Platform_sample_id = GSM51219

!Platform_sample_id = GSM51220

!Platform_sample_id = GSM51221

!Platform_sample_id = GSM51222

!Platform_sample_id = GSM51223

!Platform_sample_id = GSM51224

!Platform_sample_id = GSM51225

!Platform_sample_id = GSM51226

!Platform_sample_id = GSM51227

!Platform_sample_id = GSM51228

!Platform_sample_id = GSM51229

!Platform_sample_id = GSM51230

!Platform_sample_id = GSM51231

!Platform_sample_id = GSM51232

!Platform_sample_id = GSM51233

!Platform_sample_id = GSM51234

!Platform_sample_id = GSM51235

!Platform_sample_id = GSM51236

!Platform_sample_id = GSM51237

!Platform_sample_id = GSM51238

!Platform_sample_id = GSM51239

!Platform_sample_id = GSM51240

!Platform_sample_id = GSM51241

!Platform_sample_id = GSM51242

!Platform_sample_id = GSM51243

!Platform_sample_id = GSM51244

!Platform_sample_id = GSM51245

!Platform_sample_id = GSM51246

!Platform_sample_id = GSM51247

!Platform_sample_id = GSM51248

!Platform_sample_id = GSM51249

!Platform_sample_id = GSM51250

!Platform_sample_id = GSM51251

!Platform_sample_id = GSM51252

!Platform_sample_id = GSM51253

!Platform_sample_id = GSM51254

!Platform_sample_id = GSM51255

!Platform_sample_id = GSM51256

!Platform_sample_id = GSM51257

!Platform_sample_id = GSM51258

!Platform_sample_id = GSM51259

!Platform_sample_id = GSM51260

!Platform_sample_id = GSM51261

!Platform_sample_id = GSM51262

!Platform_sample_id = GSM51263

!Platform_sample_id = GSM51264

!Platform_sample_id = GSM51265

!Platform_sample_id = GSM51266

!Platform_sample_id = GSM51267

!Platform_sample_id = GSM51268

!Platform_sample_id = GSM51269

!Platform_sample_id = GSM51270

!Platform_sample_id = GSM51271

!Platform_sample_id = GSM51272

!Platform_sample_id = GSM51273

!Platform_sample_id = GSM51274

!Platform_sample_id = GSM51275

!Platform_sample_id = GSM51276

!Platform_sample_id = GSM51277

!Platform_sample_id = GSM51278

!Platform_sample_id = GSM51279

!Platform_sample_id = GSM51280

!Platform_sample_id = GSM51281

!Platform_sample_id = GSM51282

!Platform_sample_id = GSM51283

!Platform_sample_id = GSM51284

!Platform_sample_id = GSM51285

!Platform_sample_id = GSM51286

!Platform_sample_id = GSM51287

!Platform_sample_id = GSM51288

!Platform_sample_id = GSM51289

!Platform_sample_id = GSM51290

!Platform_sample_id = GSM51291

!Platform_sample_id = GSM51292

!Platform_sample_id = GSM51293

!Platform_sample_id = GSM51294

!Platform_sample_id = GSM51295

!Platform_sample_id = GSM51296

!Platform_sample_id = GSM51297

!Platform_sample_id = GSM51298

!Platform_sample_id = GSM51299

!Platform_sample_id = GSM51300

!Platform_sample_id = GSM51301

!Platform_sample_id = GSM51302

!Platform_sample_id = GSM51303

!Platform_sample_id = GSM51304

!Platform_sample_id = GSM51305

!Platform_sample_id = GSM51306

!Platform_sample_id = GSM51307

!Platform_sample_id = GSM51308

!Platform_sample_id = GSM51309

!Platform_sample_id = GSM51310

!Platform_sample_id = GSM51311

!Platform_sample_id = GSM51312

!Platform_sample_id = GSM51313

!Platform_sample_id = GSM51314

!Platform_sample_id = GSM51315

!Platform_sample_id = GSM51316

!Platform_sample_id = GSM51317

!Platform_sample_id = GSM51318

!Platform_sample_id = GSM51319

!Platform_sample_id = GSM51320

!Platform_sample_id = GSM51321

!Platform_sample_id = GSM51322

!Platform_sample_id = GSM51323

!Platform_sample_id = GSM51324

!Platform_sample_id = GSM51325

!Platform_sample_id = GSM51326

!Platform_sample_id = GSM51327

!Platform_sample_id = GSM51328

!Platform_sample_id = GSM51329

!Platform_sample_id = GSM51330

!Platform_sample_id = GSM51331

!Platform_sample_id = GSM51332

!Platform_sample_id = GSM51333

!Platform_sample_id = GSM51334

!Platform_sample_id = GSM51335

!Platform_sample_id = GSM51336

!Platform_sample_id = GSM51626

!Platform_sample_id = GSM51627

!Platform_sample_id = GSM51674

!Platform_sample_id = GSM51675

!Platform_sample_id = GSM51676

!Platform_sample_id = GSM51677

!Platform_sample_id = GSM51678

!Platform_sample_id = GSM51679

!Platform_sample_id = GSM51680

!Platform_sample_id = GSM51681

!Platform_sample_id = GSM51682

!Platform_sample_id = GSM51683

!Platform_sample_id = GSM51684

!Platform_sample_id = GSM51685

!Platform_sample_id = GSM51686

!Platform_sample_id = GSM51687

!Platform_sample_id = GSM51688

!Platform_sample_id = GSM51689

!Platform_sample_id = GSM51690

!Platform_sample_id = GSM51691

!Platform_sample_id = GSM51692

!Platform_sample_id = GSM51693

!Platform_sample_id = GSM51694

!Platform_sample_id = GSM51695

!Platform_sample_id = GSM51696

!Platform_sample_id = GSM51697

!Platform_sample_id = GSM51698

!Platform_sample_id = GSM51699

!Platform_sample_id = GSM51700

!Platform_sample_id = GSM51701

!Platform_sample_id = GSM51702

!Platform_sample_id = GSM51703

!Platform_sample_id = GSM51704

!Platform_sample_id = GSM51705

!Platform_sample_id = GSM51706

!Platform_sample_id = GSM51707

!Platform_sample_id = GSM51708

!Platform_sample_id = GSM51709

!Platform_sample_id = GSM51710

!Platform_sample_id = GSM51711

!Platform_sample_id = GSM51712

!Platform_sample_id = GSM52340

!Platform_sample_id = GSM52341

!Platform_sample_id = GSM52342

!Platform_sample_id = GSM52343

!Platform_sample_id = GSM52344

!Platform_sample_id = GSM52345

!Platform_sample_id = GSM52346

!Platform_sample_id = GSM52347

!Platform_sample_id = GSM52348

!Platform_sample_id = GSM52349

!Platform_sample_id = GSM52350

!Platform_sample_id = GSM52351

!Platform_sample_id = GSM52352

!Platform_sample_id = GSM52353

!Platform_sample_id = GSM52354

!Platform_sample_id = GSM52355

!Platform_sample_id = GSM52356

!Platform_sample_id = GSM52357

!Platform_sample_id = GSM52358

!Platform_sample_id = GSM52359

!Platform_sample_id = GSM52360

!Platform_sample_id = GSM53026

!Platform_sample_id = GSM53027

!Platform_sample_id = GSM53028

!Platform_sample_id = GSM53029

!Platform_sample_id = GSM53030

!Platform_sample_id = GSM53031

!Platform_sample_id = GSM53032

!Platform_sample_id = GSM53033

!Platform_sample_id = GSM53034

!Platform_sample_id = GSM53035

!Platform_sample_id = GSM53036

!Platform_sample_id = GSM53037

!Platform_sample_id = GSM53038

!Platform_sample_id = GSM53039

!Platform_sample_id = GSM53040

!Platform_sample_id = GSM53041

!Platform_sample_id = GSM53042

!Platform_sample_id = GSM53043

!Platform_sample_id = GSM53044

!Platform_sample_id = GSM53045

!Platform_sample_id = GSM53046

!Platform_sample_id = GSM53047

!Platform_sample_id = GSM53048

!Platform_sample_id = GSM53049

!Platform_sample_id = GSM53050

!Platform_sample_id = GSM53051

!Platform_sample_id = GSM53052

!Platform_sample_id = GSM53053

!Platform_sample_id = GSM53054

!Platform_sample_id = GSM53055

!Platform_sample_id = GSM53056

!Platform_sample_id = GSM53057

!Platform_sample_id = GSM53058

!Platform_sample_id = GSM53059

!Platform_sample_id = GSM53060

!Platform_sample_id = GSM53061

!Platform_sample_id = GSM53062

!Platform_sample_id = GSM53063

!Platform_sample_id = GSM53064

!Platform_sample_id = GSM53065

!Platform_sample_id = GSM53066

!Platform_sample_id = GSM53067

!Platform_sample_id = GSM53068

!Platform_sample_id = GSM53069

!Platform_sample_id = GSM53070

!Platform_sample_id = GSM53071

!Platform_sample_id = GSM53072

!Platform_sample_id = GSM53073

!Platform_sample_id = GSM53074

!Platform_sample_id = GSM53075

!Platform_sample_id = GSM53076

!Platform_sample_id = GSM53077

!Platform_sample_id = GSM53078

!Platform_sample_id = GSM53079

!Platform_sample_id = GSM53080

!Platform_sample_id = GSM53081

!Platform_sample_id = GSM53082

!Platform_sample_id = GSM53083

!Platform_sample_id = GSM53084

!Platform_sample_id = GSM53085

!Platform_sample_id = GSM53086

!Platform_sample_id = GSM53087

!Platform_sample_id = GSM53088

!Platform_sample_id = GSM53089

!Platform_sample_id = GSM53090

!Platform_sample_id = GSM53091

!Platform_sample_id = GSM53092

!Platform_sample_id = GSM53093

!Platform_sample_id = GSM53094

!Platform_sample_id = GSM53095

!Platform_sample_id = GSM53096

!Platform_sample_id = GSM53097

!Platform_sample_id = GSM53098

!Platform_sample_id = GSM53099

!Platform_sample_id = GSM53100

!Platform_sample_id = GSM53101

!Platform_sample_id = GSM53102

!Platform_sample_id = GSM53103

!Platform_sample_id = GSM53104

!Platform_sample_id = GSM53105

!Platform_sample_id = GSM53106

!Platform_sample_id = GSM53107

!Platform_sample_id = GSM53108

!Platform_sample_id = GSM53109

!Platform_sample_id = GSM53110

!Platform_sample_id = GSM53111

!Platform_sample_id = GSM53112

!Platform_sample_id = GSM53113

!Platform_sample_id = GSM53114

!Platform_sample_id = GSM53115

!Platform_sample_id = GSM53116

!Platform_sample_id = GSM53117

!Platform_sample_id = GSM53118

!Platform_sample_id = GSM53119

!Platform_sample_id = GSM53120

!Platform_sample_id = GSM53121

!Platform_sample_id = GSM53122

!Platform_sample_id = GSM53123

!Platform_sample_id = GSM53124

!Platform_sample_id = GSM53125

!Platform_sample_id = GSM53126

!Platform_sample_id = GSM53127

!Platform_sample_id = GSM53128

!Platform_sample_id = GSM53129

!Platform_sample_id = GSM53130

!Platform_sample_id = GSM53131

!Platform_sample_id = GSM53132

!Platform_sample_id = GSM53133

!Platform_sample_id = GSM53134

!Platform_sample_id = GSM53135

!Platform_sample_id = GSM53136

!Platform_sample_id = GSM53137

!Platform_sample_id = GSM53138

!Platform_sample_id = GSM53139

!Platform_sample_id = GSM53140

!Platform_sample_id = GSM53141

!Platform_sample_id = GSM53142

!Platform_sample_id = GSM53143

!Platform_sample_id = GSM53144

!Platform_sample_id = GSM53145

!Platform_sample_id = GSM53146

!Platform_sample_id = GSM53147

!Platform_sample_id = GSM53148

!Platform_sample_id = GSM53149

!Platform_sample_id = GSM53150

!Platform_sample_id = GSM53151

!Platform_sample_id = GSM53152

!Platform_sample_id = GSM53153

!Platform_sample_id = GSM53154

!Platform_sample_id = GSM53155

!Platform_sample_id = GSM53156

!Platform_sample_id = GSM53157

!Platform_sample_id = GSM53158

!Platform_sample_id = GSM53159

!Platform_sample_id = GSM53160

!Platform_sample_id = GSM53161

!Platform_sample_id = GSM53162

!Platform_sample_id = GSM53163

!Platform_sample_id = GSM53164

!Platform_sample_id = GSM53165

!Platform_sample_id = GSM53166

!Platform_sample_id = GSM53167

!Platform_sample_id = GSM53168

!Platform_sample_id = GSM53169

!Platform_sample_id = GSM53170

!Platform_sample_id = GSM53171

!Platform_sample_id = GSM53172

!Platform_sample_id = GSM53173

!Platform_sample_id = GSM53174

!Platform_sample_id = GSM53175

!Platform_sample_id = GSM53176

!Platform_sample_id = GSM53177

!Platform_sample_id = GSM53178

!Platform_sample_id = GSM53179

!Platform_sample_id = GSM53180

!Platform_sample_id = GSM53181

!Platform_sample_id = GSM53182

!Platform_sample_id = GSM53183

!Platform_sample_id = GSM53184

!Platform_sample_id = GSM53185

!Platform_sample_id = GSM53186

!Platform_sample_id = GSM53187

!Platform_sample_id = GSM53188

!Platform_sample_id = GSM53189

!Platform_sample_id = GSM53382

!Platform_sample_id = GSM53383

!Platform_sample_id = GSM53384

!Platform_sample_id = GSM53385

!Platform_sample_id = GSM53386

!Platform_sample_id = GSM53387

!Platform_sample_id = GSM60241

!Platform_sample_id = GSM60242

!Platform_sample_id = GSM60243

!Platform_sample_id = GSM60244

!Platform_sample_id = GSM60245

!Platform_sample_id = GSM60246

!Platform_sample_id = GSM60247

!Platform_sample_id = GSM60248

!Platform_sample_id = GSM60249

!Platform_sample_id = GSM60250

!Platform_sample_id = GSM60251

!Platform_sample_id = GSM60252

!Platform_sample_id = GSM60253

!Platform_sample_id = GSM60254

!Platform_sample_id = GSM60255

!Platform_sample_id = GSM60256

!Platform_sample_id = GSM60257

!Platform_sample_id = GSM60258

!Platform_sample_id = GSM60259

!Platform_sample_id = GSM60260

!Platform_sample_id = GSM60261

!Platform_sample_id = GSM60262

!Platform_sample_id = GSM60263

!Platform_sample_id = GSM60264

!Platform_sample_id = GSM60265

!Platform_sample_id = GSM60266

!Platform_sample_id = GSM60267

!Platform_sample_id = GSM60268

!Platform_sample_id = GSM60269

!Platform_sample_id = GSM60270

!Platform_sample_id = GSM60271

!Platform_sample_id = GSM60272

!Platform_sample_id = GSM60273

!Platform_sample_id = GSM60274

!Platform_sample_id = GSM60535

!Platform_sample_id = GSM60536

!Platform_sample_id = GSM60537

!Platform_sample_id = GSM60538

!Platform_sample_id = GSM60539

!Platform_sample_id = GSM60540

!Platform_sample_id = GSM60541

!Platform_sample_id = GSM60542

!Platform_sample_id = GSM60543

!Platform_sample_id = GSM60544

!Platform_sample_id = GSM60545

!Platform_sample_id = GSM60546

!Platform_sample_id = GSM60547

!Platform_sample_id = GSM60548

!Platform_sample_id = GSM60549

!Platform_sample_id = GSM60550

!Platform_sample_id = GSM60551

!Platform_sample_id = GSM60552

!Platform_sample_id = GSM60553

!Platform_sample_id = GSM60554

!Platform_sample_id = GSM60555

!Platform_sample_id = GSM60560

!Platform_sample_id = GSM60561

!Platform_sample_id = GSM60562

!Platform_sample_id = GSM60564

!Platform_sample_id = GSM60566

!Platform_sample_id = GSM60576

!Platform_sample_id = GSM60578

!Platform_sample_id = GSM60579

!Platform_sample_id = GSM60581

!Platform_sample_id = GSM60583

!Platform_sample_id = GSM60584

!Platform_sample_id = GSM60586

!Platform_sample_id = GSM60588

!Platform_sample_id = GSM60589

!Platform_sample_id = GSM60590

!Platform_sample_id = GSM60591

!Platform_sample_id = GSM60592

!Platform_sample_id = GSM60593

!Platform_sample_id = GSM60594

!Platform_sample_id = GSM60595

!Platform_sample_id = GSM60597

!Platform_sample_id = GSM60599

!Platform_sample_id = GSM60601

!Platform_sample_id = GSM60603

!Platform_sample_id = GSM60864

!Platform_sample_id = GSM60865

!Platform_sample_id = GSM60866

!Platform_sample_id = GSM60867

!Platform_sample_id = GSM60924

!Platform_sample_id = GSM60925

!Platform_sample_id = GSM60926

!Platform_sample_id = GSM60927

!Platform_sample_id = GSM60928

!Platform_sample_id = GSM60929

!Platform_sample_id = GSM60958

!Platform_sample_id = GSM60959

!Platform_sample_id = GSM60960

!Platform_sample_id = GSM60961

!Platform_sample_id = GSM60962

!Platform_sample_id = GSM60963

!Platform_sample_id = GSM60964

!Platform_sample_id = GSM60965

!Platform_sample_id = GSM60966

!Platform_sample_id = GSM60967

!Platform_sample_id = GSM60968

!Platform_sample_id = GSM60969

!Platform_sample_id = GSM60972

!Platform_sample_id = GSM60973

!Platform_sample_id = GSM60974

!Platform_sample_id = GSM60975

!Platform_sample_id = GSM60976

!Platform_sample_id = GSM60978

!Platform_sample_id = GSM60979

!Platform_sample_id = GSM60981

!Platform_sample_id = GSM60982

!Platform_sample_id = GSM60984

!Platform_sample_id = GSM60985

!Platform_sample_id = GSM61191

!Platform_sample_id = GSM61192

!Platform_sample_id = GSM61193

!Platform_sample_id = GSM61341

!Platform_sample_id = GSM61470

!Platform_sample_id = GSM61471

!Platform_sample_id = GSM61472

!Platform_sample_id = GSM61975

!Platform_sample_id = GSM61976

!Platform_sample_id = GSM61978

!Platform_sample_id = GSM61979

!Platform_sample_id = GSM64867

!Platform_sample_id = GSM64868

!Platform_sample_id = GSM64869

!Platform_sample_id = GSM64870

!Platform_sample_id = GSM64871

!Platform_sample_id = GSM64872

!Platform_sample_id = GSM64873

!Platform_sample_id = GSM64874

!Platform_sample_id = GSM64875

!Platform_sample_id = GSM64876

!Platform_sample_id = GSM64877

!Platform_sample_id = GSM64878

!Platform_sample_id = GSM64879

!Platform_sample_id = GSM64880

!Platform_sample_id = GSM64881

!Platform_sample_id = GSM64882

!Platform_sample_id = GSM64883

!Platform_sample_id = GSM64884

!Platform_sample_id = GSM66929

!Platform_sample_id = GSM66930

!Platform_sample_id = GSM66931

!Platform_sample_id = GSM66932

!Platform_sample_id = GSM66933

!Platform_sample_id = GSM66934

!Platform_sample_id = GSM66935

!Platform_sample_id = GSM66936

!Platform_sample_id = GSM66937

!Platform_sample_id = GSM66938

!Platform_sample_id = GSM66939

!Platform_sample_id = GSM66940

!Platform_sample_id = GSM66941

!Platform_sample_id = GSM66942

!Platform_sample_id = GSM66943

!Platform_sample_id = GSM66944

!Platform_sample_id = GSM66945

!Platform_sample_id = GSM66946

!Platform_sample_id = GSM67046

!Platform_sample_id = GSM67047

!Platform_sample_id = GSM67048

!Platform_sample_id = GSM67049

!Platform_sample_id = GSM67050

!Platform_sample_id = GSM67051

!Platform_sample_id = GSM67104

!Platform_sample_id = GSM67119

!Platform_sample_id = GSM67121

!Platform_sample_id = GSM67122

!Platform_sample_id = GSM67125

!Platform_sample_id = GSM67127

!Platform_sample_id = GSM67128

!Platform_sample_id = GSM67130

!Platform_sample_id = GSM67133

!Platform_sample_id = GSM67135

!Platform_sample_id = GSM67136

!Platform_sample_id = GSM67137

!Platform_sample_id = GSM67139

!Platform_sample_id = GSM67140

!Platform_sample_id = GSM67141

!Platform_sample_id = GSM67142

!Platform_sample_id = GSM67143

!Platform_sample_id = GSM67144

!Platform_sample_id = GSM67145

!Platform_sample_id = GSM67146

!Platform_sample_id = GSM67147

!Platform_sample_id = GSM67148

!Platform_sample_id = GSM67149

!Platform_sample_id = GSM67150

!Platform_sample_id = GSM67151

!Platform_sample_id = GSM67152

!Platform_sample_id = GSM67153

!Platform_sample_id = GSM67154

!Platform_sample_id = GSM67155

!Platform_sample_id = GSM67160

!Platform_sample_id = GSM67163

!Platform_sample_id = GSM67164

!Platform_sample_id = GSM67166

!Platform_sample_id = GSM67169

!Platform_sample_id = GSM67173

!Platform_sample_id = GSM67174

!Platform_sample_id = GSM67175

!Platform_sample_id = GSM67176

!Platform_sample_id = GSM67178

!Platform_sample_id = GSM67180

!Platform_sample_id = GSM67182

!Platform_sample_id = GSM67183

!Platform_sample_id = GSM67186

!Platform_sample_id = GSM67188

!Platform_sample_id = GSM67189

!Platform_sample_id = GSM67190

!Platform_sample_id = GSM67191

!Platform_sample_id = GSM67195

!Platform_sample_id = GSM67240

!Platform_sample_id = GSM70125

!Platform_sample_id = GSM70126

!Platform_sample_id = GSM70127

!Platform_sample_id = GSM70128

!Platform_sample_id = GSM70129

!Platform_sample_id = GSM70130

!Platform_sample_id = GSM70131

!Platform_sample_id = GSM70132

!Platform_sample_id = GSM70133

!Platform_sample_id = GSM70134

!Platform_sample_id = GSM70135

!Platform_sample_id = GSM70136

!Platform_sample_id = GSM70137

!Platform_sample_id = GSM70138

!Platform_sample_id = GSM70139

!Platform_sample_id = GSM70140

!Platform_sample_id = GSM70141

!Platform_sample_id = GSM70142

!Platform_sample_id = GSM70143

!Platform_sample_id = GSM70144

!Platform_sample_id = GSM70145

!Platform_sample_id = GSM70146

!Platform_sample_id = GSM70147

!Platform_sample_id = GSM70148

!Platform_sample_id = GSM70149

!Platform_sample_id = GSM70150

!Platform_sample_id = GSM70151

!Platform_sample_id = GSM70152

!Platform_sample_id = GSM70153

!Platform_sample_id = GSM70154

!Platform_sample_id = GSM70155

!Platform_sample_id = GSM70156

!Platform_sample_id = GSM70157

!Platform_sample_id = GSM70158

!Platform_sample_id = GSM70159

!Platform_sample_id = GSM70160

!Platform_sample_id = GSM70161

!Platform_sample_id = GSM70162

!Platform_sample_id = GSM70163

!Platform_sample_id = GSM70164

!Platform_sample_id = GSM70165

!Platform_sample_id = GSM70166

!Platform_sample_id = GSM70167

!Platform_sample_id = GSM70168

!Platform_sample_id = GSM70169

!Platform_sample_id = GSM70170

!Platform_sample_id = GSM70171

!Platform_sample_id = GSM70172

!Platform_sample_id = GSM70173

!Platform_sample_id = GSM70174

!Platform_sample_id = GSM70175

!Platform_sample_id = GSM70176

!Platform_sample_id = GSM70177

!Platform_sample_id = GSM70178

!Platform_sample_id = GSM70179

!Platform_sample_id = GSM70180

!Platform_sample_id = GSM70181

!Platform_sample_id = GSM70182

!Platform_sample_id = GSM70183

!Platform_sample_id = GSM70184

!Platform_sample_id = GSM70185

!Platform_sample_id = GSM70186

!Platform_sample_id = GSM70187

!Platform_sample_id = GSM70188

!Platform_sample_id = GSM70189

!Platform_sample_id = GSM70190

!Platform_sample_id = GSM70191

!Platform_sample_id = GSM70192

!Platform_sample_id = GSM70193

!Platform_sample_id = GSM70194

!Platform_sample_id = GSM70195

!Platform_sample_id = GSM70196

!Platform_sample_id = GSM70197

!Platform_sample_id = GSM70198

!Platform_sample_id = GSM70199

!Platform_sample_id = GSM70200

!Platform_sample_id = GSM70201

!Platform_sample_id = GSM70202

!Platform_sample_id = GSM70203

!Platform_sample_id = GSM70204

!Platform_sample_id = GSM70205

!Platform_sample_id = GSM70206

!Platform_sample_id = GSM70207

!Platform_sample_id = GSM70208

!Platform_sample_id = GSM70209

!Platform_sample_id = GSM70210

!Platform_sample_id = GSM70211

!Platform_sample_id = GSM70212

!Platform_sample_id = GSM70213

!Platform_sample_id = GSM70214

!Platform_sample_id = GSM70215

!Platform_sample_id = GSM70216

!Platform_sample_id = GSM70217

!Platform_sample_id = GSM70218

!Platform_sample_id = GSM70219

!Platform_sample_id = GSM70220

!Platform_sample_id = GSM70221

!Platform_sample_id = GSM70222

!Platform_sample_id = GSM70223

!Platform_sample_id = GSM70224

!Platform_sample_id = GSM70225

!Platform_sample_id = GSM70226

!Platform_sample_id = GSM70227

!Platform_sample_id = GSM70228

!Platform_sample_id = GSM70229

!Platform_sample_id = GSM70230

!Platform_sample_id = GSM70231

!Platform_sample_id = GSM70232

!Platform_sample_id = GSM70233

!Platform_sample_id = GSM70234

!Platform_sample_id = GSM70235

!Platform_sample_id = GSM70597

!Platform_sample_id = GSM70598

!Platform_sample_id = GSM70599

!Platform_sample_id = GSM70600

!Platform_sample_id = GSM70601

!Platform_sample_id = GSM70602

!Platform_sample_id = GSM70603

!Platform_sample_id = GSM70604

!Platform_sample_id = GSM70605

!Platform_sample_id = GSM70606

!Platform_sample_id = GSM70607

!Platform_sample_id = GSM70608

!Platform_sample_id = GSM70609

!Platform_sample_id = GSM70610

!Platform_sample_id = GSM70611

!Platform_sample_id = GSM70612

!Platform_sample_id = GSM70613

!Platform_sample_id = GSM70614

!Platform_sample_id = GSM70615

!Platform_sample_id = GSM70616

!Platform_sample_id = GSM70617

!Platform_sample_id = GSM70618

!Platform_sample_id = GSM70619

!Platform_sample_id = GSM70620

!Platform_sample_id = GSM70621

!Platform_sample_id = GSM70622

!Platform_sample_id = GSM70623

!Platform_sample_id = GSM70624

!Platform_sample_id = GSM70625

!Platform_sample_id = GSM70626

!Platform_sample_id = GSM70627

!Platform_sample_id = GSM70628

!Platform_sample_id = GSM70629

!Platform_sample_id = GSM70630

!Platform_sample_id = GSM70631

!Platform_sample_id = GSM70632

!Platform_sample_id = GSM70633

!Platform_sample_id = GSM70634

!Platform_sample_id = GSM70635

!Platform_sample_id = GSM70636

!Platform_sample_id = GSM70637

!Platform_sample_id = GSM70638

!Platform_sample_id = GSM70639

!Platform_sample_id = GSM70640

!Platform_sample_id = GSM70641

!Platform_sample_id = GSM70642

!Platform_sample_id = GSM70643

!Platform_sample_id = GSM70644

!Platform_sample_id = GSM70645

!Platform_sample_id = GSM70646

!Platform_sample_id = GSM70647

!Platform_sample_id = GSM70648

!Platform_sample_id = GSM70649

!Platform_sample_id = GSM70650

!Platform_sample_id = GSM70651

!Platform_sample_id = GSM70657

!Platform_sample_id = GSM70658

!Platform_sample_id = GSM70659

!Platform_sample_id = GSM70660

!Platform_sample_id = GSM70661

!Platform_sample_id = GSM70662

!Platform_sample_id = GSM70663

!Platform_sample_id = GSM70664

!Platform_sample_id = GSM70665

!Platform_sample_id = GSM70666

!Platform_sample_id = GSM70667

!Platform_sample_id = GSM70668

!Platform_sample_id = GSM70669

!Platform_sample_id = GSM70670

!Platform_sample_id = GSM70671

!Platform_sample_id = GSM70672

!Platform_sample_id = GSM70673

!Platform_sample_id = GSM70674

!Platform_sample_id = GSM70675

!Platform_sample_id = GSM71507

!Platform_sample_id = GSM71509

!Platform_sample_id = GSM71511

!Platform_sample_id = GSM71540

!Platform_sample_id = GSM71541

!Platform_sample_id = GSM71542

!Platform_sample_id = GSM71543

!Platform_sample_id = GSM71544

!Platform_sample_id = GSM71545

!Platform_sample_id = GSM71546

!Platform_sample_id = GSM71547

!Platform_sample_id = GSM71548

!Platform_sample_id = GSM71936

!Platform_sample_id = GSM71937

!Platform_sample_id = GSM71938

!Platform_sample_id = GSM71939

!Platform_sample_id = GSM71940

!Platform_sample_id = GSM71941

!Platform_sample_id = GSM72728

!Platform_sample_id = GSM72729

!Platform_sample_id = GSM73641

!Platform_sample_id = GSM73642

!Platform_sample_id = GSM73644

!Platform_sample_id = GSM73645

!Platform_sample_id = GSM73653

!Platform_sample_id = GSM73654

!Platform_sample_id = GSM73655

!Platform_sample_id = GSM73656

!Platform_sample_id = GSM73657

!Platform_sample_id = GSM73658

!Platform_sample_id = GSM73659

!Platform_sample_id = GSM73660

!Platform_sample_id = GSM73661

!Platform_sample_id = GSM73662

!Platform_sample_id = GSM73663

!Platform_sample_id = GSM73664

!Platform_sample_id = GSM73665

!Platform_sample_id = GSM73666

!Platform_sample_id = GSM73667

!Platform_sample_id = GSM73668

!Platform_sample_id = GSM73669

!Platform_sample_id = GSM73670

!Platform_sample_id = GSM73671

!Platform_sample_id = GSM73672

!Platform_sample_id = GSM73673

!Platform_sample_id = GSM73674

!Platform_sample_id = GSM73675

!Platform_sample_id = GSM73676

!Platform_sample_id = GSM73677

!Platform_sample_id = GSM73678

!Platform_sample_id = GSM73679

!Platform_sample_id = GSM73680

!Platform_sample_id = GSM73681

!Platform_sample_id = GSM73682

!Platform_sample_id = GSM73683

!Platform_sample_id = GSM73684

!Platform_sample_id = GSM73685

!Platform_sample_id = GSM73686

!Platform_sample_id = GSM73687

!Platform_sample_id = GSM73688

!Platform_sample_id = GSM74875

!Platform_sample_id = GSM74876

!Platform_sample_id = GSM74877

!Platform_sample_id = GSM74878

!Platform_sample_id = GSM74879

!Platform_sample_id = GSM74880

!Platform_sample_id = GSM74881

!Platform_sample_id = GSM74882

!Platform_sample_id = GSM74883

!Platform_sample_id = GSM74884

!Platform_sample_id = GSM74885

!Platform_sample_id = GSM74886

!Platform_sample_id = GSM74887

!Platform_sample_id = GSM74888

!Platform_sample_id = GSM74889

!Platform_sample_id = GSM74890

!Platform_sample_id = GSM74891

!Platform_sample_id = GSM74892

!Platform_sample_id = GSM74893

!Platform_sample_id = GSM75009

!Platform_sample_id = GSM75010

!Platform_sample_id = GSM75011

!Platform_sample_id = GSM75012

!Platform_sample_id = GSM75013

!Platform_sample_id = GSM75014

!Platform_sample_id = GSM75015

!Platform_sample_id = GSM75016

!Platform_sample_id = GSM75017

!Platform_sample_id = GSM75018

!Platform_sample_id = GSM75019

!Platform_sample_id = GSM75020

!Platform_sample_id = GSM75021

!Platform_sample_id = GSM75022

!Platform_sample_id = GSM75023

!Platform_sample_id = GSM75024

!Platform_sample_id = GSM75025

!Platform_sample_id = GSM75552

!Platform_sample_id = GSM75553

!Platform_sample_id = GSM75554

!Platform_sample_id = GSM75555

!Platform_sample_id = GSM75556

!Platform_sample_id = GSM75557

!Platform_sample_id = GSM75558

!Platform_sample_id = GSM75559

!Platform_sample_id = GSM75560

!Platform_sample_id = GSM75561

!Platform_sample_id = GSM75562

!Platform_sample_id = GSM75563

!Platform_sample_id = GSM75564

!Platform_sample_id = GSM75565

!Platform_sample_id = GSM75566

!Platform_sample_id = GSM75567

!Platform_sample_id = GSM75568

!Platform_sample_id = GSM75569

!Platform_sample_id = GSM76026

!Platform_sample_id = GSM76027

!Platform_sample_id = GSM76028

!Platform_sample_id = GSM76029

!Platform_sample_id = GSM76201

!Platform_sample_id = GSM76202

!Platform_sample_id = GSM76203

!Platform_sample_id = GSM76204

!Platform_sample_id = GSM76205

!Platform_sample_id = GSM76206

!Platform_sample_id = GSM76392

!Platform_sample_id = GSM76393

!Platform_sample_id = GSM76394

!Platform_sample_id = GSM76395

!Platform_sample_id = GSM76396

!Platform_sample_id = GSM76397

!Platform_sample_id = GSM76398

!Platform_sample_id = GSM76399

!Platform_sample_id = GSM76400

!Platform_sample_id = GSM76401

!Platform_sample_id = GSM76402

!Platform_sample_id = GSM76403

!Platform_sample_id = GSM76486

!Platform_sample_id = GSM76487

!Platform_sample_id = GSM76488

!Platform_sample_id = GSM76489

!Platform_sample_id = GSM76490

!Platform_sample_id = GSM76491

!Platform_sample_id = GSM76492

!Platform_sample_id = GSM76493

!Platform_sample_id = GSM76494

!Platform_sample_id = GSM76495

!Platform_sample_id = GSM76496

!Platform_sample_id = GSM76497

!Platform_sample_id = GSM76498

!Platform_sample_id = GSM76499

!Platform_sample_id = GSM76500

!Platform_sample_id = GSM76501

!Platform_sample_id = GSM76502

!Platform_sample_id = GSM76503

!Platform_sample_id = GSM76504

!Platform_sample_id = GSM76505

!Platform_sample_id = GSM76506

!Platform_sample_id = GSM76507

!Platform_sample_id = GSM76508

!Platform_sample_id = GSM76509

!Platform_sample_id = GSM76510

!Platform_sample_id = GSM76511

!Platform_sample_id = GSM76512

!Platform_sample_id = GSM76513

!Platform_sample_id = GSM76514

!Platform_sample_id = GSM76515

!Platform_sample_id = GSM76516

!Platform_sample_id = GSM76517

!Platform_sample_id = GSM76518

!Platform_sample_id = GSM76519

!Platform_sample_id = GSM76520

!Platform_sample_id = GSM76521

!Platform_sample_id = GSM76522

!Platform_sample_id = GSM76523

!Platform_sample_id = GSM76524

!Platform_sample_id = GSM76525

!Platform_sample_id = GSM76526

!Platform_sample_id = GSM76527

!Platform_sample_id = GSM76528

!Platform_sample_id = GSM76529

!Platform_sample_id = GSM76530

!Platform_sample_id = GSM76531

!Platform_sample_id = GSM76532

!Platform_sample_id = GSM76533

!Platform_sample_id = GSM76534

!Platform_sample_id = GSM76535

!Platform_sample_id = GSM76536

!Platform_sample_id = GSM76537

!Platform_sample_id = GSM76538

!Platform_sample_id = GSM76539

!Platform_sample_id = GSM76540

!Platform_sample_id = GSM76541

!Platform_sample_id = GSM76542

!Platform_sample_id = GSM76543

!Platform_sample_id = GSM76544

!Platform_sample_id = GSM76545

!Platform_sample_id = GSM76546

!Platform_sample_id = GSM76547

!Platform_sample_id = GSM76548

!Platform_sample_id = GSM76549

!Platform_sample_id = GSM76550

!Platform_sample_id = GSM76551

!Platform_sample_id = GSM76552

!Platform_sample_id = GSM76553

!Platform_sample_id = GSM76554

!Platform_sample_id = GSM76555

!Platform_sample_id = GSM76556

!Platform_sample_id = GSM76557

!Platform_sample_id = GSM76558

!Platform_sample_id = GSM76559

!Platform_sample_id = GSM76560

!Platform_sample_id = GSM76561

!Platform_sample_id = GSM76562

!Platform_sample_id = GSM76563

!Platform_sample_id = GSM76564

!Platform_sample_id = GSM76565

!Platform_sample_id = GSM76566

!Platform_sample_id = GSM76567

!Platform_sample_id = GSM76568

!Platform_sample_id = GSM76569

!Platform_sample_id = GSM76570

!Platform_sample_id = GSM76571

!Platform_sample_id = GSM76572

!Platform_sample_id = GSM76573

!Platform_sample_id = GSM76574

!Platform_sample_id = GSM76575

!Platform_sample_id = GSM76576

!Platform_sample_id = GSM76577

!Platform_sample_id = GSM76578

!Platform_sample_id = GSM76579

!Platform_sample_id = GSM76580

!Platform_sample_id = GSM76581

!Platform_sample_id = GSM76582

!Platform_sample_id = GSM76583

!Platform_sample_id = GSM76584

!Platform_sample_id = GSM76585

!Platform_sample_id = GSM76586

!Platform_sample_id = GSM76587

!Platform_sample_id = GSM76588

!Platform_sample_id = GSM76590

!Platform_sample_id = GSM76591

!Platform_sample_id = GSM76592

!Platform_sample_id = GSM76593

!Platform_sample_id = GSM76594

!Platform_sample_id = GSM76595

!Platform_sample_id = GSM76596

!Platform_sample_id = GSM76597

!Platform_sample_id = GSM76598

!Platform_sample_id = GSM76599

!Platform_sample_id = GSM76600

!Platform_sample_id = GSM76601

!Platform_sample_id = GSM76602

!Platform_sample_id = GSM76603

!Platform_sample_id = GSM76604

!Platform_sample_id = GSM76605

!Platform_sample_id = GSM76606

!Platform_sample_id = GSM76607

!Platform_sample_id = GSM76608

!Platform_sample_id = GSM76609

!Platform_sample_id = GSM76610

!Platform_sample_id = GSM76611

!Platform_sample_id = GSM76612

!Platform_sample_id = GSM76613

!Platform_sample_id = GSM76614

!Platform_sample_id = GSM76615

!Platform_sample_id = GSM76616

!Platform_sample_id = GSM76617

!Platform_sample_id = GSM76618

!Platform_sample_id = GSM76619

!Platform_sample_id = GSM76620

!Platform_sample_id = GSM76621

!Platform_sample_id = GSM76622

!Platform_sample_id = GSM76623

!Platform_sample_id = GSM76624

!Platform_sample_id = GSM76625

!Platform_sample_id = GSM76626

!Platform_sample_id = GSM76627

!Platform_sample_id = GSM76628

!Platform_sample_id = GSM76629

!Platform_sample_id = GSM76630

!Platform_sample_id = GSM76631

!Platform_sample_id = GSM76632

!Platform_sample_id = GSM76633

!Platform_sample_id = GSM76634

!Platform_sample_id = GSM76635

!Platform_sample_id = GSM76636

!Platform_sample_id = GSM76637

!Platform_sample_id = GSM76638

!Platform_sample_id = GSM76639

!Platform_sample_id = GSM76640

!Platform_sample_id = GSM76641

!Platform_sample_id = GSM76642

!Platform_sample_id = GSM76643

!Platform_sample_id = GSM76644

!Platform_sample_id = GSM76645

!Platform_sample_id = GSM76646

!Platform_sample_id = GSM76647

!Platform_sample_id = GSM76648

!Platform_sample_id = GSM76649

!Platform_sample_id = GSM76942

!Platform_sample_id = GSM76949

!Platform_sample_id = GSM76958

!Platform_sample_id = GSM76960

!Platform_sample_id = GSM76999

!Platform_sample_id = GSM77000

!Platform_sample_id = GSM77001

!Platform_sample_id = GSM77002

!Platform_sample_id = GSM77362

!Platform_sample_id = GSM77363

!Platform_sample_id = GSM77364

!Platform_sample_id = GSM77365

!Platform_sample_id = GSM77366

!Platform_sample_id = GSM77367

!Platform_sample_id = GSM77368

!Platform_sample_id = GSM77369

!Platform_sample_id = GSM77370

!Platform_sample_id = GSM77371

!Platform_sample_id = GSM77372

!Platform_sample_id = GSM77373

!Platform_sample_id = GSM77374

!Platform_sample_id = GSM77375

!Platform_sample_id = GSM77376

!Platform_sample_id = GSM77377

!Platform_sample_id = GSM77378

!Platform_sample_id = GSM77379

!Platform_sample_id = GSM78968

!Platform_sample_id = GSM78969

!Platform_sample_id = GSM78970

!Platform_sample_id = GSM78971

!Platform_sample_id = GSM78972

!Platform_sample_id = GSM78973

!Platform_sample_id = GSM78974

!Platform_sample_id = GSM78975

!Platform_sample_id = GSM80561

!Platform_sample_id = GSM80562

!Platform_sample_id = GSM80563

!Platform_sample_id = GSM80564

!Platform_sample_id = GSM80565

!Platform_sample_id = GSM80566

!Platform_sample_id = GSM80567

!Platform_sample_id = GSM80568

!Platform_sample_id = GSM80569

!Platform_sample_id = GSM80570

!Platform_sample_id = GSM80571

!Platform_sample_id = GSM80572

!Platform_sample_id = GSM80573

!Platform_sample_id = GSM80574

!Platform_sample_id = GSM80575

!Platform_sample_id = GSM80576

!Platform_sample_id = GSM80577

!Platform_sample_id = GSM80578

!Platform_sample_id = GSM80579

!Platform_sample_id = GSM80580

!Platform_sample_id = GSM80581

!Platform_sample_id = GSM80582

!Platform_sample_id = GSM80583

!Platform_sample_id = GSM80584

!Platform_sample_id = GSM80585

!Platform_sample_id = GSM80586

!Platform_sample_id = GSM80587

!Platform_sample_id = GSM80588

!Platform_sample_id = GSM80589

!Platform_sample_id = GSM80590

!Platform_sample_id = GSM80591

!Platform_sample_id = GSM80592

!Platform_sample_id = GSM80593

!Platform_sample_id = GSM80594

!Platform_sample_id = GSM80595

!Platform_sample_id = GSM80596

!Platform_sample_id = GSM80597

!Platform_sample_id = GSM80598

!Platform_sample_id = GSM80599

!Platform_sample_id = GSM80600

!Platform_sample_id = GSM80601

!Platform_sample_id = GSM80602

!Platform_sample_id = GSM80603

!Platform_sample_id = GSM80604

!Platform_sample_id = GSM80605

!Platform_sample_id = GSM80606

!Platform_sample_id = GSM80607

!Platform_sample_id = GSM80608

!Platform_sample_id = GSM80609

!Platform_sample_id = GSM80610

!Platform_sample_id = GSM80611

!Platform_sample_id = GSM80612

!Platform_sample_id = GSM80613

!Platform_sample_id = GSM80614

!Platform_sample_id = GSM80615

!Platform_sample_id = GSM80616

!Platform_sample_id = GSM80617

!Platform_sample_id = GSM80618

!Platform_sample_id = GSM80619

!Platform_sample_id = GSM80620

!Platform_sample_id = GSM80621

!Platform_sample_id = GSM80622

!Platform_sample_id = GSM80623

!Platform_sample_id = GSM80624

!Platform_sample_id = GSM80625

!Platform_sample_id = GSM80626

!Platform_sample_id = GSM80627

!Platform_sample_id = GSM80628

!Platform_sample_id = GSM80629

!Platform_sample_id = GSM80630

!Platform_sample_id = GSM80631

!Platform_sample_id = GSM80632

!Platform_sample_id = GSM80633

!Platform_sample_id = GSM80634

!Platform_sample_id = GSM80635

!Platform_sample_id = GSM80636

!Platform_sample_id = GSM80637

!Platform_sample_id = GSM80638

!Platform_sample_id = GSM80639

!Platform_sample_id = GSM80640

!Platform_sample_id = GSM80641

!Platform_sample_id = GSM80642

!Platform_sample_id = GSM80643

!Platform_sample_id = GSM80644

!Platform_sample_id = GSM80645

!Platform_sample_id = GSM80646

!Platform_sample_id = GSM80647

!Platform_sample_id = GSM80648

!Platform_sample_id = GSM80649

!Platform_sample_id = GSM80650

!Platform_sample_id = GSM80651

!Platform_sample_id = GSM80652

!Platform_sample_id = GSM80653

!Platform_sample_id = GSM80654

!Platform_sample_id = GSM80655

!Platform_sample_id = GSM80656

!Platform_sample_id = GSM80657

!Platform_sample_id = GSM80658

!Platform_sample_id = GSM80659

!Platform_sample_id = GSM80660

!Platform_sample_id = GSM80661

!Platform_sample_id = GSM80662

!Platform_sample_id = GSM80663

!Platform_sample_id = GSM80664

!Platform_sample_id = GSM80665

!Platform_sample_id = GSM80666

!Platform_sample_id = GSM80667

!Platform_sample_id = GSM80668

!Platform_sample_id = GSM80669

!Platform_sample_id = GSM80670

!Platform_sample_id = GSM80671

!Platform_sample_id = GSM80672

!Platform_sample_id = GSM80673

!Platform_sample_id = GSM80674

!Platform_sample_id = GSM80675

!Platform_sample_id = GSM80676

!Platform_sample_id = GSM80677

!Platform_sample_id = GSM80678

!Platform_sample_id = GSM80679

!Platform_sample_id = GSM80680

!Platform_sample_id = GSM80681

!Platform_sample_id = GSM80682

!Platform_sample_id = GSM80683

!Platform_sample_id = GSM80684

!Platform_sample_id = GSM80685

!Platform_sample_id = GSM80686

!Platform_sample_id = GSM80687

!Platform_sample_id = GSM80688

!Platform_sample_id = GSM80689

!Platform_sample_id = GSM80690

!Platform_sample_id = GSM80691

!Platform_sample_id = GSM80692

!Platform_sample_id = GSM80693

!Platform_sample_id = GSM80694

!Platform_sample_id = GSM80695

!Platform_sample_id = GSM80696

!Platform_sample_id = GSM80697

!Platform_sample_id = GSM80698

!Platform_sample_id = GSM80699

!Platform_sample_id = GSM80700

!Platform_sample_id = GSM80701

!Platform_sample_id = GSM80702

!Platform_sample_id = GSM80703

!Platform_sample_id = GSM80704

!Platform_sample_id = GSM80705

!Platform_sample_id = GSM80706

!Platform_sample_id = GSM80707

!Platform_sample_id = GSM80708

!Platform_sample_id = GSM80709

!Platform_sample_id = GSM80710

!Platform_sample_id = GSM80711

!Platform_sample_id = GSM80712

!Platform_sample_id = GSM80713

!Platform_sample_id = GSM80714

!Platform_sample_id = GSM80715

!Platform_sample_id = GSM80716

!Platform_sample_id = GSM80717

!Platform_sample_id = GSM80718

!Platform_sample_id = GSM80719

!Platform_sample_id = GSM80720

!Platform_sample_id = GSM80721

!Platform_sample_id = GSM80722

!Platform_sample_id = GSM80723

!Platform_sample_id = GSM80724

!Platform_sample_id = GSM80725

!Platform_sample_id = GSM80726

!Platform_sample_id = GSM80727

!Platform_sample_id = GSM80728

!Platform_sample_id = GSM80729

!Platform_sample_id = GSM80730

!Platform_sample_id = GSM80731

!Platform_sample_id = GSM80732

!Platform_sample_id = GSM80733

!Platform_sample_id = GSM80734

!Platform_sample_id = GSM80735

!Platform_sample_id = GSM80736

!Platform_sample_id = GSM80737

!Platform_sample_id = GSM80738

!Platform_sample_id = GSM80739

!Platform_sample_id = GSM80740

!Platform_sample_id = GSM80741

!Platform_sample_id = GSM80742

!Platform_sample_id = GSM80743

!Platform_sample_id = GSM80744

!Platform_sample_id = GSM80745

!Platform_sample_id = GSM80746

!Platform_sample_id = GSM80747

!Platform_sample_id = GSM80748

!Platform_sample_id = GSM80749

!Platform_sample_id = GSM80750

!Platform_sample_id = GSM80751

!Platform_sample_id = GSM80752

!Platform_sample_id = GSM80753

!Platform_sample_id = GSM80754

!Platform_sample_id = GSM80755

!Platform_sample_id = GSM80756

!Platform_sample_id = GSM80757

!Platform_sample_id = GSM80758

!Platform_sample_id = GSM80759

!Platform_sample_id = GSM80760

!Platform_sample_id = GSM80761

!Platform_sample_id = GSM80762

!Platform_sample_id = GSM80763

!Platform_sample_id = GSM80764

!Platform_sample_id = GSM80765

!Platform_sample_id = GSM80766

!Platform_sample_id = GSM80767

!Platform_sample_id = GSM80768

!Platform_sample_id = GSM80769

!Platform_sample_id = GSM80770

!Platform_sample_id = GSM80771

!Platform_sample_id = GSM80772

!Platform_sample_id = GSM80773

!Platform_sample_id = GSM80774

!Platform_sample_id = GSM80775

!Platform_sample_id = GSM80776

!Platform_sample_id = GSM80777

!Platform_sample_id = GSM80778

!Platform_sample_id = GSM80779

!Platform_sample_id = GSM80780

!Platform_sample_id = GSM80781

!Platform_sample_id = GSM80782

!Platform_sample_id = GSM80783

!Platform_sample_id = GSM80784

!Platform_sample_id = GSM80785

!Platform_sample_id = GSM80786

!Platform_sample_id = GSM80787

!Platform_sample_id = GSM80788

!Platform_sample_id = GSM80789

!Platform_sample_id = GSM80790

!Platform_sample_id = GSM80791

!Platform_sample_id = GSM80792

!Platform_sample_id = GSM80793

!Platform_sample_id = GSM80794

!Platform_sample_id = GSM80795

!Platform_sample_id = GSM80796

!Platform_sample_id = GSM80797

!Platform_sample_id = GSM80798

!Platform_sample_id = GSM80799

!Platform_sample_id = GSM80800

!Platform_sample_id = GSM80801

!Platform_sample_id = GSM80802

!Platform_sample_id = GSM80803

!Platform_sample_id = GSM80804

!Platform_sample_id = GSM80805

!Platform_sample_id = GSM80806

!Platform_sample_id = GSM80807

!Platform_sample_id = GSM80808

!Platform_sample_id = GSM80809

!Platform_sample_id = GSM80810

!Platform_sample_id = GSM80811

!Platform_sample_id = GSM80812

!Platform_sample_id = GSM80813

!Platform_sample_id = GSM80814

!Platform_sample_id = GSM80815

!Platform_sample_id = GSM80816

!Platform_sample_id = GSM80817

!Platform_sample_id = GSM80818

!Platform_sample_id = GSM80819

!Platform_sample_id = GSM80820

!Platform_sample_id = GSM80821

!Platform_sample_id = GSM80822

!Platform_sample_id = GSM80823

!Platform_sample_id = GSM80824

!Platform_sample_id = GSM80825

!Platform_sample_id = GSM80826

!Platform_sample_id = GSM80827

!Platform_sample_id = GSM80828

!Platform_sample_id = GSM80829

!Platform_sample_id = GSM80830

!Platform_sample_id = GSM80831

!Platform_sample_id = GSM80832

!Platform_sample_id = GSM80833

!Platform_sample_id = GSM80834

!Platform_sample_id = GSM80835

!Platform_sample_id = GSM80836

!Platform_sample_id = GSM80837

!Platform_sample_id = GSM80838

!Platform_sample_id = GSM80839

!Platform_sample_id = GSM80840

!Platform_sample_id = GSM80841

!Platform_sample_id = GSM80842

!Platform_sample_id = GSM80843

!Platform_sample_id = GSM80844

!Platform_sample_id = GSM80845

!Platform_sample_id = GSM80846

!Platform_sample_id = GSM80847

!Platform_sample_id = GSM80848

!Platform_sample_id = GSM80849

!Platform_sample_id = GSM80850

!Platform_sample_id = GSM80851

!Platform_sample_id = GSM80852

!Platform_sample_id = GSM80853

!Platform_sample_id = GSM80854

!Platform_sample_id = GSM80855

!Platform_sample_id = GSM80856

!Platform_sample_id = GSM80857

!Platform_sample_id = GSM80858

!Platform_sample_id = GSM80859

!Platform_sample_id = GSM80860

!Platform_sample_id = GSM80861

!Platform_sample_id = GSM80862

!Platform_sample_id = GSM80863

!Platform_sample_id = GSM80864

!Platform_sample_id = GSM80865

!Platform_sample_id = GSM80866

!Platform_sample_id = GSM80867

!Platform_sample_id = GSM80868

!Platform_sample_id = GSM80869

!Platform_sample_id = GSM80870

!Platform_sample_id = GSM80871

!Platform_sample_id = GSM80872

!Platform_sample_id = GSM80873

!Platform_sample_id = GSM80874

!Platform_sample_id = GSM80875

!Platform_sample_id = GSM80876

!Platform_sample_id = GSM80877

!Platform_sample_id = GSM80878

!Platform_sample_id = GSM80879

!Platform_sample_id = GSM80880

!Platform_sample_id = GSM80881

!Platform_sample_id = GSM80882

!Platform_sample_id = GSM80883

!Platform_sample_id = GSM80884

!Platform_sample_id = GSM80885

!Platform_sample_id = GSM80886

!Platform_sample_id = GSM80887

!Platform_sample_id = GSM80888

!Platform_sample_id = GSM80889

!Platform_sample_id = GSM80890

!Platform_sample_id = GSM80891

!Platform_sample_id = GSM80892

!Platform_sample_id = GSM80893

!Platform_sample_id = GSM80894

!Platform_sample_id = GSM80895

!Platform_sample_id = GSM80896

!Platform_sample_id = GSM80897

!Platform_sample_id = GSM80898

!Platform_sample_id = GSM80899

!Platform_sample_id = GSM80900

!Platform_sample_id = GSM80901

!Platform_sample_id = GSM80902

!Platform_sample_id = GSM80903

!Platform_sample_id = GSM80904

!Platform_sample_id = GSM80905

!Platform_sample_id = GSM80906

!Platform_sample_id = GSM80907

!Platform_sample_id = GSM80908

!Platform_sample_id = GSM80909

!Platform_sample_id = GSM80910

!Platform_sample_id = GSM80911

!Platform_sample_id = GSM80912

!Platform_sample_id = GSM80913

!Platform_sample_id = GSM84002

!Platform_sample_id = GSM84003

!Platform_sample_id = GSM84004

!Platform_sample_id = GSM84005

!Platform_sample_id = GSM84006

!Platform_sample_id = GSM84007

!Platform_sample_id = GSM84008

!Platform_sample_id = GSM84009

!Platform_sample_id = GSM84010

!Platform_sample_id = GSM84011

!Platform_sample_id = GSM84012

!Platform_sample_id = GSM84013

!Platform_sample_id = GSM84014

!Platform_sample_id = GSM84015

!Platform_sample_id = GSM84016

!Platform_sample_id = GSM84017

!Platform_sample_id = GSM84018

!Platform_sample_id = GSM84019

!Platform_sample_id = GSM84020

!Platform_sample_id = GSM84021

!Platform_sample_id = GSM84022

!Platform_sample_id = GSM84023

!Platform_sample_id = GSM84024

!Platform_sample_id = GSM84025

!Platform_sample_id = GSM84026

!Platform_sample_id = GSM84027

!Platform_sample_id = GSM84028

!Platform_sample_id = GSM84029

!Platform_sample_id = GSM84030

!Platform_sample_id = GSM84031

!Platform_sample_id = GSM84032

!Platform_sample_id = GSM84033

!Platform_sample_id = GSM84034

!Platform_sample_id = GSM84035

!Platform_sample_id = GSM84036

!Platform_sample_id = GSM84037

!Platform_sample_id = GSM84038

!Platform_sample_id = GSM84039

!Platform_sample_id = GSM84040

!Platform_sample_id = GSM84041

!Platform_sample_id = GSM84042

!Platform_sample_id = GSM84043

!Platform_sample_id = GSM84044

!Platform_sample_id = GSM84045

!Platform_sample_id = GSM84046

!Platform_sample_id = GSM84047

!Platform_sample_id = GSM84048

!Platform_sample_id = GSM84049

!Platform_sample_id = GSM84050

!Platform_sample_id = GSM84051

!Platform_sample_id = GSM84052

!Platform_sample_id = GSM84053

!Platform_sample_id = GSM84054

!Platform_sample_id = GSM84055

!Platform_sample_id = GSM84056

!Platform_sample_id = GSM84057

!Platform_sample_id = GSM84058

!Platform_sample_id = GSM84059

!Platform_sample_id = GSM84060

!Platform_sample_id = GSM84061

!Platform_sample_id = GSM84062

!Platform_sample_id = GSM84063

!Platform_sample_id = GSM84064

!Platform_sample_id = GSM84065

!Platform_sample_id = GSM84066

!Platform_sample_id = GSM84067

!Platform_sample_id = GSM84068

!Platform_sample_id = GSM84069

!Platform_sample_id = GSM84070

!Platform_sample_id = GSM84071

!Platform_sample_id = GSM84072

!Platform_sample_id = GSM84073

!Platform_sample_id = GSM84074

!Platform_sample_id = GSM84075

!Platform_sample_id = GSM84076

!Platform_sample_id = GSM84077

!Platform_sample_id = GSM84078

!Platform_sample_id = GSM84079

!Platform_sample_id = GSM84080

!Platform_sample_id = GSM84081

!Platform_sample_id = GSM84082

!Platform_sample_id = GSM84083

!Platform_sample_id = GSM84084

!Platform_sample_id = GSM84085

!Platform_sample_id = GSM84086

!Platform_sample_id = GSM84087

!Platform_sample_id = GSM84088

!Platform_sample_id = GSM84089

!Platform_sample_id = GSM84090

!Platform_sample_id = GSM84091

!Platform_sample_id = GSM84092

!Platform_sample_id = GSM84093

!Platform_sample_id = GSM84094

!Platform_sample_id = GSM84095

!Platform_sample_id = GSM84096

!Platform_sample_id = GSM84097

!Platform_sample_id = GSM84098

!Platform_sample_id = GSM84099

!Platform_sample_id = GSM84100

!Platform_sample_id = GSM84101

!Platform_sample_id = GSM84102

!Platform_sample_id = GSM84103

!Platform_sample_id = GSM84104

!Platform_sample_id = GSM84105

!Platform_sample_id = GSM84106

!Platform_sample_id = GSM84107

!Platform_sample_id = GSM84108

!Platform_sample_id = GSM84109

!Platform_sample_id = GSM84110

!Platform_sample_id = GSM84111

!Platform_sample_id = GSM84112

!Platform_sample_id = GSM84113

!Platform_sample_id = GSM84114

!Platform_sample_id = GSM84115

!Platform_sample_id = GSM84116

!Platform_sample_id = GSM84117

!Platform_sample_id = GSM84118

!Platform_sample_id = GSM84119

!Platform_sample_id = GSM84120

!Platform_sample_id = GSM84121

!Platform_sample_id = GSM84122

!Platform_sample_id = GSM85117

!Platform_sample_id = GSM85215

!Platform_sample_id = GSM85216

!Platform_sample_id = GSM85217

!Platform_sample_id = GSM85218

!Platform_sample_id = GSM85219

!Platform_sample_id = GSM85220

!Platform_sample_id = GSM85221

!Platform_sample_id = GSM85222

!Platform_sample_id = GSM85223

!Platform_sample_id = GSM85224

!Platform_sample_id = GSM85225

!Platform_sample_id = GSM85226

!Platform_sample_id = GSM85227

!Platform_sample_id = GSM85228

!Platform_sample_id = GSM85473

!Platform_sample_id = GSM85474

!Platform_sample_id = GSM85475

!Platform_sample_id = GSM85476

!Platform_sample_id = GSM85477

!Platform_sample_id = GSM85478

!Platform_sample_id = GSM85479

!Platform_sample_id = GSM85480

!Platform_sample_id = GSM85481

!Platform_sample_id = GSM85482

!Platform_sample_id = GSM85483

!Platform_sample_id = GSM85484

!Platform_sample_id = GSM85485

!Platform_sample_id = GSM85486

!Platform_sample_id = GSM85487

!Platform_sample_id = GSM85488

!Platform_sample_id = GSM85489

!Platform_sample_id = GSM85490

!Platform_sample_id = GSM85491

!Platform_sample_id = GSM85492

!Platform_sample_id = GSM85493

!Platform_sample_id = GSM85494

!Platform_sample_id = GSM85495

!Platform_sample_id = GSM85496

!Platform_sample_id = GSM85497

!Platform_sample_id = GSM85498

!Platform_sample_id = GSM85499

!Platform_sample_id = GSM85500

!Platform_sample_id = GSM85501

!Platform_sample_id = GSM85502

!Platform_sample_id = GSM85503

!Platform_sample_id = GSM85504

!Platform_sample_id = GSM85505

!Platform_sample_id = GSM85506

!Platform_sample_id = GSM85507

!Platform_sample_id = GSM85508

!Platform_sample_id = GSM85509

!Platform_sample_id = GSM85510

!Platform_sample_id = GSM85511

!Platform_sample_id = GSM85512

!Platform_sample_id = GSM85513

!Platform_sample_id = GSM85514

!Platform_sample_id = GSM85515

!Platform_sample_id = GSM85516

!Platform_sample_id = GSM85517

!Platform_sample_id = GSM85518

!Platform_sample_id = GSM85519

!Platform_sample_id = GSM86165

!Platform_sample_id = GSM86166

!Platform_sample_id = GSM86167

!Platform_sample_id = GSM86168

!Platform_sample_id = GSM86169

!Platform_sample_id = GSM86434

!Platform_sample_id = GSM87438

!Platform_sample_id = GSM87439

!Platform_sample_id = GSM87440

!Platform_sample_id = GSM87441

!Platform_sample_id = GSM87442

!Platform_sample_id = GSM87443

!Platform_sample_id = GSM87444

!Platform_sample_id = GSM87445

!Platform_sample_id = GSM87495

!Platform_sample_id = GSM87496

!Platform_sample_id = GSM87497

!Platform_sample_id = GSM87498

!Platform_sample_id = GSM87499

!Platform_sample_id = GSM87500

!Platform_sample_id = GSM87501

!Platform_sample_id = GSM87502

!Platform_sample_id = GSM87503

!Platform_sample_id = GSM87504

!Platform_sample_id = GSM87505

!Platform_sample_id = GSM87506

!Platform_sample_id = GSM87507

!Platform_sample_id = GSM87508

!Platform_sample_id = GSM87509

!Platform_sample_id = GSM87510

!Platform_sample_id = GSM87511

!Platform_sample_id = GSM87512

!Platform_sample_id = GSM87513

!Platform_sample_id = GSM87514

!Platform_sample_id = GSM87515

!Platform_sample_id = GSM87516

!Platform_sample_id = GSM87517

!Platform_sample_id = GSM87518

!Platform_sample_id = GSM87519

!Platform_sample_id = GSM87520

!Platform_sample_id = GSM88074

!Platform_sample_id = GSM88858

!Platform_sample_id = GSM88859

!Platform_sample_id = GSM88860

!Platform_sample_id = GSM88861

!Platform_sample_id = GSM88862

!Platform_sample_id = GSM88863

!Platform_sample_id = GSM88864

!Platform_sample_id = GSM88865

!Platform_sample_id = GSM88866

!Platform_sample_id = GSM88867

!Platform_sample_id = GSM88868

!Platform_sample_id = GSM88869

!Platform_sample_id = GSM88870

!Platform_sample_id = GSM88871

!Platform_sample_id = GSM88945

!Platform_sample_id = GSM88946

!Platform_sample_id = GSM88947

!Platform_sample_id = GSM88948

!Platform_sample_id = GSM88949

!Platform_sample_id = GSM88950

!Platform_sample_id = GSM88951

!Platform_sample_id = GSM88952

!Platform_sample_id = GSM88953

!Platform_sample_id = GSM88954

!Platform_sample_id = GSM88955

!Platform_sample_id = GSM88956

!Platform_sample_id = GSM88957

!Platform_sample_id = GSM88958

!Platform_sample_id = GSM88959

!Platform_sample_id = GSM88960

!Platform_sample_id = GSM88961

!Platform_sample_id = GSM88962

!Platform_sample_id = GSM88963

!Platform_sample_id = GSM88964

!Platform_sample_id = GSM88965

!Platform_sample_id = GSM88966

!Platform_sample_id = GSM88967

!Platform_sample_id = GSM88968

!Platform_sample_id = GSM88969

!Platform_sample_id = GSM88970

!Platform_sample_id = GSM88971

!Platform_sample_id = GSM88972

!Platform_sample_id = GSM88973

!Platform_sample_id = GSM88974

!Platform_sample_id = GSM88975

!Platform_sample_id = GSM88976

!Platform_sample_id = GSM88977

!Platform_sample_id = GSM88978

!Platform_sample_id = GSM88979

!Platform_sample_id = GSM88980

!Platform_sample_id = GSM88981

!Platform_sample_id = GSM88982

!Platform_sample_id = GSM88983

!Platform_sample_id = GSM88984

!Platform_sample_id = GSM88985

!Platform_sample_id = GSM88986

!Platform_sample_id = GSM88987

!Platform_sample_id = GSM88988

!Platform_sample_id = GSM88989

!Platform_sample_id = GSM88990

!Platform_sample_id = GSM88991

!Platform_sample_id = GSM88992

!Platform_sample_id = GSM88993

!Platform_sample_id = GSM88994

!Platform_sample_id = GSM88995

!Platform_sample_id = GSM88996

!Platform_sample_id = GSM88997

!Platform_sample_id = GSM88998

!Platform_sample_id = GSM88999

!Platform_sample_id = GSM89000

!Platform_sample_id = GSM89001

!Platform_sample_id = GSM89002

!Platform_sample_id = GSM89003

!Platform_sample_id = GSM89004

!Platform_sample_id = GSM89005

!Platform_sample_id = GSM89006

!Platform_sample_id = GSM89007

!Platform_sample_id = GSM89008

!Platform_sample_id = GSM89009

!Platform_sample_id = GSM89010

!Platform_sample_id = GSM89011

!Platform_sample_id = GSM89012

!Platform_sample_id = GSM89013

!Platform_sample_id = GSM89014

!Platform_sample_id = GSM89015

!Platform_sample_id = GSM89016

!Platform_sample_id = GSM89017

!Platform_sample_id = GSM89018

!Platform_sample_id = GSM89019

!Platform_sample_id = GSM89020

!Platform_sample_id = GSM89021

!Platform_sample_id = GSM89022

!Platform_sample_id = GSM89023

!Platform_sample_id = GSM89024

!Platform_sample_id = GSM89025

!Platform_sample_id = GSM89026

!Platform_sample_id = GSM89027

!Platform_sample_id = GSM89028

!Platform_sample_id = GSM89029

!Platform_sample_id = GSM89030

!Platform_sample_id = GSM89031

!Platform_sample_id = GSM89032

!Platform_sample_id = GSM89033

!Platform_sample_id = GSM89034

!Platform_sample_id = GSM89035

!Platform_sample_id = GSM89036

!Platform_sample_id = GSM89037

!Platform_sample_id = GSM89038

!Platform_sample_id = GSM89039

!Platform_sample_id = GSM89040

!Platform_sample_id = GSM89041

!Platform_sample_id = GSM89042

!Platform_sample_id = GSM89043

!Platform_sample_id = GSM89044

!Platform_sample_id = GSM89045

!Platform_sample_id = GSM89046

!Platform_sample_id = GSM89047

!Platform_sample_id = GSM89048

!Platform_sample_id = GSM89049

!Platform_sample_id = GSM89050

!Platform_sample_id = GSM89051

!Platform_sample_id = GSM89052

!Platform_sample_id = GSM89053

!Platform_sample_id = GSM89054

!Platform_sample_id = GSM89055

!Platform_sample_id = GSM89056

!Platform_sample_id = GSM89057

!Platform_sample_id = GSM89058

!Platform_sample_id = GSM89059

!Platform_sample_id = GSM89060

!Platform_sample_id = GSM89061

!Platform_sample_id = GSM89062

!Platform_sample_id = GSM89063

!Platform_sample_id = GSM89064

!Platform_sample_id = GSM89065

!Platform_sample_id = GSM89066

!Platform_sample_id = GSM89067

!Platform_sample_id = GSM89068

!Platform_sample_id = GSM89069

!Platform_sample_id = GSM89070

!Platform_sample_id = GSM89071

!Platform_sample_id = GSM89072

!Platform_sample_id = GSM89073

!Platform_sample_id = GSM89074

!Platform_sample_id = GSM89075

!Platform_sample_id = GSM89076

!Platform_sample_id = GSM89077

!Platform_sample_id = GSM89078

!Platform_sample_id = GSM89079

!Platform_sample_id = GSM89080

!Platform_sample_id = GSM89081

!Platform_sample_id = GSM89082

!Platform_sample_id = GSM89083

!Platform_sample_id = GSM89084

!Platform_sample_id = GSM89085

!Platform_sample_id = GSM89086

!Platform_sample_id = GSM89087

!Platform_sample_id = GSM89088

!Platform_sample_id = GSM89089

!Platform_sample_id = GSM89090

!Platform_sample_id = GSM89091

!Platform_sample_id = GSM89092

!Platform_sample_id = GSM89093

!Platform_sample_id = GSM89094

!Platform_sample_id = GSM89095

!Platform_sample_id = GSM89096

!Platform_sample_id = GSM89097

!Platform_sample_id = GSM89098

!Platform_sample_id = GSM89099

!Platform_sample_id = GSM89100

!Platform_sample_id = GSM89101

!Platform_sample_id = GSM89102

!Platform_sample_id = GSM89103

!Platform_sample_id = GSM89104

!Platform_sample_id = GSM91304

!Platform_sample_id = GSM91305

!Platform_sample_id = GSM91306

!Platform_sample_id = GSM91307

!Platform_sample_id = GSM91308

!Platform_sample_id = GSM91309

!Platform_sample_id = GSM91310

!Platform_sample_id = GSM91311

!Platform_sample_id = GSM91312

!Platform_sample_id = GSM91313

!Platform_sample_id = GSM91314

!Platform_sample_id = GSM91315

!Platform_sample_id = GSM91316

!Platform_sample_id = GSM91317

!Platform_sample_id = GSM91318

!Platform_sample_id = GSM91319

!Platform_sample_id = GSM91320

!Platform_sample_id = GSM91321

!Platform_sample_id = GSM91322

!Platform_sample_id = GSM91323

!Platform_sample_id = GSM92231

!Platform_sample_id = GSM92232

!Platform_sample_id = GSM92233

!Platform_sample_id = GSM92234

!Platform_sample_id = GSM92235

!Platform_sample_id = GSM92236

!Platform_sample_id = GSM92237

!Platform_sample_id = GSM92238

!Platform_sample_id = GSM92460

!Platform_sample_id = GSM92461

!Platform_sample_id = GSM92462

!Platform_sample_id = GSM92463

!Platform_sample_id = GSM92464

!Platform_sample_id = GSM92465

!Platform_sample_id = GSM92466

!Platform_sample_id = GSM92467

!Platform_sample_id = GSM92468

!Platform_sample_id = GSM92469

!Platform_sample_id = GSM92470

!Platform_sample_id = GSM92471

!Platform_sample_id = GSM92472

!Platform_sample_id = GSM92473

!Platform_sample_id = GSM92474

!Platform_sample_id = GSM92475

!Platform_sample_id = GSM92476

!Platform_sample_id = GSM92477

!Platform_sample_id = GSM92478

!Platform_sample_id = GSM92479

!Platform_sample_id = GSM92480

!Platform_sample_id = GSM92481

!Platform_sample_id = GSM92482

!Platform_sample_id = GSM92483

!Platform_sample_id = GSM92484

!Platform_sample_id = GSM92485

!Platform_sample_id = GSM92486

!Platform_sample_id = GSM92487

!Platform_sample_id = GSM92510

!Platform_sample_id = GSM92511

!Platform_sample_id = GSM93152

!Platform_sample_id = GSM93153

!Platform_sample_id = GSM93154

!Platform_sample_id = GSM93155

!Platform_sample_id = GSM93156

!Platform_sample_id = GSM93157

!Platform_sample_id = GSM93225

!Platform_sample_id = GSM93226

!Platform_sample_id = GSM93227

!Platform_sample_id = GSM93228

!Platform_sample_id = GSM93566

!Platform_sample_id = GSM93567

!Platform_sample_id = GSM93568

!Platform_sample_id = GSM93569

!Platform_sample_id = GSM93733

!Platform_sample_id = GSM93734

!Platform_sample_id = GSM93789

!Platform_sample_id = GSM93920

!Platform_sample_id = GSM93921

!Platform_sample_id = GSM93922

!Platform_sample_id = GSM93923

!Platform_sample_id = GSM93924

!Platform_sample_id = GSM93925

!Platform_sample_id = GSM93926

!Platform_sample_id = GSM93927

!Platform_sample_id = GSM93928

!Platform_sample_id = GSM93929

!Platform_sample_id = GSM93932

!Platform_sample_id = GSM93938

!Platform_sample_id = GSM93939

!Platform_sample_id = GSM93941

!Platform_sample_id = GSM93943

!Platform_sample_id = GSM93944

!Platform_sample_id = GSM93946

!Platform_sample_id = GSM93948

!Platform_sample_id = GSM93950

!Platform_sample_id = GSM93952

!Platform_sample_id = GSM93954

!Platform_sample_id = GSM93958

!Platform_sample_id = GSM93961

!Platform_sample_id = GSM93962

!Platform_sample_id = GSM93964

!Platform_sample_id = GSM93967

!Platform_sample_id = GSM93968

!Platform_sample_id = GSM93969

!Platform_sample_id = GSM93973

!Platform_sample_id = GSM94597

!Platform_sample_id = GSM94598

!Platform_sample_id = GSM94599

!Platform_sample_id = GSM94600

!Platform_sample_id = GSM94601

!Platform_sample_id = GSM94602

!Platform_sample_id = GSM94603

!Platform_sample_id = GSM94604

!Platform_sample_id = GSM94605

!Platform_sample_id = GSM94831

!Platform_sample_id = GSM94836

!Platform_sample_id = GSM94837

!Platform_sample_id = GSM94838

!Platform_sample_id = GSM94839

!Platform_sample_id = GSM94840

!Platform_sample_id = GSM94841

!Platform_sample_id = GSM94842

!Platform_sample_id = GSM94843

!Platform_sample_id = GSM94854

!Platform_sample_id = GSM94855

!Platform_sample_id = GSM94870

!Platform_sample_id = GSM95473

!Platform_sample_id = GSM95474

!Platform_sample_id = GSM95475

!Platform_sample_id = GSM95476

!Platform_sample_id = GSM95477

!Platform_sample_id = GSM95478

!Platform_sample_id = GSM95479

!Platform_sample_id = GSM95480

!Platform_sample_id = GSM95481

!Platform_sample_id = GSM95482

!Platform_sample_id = GSM95483

!Platform_sample_id = GSM95484

!Platform_sample_id = GSM95485

!Platform_sample_id = GSM95486

!Platform_sample_id = GSM95487

!Platform_sample_id = GSM95488

!Platform_sample_id = GSM95489

!Platform_sample_id = GSM95490

!Platform_sample_id = GSM95491

!Platform_sample_id = GSM95492

!Platform_sample_id = GSM95493

!Platform_sample_id = GSM95494

!Platform_sample_id = GSM95495

!Platform_sample_id = GSM95496

!Platform_sample_id = GSM95497

!Platform_sample_id = GSM95498

!Platform_sample_id = GSM95499

!Platform_sample_id = GSM95500

!Platform_sample_id = GSM95501

!Platform_sample_id = GSM95502

!Platform_sample_id = GSM95503

!Platform_sample_id = GSM95504

!Platform_sample_id = GSM95505

!Platform_sample_id = GSM95506

!Platform_sample_id = GSM95507

!Platform_sample_id = GSM95508

!Platform_sample_id = GSM95509

!Platform_sample_id = GSM95510

!Platform_sample_id = GSM95511

!Platform_sample_id = GSM95512

!Platform_sample_id = GSM95513

!Platform_sample_id = GSM95514

!Platform_sample_id = GSM95515

!Platform_sample_id = GSM95516

!Platform_sample_id = GSM95517

!Platform_sample_id = GSM95518

!Platform_sample_id = GSM95519

!Platform_sample_id = GSM95520

!Platform_sample_id = GSM95521

!Platform_sample_id = GSM95522

!Platform_sample_id = GSM95523

!Platform_sample_id = GSM95524

!Platform_sample_id = GSM95525

!Platform_sample_id = GSM95646

!Platform_sample_id = GSM95647

!Platform_sample_id = GSM95648

!Platform_sample_id = GSM95649

!Platform_sample_id = GSM95650

!Platform_sample_id = GSM95651

!Platform_sample_id = GSM95652

!Platform_sample_id = GSM95653

!Platform_sample_id = GSM95654

!Platform_sample_id = GSM95655

!Platform_sample_id = GSM95656

!Platform_sample_id = GSM95657

!Platform_sample_id = GSM95658

!Platform_sample_id = GSM95659

!Platform_sample_id = GSM95660

!Platform_sample_id = GSM95661

!Platform_sample_id = GSM95662

!Platform_sample_id = GSM95663

!Platform_sample_id = GSM95664

!Platform_sample_id = GSM95665

!Platform_sample_id = GSM95666

!Platform_sample_id = GSM95667

!Platform_sample_id = GSM95668

!Platform_sample_id = GSM95669

!Platform_sample_id = GSM95670

!Platform_sample_id = GSM95671

!Platform_sample_id = GSM95672

!Platform_sample_id = GSM95673

!Platform_sample_id = GSM95674

!Platform_sample_id = GSM95675

!Platform_sample_id = GSM95676

!Platform_sample_id = GSM95677

!Platform_sample_id = GSM95678

!Platform_sample_id = GSM95679

!Platform_sample_id = GSM95680

!Platform_sample_id = GSM95681

!Platform_sample_id = GSM95682

!Platform_sample_id = GSM95683

!Platform_sample_id = GSM95684

!Platform_sample_id = GSM95685

!Platform_sample_id = GSM95686

!Platform_sample_id = GSM95687

!Platform_sample_id = GSM95688

!Platform_sample_id = GSM95689

!Platform_sample_id = GSM95690

!Platform_sample_id = GSM95691

!Platform_sample_id = GSM95692

!Platform_sample_id = GSM95693

!Platform_sample_id = GSM95694

!Platform_sample_id = GSM95695

!Platform_sample_id = GSM95696

!Platform_sample_id = GSM95697

!Platform_sample_id = GSM95698

!Platform_sample_id = GSM95699

!Platform_sample_id = GSM95700

!Platform_sample_id = GSM95701

!Platform_sample_id = GSM95702

!Platform_sample_id = GSM95703

!Platform_sample_id = GSM95704

!Platform_sample_id = GSM95705

!Platform_sample_id = GSM95706

!Platform_sample_id = GSM95707

!Platform_sample_id = GSM95708

!Platform_sample_id = GSM95709

!Platform_sample_id = GSM95710

!Platform_sample_id = GSM95711

!Platform_sample_id = GSM95712

!Platform_sample_id = GSM95713

!Platform_sample_id = GSM95714

!Platform_sample_id = GSM95715

!Platform_sample_id = GSM95716

!Platform_sample_id = GSM95717

!Platform_sample_id = GSM95718

!Platform_sample_id = GSM95719

!Platform_sample_id = GSM95720

!Platform_sample_id = GSM95721

!Platform_sample_id = GSM95722

!Platform_sample_id = GSM95723

!Platform_sample_id = GSM95724

!Platform_sample_id = GSM95725

!Platform_sample_id = GSM95726

!Platform_sample_id = GSM95727

!Platform_sample_id = GSM95728

!Platform_sample_id = GSM95729

!Platform_sample_id = GSM95730

!Platform_sample_id = GSM95731

!Platform_sample_id = GSM95732

!Platform_sample_id = GSM95733

!Platform_sample_id = GSM95734

!Platform_sample_id = GSM95735

!Platform_sample_id = GSM95736

!Platform_sample_id = GSM95737

!Platform_sample_id = GSM95738

!Platform_sample_id = GSM95739

!Platform_sample_id = GSM95740

!Platform_sample_id = GSM95741

!Platform_sample_id = GSM95742

!Platform_sample_id = GSM95743

!Platform_sample_id = GSM95744

!Platform_sample_id = GSM95745

!Platform_sample_id = GSM95746

!Platform_sample_id = GSM95747

!Platform_sample_id = GSM95748

!Platform_sample_id = GSM95749

!Platform_sample_id = GSM95750

!Platform_sample_id = GSM95751

!Platform_sample_id = GSM95752

!Platform_sample_id = GSM95753

!Platform_sample_id = GSM95754

!Platform_sample_id = GSM95755

!Platform_sample_id = GSM95756

!Platform_sample_id = GSM95757

!Platform_sample_id = GSM95758

!Platform_sample_id = GSM95759

!Platform_sample_id = GSM95760

!Platform_sample_id = GSM95761

!Platform_sample_id = GSM95762

!Platform_sample_id = GSM95763

!Platform_sample_id = GSM95764

!Platform_sample_id = GSM95765

!Platform_sample_id = GSM95766

!Platform_sample_id = GSM95767

!Platform_sample_id = GSM95768

!Platform_sample_id = GSM95769

!Platform_sample_id = GSM95770

!Platform_sample_id = GSM95771

!Platform_sample_id = GSM95772

!Platform_sample_id = GSM95773

!Platform_sample_id = GSM95774

!Platform_sample_id = GSM95775

!Platform_sample_id = GSM95776

!Platform_sample_id = GSM95777

!Platform_sample_id = GSM95778

!Platform_sample_id = GSM95779

!Platform_sample_id = GSM95780

!Platform_sample_id = GSM95781

!Platform_sample_id = GSM95782

!Platform_sample_id = GSM95783

!Platform_sample_id = GSM95784

!Platform_sample_id = GSM95785

!Platform_sample_id = GSM95786

!Platform_sample_id = GSM95787

!Platform_sample_id = GSM95788

!Platform_sample_id = GSM95789

!Platform_sample_id = GSM95790

!Platform_sample_id = GSM95791

!Platform_sample_id = GSM95792

!Platform_sample_id = GSM95793

!Platform_sample_id = GSM95794

!Platform_sample_id = GSM95795

!Platform_sample_id = GSM95796

!Platform_sample_id = GSM95797

!Platform_sample_id = GSM95798

!Platform_sample_id = GSM95799

!Platform_sample_id = GSM95800

!Platform_sample_id = GSM95801

!Platform_sample_id = GSM95802

!Platform_sample_id = GSM95803

!Platform_sample_id = GSM95804

!Platform_sample_id = GSM95805

!Platform_sample_id = GSM95806

!Platform_sample_id = GSM95807

!Platform_sample_id = GSM95808

!Platform_sample_id = GSM95809

!Platform_sample_id = GSM95810

!Platform_sample_id = GSM95811

!Platform_sample_id = GSM95812

!Platform_sample_id = GSM95813

!Platform_sample_id = GSM95814

!Platform_sample_id = GSM95815

!Platform_sample_id = GSM95816

!Platform_sample_id = GSM95817

!Platform_sample_id = GSM95818

!Platform_sample_id = GSM95819

!Platform_sample_id = GSM95820

!Platform_sample_id = GSM95821

!Platform_sample_id = GSM95822

!Platform_sample_id = GSM95823

!Platform_sample_id = GSM95824

!Platform_sample_id = GSM95825

!Platform_sample_id = GSM95826

!Platform_sample_id = GSM96262

!Platform_sample_id = GSM96263

!Platform_sample_id = GSM96264

!Platform_sample_id = GSM96265

!Platform_sample_id = GSM96266

!Platform_sample_id = GSM96267

!Platform_sample_id = GSM96268

!Platform_sample_id = GSM96269

!Platform_sample_id = GSM96270

!Platform_sample_id = GSM96271

!Platform_sample_id = GSM96272

!Platform_sample_id = GSM96273

!Platform_sample_id = GSM96274

!Platform_sample_id = GSM96275

!Platform_sample_id = GSM96276

!Platform_sample_id = GSM96277

!Platform_sample_id = GSM96278

!Platform_sample_id = GSM96279

!Platform_sample_id = GSM96280

!Platform_sample_id = GSM96281

!Platform_sample_id = GSM96282

!Platform_sample_id = GSM96283

!Platform_sample_id = GSM96284

!Platform_sample_id = GSM96285

!Platform_sample_id = GSM96620

!Platform_sample_id = GSM96621

!Platform_sample_id = GSM96622

!Platform_sample_id = GSM96623

!Platform_sample_id = GSM96624

!Platform_sample_id = GSM96625

!Platform_sample_id = GSM96626

!Platform_sample_id = GSM96627

!Platform_sample_id = GSM96628

!Platform_sample_id = GSM96629

!Platform_sample_id = GSM96814

!Platform_sample_id = GSM96815

!Platform_sample_id = GSM96816

!Platform_sample_id = GSM96817

!Platform_sample_id = GSM96818

!Platform_sample_id = GSM96819

!Platform_sample_id = GSM96820

!Platform_sample_id = GSM96821

!Platform_sample_id = GSM96822

!Platform_sample_id = GSM96823

!Platform_sample_id = GSM96824

!Platform_sample_id = GSM96825

!Platform_sample_id = GSM96826

!Platform_sample_id = GSM96827

!Platform_sample_id = GSM96828

!Platform_sample_id = GSM96829

!Platform_sample_id = GSM96830

!Platform_sample_id = GSM96831

!Platform_sample_id = GSM96832

!Platform_sample_id = GSM96833

!Platform_sample_id = GSM96834

!Platform_sample_id = GSM96835

!Platform_sample_id = GSM96836

!Platform_sample_id = GSM96837

!Platform_sample_id = GSM96838

!Platform_sample_id = GSM96839

!Platform_sample_id = GSM96840

!Platform_sample_id = GSM96841

!Platform_sample_id = GSM96842

!Platform_sample_id = GSM96843

!Platform_sample_id = GSM96844

!Platform_sample_id = GSM96845

!Platform_sample_id = GSM96846

!Platform_sample_id = GSM96847

!Platform_sample_id = GSM96848

!Platform_sample_id = GSM96849

!Platform_sample_id = GSM96850

!Platform_sample_id = GSM96851

!Platform_sample_id = GSM96897

!Platform_sample_id = GSM96898

!Platform_sample_id = GSM96899

!Platform_sample_id = GSM96900

!Platform_sample_id = GSM97787

!Platform_sample_id = GSM97788

!Platform_sample_id = GSM97789

!Platform_sample_id = GSM97790

!Platform_sample_id = GSM97791

!Platform_sample_id = GSM97792

!Platform_sample_id = GSM97793

!Platform_sample_id = GSM97794

!Platform_sample_id = GSM97795

!Platform_sample_id = GSM97796

!Platform_sample_id = GSM97797

!Platform_sample_id = GSM97798

!Platform_sample_id = GSM97799

!Platform_sample_id = GSM97800

!Platform_sample_id = GSM97801

!Platform_sample_id = GSM97802

!Platform_sample_id = GSM97803

!Platform_sample_id = GSM97804

!Platform_sample_id = GSM97805

!Platform_sample_id = GSM97806

!Platform_sample_id = GSM97807

!Platform_sample_id = GSM97808

!Platform_sample_id = GSM97809

!Platform_sample_id = GSM97810

!Platform_sample_id = GSM97811

!Platform_sample_id = GSM97812

!Platform_sample_id = GSM97813

!Platform_sample_id = GSM97814

!Platform_sample_id = GSM97815

!Platform_sample_id = GSM97816

!Platform_sample_id = GSM97817

!Platform_sample_id = GSM97818

!Platform_sample_id = GSM97819

!Platform_sample_id = GSM97820

!Platform_sample_id = GSM97821

!Platform_sample_id = GSM97822

!Platform_sample_id = GSM97823

!Platform_sample_id = GSM97824

!Platform_sample_id = GSM97825

!Platform_sample_id = GSM97826

!Platform_sample_id = GSM97827

!Platform_sample_id = GSM97828

!Platform_sample_id = GSM97829

!Platform_sample_id = GSM97830

!Platform_sample_id = GSM97831

!Platform_sample_id = GSM97832

!Platform_sample_id = GSM97833

!Platform_sample_id = GSM97834

!Platform_sample_id = GSM97835

!Platform_sample_id = GSM97836

!Platform_sample_id = GSM97837

!Platform_sample_id = GSM97838

!Platform_sample_id = GSM97839

!Platform_sample_id = GSM97840

!Platform_sample_id = GSM97841

!Platform_sample_id = GSM97842

!Platform_sample_id = GSM97843

!Platform_sample_id = GSM97844

!Platform_sample_id = GSM97845

!Platform_sample_id = GSM97846

!Platform_sample_id = GSM97847

!Platform_sample_id = GSM97848

!Platform_sample_id = GSM97849

!Platform_sample_id = GSM97850

!Platform_sample_id = GSM97851

!Platform_sample_id = GSM97852

!Platform_sample_id = GSM97853

!Platform_sample_id = GSM97854

!Platform_sample_id = GSM97855

!Platform_sample_id = GSM97856

!Platform_sample_id = GSM97857

!Platform_sample_id = GSM97858

!Platform_sample_id = GSM97859

!Platform_sample_id = GSM97860

!Platform_sample_id = GSM97861

!Platform_sample_id = GSM97862

!Platform_sample_id = GSM97863

!Platform_sample_id = GSM97864

!Platform_sample_id = GSM97865

!Platform_sample_id = GSM97866

!Platform_sample_id = GSM97867

!Platform_sample_id = GSM97868

!Platform_sample_id = GSM97869

!Platform_sample_id = GSM97870

!Platform_sample_id = GSM97871

!Platform_sample_id = GSM97872

!Platform_sample_id = GSM97873

!Platform_sample_id = GSM97874

!Platform_sample_id = GSM97875

!Platform_sample_id = GSM97876

!Platform_sample_id = GSM97877

!Platform_sample_id = GSM97878

!Platform_sample_id = GSM97879

!Platform_sample_id = GSM97880

!Platform_sample_id = GSM97881

!Platform_sample_id = GSM97882

!Platform_sample_id = GSM97883

!Platform_sample_id = GSM97884

!Platform_sample_id = GSM97885

!Platform_sample_id = GSM97886

!Platform_sample_id = GSM97887

!Platform_sample_id = GSM97888

!Platform_sample_id = GSM97889

!Platform_sample_id = GSM97890

!Platform_sample_id = GSM97891

!Platform_sample_id = GSM97892

!Platform_sample_id = GSM97893

!Platform_sample_id = GSM97894

!Platform_sample_id = GSM97895

!Platform_sample_id = GSM97896

!Platform_sample_id = GSM97897

!Platform_sample_id = GSM97898

!Platform_sample_id = GSM97899

!Platform_sample_id = GSM97900

!Platform_sample_id = GSM97901

!Platform_sample_id = GSM97902

!Platform_sample_id = GSM97903

!Platform_sample_id = GSM97904

!Platform_sample_id = GSM97905

!Platform_sample_id = GSM97906

!Platform_sample_id = GSM97907

!Platform_sample_id = GSM97908

!Platform_sample_id = GSM97909

!Platform_sample_id = GSM97910

!Platform_sample_id = GSM97911

!Platform_sample_id = GSM97912

!Platform_sample_id = GSM97913

!Platform_sample_id = GSM97914

!Platform_sample_id = GSM97915

!Platform_sample_id = GSM97916

!Platform_sample_id = GSM97917

!Platform_sample_id = GSM97918

!Platform_sample_id = GSM97919

!Platform_sample_id = GSM97920

!Platform_sample_id = GSM97921

!Platform_sample_id = GSM97922

!Platform_sample_id = GSM97923

!Platform_sample_id = GSM97924

!Platform_sample_id = GSM97925

!Platform_sample_id = GSM97926

!Platform_sample_id = GSM97927

!Platform_sample_id = GSM97928

!Platform_sample_id = GSM97929

!Platform_sample_id = GSM97930

!Platform_sample_id = GSM97931

!Platform_sample_id = GSM97932

!Platform_sample_id = GSM97933

!Platform_sample_id = GSM97934

!Platform_sample_id = GSM97935

!Platform_sample_id = GSM97936

!Platform_sample_id = GSM97937

!Platform_sample_id = GSM97938

!Platform_sample_id = GSM97939

!Platform_sample_id = GSM97940

!Platform_sample_id = GSM97941

!Platform_sample_id = GSM97942

!Platform_sample_id = GSM97943

!Platform_sample_id = GSM97944

!Platform_sample_id = GSM97945

!Platform_sample_id = GSM97946

!Platform_sample_id = GSM97947

!Platform_sample_id = GSM97948

!Platform_sample_id = GSM97949

!Platform_sample_id = GSM97950

!Platform_sample_id = GSM97951

!Platform_sample_id = GSM97952

!Platform_sample_id = GSM97953

!Platform_sample_id = GSM97954

!Platform_sample_id = GSM97955

!Platform_sample_id = GSM97956

!Platform_sample_id = GSM97957

!Platform_sample_id = GSM97958

!Platform_sample_id = GSM97959

!Platform_sample_id = GSM97960

!Platform_sample_id = GSM97961

!Platform_sample_id = GSM97962

!Platform_sample_id = GSM97963

!Platform_sample_id = GSM97964

!Platform_sample_id = GSM97965

!Platform_sample_id = GSM97966

!Platform_sample_id = GSM97967

!Platform_sample_id = GSM97968

!Platform_sample_id = GSM97969

!Platform_sample_id = GSM97970

!Platform_sample_id = GSM97971

!Platform_sample_id = GSM97972

!Platform_sample_id = GSM98141

!Platform_sample_id = GSM98142

!Platform_sample_id = GSM98143

!Platform_sample_id = GSM98144

!Platform_sample_id = GSM98145

!Platform_sample_id = GSM98146

!Platform_sample_id = GSM98147

!Platform_sample_id = GSM98148

!Platform_sample_id = GSM98149

!Platform_sample_id = GSM98150

!Platform_sample_id = GSM98151

!Platform_sample_id = GSM98152

!Platform_sample_id = GSM98153

!Platform_sample_id = GSM98154

!Platform_sample_id = GSM98155

!Platform_sample_id = GSM98156

!Platform_sample_id = GSM98157

!Platform_sample_id = GSM98158

!Platform_sample_id = GSM98159

!Platform_sample_id = GSM98160

!Platform_sample_id = GSM98161

!Platform_sample_id = GSM98162

!Platform_sample_id = GSM98163

!Platform_sample_id = GSM98164

!Platform_sample_id = GSM98165

!Platform_sample_id = GSM98166

!Platform_sample_id = GSM98167

!Platform_sample_id = GSM98168

!Platform_sample_id = GSM98169

!Platform_sample_id = GSM98170

!Platform_sample_id = GSM98171

!Platform_sample_id = GSM98172

!Platform_sample_id = GSM98173

!Platform_sample_id = GSM98174

!Platform_sample_id = GSM98175

!Platform_sample_id = GSM98176

!Platform_sample_id = GSM98177

!Platform_sample_id = GSM98178

!Platform_sample_id = GSM98179

!Platform_sample_id = GSM98180

!Platform_sample_id = GSM98181

!Platform_sample_id = GSM98182

!Platform_sample_id = GSM98183

!Platform_sample_id = GSM98184

!Platform_sample_id = GSM98185

!Platform_sample_id = GSM98186

!Platform_sample_id = GSM98187

!Platform_sample_id = GSM98188

!Platform_sample_id = GSM98189

!Platform_sample_id = GSM98190

!Platform_sample_id = GSM98191

!Platform_sample_id = GSM98192

!Platform_sample_id = GSM98193

!Platform_sample_id = GSM98194

!Platform_sample_id = GSM98195

!Platform_sample_id = GSM98196

!Platform_sample_id = GSM98197

!Platform_sample_id = GSM98198

!Platform_sample_id = GSM98199

!Platform_sample_id = GSM98200

!Platform_sample_id = GSM98201

!Platform_sample_id = GSM98202

!Platform_sample_id = GSM98203

!Platform_sample_id = GSM98204

!Platform_sample_id = GSM98205

!Platform_sample_id = GSM98206

!Platform_sample_id = GSM98207

!Platform_sample_id = GSM98208

!Platform_sample_id = GSM98209

!Platform_sample_id = GSM98210

!Platform_sample_id = GSM98211

!Platform_sample_id = GSM98212

!Platform_sample_id = GSM98213

!Platform_sample_id = GSM98214

!Platform_sample_id = GSM98215

!Platform_sample_id = GSM98216

!Platform_sample_id = GSM98217

!Platform_sample_id = GSM98218

!Platform_sample_id = GSM98219

!Platform_sample_id = GSM98220

!Platform_sample_id = GSM98221

!Platform_sample_id = GSM98222

!Platform_sample_id = GSM98223

!Platform_sample_id = GSM98224

!Platform_sample_id = GSM98225

!Platform_sample_id = GSM98226

!Platform_sample_id = GSM98227

!Platform_sample_id = GSM98228

!Platform_sample_id = GSM98229

!Platform_sample_id = GSM98230

!Platform_sample_id = GSM98231

!Platform_sample_id = GSM98232

!Platform_sample_id = GSM98233

!Platform_sample_id = GSM98234

!Platform_sample_id = GSM98235

!Platform_sample_id = GSM98236

!Platform_sample_id = GSM98237

!Platform_sample_id = GSM98238

!Platform_sample_id = GSM98239

!Platform_sample_id = GSM98240

!Platform_sample_id = GSM98241

!Platform_sample_id = GSM98242

!Platform_sample_id = GSM98243

!Platform_sample_id = GSM98244

!Platform_sample_id = GSM98245

!Platform_sample_id = GSM98246

!Platform_sample_id = GSM98247

!Platform_sample_id = GSM98248

!Platform_sample_id = GSM98249

!Platform_sample_id = GSM98250

!Platform_sample_id = GSM98251

!Platform_sample_id = GSM98252

!Platform_sample_id = GSM98253

!Platform_sample_id = GSM98254

!Platform_sample_id = GSM98255

!Platform_sample_id = GSM98256

!Platform_sample_id = GSM98257

!Platform_sample_id = GSM98258

!Platform_sample_id = GSM98622

!Platform_sample_id = GSM98624

!Platform_sample_id = GSM98625

!Platform_sample_id = GSM98626

!Platform_sample_id = GSM98627

!Platform_sample_id = GSM98628

!Platform_sample_id = GSM98629

!Platform_sample_id = GSM98630

!Platform_sample_id = GSM99229

!Platform_sample_id = GSM99235

!Platform_sample_id = GSM99239

!Platform_sample_id = GSM99241

!Platform_sample_id = GSM99244

!Platform_sample_id = GSM99246

!Platform_sample_id = GSM99247

!Platform_sample_id = GSM99249

!Platform_sample_id = GSM99252

!Platform_sample_id = GSM99253

!Platform_sample_id = GSM99255

!Platform_sample_id = GSM99257

!Platform_sample_id = GSM99258

!Platform_sample_id = GSM99259

!Platform_sample_id = GSM99261

!Platform_sample_id = GSM99265

!Platform_sample_id = GSM99268

!Platform_sample_id = GSM99271

!Platform_sample_id = GSM99274

!Platform_sample_id = GSM99277

!Platform_sample_id = GSM99280

!Platform_sample_id = GSM99282

!Platform_sample_id = GSM99285

!Platform_sample_id = GSM99287

!Platform_sample_id = GSM99289

!Platform_sample_id = GSM99290

!Platform_sample_id = GSM99291

!Platform_sample_id = GSM99292

!Platform_sample_id = GSM99293

!Platform_sample_id = GSM99294

!Platform_sample_id = GSM99295

!Platform_sample_id = GSM99296

!Platform_sample_id = GSM99298

!Platform_sample_id = GSM99299

!Platform_sample_id = GSM99301

!Platform_sample_id = GSM99302

!Platform_sample_id = GSM99303

!Platform_sample_id = GSM99304

!Platform_sample_id = GSM99305

!Platform_sample_id = GSM99306

!Platform_sample_id = GSM99372

!Platform_sample_id = GSM99373

!Platform_sample_id = GSM99374

!Platform_sample_id = GSM99375

!Platform_sample_id = GSM99376

!Platform_sample_id = GSM99377

!Platform_sample_id = GSM99378

!Platform_sample_id = GSM99379

!Platform_sample_id = GSM100200

!Platform_sample_id = GSM100203

!Platform_sample_id = GSM100212

!Platform_sample_id = GSM100240

!Platform_sample_id = GSM100242

!Platform_sample_id = GSM100245

!Platform_sample_id = GSM100248

!Platform_sample_id = GSM100249

!Platform_sample_id = GSM100262

!Platform_sample_id = GSM100263

!Platform_sample_id = GSM100268

!Platform_sample_id = GSM100281

!Platform_sample_id = GSM100282

!Platform_sample_id = GSM100345

!Platform_sample_id = GSM100347

!Platform_sample_id = GSM100348

!Platform_sample_id = GSM100350

!Platform_sample_id = GSM100351

!Platform_sample_id = GSM100353

!Platform_sample_id = GSM100888

!Platform_sample_id = GSM100889

!Platform_sample_id = GSM100890

!Platform_sample_id = GSM100891

!Platform_sample_id = GSM100892

!Platform_sample_id = GSM100893

!Platform_sample_id = GSM100894

!Platform_sample_id = GSM100895

!Platform_sample_id = GSM100896

!Platform_sample_id = GSM100897

!Platform_sample_id = GSM100898

!Platform_sample_id = GSM100899

!Platform_sample_id = GSM100900

!Platform_sample_id = GSM100901

!Platform_sample_id = GSM100902

!Platform_sample_id = GSM100903

!Platform_sample_id = GSM101095

!Platform_sample_id = GSM101096

!Platform_sample_id = GSM101097

!Platform_sample_id = GSM101098

!Platform_sample_id = GSM101099

!Platform_sample_id = GSM101100

!Platform_sample_id = GSM101101

!Platform_sample_id = GSM101102

!Platform_sample_id = GSM101103

!Platform_sample_id = GSM101104

!Platform_sample_id = GSM101105

!Platform_sample_id = GSM101106

!Platform_sample_id = GSM101107

!Platform_sample_id = GSM101108

!Platform_sample_id = GSM101109

!Platform_sample_id = GSM101110

!Platform_sample_id = GSM101111

!Platform_sample_id = GSM101112

!Platform_sample_id = GSM101113

!Platform_sample_id = GSM101114

!Platform_sample_id = GSM101115

!Platform_sample_id = GSM101116

!Platform_sample_id = GSM101299

!Platform_sample_id = GSM101300

!Platform_sample_id = GSM101301

!Platform_sample_id = GSM101302

!Platform_sample_id = GSM101303

!Platform_sample_id = GSM101304

!Platform_sample_id = GSM101482

!Platform_sample_id = GSM101483

!Platform_sample_id = GSM101484

!Platform_sample_id = GSM101485

!Platform_sample_id = GSM101486

!Platform_sample_id = GSM101487

!Platform_sample_id = GSM101488

!Platform_sample_id = GSM101489

!Platform_sample_id = GSM101490

!Platform_sample_id = GSM101491

!Platform_sample_id = GSM101492

!Platform_sample_id = GSM101493

!Platform_sample_id = GSM101494

!Platform_sample_id = GSM101495

!Platform_sample_id = GSM101496

!Platform_sample_id = GSM101497

!Platform_sample_id = GSM101498

!Platform_sample_id = GSM101499

!Platform_sample_id = GSM101500

!Platform_sample_id = GSM101501

!Platform_sample_id = GSM101502

!Platform_sample_id = GSM101503

!Platform_sample_id = GSM101504

!Platform_sample_id = GSM101505

!Platform_sample_id = GSM101506

!Platform_sample_id = GSM101507

!Platform_sample_id = GSM101508

!Platform_sample_id = GSM101509

!Platform_sample_id = GSM101510

!Platform_sample_id = GSM101511

!Platform_sample_id = GSM101512

!Platform_sample_id = GSM101513

!Platform_sample_id = GSM101514

!Platform_sample_id = GSM101515

!Platform_sample_id = GSM101516

!Platform_sample_id = GSM101517

!Platform_sample_id = GSM101526

!Platform_sample_id = GSM101527

!Platform_sample_id = GSM101528

!Platform_sample_id = GSM101529

!Platform_sample_id = GSM101530

!Platform_sample_id = GSM101607

!Platform_sample_id = GSM101608

!Platform_sample_id = GSM101609

!Platform_sample_id = GSM101610

!Platform_sample_id = GSM101611

!Platform_sample_id = GSM101612

!Platform_sample_id = GSM101613

!Platform_sample_id = GSM101614

!Platform_sample_id = GSM101615

!Platform_sample_id = GSM101616

!Platform_sample_id = GSM101617

!Platform_sample_id = GSM101618

!Platform_sample_id = GSM101619

!Platform_sample_id = GSM101620

!Platform_sample_id = GSM101621

!Platform_sample_id = GSM101622

!Platform_sample_id = GSM101623

!Platform_sample_id = GSM101624

!Platform_sample_id = GSM101625

!Platform_sample_id = GSM101626

!Platform_sample_id = GSM101627

!Platform_sample_id = GSM101628

!Platform_sample_id = GSM101629

!Platform_sample_id = GSM101630

!Platform_sample_id = GSM101631

!Platform_sample_id = GSM101632

!Platform_sample_id = GSM101633

!Platform_sample_id = GSM101634

!Platform_sample_id = GSM101635

!Platform_sample_id = GSM101636

!Platform_sample_id = GSM101637

!Platform_sample_id = GSM101638

!Platform_sample_id = GSM101639

!Platform_sample_id = GSM101640

!Platform_sample_id = GSM101641

!Platform_sample_id = GSM101642

!Platform_sample_id = GSM101643

!Platform_sample_id = GSM101644

!Platform_sample_id = GSM101645

!Platform_sample_id = GSM101646

!Platform_sample_id = GSM101647

!Platform_sample_id = GSM101648

!Platform_sample_id = GSM101649

!Platform_sample_id = GSM101650

!Platform_sample_id = GSM101651

!Platform_sample_id = GSM101652

!Platform_sample_id = GSM101653

!Platform_sample_id = GSM101654

!Platform_sample_id = GSM101655

!Platform_sample_id = GSM101656

!Platform_sample_id = GSM101657

!Platform_sample_id = GSM101658

!Platform_sample_id = GSM101659

!Platform_sample_id = GSM101660

!Platform_sample_id = GSM101661

!Platform_sample_id = GSM101662

!Platform_sample_id = GSM101663

!Platform_sample_id = GSM101664

!Platform_sample_id = GSM101665

!Platform_sample_id = GSM101666

!Platform_sample_id = GSM101667

!Platform_sample_id = GSM101668

!Platform_sample_id = GSM101669

!Platform_sample_id = GSM101670

!Platform_sample_id = GSM101671

!Platform_sample_id = GSM101672

!Platform_sample_id = GSM101673

!Platform_sample_id = GSM101674

!Platform_sample_id = GSM101675

!Platform_sample_id = GSM101676

!Platform_sample_id = GSM101677

!Platform_sample_id = GSM101678

!Platform_sample_id = GSM101679

!Platform_sample_id = GSM101680

!Platform_sample_id = GSM101681

!Platform_sample_id = GSM101682

!Platform_sample_id = GSM101683

!Platform_sample_id = GSM101684

!Platform_sample_id = GSM101685

!Platform_sample_id = GSM101686

!Platform_sample_id = GSM101687

!Platform_sample_id = GSM101688

!Platform_sample_id = GSM101689

!Platform_sample_id = GSM101696

!Platform_sample_id = GSM101700

!Platform_sample_id = GSM101704

!Platform_sample_id = GSM101781

!Platform_sample_id = GSM101782

!Platform_sample_id = GSM101783

!Platform_sample_id = GSM101784

!Platform_sample_id = GSM101785

!Platform_sample_id = GSM101786

!Platform_sample_id = GSM101787

!Platform_sample_id = GSM101788

!Platform_sample_id = GSM101789

!Platform_sample_id = GSM101790

!Platform_sample_id = GSM101791

!Platform_sample_id = GSM101792

!Platform_sample_id = GSM101793

!Platform_sample_id = GSM101794

!Platform_sample_id = GSM101795

!Platform_sample_id = GSM101796

!Platform_sample_id = GSM101797

!Platform_sample_id = GSM101798

!Platform_sample_id = GSM101799

!Platform_sample_id = GSM101800

!Platform_sample_id = GSM101801

!Platform_sample_id = GSM101802

!Platform_sample_id = GSM101803

!Platform_sample_id = GSM101804

!Platform_sample_id = GSM101805

!Platform_sample_id = GSM101806

!Platform_sample_id = GSM101807

!Platform_sample_id = GSM101808

!Platform_sample_id = GSM101809

!Platform_sample_id = GSM101810

!Platform_sample_id = GSM101811

!Platform_sample_id = GSM101812

!Platform_sample_id = GSM101813

!Platform_sample_id = GSM101814

!Platform_sample_id = GSM101815

!Platform_sample_id = GSM101816

!Platform_sample_id = GSM101817

!Platform_sample_id = GSM101818

!Platform_sample_id = GSM101819

!Platform_sample_id = GSM101820

!Platform_sample_id = GSM101821

!Platform_sample_id = GSM101822

!Platform_sample_id = GSM101823

!Platform_sample_id = GSM101824

!Platform_sample_id = GSM101825

!Platform_sample_id = GSM101826

!Platform_sample_id = GSM101827

!Platform_sample_id = GSM101828

!Platform_sample_id = GSM101829

!Platform_sample_id = GSM101830

!Platform_sample_id = GSM101831

!Platform_sample_id = GSM101832

!Platform_sample_id = GSM101833

!Platform_sample_id = GSM101834

!Platform_sample_id = GSM101835

!Platform_sample_id = GSM101836

!Platform_sample_id = GSM101837

!Platform_sample_id = GSM101838

!Platform_sample_id = GSM101839

!Platform_sample_id = GSM101840

!Platform_sample_id = GSM101841

!Platform_sample_id = GSM101842

!Platform_sample_id = GSM101843

!Platform_sample_id = GSM101844

!Platform_sample_id = GSM101845

!Platform_sample_id = GSM101846

!Platform_sample_id = GSM101847

!Platform_sample_id = GSM101848

!Platform_sample_id = GSM101849

!Platform_sample_id = GSM101850

!Platform_sample_id = GSM101851

!Platform_sample_id = GSM101852

!Platform_sample_id = GSM101853

!Platform_sample_id = GSM101854

!Platform_sample_id = GSM101855

!Platform_sample_id = GSM101856

!Platform_sample_id = GSM101857

!Platform_sample_id = GSM101858

!Platform_sample_id = GSM101859

!Platform_sample_id = GSM101860

!Platform_sample_id = GSM101861

!Platform_sample_id = GSM101862

!Platform_sample_id = GSM101863

!Platform_sample_id = GSM101864

!Platform_sample_id = GSM101869

!Platform_sample_id = GSM101870

!Platform_sample_id = GSM101871

!Platform_sample_id = GSM101872

!Platform_sample_id = GSM101873

!Platform_sample_id = GSM101874

!Platform_sample_id = GSM101875

!Platform_sample_id = GSM101876

!Platform_sample_id = GSM101877

!Platform_sample_id = GSM101878

!Platform_sample_id = GSM101879

!Platform_sample_id = GSM101880

!Platform_sample_id = GSM101881

!Platform_sample_id = GSM101882

!Platform_sample_id = GSM101883

!Platform_sample_id = GSM101884

!Platform_sample_id = GSM101885

!Platform_sample_id = GSM101886

!Platform_sample_id = GSM101887

!Platform_sample_id = GSM101888

!Platform_sample_id = GSM101889

!Platform_sample_id = GSM101890

!Platform_sample_id = GSM101891

!Platform_sample_id = GSM101892

!Platform_sample_id = GSM101893

!Platform_sample_id = GSM101894

!Platform_sample_id = GSM101962

!Platform_sample_id = GSM101963

!Platform_sample_id = GSM101964

!Platform_sample_id = GSM101965

!Platform_sample_id = GSM101966

!Platform_sample_id = GSM101967

!Platform_sample_id = GSM101968

!Platform_sample_id = GSM101969

!Platform_sample_id = GSM101970

!Platform_sample_id = GSM101996

!Platform_sample_id = GSM101997

!Platform_sample_id = GSM101998

!Platform_sample_id = GSM101999

!Platform_sample_id = GSM102000

!Platform_sample_id = GSM102001

!Platform_sample_id = GSM102002

!Platform_sample_id = GSM102003

!Platform_sample_id = GSM102424

!Platform_sample_id = GSM102425

!Platform_sample_id = GSM102426

!Platform_sample_id = GSM102427

!Platform_sample_id = GSM102428

!Platform_sample_id = GSM102429

!Platform_sample_id = GSM102430

!Platform_sample_id = GSM102431

!Platform_sample_id = GSM102432

!Platform_sample_id = GSM102433

!Platform_sample_id = GSM102434

!Platform_sample_id = GSM102435

!Platform_sample_id = GSM102436

!Platform_sample_id = GSM102437

!Platform_sample_id = GSM102438

!Platform_sample_id = GSM102439

!Platform_sample_id = GSM102440

!Platform_sample_id = GSM102441

!Platform_sample_id = GSM102442

!Platform_sample_id = GSM102443

!Platform_sample_id = GSM102444

!Platform_sample_id = GSM102445

!Platform_sample_id = GSM102446

!Platform_sample_id = GSM102447

!Platform_sample_id = GSM102448

!Platform_sample_id = GSM102449

!Platform_sample_id = GSM102450

!Platform_sample_id = GSM102451

!Platform_sample_id = GSM102452

!Platform_sample_id = GSM102453

!Platform_sample_id = GSM102454

!Platform_sample_id = GSM102455

!Platform_sample_id = GSM102456

!Platform_sample_id = GSM102457

!Platform_sample_id = GSM102458

!Platform_sample_id = GSM102459

!Platform_sample_id = GSM102460

!Platform_sample_id = GSM102461

!Platform_sample_id = GSM102462

!Platform_sample_id = GSM102463

!Platform_sample_id = GSM102464

!Platform_sample_id = GSM102465

!Platform_sample_id = GSM102466

!Platform_sample_id = GSM102467

!Platform_sample_id = GSM102468

!Platform_sample_id = GSM102469

!Platform_sample_id = GSM102470

!Platform_sample_id = GSM102471

!Platform_sample_id = GSM102472

!Platform_sample_id = GSM102473

!Platform_sample_id = GSM102474

!Platform_sample_id = GSM102475

!Platform_sample_id = GSM102476

!Platform_sample_id = GSM102477

!Platform_sample_id = GSM102478

!Platform_sample_id = GSM102479

!Platform_sample_id = GSM102480

!Platform_sample_id = GSM102481

!Platform_sample_id = GSM102482

!Platform_sample_id = GSM102483

!Platform_sample_id = GSM102484

!Platform_sample_id = GSM102485

!Platform_sample_id = GSM102486

!Platform_sample_id = GSM102487

!Platform_sample_id = GSM102488

!Platform_sample_id = GSM102489

!Platform_sample_id = GSM102490

!Platform_sample_id = GSM102491

!Platform_sample_id = GSM102492

!Platform_sample_id = GSM102493

!Platform_sample_id = GSM102494

!Platform_sample_id = GSM102495

!Platform_sample_id = GSM102496

!Platform_sample_id = GSM102497

!Platform_sample_id = GSM102498

!Platform_sample_id = GSM102499

!Platform_sample_id = GSM102500

!Platform_sample_id = GSM102501

!Platform_sample_id = GSM102502

!Platform_sample_id = GSM102503

!Platform_sample_id = GSM102504

!Platform_sample_id = GSM102505

!Platform_sample_id = GSM102506

!Platform_sample_id = GSM102507

!Platform_sample_id = GSM102508

!Platform_sample_id = GSM102509

!Platform_sample_id = GSM102510

!Platform_sample_id = GSM102511

!Platform_sample_id = GSM102512

!Platform_sample_id = GSM102513

!Platform_sample_id = GSM102514

!Platform_sample_id = GSM102515

!Platform_sample_id = GSM102516

!Platform_sample_id = GSM102517

!Platform_sample_id = GSM102518

!Platform_sample_id = GSM102519

!Platform_sample_id = GSM102520

!Platform_sample_id = GSM102521

!Platform_sample_id = GSM102522

!Platform_sample_id = GSM102523

!Platform_sample_id = GSM102524

!Platform_sample_id = GSM102525

!Platform_sample_id = GSM102526

!Platform_sample_id = GSM102527

!Platform_sample_id = GSM102528

!Platform_sample_id = GSM102529

!Platform_sample_id = GSM102530

!Platform_sample_id = GSM102531

!Platform_sample_id = GSM102532

!Platform_sample_id = GSM102533

!Platform_sample_id = GSM102534

!Platform_sample_id = GSM102535

!Platform_sample_id = GSM102536

!Platform_sample_id = GSM102537

!Platform_sample_id = GSM102538

!Platform_sample_id = GSM102539

!Platform_sample_id = GSM102540

!Platform_sample_id = GSM102541

!Platform_sample_id = GSM102542

!Platform_sample_id = GSM102543

!Platform_sample_id = GSM102544

!Platform_sample_id = GSM102545

!Platform_sample_id = GSM102546

!Platform_sample_id = GSM102547

!Platform_sample_id = GSM102548

!Platform_sample_id = GSM102549

!Platform_sample_id = GSM102550

!Platform_sample_id = GSM102551

!Platform_sample_id = GSM102552

!Platform_sample_id = GSM102553

!Platform_sample_id = GSM102554

!Platform_sample_id = GSM102555

!Platform_sample_id = GSM102556

!Platform_sample_id = GSM102557

!Platform_sample_id = GSM102558

!Platform_sample_id = GSM102559

!Platform_sample_id = GSM102560

!Platform_sample_id = GSM102561

!Platform_sample_id = GSM102562

!Platform_sample_id = GSM102563

!Platform_sample_id = GSM102564

!Platform_sample_id = GSM102565

!Platform_sample_id = GSM102566

!Platform_sample_id = GSM102567

!Platform_sample_id = GSM102568

!Platform_sample_id = GSM102569

!Platform_sample_id = GSM102570

!Platform_sample_id = GSM102571

!Platform_sample_id = GSM102572

!Platform_sample_id = GSM102573

!Platform_sample_id = GSM102574

!Platform_sample_id = GSM102575

!Platform_sample_id = GSM102576

!Platform_sample_id = GSM102577

!Platform_sample_id = GSM102578

!Platform_sample_id = GSM102579

!Platform_sample_id = GSM102580

!Platform_sample_id = GSM102581

!Platform_sample_id = GSM102582

!Platform_sample_id = GSM102583

!Platform_sample_id = GSM102606

!Platform_sample_id = GSM102607

!Platform_sample_id = GSM102609

!Platform_sample_id = GSM102610

!Platform_sample_id = GSM102611

!Platform_sample_id = GSM102612

!Platform_sample_id = GSM102613

!Platform_sample_id = GSM102614

!Platform_sample_id = GSM102615

!Platform_sample_id = GSM102616

!Platform_sample_id = GSM102617

!Platform_sample_id = GSM102618

!Platform_sample_id = GSM102620

!Platform_sample_id = GSM102621

!Platform_sample_id = GSM102622

!Platform_sample_id = GSM102623

!Platform_sample_id = GSM102624

!Platform_sample_id = GSM102625

!Platform_sample_id = GSM102626

!Platform_sample_id = GSM102627

!Platform_sample_id = GSM102628

!Platform_sample_id = GSM102629

!Platform_sample_id = GSM102630

!Platform_sample_id = GSM102631

!Platform_sample_id = GSM102632

!Platform_sample_id = GSM102633

!Platform_sample_id = GSM102634

!Platform_sample_id = GSM102682

!Platform_sample_id = GSM102683

!Platform_sample_id = GSM102684

!Platform_sample_id = GSM102685

!Platform_sample_id = GSM102686

!Platform_sample_id = GSM102687

!Platform_sample_id = GSM102688

!Platform_sample_id = GSM102689

!Platform_sample_id = GSM102691

!Platform_sample_id = GSM102692

!Platform_sample_id = GSM102695

!Platform_sample_id = GSM102696

!Platform_sample_id = GSM102697

!Platform_sample_id = GSM102698

!Platform_sample_id = GSM102699

!Platform_sample_id = GSM102700

!Platform_sample_id = GSM102701

!Platform_sample_id = GSM102702

!Platform_sample_id = GSM102703

!Platform_sample_id = GSM102704

!Platform_sample_id = GSM102705

!Platform_sample_id = GSM102706

!Platform_sample_id = GSM102707

!Platform_sample_id = GSM102708

!Platform_sample_id = GSM102709

!Platform_sample_id = GSM102710

!Platform_sample_id = GSM102711

!Platform_sample_id = GSM102712

!Platform_sample_id = GSM102713

!Platform_sample_id = GSM102714

!Platform_sample_id = GSM102715

!Platform_sample_id = GSM102716

!Platform_sample_id = GSM102744

!Platform_sample_id = GSM102746

!Platform_sample_id = GSM102747

!Platform_sample_id = GSM102748

!Platform_sample_id = GSM102749

!Platform_sample_id = GSM102753

!Platform_sample_id = GSM102755

!Platform_sample_id = GSM102756

!Platform_sample_id = GSM102757

!Platform_sample_id = GSM102758

!Platform_sample_id = GSM102760

!Platform_sample_id = GSM102761

!Platform_sample_id = GSM102763

!Platform_sample_id = GSM102817

!Platform_sample_id = GSM102818

!Platform_sample_id = GSM102819

!Platform_sample_id = GSM102820

!Platform_sample_id = GSM102821

!Platform_sample_id = GSM102822

!Platform_sample_id = GSM102823

!Platform_sample_id = GSM102824

!Platform_sample_id = GSM102825

!Platform_sample_id = GSM102826

!Platform_sample_id = GSM102827

!Platform_sample_id = GSM102842

!Platform_sample_id = GSM102870

!Platform_sample_id = GSM102875

!Platform_sample_id = GSM102876

!Platform_sample_id = GSM102877

!Platform_sample_id = GSM102878

!Platform_sample_id = GSM102879

!Platform_sample_id = GSM102880

!Platform_sample_id = GSM102881

!Platform_sample_id = GSM102882

!Platform_sample_id = GSM102883

!Platform_sample_id = GSM102890

!Platform_sample_id = GSM102891

!Platform_sample_id = GSM102892

!Platform_sample_id = GSM102893

!Platform_sample_id = GSM102894

!Platform_sample_id = GSM102895

!Platform_sample_id = GSM102896

!Platform_sample_id = GSM102898

!Platform_sample_id = GSM102900

!Platform_sample_id = GSM102903

!Platform_sample_id = GSM102904

!Platform_sample_id = GSM102905

!Platform_sample_id = GSM102906

!Platform_sample_id = GSM102907

!Platform_sample_id = GSM102908

!Platform_sample_id = GSM102909

!Platform_sample_id = GSM102910

!Platform_sample_id = GSM102911

!Platform_sample_id = GSM102912

!Platform_sample_id = GSM102913

!Platform_sample_id = GSM102914

!Platform_sample_id = GSM102915

!Platform_sample_id = GSM102917

!Platform_sample_id = GSM102918

!Platform_sample_id = GSM102961

!Platform_sample_id = GSM102962

!Platform_sample_id = GSM102963

!Platform_sample_id = GSM102964

!Platform_sample_id = GSM102965

!Platform_sample_id = GSM102966

!Platform_sample_id = GSM102967

!Platform_sample_id = GSM102968

!Platform_sample_id = GSM102969

!Platform_sample_id = GSM102970

!Platform_sample_id = GSM102971

!Platform_sample_id = GSM102972

!Platform_sample_id = GSM102973

!Platform_sample_id = GSM102974

!Platform_sample_id = GSM102975

!Platform_sample_id = GSM102976

!Platform_sample_id = GSM102977

!Platform_sample_id = GSM102978

!Platform_sample_id = GSM102979

!Platform_sample_id = GSM102980

!Platform_sample_id = GSM102981

!Platform_sample_id = GSM102982

!Platform_sample_id = GSM102983

!Platform_sample_id = GSM102984

!Platform_sample_id = GSM102985

!Platform_sample_id = GSM102986

!Platform_sample_id = GSM102987

!Platform_sample_id = GSM102988

!Platform_sample_id = GSM102989

!Platform_sample_id = GSM102990

!Platform_sample_id = GSM102991

!Platform_sample_id = GSM102992

!Platform_sample_id = GSM102993

!Platform_sample_id = GSM102994

!Platform_sample_id = GSM102995

!Platform_sample_id = GSM102996

!Platform_sample_id = GSM102997

!Platform_sample_id = GSM102998

!Platform_sample_id = GSM102999

!Platform_sample_id = GSM103000

!Platform_sample_id = GSM103001

!Platform_sample_id = GSM103002

!Platform_sample_id = GSM103003

!Platform_sample_id = GSM103004

!Platform_sample_id = GSM103005

!Platform_sample_id = GSM103006

!Platform_sample_id = GSM103007

!Platform_sample_id = GSM103008

!Platform_sample_id = GSM103009

!Platform_sample_id = GSM103010

!Platform_sample_id = GSM103011

!Platform_sample_id = GSM103012

!Platform_sample_id = GSM103013

!Platform_sample_id = GSM103014

!Platform_sample_id = GSM103015

!Platform_sample_id = GSM103016

!Platform_sample_id = GSM103017

!Platform_sample_id = GSM103018

!Platform_sample_id = GSM103019

!Platform_sample_id = GSM103020

!Platform_sample_id = GSM103021

!Platform_sample_id = GSM103022

!Platform_sample_id = GSM103023

!Platform_sample_id = GSM103024

!Platform_sample_id = GSM103025

!Platform_sample_id = GSM103026

!Platform_sample_id = GSM103027

!Platform_sample_id = GSM103028

!Platform_sample_id = GSM103029

!Platform_sample_id = GSM103030

!Platform_sample_id = GSM103031

!Platform_sample_id = GSM103032

!Platform_sample_id = GSM103033

!Platform_sample_id = GSM103034

!Platform_sample_id = GSM103035

!Platform_sample_id = GSM103036

!Platform_sample_id = GSM103037

!Platform_sample_id = GSM103038

!Platform_sample_id = GSM103039

!Platform_sample_id = GSM103040

!Platform_sample_id = GSM103041

!Platform_sample_id = GSM103042

!Platform_sample_id = GSM103043

!Platform_sample_id = GSM103044

!Platform_sample_id = GSM103045

!Platform_sample_id = GSM103046

!Platform_sample_id = GSM103047

!Platform_sample_id = GSM103048

!Platform_sample_id = GSM103049

!Platform_sample_id = GSM103050

!Platform_sample_id = GSM103051

!Platform_sample_id = GSM103052

!Platform_sample_id = GSM103053

!Platform_sample_id = GSM103054

!Platform_sample_id = GSM103055

!Platform_sample_id = GSM103056

!Platform_sample_id = GSM103057

!Platform_sample_id = GSM103058

!Platform_sample_id = GSM103059

!Platform_sample_id = GSM103060

!Platform_sample_id = GSM103061

!Platform_sample_id = GSM103062

!Platform_sample_id = GSM103063

!Platform_sample_id = GSM103064

!Platform_sample_id = GSM103065

!Platform_sample_id = GSM103066

!Platform_sample_id = GSM103067

!Platform_sample_id = GSM103068

!Platform_sample_id = GSM103069

!Platform_sample_id = GSM103070

!Platform_sample_id = GSM103071

!Platform_sample_id = GSM103072

!Platform_sample_id = GSM103073

!Platform_sample_id = GSM103074

!Platform_sample_id = GSM103075

!Platform_sample_id = GSM103076

!Platform_sample_id = GSM103077

!Platform_sample_id = GSM103078

!Platform_sample_id = GSM103079

!Platform_sample_id = GSM103080

!Platform_sample_id = GSM103081

!Platform_sample_id = GSM103082

!Platform_sample_id = GSM103083

!Platform_sample_id = GSM103096

!Platform_sample_id = GSM103097

!Platform_sample_id = GSM103098

!Platform_sample_id = GSM103099

!Platform_sample_id = GSM103100

!Platform_sample_id = GSM103101

!Platform_sample_id = GSM103102

!Platform_sample_id = GSM103103

!Platform_sample_id = GSM103104

!Platform_sample_id = GSM103105

!Platform_sample_id = GSM103106

!Platform_sample_id = GSM103107

!Platform_sample_id = GSM103108

!Platform_sample_id = GSM103109

!Platform_sample_id = GSM103323

!Platform_sample_id = GSM103343

!Platform_sample_id = GSM103344

!Platform_sample_id = GSM103345

!Platform_sample_id = GSM103346

!Platform_sample_id = GSM103347

!Platform_sample_id = GSM103348

!Platform_sample_id = GSM103349

!Platform_sample_id = GSM103350

!Platform_sample_id = GSM103351

!Platform_sample_id = GSM103352

!Platform_sample_id = GSM103353

!Platform_sample_id = GSM103354

!Platform_sample_id = GSM103355

!Platform_sample_id = GSM103356

!Platform_sample_id = GSM103357

!Platform_sample_id = GSM103358

!Platform_sample_id = GSM103359

!Platform_sample_id = GSM103360

!Platform_sample_id = GSM103361

!Platform_sample_id = GSM103362

!Platform_sample_id = GSM103363

!Platform_sample_id = GSM103364

!Platform_sample_id = GSM103365

!Platform_sample_id = GSM103366

!Platform_sample_id = GSM103367

!Platform_sample_id = GSM103368

!Platform_sample_id = GSM103369

!Platform_sample_id = GSM103370

!Platform_sample_id = GSM103371

!Platform_sample_id = GSM103372

!Platform_sample_id = GSM103373

!Platform_sample_id = GSM103374

!Platform_sample_id = GSM103375

!Platform_sample_id = GSM103376

!Platform_sample_id = GSM103377

!Platform_sample_id = GSM103378

!Platform_sample_id = GSM103379

!Platform_sample_id = GSM103380

!Platform_sample_id = GSM103381

!Platform_sample_id = GSM103382

!Platform_sample_id = GSM103383

!Platform_sample_id = GSM103384

!Platform_sample_id = GSM103385

!Platform_sample_id = GSM103386

!Platform_sample_id = GSM103387

!Platform_sample_id = GSM103388

!Platform_sample_id = GSM103389

!Platform_sample_id = GSM103390

!Platform_sample_id = GSM103391

!Platform_sample_id = GSM103392

!Platform_sample_id = GSM103393

!Platform_sample_id = GSM103394

!Platform_sample_id = GSM103395

!Platform_sample_id = GSM103396

!Platform_sample_id = GSM103397

!Platform_sample_id = GSM103398

!Platform_sample_id = GSM103399

!Platform_sample_id = GSM103400

!Platform_sample_id = GSM103401

!Platform_sample_id = GSM103402

!Platform_sample_id = GSM103403

!Platform_sample_id = GSM103404

!Platform_sample_id = GSM103405

!Platform_sample_id = GSM103406

!Platform_sample_id = GSM103407

!Platform_sample_id = GSM103408

!Platform_sample_id = GSM103557

!Platform_sample_id = GSM103558

!Platform_sample_id = GSM103559

!Platform_sample_id = GSM103560

!Platform_sample_id = GSM103561

!Platform_sample_id = GSM103562

!Platform_sample_id = GSM103563

!Platform_sample_id = GSM103564

!Platform_sample_id = GSM103565

!Platform_sample_id = GSM104050

!Platform_sample_id = GSM104051

!Platform_sample_id = GSM104052

!Platform_sample_id = GSM104053

!Platform_sample_id = GSM104060

!Platform_sample_id = GSM106834

!Platform_sample_id = GSM106835

!Platform_sample_id = GSM106933

!Platform_sample_id = GSM106968

!Platform_sample_id = GSM106971

!Platform_sample_id = GSM106972

!Platform_sample_id = GSM106974

!Platform_sample_id = GSM106975

!Platform_sample_id = GSM106976

!Platform_sample_id = GSM106977

!Platform_sample_id = GSM107453

!Platform_sample_id = GSM107454

!Platform_sample_id = GSM107455

!Platform_sample_id = GSM107456

!Platform_sample_id = GSM107457

!Platform_sample_id = GSM107458

!Platform_sample_id = GSM107459

!Platform_sample_id = GSM107460

!Platform_sample_id = GSM107461

!Platform_sample_id = GSM107462

!Platform_sample_id = GSM107522

!Platform_sample_id = GSM107523

!Platform_sample_id = GSM107524

!Platform_sample_id = GSM107525

!Platform_sample_id = GSM107526

!Platform_sample_id = GSM107527

!Platform_sample_id = GSM107528

!Platform_sample_id = GSM107529

!Platform_sample_id = GSM107530

!Platform_sample_id = GSM107531

!Platform_sample_id = GSM107532

!Platform_sample_id = GSM107533

!Platform_sample_id = GSM107534

!Platform_sample_id = GSM107535

!Platform_sample_id = GSM107536

!Platform_sample_id = GSM107537

!Platform_sample_id = GSM107538

!Platform_sample_id = GSM107539

!Platform_sample_id = GSM107540

!Platform_sample_id = GSM107541

!Platform_sample_id = GSM107824

!Platform_sample_id = GSM107825

!Platform_sample_id = GSM107826

!Platform_sample_id = GSM107827

!Platform_sample_id = GSM107828

!Platform_sample_id = GSM107829

!Platform_sample_id = GSM107830

!Platform_sample_id = GSM107831

!Platform_sample_id = GSM107832

!Platform_sample_id = GSM107833

!Platform_sample_id = GSM107834

!Platform_sample_id = GSM107835

!Platform_sample_id = GSM107836

!Platform_sample_id = GSM107837

!Platform_sample_id = GSM107847

!Platform_sample_id = GSM107848

!Platform_sample_id = GSM107849

!Platform_sample_id = GSM107850

!Platform_sample_id = GSM107851

!Platform_sample_id = GSM107852

!Platform_sample_id = GSM107853

!Platform_sample_id = GSM107854

!Platform_sample_id = GSM107855

!Platform_sample_id = GSM107856

!Platform_sample_id = GSM107857

!Platform_sample_id = GSM107858

!Platform_sample_id = GSM107859

!Platform_sample_id = GSM107860

!Platform_sample_id = GSM107861

!Platform_sample_id = GSM107862

!Platform_sample_id = GSM107863

!Platform_sample_id = GSM107864

!Platform_sample_id = GSM107865

!Platform_sample_id = GSM107866

!Platform_sample_id = GSM107867

!Platform_sample_id = GSM107987

!Platform_sample_id = GSM107988

!Platform_sample_id = GSM107989

!Platform_sample_id = GSM107990

!Platform_sample_id = GSM107991

!Platform_sample_id = GSM107992

!Platform_sample_id = GSM107993

!Platform_sample_id = GSM107994

!Platform_sample_id = GSM107995

!Platform_sample_id = GSM107996

!Platform_sample_id = GSM107997

!Platform_sample_id = GSM107998

!Platform_sample_id = GSM107999

!Platform_sample_id = GSM108000

!Platform_sample_id = GSM108001

!Platform_sample_id = GSM108002

!Platform_sample_id = GSM108003

!Platform_sample_id = GSM108004

!Platform_sample_id = GSM108005

!Platform_sample_id = GSM108006

!Platform_sample_id = GSM108007

!Platform_sample_id = GSM108008

!Platform_sample_id = GSM108009

!Platform_sample_id = GSM108010

!Platform_sample_id = GSM108011

!Platform_sample_id = GSM108012

!Platform_sample_id = GSM108013

!Platform_sample_id = GSM108019

!Platform_sample_id = GSM108020

!Platform_sample_id = GSM108021

!Platform_sample_id = GSM108022

!Platform_sample_id = GSM108023

!Platform_sample_id = GSM108024

!Platform_sample_id = GSM108025

!Platform_sample_id = GSM108026

!Platform_sample_id = GSM108027

!Platform_sample_id = GSM108028

!Platform_sample_id = GSM108029

!Platform_sample_id = GSM108030

!Platform_sample_id = GSM108031

!Platform_sample_id = GSM108032

!Platform_sample_id = GSM108033

!Platform_sample_id = GSM108034

!Platform_sample_id = GSM108035

!Platform_sample_id = GSM108036

!Platform_sample_id = GSM108037

!Platform_sample_id = GSM108038

!Platform_sample_id = GSM108039

!Platform_sample_id = GSM108040

!Platform_sample_id = GSM108041

!Platform_sample_id = GSM108042

!Platform_sample_id = GSM108043

!Platform_sample_id = GSM108044

!Platform_sample_id = GSM108045

!Platform_sample_id = GSM108046

!Platform_sample_id = GSM108047

!Platform_sample_id = GSM108048

!Platform_sample_id = GSM108093

!Platform_sample_id = GSM108094

!Platform_sample_id = GSM108095

!Platform_sample_id = GSM108096

!Platform_sample_id = GSM108097

!Platform_sample_id = GSM108098

!Platform_sample_id = GSM109050

!Platform_sample_id = GSM109051

!Platform_sample_id = GSM109052

!Platform_sample_id = GSM109053

!Platform_sample_id = GSM109054

!Platform_sample_id = GSM109055

!Platform_sample_id = GSM109056

!Platform_sample_id = GSM109057

!Platform_sample_id = GSM109058

!Platform_sample_id = GSM109059

!Platform_sample_id = GSM109060

!Platform_sample_id = GSM109061

!Platform_sample_id = GSM109062

!Platform_sample_id = GSM109063

!Platform_sample_id = GSM109064

!Platform_sample_id = GSM109065

!Platform_sample_id = GSM109066

!Platform_sample_id = GSM109067

!Platform_sample_id = GSM109068

!Platform_sample_id = GSM109069

!Platform_sample_id = GSM109070

!Platform_sample_id = GSM109071

!Platform_sample_id = GSM109072

!Platform_sample_id = GSM109073

!Platform_sample_id = GSM109074

!Platform_sample_id = GSM109075

!Platform_sample_id = GSM109076

!Platform_sample_id = GSM109077

!Platform_sample_id = GSM109078

!Platform_sample_id = GSM109079

!Platform_sample_id = GSM109080

!Platform_sample_id = GSM109081

!Platform_sample_id = GSM109082

!Platform_sample_id = GSM109083

!Platform_sample_id = GSM109084

!Platform_sample_id = GSM109085

!Platform_sample_id = GSM109086

!Platform_sample_id = GSM109087

!Platform_sample_id = GSM109088

!Platform_sample_id = GSM109089

!Platform_sample_id = GSM109090

!Platform_sample_id = GSM109091

!Platform_sample_id = GSM109092

!Platform_sample_id = GSM109093

!Platform_sample_id = GSM109094

!Platform_sample_id = GSM109787

!Platform_sample_id = GSM109788

!Platform_sample_id = GSM109789

!Platform_sample_id = GSM109790

!Platform_sample_id = GSM109791

!Platform_sample_id = GSM109792

!Platform_sample_id = GSM109793

!Platform_sample_id = GSM109794

!Platform_sample_id = GSM109795

!Platform_sample_id = GSM109814

!Platform_sample_id = GSM109815

!Platform_sample_id = GSM109816

!Platform_sample_id = GSM109817

!Platform_sample_id = GSM109818

!Platform_sample_id = GSM109819

!Platform_sample_id = GSM109820

!Platform_sample_id = GSM109821

!Platform_sample_id = GSM109822

!Platform_sample_id = GSM109823

!Platform_sample_id = GSM109824

!Platform_sample_id = GSM109825

!Platform_sample_id = GSM109826

!Platform_sample_id = GSM109827

!Platform_sample_id = GSM109828

!Platform_sample_id = GSM109829

!Platform_sample_id = GSM109830

!Platform_sample_id = GSM109831

!Platform_sample_id = GSM109832

!Platform_sample_id = GSM109833

!Platform_sample_id = GSM109834

!Platform_sample_id = GSM109835

!Platform_sample_id = GSM109836

!Platform_sample_id = GSM109837

!Platform_sample_id = GSM109838

!Platform_sample_id = GSM109839

!Platform_sample_id = GSM109840

!Platform_sample_id = GSM112029

!Platform_sample_id = GSM112030

!Platform_sample_id = GSM112031

!Platform_sample_id = GSM112032

!Platform_sample_id = GSM112033

!Platform_sample_id = GSM112034

!Platform_sample_id = GSM112035

!Platform_sample_id = GSM112036

!Platform_sample_id = GSM112037

!Platform_sample_id = GSM112325

!Platform_sample_id = GSM112326

!Platform_sample_id = GSM112327

!Platform_sample_id = GSM112328

!Platform_sample_id = GSM112329

!Platform_sample_id = GSM112330

!Platform_sample_id = GSM112490

!Platform_sample_id = GSM112491

!Platform_sample_id = GSM112540

!Platform_sample_id = GSM112541

!Platform_sample_id = GSM112661

!Platform_sample_id = GSM112664

!Platform_sample_id = GSM112665

!Platform_sample_id = GSM112666

!Platform_sample_id = GSM112667

!Platform_sample_id = GSM112668

!Platform_sample_id = GSM112669

!Platform_sample_id = GSM112670

!Platform_sample_id = GSM113365

!Platform_sample_id = GSM113366

!Platform_sample_id = GSM113367

!Platform_sample_id = GSM113368

!Platform_sample_id = GSM113369

!Platform_sample_id = GSM113370

!Platform_sample_id = GSM113371

!Platform_sample_id = GSM113372

!Platform_sample_id = GSM113373

!Platform_sample_id = GSM113374

!Platform_sample_id = GSM113375

!Platform_sample_id = GSM113376

!Platform_sample_id = GSM113377

!Platform_sample_id = GSM113378

!Platform_sample_id = GSM113379

!Platform_sample_id = GSM113380

!Platform_sample_id = GSM113381

!Platform_sample_id = GSM113382

!Platform_sample_id = GSM113678

!Platform_sample_id = GSM113802

!Platform_sample_id = GSM113803

!Platform_sample_id = GSM113804

!Platform_sample_id = GSM113805

!Platform_sample_id = GSM113806

!Platform_sample_id = GSM113807

!Platform_sample_id = GSM113808

!Platform_sample_id = GSM113809

!Platform_sample_id = GSM113810

!Platform_sample_id = GSM113811

!Platform_sample_id = GSM113812

!Platform_sample_id = GSM113813

!Platform_sample_id = GSM113814

!Platform_sample_id = GSM113815

!Platform_sample_id = GSM113816

!Platform_sample_id = GSM113817

!Platform_sample_id = GSM113818

!Platform_sample_id = GSM113819

!Platform_sample_id = GSM113820

!Platform_sample_id = GSM113821

!Platform_sample_id = GSM113822

!Platform_sample_id = GSM113823

!Platform_sample_id = GSM113824

!Platform_sample_id = GSM114089

!Platform_sample_id = GSM114090

!Platform_sample_id = GSM114091

!Platform_sample_id = GSM114092

!Platform_sample_id = GSM114093

!Platform_sample_id = GSM114094

!Platform_sample_id = GSM114095

!Platform_sample_id = GSM114096

!Platform_sample_id = GSM114097

!Platform_sample_id = GSM114098

!Platform_sample_id = GSM114099

!Platform_sample_id = GSM114100

!Platform_sample_id = GSM114101

!Platform_sample_id = GSM114102

!Platform_sample_id = GSM114103

!Platform_sample_id = GSM114104

!Platform_sample_id = GSM114105

!Platform_sample_id = GSM114106

!Platform_sample_id = GSM114107

!Platform_sample_id = GSM114108

!Platform_sample_id = GSM114109

!Platform_sample_id = GSM114110

!Platform_sample_id = GSM114111

!Platform_sample_id = GSM114112

!Platform_sample_id = GSM114113

!Platform_sample_id = GSM114114

!Platform_sample_id = GSM114504

!Platform_sample_id = GSM114505

!Platform_sample_id = GSM114506

!Platform_sample_id = GSM114507

!Platform_sample_id = GSM114508

!Platform_sample_id = GSM114509

!Platform_sample_id = GSM114510

!Platform_sample_id = GSM114511

!Platform_sample_id = GSM114512

!Platform_sample_id = GSM114513

!Platform_sample_id = GSM114514

!Platform_sample_id = GSM114515

!Platform_sample_id = GSM114516

!Platform_sample_id = GSM114517

!Platform_sample_id = GSM114518

!Platform_sample_id = GSM114519

!Platform_sample_id = GSM114520

!Platform_sample_id = GSM114521

!Platform_sample_id = GSM114522

!Platform_sample_id = GSM114523

!Platform_sample_id = GSM114524

!Platform_sample_id = GSM114525

!Platform_sample_id = GSM114526

!Platform_sample_id = GSM114527

!Platform_sample_id = GSM114528

!Platform_sample_id = GSM114529

!Platform_sample_id = GSM114530

!Platform_sample_id = GSM114531

!Platform_sample_id = GSM114532

!Platform_sample_id = GSM114533

!Platform_sample_id = GSM114534

!Platform_sample_id = GSM114535

!Platform_sample_id = GSM114552

!Platform_sample_id = GSM114553

!Platform_sample_id = GSM114554

!Platform_sample_id = GSM114555

!Platform_sample_id = GSM114556

!Platform_sample_id = GSM114557

!Platform_sample_id = GSM114558

!Platform_sample_id = GSM114559

!Platform_sample_id = GSM114560

!Platform_sample_id = GSM114561

!Platform_sample_id = GSM114562

!Platform_sample_id = GSM114563

!Platform_sample_id = GSM114564

!Platform_sample_id = GSM114565

!Platform_sample_id = GSM114566

!Platform_sample_id = GSM114567

!Platform_sample_id = GSM114568

!Platform_sample_id = GSM114569

!Platform_sample_id = GSM114570

!Platform_sample_id = GSM114571

!Platform_sample_id = GSM114572

!Platform_sample_id = GSM114573

!Platform_sample_id = GSM114574

!Platform_sample_id = GSM114575

!Platform_sample_id = GSM114642

!Platform_sample_id = GSM114643

!Platform_sample_id = GSM114644

!Platform_sample_id = GSM114645

!Platform_sample_id = GSM114646

!Platform_sample_id = GSM114647

!Platform_sample_id = GSM114648

!Platform_sample_id = GSM114649

!Platform_sample_id = GSM114650

!Platform_sample_id = GSM114651

!Platform_sample_id = GSM114652

!Platform_sample_id = GSM114653

!Platform_sample_id = GSM114654

!Platform_sample_id = GSM114655

!Platform_sample_id = GSM114656

!Platform_sample_id = GSM114657

!Platform_sample_id = GSM114658

!Platform_sample_id = GSM114659

!Platform_sample_id = GSM114660

!Platform_sample_id = GSM114661

!Platform_sample_id = GSM114662

!Platform_sample_id = GSM114663

!Platform_sample_id = GSM114664

!Platform_sample_id = GSM114665

!Platform_sample_id = GSM114666

!Platform_sample_id = GSM114667

!Platform_sample_id = GSM114668

!Platform_sample_id = GSM114669

!Platform_sample_id = GSM114670

!Platform_sample_id = GSM114671

!Platform_sample_id = GSM114672

!Platform_sample_id = GSM114673

!Platform_sample_id = GSM114674

!Platform_sample_id = GSM114675

!Platform_sample_id = GSM114676

!Platform_sample_id = GSM114677

!Platform_sample_id = GSM114678

!Platform_sample_id = GSM114679

!Platform_sample_id = GSM114680

!Platform_sample_id = GSM114681

!Platform_sample_id = GSM114682

!Platform_sample_id = GSM114683

!Platform_sample_id = GSM114684

!Platform_sample_id = GSM114685

!Platform_sample_id = GSM114686

!Platform_sample_id = GSM114687

!Platform_sample_id = GSM114688

!Platform_sample_id = GSM114689

!Platform_sample_id = GSM114690

!Platform_sample_id = GSM114691

!Platform_sample_id = GSM114692

!Platform_sample_id = GSM114693

!Platform_sample_id = GSM114694

!Platform_sample_id = GSM114695

!Platform_sample_id = GSM114696

!Platform_sample_id = GSM114697

!Platform_sample_id = GSM114698

!Platform_sample_id = GSM114699

!Platform_sample_id = GSM114700

!Platform_sample_id = GSM114701

!Platform_sample_id = GSM114702

!Platform_sample_id = GSM114703

!Platform_sample_id = GSM114704

!Platform_sample_id = GSM114705

!Platform_sample_id = GSM114706

!Platform_sample_id = GSM114707

!Platform_sample_id = GSM114708

!Platform_sample_id = GSM114709

!Platform_sample_id = GSM114710

!Platform_sample_id = GSM114711

!Platform_sample_id = GSM114712

!Platform_sample_id = GSM114713

!Platform_sample_id = GSM114714

!Platform_sample_id = GSM114715

!Platform_sample_id = GSM114716

!Platform_sample_id = GSM114717

!Platform_sample_id = GSM114718

!Platform_sample_id = GSM114719

!Platform_sample_id = GSM114720

!Platform_sample_id = GSM114721

!Platform_sample_id = GSM114722

!Platform_sample_id = GSM115080

!Platform_sample_id = GSM115081

!Platform_sample_id = GSM115082

!Platform_sample_id = GSM115083

!Platform_sample_id = GSM115084

!Platform_sample_id = GSM115085

!Platform_sample_id = GSM115086

!Platform_sample_id = GSM115087

!Platform_sample_id = GSM115088

!Platform_sample_id = GSM115089

!Platform_sample_id = GSM115090

!Platform_sample_id = GSM115091

!Platform_sample_id = GSM115092

!Platform_sample_id = GSM115093

!Platform_sample_id = GSM115094

!Platform_sample_id = GSM115240

!Platform_sample_id = GSM115241

!Platform_sample_id = GSM115242

!Platform_sample_id = GSM115243

!Platform_sample_id = GSM115244

!Platform_sample_id = GSM115245

!Platform_sample_id = GSM115246

!Platform_sample_id = GSM115247

!Platform_sample_id = GSM115249

!Platform_sample_id = GSM115251

!Platform_sample_id = GSM115253

!Platform_sample_id = GSM115254

!Platform_sample_id = GSM115256

!Platform_sample_id = GSM115258

!Platform_sample_id = GSM115260

!Platform_sample_id = GSM115261

!Platform_sample_id = GSM115263

!Platform_sample_id = GSM115265

!Platform_sample_id = GSM115267

!Platform_sample_id = GSM115268

!Platform_sample_id = GSM115270

!Platform_sample_id = GSM115272

!Platform_sample_id = GSM115273

!Platform_sample_id = GSM115275

!Platform_sample_id = GSM115425

!Platform_sample_id = GSM115426

!Platform_sample_id = GSM115427

!Platform_sample_id = GSM115428

!Platform_sample_id = GSM115429

!Platform_sample_id = GSM115510

!Platform_sample_id = GSM115511

!Platform_sample_id = GSM115512

!Platform_sample_id = GSM115513

!Platform_sample_id = GSM115514

!Platform_sample_id = GSM115515

!Platform_sample_id = GSM115516

!Platform_sample_id = GSM115517

!Platform_sample_id = GSM115518

!Platform_sample_id = GSM115519

!Platform_sample_id = GSM115520

!Platform_sample_id = GSM115521

!Platform_sample_id = GSM116092

!Platform_sample_id = GSM116093

!Platform_sample_id = GSM116094

!Platform_sample_id = GSM116095

!Platform_sample_id = GSM116096

!Platform_sample_id = GSM116097

!Platform_sample_id = GSM116098

!Platform_sample_id = GSM116099

!Platform_sample_id = GSM116100

!Platform_sample_id = GSM116101

!Platform_sample_id = GSM116102

!Platform_sample_id = GSM116103

!Platform_sample_id = GSM116104

!Platform_sample_id = GSM116105

!Platform_sample_id = GSM116106

!Platform_sample_id = GSM116107

!Platform_sample_id = GSM116108

!Platform_sample_id = GSM116109

!Platform_sample_id = GSM116110

!Platform_sample_id = GSM116111

!Platform_sample_id = GSM116112

!Platform_sample_id = GSM116113

!Platform_sample_id = GSM116114

!Platform_sample_id = GSM116115

!Platform_sample_id = GSM116116

!Platform_sample_id = GSM116117

!Platform_sample_id = GSM116118

!Platform_sample_id = GSM116119

!Platform_sample_id = GSM116120

!Platform_sample_id = GSM116121

!Platform_sample_id = GSM116122

!Platform_sample_id = GSM116123

!Platform_sample_id = GSM116124

!Platform_sample_id = GSM116125

!Platform_sample_id = GSM116126

!Platform_sample_id = GSM116127

!Platform_sample_id = GSM116128

!Platform_sample_id = GSM116129

!Platform_sample_id = GSM116130

!Platform_sample_id = GSM116131

!Platform_sample_id = GSM116132

!Platform_sample_id = GSM117576

!Platform_sample_id = GSM117577

!Platform_sample_id = GSM117578

!Platform_sample_id = GSM117579

!Platform_sample_id = GSM117580

!Platform_sample_id = GSM117581

!Platform_sample_id = GSM117582

!Platform_sample_id = GSM117583

!Platform_sample_id = GSM117584

!Platform_sample_id = GSM117585

!Platform_sample_id = GSM117586

!Platform_sample_id = GSM117587

!Platform_sample_id = GSM117588

!Platform_sample_id = GSM117589

!Platform_sample_id = GSM117590

!Platform_sample_id = GSM117591

!Platform_sample_id = GSM117592

!Platform_sample_id = GSM117600

!Platform_sample_id = GSM117610

!Platform_sample_id = GSM117626

!Platform_sample_id = GSM117629

!Platform_sample_id = GSM117632

!Platform_sample_id = GSM117635

!Platform_sample_id = GSM117639

!Platform_sample_id = GSM117642

!Platform_sample_id = GSM117643

!Platform_sample_id = GSM117644

!Platform_sample_id = GSM117645

!Platform_sample_id = GSM117646

!Platform_sample_id = GSM117647

!Platform_sample_id = GSM117648

!Platform_sample_id = GSM117649

!Platform_sample_id = GSM117650

!Platform_sample_id = GSM117651

!Platform_sample_id = GSM117652

!Platform_sample_id = GSM117653

!Platform_sample_id = GSM117655

!Platform_sample_id = GSM117656

!Platform_sample_id = GSM117657

!Platform_sample_id = GSM117658

!Platform_sample_id = GSM117659

!Platform_sample_id = GSM117660

!Platform_sample_id = GSM117661

!Platform_sample_id = GSM117662

!Platform_sample_id = GSM117663

!Platform_sample_id = GSM117664

!Platform_sample_id = GSM117665

!Platform_sample_id = GSM117666

!Platform_sample_id = GSM117667

!Platform_sample_id = GSM117668

!Platform_sample_id = GSM117669

!Platform_sample_id = GSM117670

!Platform_sample_id = GSM117671

!Platform_sample_id = GSM117672

!Platform_sample_id = GSM117673

!Platform_sample_id = GSM117674

!Platform_sample_id = GSM117675

!Platform_sample_id = GSM117676

!Platform_sample_id = GSM117677

!Platform_sample_id = GSM117678

!Platform_sample_id = GSM117679

!Platform_sample_id = GSM117680

!Platform_sample_id = GSM117681

!Platform_sample_id = GSM117682

!Platform_sample_id = GSM117683

!Platform_sample_id = GSM117684

!Platform_sample_id = GSM117685

!Platform_sample_id = GSM117686

!Platform_sample_id = GSM117687

!Platform_sample_id = GSM117688

!Platform_sample_id = GSM117689

!Platform_sample_id = GSM117690

!Platform_sample_id = GSM117691

!Platform_sample_id = GSM117692

!Platform_sample_id = GSM117693

!Platform_sample_id = GSM117694

!Platform_sample_id = GSM117695

!Platform_sample_id = GSM117696

!Platform_sample_id = GSM117697

!Platform_sample_id = GSM117698

!Platform_sample_id = GSM117699

!Platform_sample_id = GSM117700

!Platform_sample_id = GSM117701

!Platform_sample_id = GSM117702

!Platform_sample_id = GSM117703

!Platform_sample_id = GSM117704

!Platform_sample_id = GSM117705

!Platform_sample_id = GSM117706

!Platform_sample_id = GSM117707

!Platform_sample_id = GSM117708

!Platform_sample_id = GSM117709

!Platform_sample_id = GSM117710

!Platform_sample_id = GSM117711

!Platform_sample_id = GSM117712

!Platform_sample_id = GSM117713

!Platform_sample_id = GSM117714

!Platform_sample_id = GSM117715

!Platform_sample_id = GSM117716

!Platform_sample_id = GSM117717

!Platform_sample_id = GSM117718

!Platform_sample_id = GSM117719

!Platform_sample_id = GSM117720

!Platform_sample_id = GSM117721

!Platform_sample_id = GSM117722

!Platform_sample_id = GSM117723

!Platform_sample_id = GSM117724

!Platform_sample_id = GSM117725

!Platform_sample_id = GSM117726

!Platform_sample_id = GSM117727

!Platform_sample_id = GSM117728

!Platform_sample_id = GSM117729

!Platform_sample_id = GSM117730

!Platform_sample_id = GSM117731

!Platform_sample_id = GSM117732

!Platform_sample_id = GSM117734

!Platform_sample_id = GSM117735

!Platform_sample_id = GSM117736

!Platform_sample_id = GSM117737

!Platform_sample_id = GSM117738

!Platform_sample_id = GSM117739

!Platform_sample_id = GSM117740

!Platform_sample_id = GSM117741

!Platform_sample_id = GSM117742

!Platform_sample_id = GSM117743

!Platform_sample_id = GSM117744

!Platform_sample_id = GSM117745

!Platform_sample_id = GSM117746

!Platform_sample_id = GSM117747

!Platform_sample_id = GSM117748

!Platform_sample_id = GSM117749

!Platform_sample_id = GSM117750

!Platform_sample_id = GSM117751

!Platform_sample_id = GSM117752

!Platform_sample_id = GSM117753

!Platform_sample_id = GSM117754

!Platform_sample_id = GSM117755

!Platform_sample_id = GSM117756

!Platform_sample_id = GSM117757

!Platform_sample_id = GSM117758

!Platform_sample_id = GSM117759

!Platform_sample_id = GSM117760

!Platform_sample_id = GSM117761

!Platform_sample_id = GSM117762

!Platform_sample_id = GSM117763

!Platform_sample_id = GSM117765

!Platform_sample_id = GSM117766

!Platform_sample_id = GSM117767

!Platform_sample_id = GSM117768

!Platform_sample_id = GSM117769

!Platform_sample_id = GSM117770

!Platform_sample_id = GSM117771

!Platform_sample_id = GSM117772

!Platform_sample_id = GSM117774

!Platform_sample_id = GSM117775

!Platform_sample_id = GSM117776

!Platform_sample_id = GSM117777

!Platform_sample_id = GSM117881

!Platform_sample_id = GSM117882

!Platform_sample_id = GSM117883

!Platform_sample_id = GSM117884

!Platform_sample_id = GSM117885

!Platform_sample_id = GSM117886

!Platform_sample_id = GSM117887

!Platform_sample_id = GSM117888

!Platform_sample_id = GSM117889

!Platform_sample_id = GSM117890

!Platform_sample_id = GSM117891

!Platform_sample_id = GSM117892

!Platform_sample_id = GSM117893

!Platform_sample_id = GSM117894

!Platform_sample_id = GSM117895

!Platform_sample_id = GSM117896

!Platform_sample_id = GSM117897

!Platform_sample_id = GSM117898

!Platform_sample_id = GSM117899

!Platform_sample_id = GSM117900

!Platform_sample_id = GSM117901

!Platform_sample_id = GSM117902

!Platform_sample_id = GSM117903

!Platform_sample_id = GSM117904

!Platform_sample_id = GSM117905

!Platform_sample_id = GSM117906

!Platform_sample_id = GSM117907

!Platform_sample_id = GSM117908

!Platform_sample_id = GSM117909

!Platform_sample_id = GSM117910

!Platform_sample_id = GSM117911

!Platform_sample_id = GSM117912

!Platform_sample_id = GSM117913

!Platform_sample_id = GSM117914

!Platform_sample_id = GSM117915

!Platform_sample_id = GSM117916

!Platform_sample_id = GSM117917

!Platform_sample_id = GSM117918

!Platform_sample_id = GSM117919

!Platform_sample_id = GSM117920

!Platform_sample_id = GSM117921

!Platform_sample_id = GSM117922

!Platform_sample_id = GSM117923

!Platform_sample_id = GSM117924

!Platform_sample_id = GSM117925

!Platform_sample_id = GSM117926

!Platform_sample_id = GSM117927

!Platform_sample_id = GSM117928

!Platform_sample_id = GSM117929

!Platform_sample_id = GSM117930

!Platform_sample_id = GSM117931

!Platform_sample_id = GSM117932

!Platform_sample_id = GSM117933

!Platform_sample_id = GSM117934

!Platform_sample_id = GSM117935

!Platform_sample_id = GSM117936

!Platform_sample_id = GSM117937

!Platform_sample_id = GSM117938

!Platform_sample_id = GSM117939

!Platform_sample_id = GSM117940

!Platform_sample_id = GSM117941

!Platform_sample_id = GSM117942

!Platform_sample_id = GSM117943

!Platform_sample_id = GSM117944

!Platform_sample_id = GSM117945

!Platform_sample_id = GSM117946

!Platform_sample_id = GSM117947

!Platform_sample_id = GSM117948

!Platform_sample_id = GSM117949

!Platform_sample_id = GSM117950

!Platform_sample_id = GSM117951

!Platform_sample_id = GSM117952

!Platform_sample_id = GSM117953

!Platform_sample_id = GSM117954

!Platform_sample_id = GSM117955

!Platform_sample_id = GSM117956

!Platform_sample_id = GSM117957

!Platform_sample_id = GSM117958

!Platform_sample_id = GSM117959

!Platform_sample_id = GSM117960

!Platform_sample_id = GSM117961

!Platform_sample_id = GSM117962

!Platform_sample_id = GSM117963

!Platform_sample_id = GSM117964

!Platform_sample_id = GSM117965

!Platform_sample_id = GSM117966

!Platform_sample_id = GSM117967

!Platform_sample_id = GSM117968

!Platform_sample_id = GSM117969

!Platform_sample_id = GSM117970

!Platform_sample_id = GSM117971

!Platform_sample_id = GSM117972

!Platform_sample_id = GSM117973

!Platform_sample_id = GSM117974

!Platform_sample_id = GSM117975

!Platform_sample_id = GSM117976

!Platform_sample_id = GSM117977

!Platform_sample_id = GSM117978

!Platform_sample_id = GSM117979

!Platform_sample_id = GSM117980

!Platform_sample_id = GSM117981

!Platform_sample_id = GSM117982

!Platform_sample_id = GSM117983

!Platform_sample_id = GSM117984

!Platform_sample_id = GSM117985

!Platform_sample_id = GSM118358

!Platform_sample_id = GSM118359

!Platform_sample_id = GSM118360

!Platform_sample_id = GSM118361

!Platform_sample_id = GSM118362

!Platform_sample_id = GSM118363

!Platform_sample_id = GSM118364

!Platform_sample_id = GSM118365

!Platform_sample_id = GSM118366

!Platform_sample_id = GSM118418

!Platform_sample_id = GSM118419

!Platform_sample_id = GSM118420

!Platform_sample_id = GSM118421

!Platform_sample_id = GSM118422

!Platform_sample_id = GSM118423

!Platform_sample_id = GSM118424

!Platform_sample_id = GSM118425

!Platform_sample_id = GSM118426

!Platform_sample_id = GSM118427

!Platform_sample_id = GSM118428

!Platform_sample_id = GSM118429

!Platform_sample_id = GSM118430

!Platform_sample_id = GSM118431

!Platform_sample_id = GSM118432

!Platform_sample_id = GSM118433

!Platform_sample_id = GSM118479

!Platform_sample_id = GSM118480

!Platform_sample_id = GSM118481

!Platform_sample_id = GSM118482

!Platform_sample_id = GSM118483

!Platform_sample_id = GSM118484

!Platform_sample_id = GSM118485

!Platform_sample_id = GSM118486

!Platform_sample_id = GSM118487

!Platform_sample_id = GSM118488

!Platform_sample_id = GSM118489

!Platform_sample_id = GSM118490

!Platform_sample_id = GSM118491

!Platform_sample_id = GSM118492

!Platform_sample_id = GSM118493

!Platform_sample_id = GSM118494

!Platform_sample_id = GSM119354

!Platform_sample_id = GSM119355

!Platform_sample_id = GSM119356

!Platform_sample_id = GSM119357

!Platform_sample_id = GSM119358

!Platform_sample_id = GSM119359

!Platform_sample_id = GSM119360

!Platform_sample_id = GSM119361

!Platform_sample_id = GSM119362

!Platform_sample_id = GSM119363

!Platform_sample_id = GSM119364

!Platform_sample_id = GSM119365

!Platform_sample_id = GSM119366

!Platform_sample_id = GSM119367

!Platform_sample_id = GSM119368

!Platform_sample_id = GSM119369

!Platform_sample_id = GSM119370

!Platform_sample_id = GSM119371

!Platform_sample_id = GSM119372

!Platform_sample_id = GSM119373

!Platform_sample_id = GSM119374

!Platform_sample_id = GSM119375

!Platform_sample_id = GSM119376

!Platform_sample_id = GSM119377

!Platform_sample_id = GSM119378

!Platform_sample_id = GSM119379

!Platform_sample_id = GSM119380

!Platform_sample_id = GSM119381

!Platform_sample_id = GSM119382

!Platform_sample_id = GSM119383

!Platform_sample_id = GSM119615

!Platform_sample_id = GSM119616

!Platform_sample_id = GSM119617

!Platform_sample_id = GSM119618

!Platform_sample_id = GSM119619

!Platform_sample_id = GSM119620

!Platform_sample_id = GSM119621

!Platform_sample_id = GSM119622

!Platform_sample_id = GSM119623

!Platform_sample_id = GSM119624

!Platform_sample_id = GSM119625

!Platform_sample_id = GSM119626

!Platform_sample_id = GSM119627

!Platform_sample_id = GSM119628

!Platform_sample_id = GSM119629

!Platform_sample_id = GSM119630

!Platform_sample_id = GSM119631

!Platform_sample_id = GSM119632

!Platform_sample_id = GSM119633

!Platform_sample_id = GSM119634

!Platform_sample_id = GSM119635

!Platform_sample_id = GSM119636

!Platform_sample_id = GSM119637

!Platform_sample_id = GSM119638

!Platform_sample_id = GSM119639

!Platform_sample_id = GSM119640

!Platform_sample_id = GSM119641

!Platform_sample_id = GSM119642

!Platform_sample_id = GSM119643

!Platform_sample_id = GSM119644

!Platform_sample_id = GSM119645

!Platform_sample_id = GSM119646

!Platform_sample_id = GSM119647

!Platform_sample_id = GSM119648

!Platform_sample_id = GSM119649

!Platform_sample_id = GSM119650

!Platform_sample_id = GSM119651

!Platform_sample_id = GSM119652

!Platform_sample_id = GSM119653

!Platform_sample_id = GSM119654

!Platform_sample_id = GSM119655

!Platform_sample_id = GSM119656

!Platform_sample_id = GSM119657

!Platform_sample_id = GSM119658

!Platform_sample_id = GSM119659

!Platform_sample_id = GSM119660

!Platform_sample_id = GSM119661

!Platform_sample_id = GSM119662

!Platform_sample_id = GSM119663

!Platform_sample_id = GSM119664

!Platform_sample_id = GSM119665

!Platform_sample_id = GSM119666

!Platform_sample_id = GSM119667

!Platform_sample_id = GSM119668

!Platform_sample_id = GSM119669

!Platform_sample_id = GSM119670

!Platform_sample_id = GSM119671

!Platform_sample_id = GSM119672

!Platform_sample_id = GSM119673

!Platform_sample_id = GSM119674

!Platform_sample_id = GSM119675

!Platform_sample_id = GSM119676

!Platform_sample_id = GSM119677

!Platform_sample_id = GSM119678

!Platform_sample_id = GSM119679

!Platform_sample_id = GSM119680

!Platform_sample_id = GSM119681

!Platform_sample_id = GSM119682

!Platform_sample_id = GSM119683

!Platform_sample_id = GSM119684

!Platform_sample_id = GSM119685

!Platform_sample_id = GSM119686

!Platform_sample_id = GSM119687

!Platform_sample_id = GSM119688

!Platform_sample_id = GSM122527

!Platform_sample_id = GSM122528

!Platform_sample_id = GSM122529

!Platform_sample_id = GSM122530

!Platform_sample_id = GSM122531

!Platform_sample_id = GSM122532

!Platform_sample_id = GSM122533

!Platform_sample_id = GSM122534

!Platform_sample_id = GSM122535

!Platform_sample_id = GSM122536

!Platform_sample_id = GSM122537

!Platform_sample_id = GSM122538

!Platform_sample_id = GSM122539

!Platform_sample_id = GSM122540

!Platform_sample_id = GSM122541

!Platform_sample_id = GSM122542

!Platform_sample_id = GSM122543

!Platform_sample_id = GSM122544

!Platform_sample_id = GSM122545

!Platform_sample_id = GSM122546

!Platform_sample_id = GSM122547

!Platform_sample_id = GSM122548

!Platform_sample_id = GSM122774

!Platform_sample_id = GSM122775

!Platform_sample_id = GSM122776

!Platform_sample_id = GSM122777

!Platform_sample_id = GSM122778

!Platform_sample_id = GSM122779

!Platform_sample_id = GSM122780

!Platform_sample_id = GSM122781

!Platform_sample_id = GSM122782

!Platform_sample_id = GSM122783

!Platform_sample_id = GSM122784

!Platform_sample_id = GSM122785

!Platform_sample_id = GSM122786

!Platform_sample_id = GSM122787

!Platform_sample_id = GSM122788

!Platform_sample_id = GSM122789

!Platform_sample_id = GSM122790

!Platform_sample_id = GSM122791

!Platform_sample_id = GSM122792

!Platform_sample_id = GSM122793

!Platform_sample_id = GSM122794

!Platform_sample_id = GSM122795

!Platform_sample_id = GSM122796

!Platform_sample_id = GSM122797

!Platform_sample_id = GSM122798

!Platform_sample_id = GSM122799

!Platform_sample_id = GSM122800

!Platform_sample_id = GSM122801

!Platform_sample_id = GSM122802

!Platform_sample_id = GSM122803

!Platform_sample_id = GSM122804

!Platform_sample_id = GSM122805

!Platform_sample_id = GSM122806

!Platform_sample_id = GSM122807

!Platform_sample_id = GSM122808

!Platform_sample_id = GSM122809

!Platform_sample_id = GSM122810

!Platform_sample_id = GSM122811

!Platform_sample_id = GSM122812

!Platform_sample_id = GSM122813

!Platform_sample_id = GSM122814

!Platform_sample_id = GSM122815

!Platform_sample_id = GSM122816

!Platform_sample_id = GSM122817

!Platform_sample_id = GSM122818

!Platform_sample_id = GSM122819

!Platform_sample_id = GSM122820

!Platform_sample_id = GSM122821

!Platform_sample_id = GSM122822

!Platform_sample_id = GSM122823

!Platform_sample_id = GSM122824

!Platform_sample_id = GSM122825

!Platform_sample_id = GSM122826

!Platform_sample_id = GSM122827

!Platform_sample_id = GSM122828

!Platform_sample_id = GSM122829

!Platform_sample_id = GSM122830

!Platform_sample_id = GSM122831

!Platform_sample_id = GSM122832

!Platform_sample_id = GSM122833

!Platform_sample_id = GSM122834

!Platform_sample_id = GSM122835

!Platform_sample_id = GSM122836

!Platform_sample_id = GSM122837

!Platform_sample_id = GSM122838

!Platform_sample_id = GSM122839

!Platform_sample_id = GSM122840

!Platform_sample_id = GSM122841

!Platform_sample_id = GSM122842

!Platform_sample_id = GSM122843

!Platform_sample_id = GSM122844

!Platform_sample_id = GSM122845

!Platform_sample_id = GSM122846

!Platform_sample_id = GSM122847

!Platform_sample_id = GSM122848

!Platform_sample_id = GSM122849

!Platform_sample_id = GSM122850

!Platform_sample_id = GSM122851

!Platform_sample_id = GSM122852

!Platform_sample_id = GSM122853

!Platform_sample_id = GSM122854

!Platform_sample_id = GSM122855

!Platform_sample_id = GSM122856

!Platform_sample_id = GSM122857

!Platform_sample_id = GSM122858

!Platform_sample_id = GSM122859

!Platform_sample_id = GSM122860

!Platform_sample_id = GSM122861

!Platform_sample_id = GSM122862

!Platform_sample_id = GSM122863

!Platform_sample_id = GSM122864

!Platform_sample_id = GSM122865

!Platform_sample_id = GSM122866

!Platform_sample_id = GSM122867

!Platform_sample_id = GSM122868

!Platform_sample_id = GSM122869

!Platform_sample_id = GSM122870

!Platform_sample_id = GSM122871

!Platform_sample_id = GSM122872

!Platform_sample_id = GSM122873

!Platform_sample_id = GSM122874

!Platform_sample_id = GSM122875

!Platform_sample_id = GSM122876

!Platform_sample_id = GSM122877

!Platform_sample_id = GSM122878

!Platform_sample_id = GSM122879

!Platform_sample_id = GSM122880

!Platform_sample_id = GSM122881

!Platform_sample_id = GSM122882

!Platform_sample_id = GSM122883

!Platform_sample_id = GSM122884

!Platform_sample_id = GSM122885

!Platform_sample_id = GSM122886

!Platform_sample_id = GSM122887

!Platform_sample_id = GSM122888

!Platform_sample_id = GSM122889

!Platform_sample_id = GSM122890

!Platform_sample_id = GSM122891

!Platform_sample_id = GSM122892

!Platform_sample_id = GSM122893

!Platform_sample_id = GSM124575

!Platform_sample_id = GSM124646

!Platform_sample_id = GSM124648

!Platform_sample_id = GSM124675

!Platform_sample_id = GSM124748

!Platform_sample_id = GSM124753

!Platform_sample_id = GSM124833

!Platform_sample_id = GSM124834

!Platform_sample_id = GSM124836

!Platform_sample_id = GSM124838

!Platform_sample_id = GSM124840

!Platform_sample_id = GSM124842

!Platform_sample_id = GSM124845

!Platform_sample_id = GSM124850

!Platform_sample_id = GSM124851

!Platform_sample_id = GSM124853

!Platform_sample_id = GSM124863

!Platform_sample_id = GSM124994

!Platform_sample_id = GSM124995

!Platform_sample_id = GSM124996

!Platform_sample_id = GSM124997

!Platform_sample_id = GSM124998

!Platform_sample_id = GSM124999

!Platform_sample_id = GSM125000

!Platform_sample_id = GSM125001

!Platform_sample_id = GSM125002

!Platform_sample_id = GSM125003

!Platform_sample_id = GSM125004

!Platform_sample_id = GSM125005

!Platform_sample_id = GSM125006

!Platform_sample_id = GSM125007

!Platform_sample_id = GSM125008

!Platform_sample_id = GSM125009

!Platform_sample_id = GSM125010

!Platform_sample_id = GSM125011

!Platform_sample_id = GSM125012

!Platform_sample_id = GSM125013

!Platform_sample_id = GSM125014

!Platform_sample_id = GSM125015

!Platform_sample_id = GSM125016

!Platform_sample_id = GSM125017

!Platform_sample_id = GSM125018

!Platform_sample_id = GSM125019

!Platform_sample_id = GSM125020

!Platform_sample_id = GSM125021

!Platform_sample_id = GSM125022

!Platform_sample_id = GSM125023

!Platform_sample_id = GSM125024

!Platform_sample_id = GSM125025

!Platform_sample_id = GSM125026

!Platform_sample_id = GSM125027

!Platform_sample_id = GSM125028

!Platform_sample_id = GSM125029

!Platform_sample_id = GSM125030

!Platform_sample_id = GSM125031

!Platform_sample_id = GSM125032

!Platform_sample_id = GSM125033

!Platform_sample_id = GSM125034

!Platform_sample_id = GSM125035

!Platform_sample_id = GSM125036

!Platform_sample_id = GSM125037

!Platform_sample_id = GSM125038

!Platform_sample_id = GSM125039

!Platform_sample_id = GSM125040

!Platform_sample_id = GSM125041

!Platform_sample_id = GSM125042

!Platform_sample_id = GSM125043

!Platform_sample_id = GSM125044

!Platform_sample_id = GSM125045

!Platform_sample_id = GSM125046

!Platform_sample_id = GSM125047

!Platform_sample_id = GSM125048

!Platform_sample_id = GSM125049

!Platform_sample_id = GSM125050

!Platform_sample_id = GSM125051

!Platform_sample_id = GSM125052

!Platform_sample_id = GSM125053

!Platform_sample_id = GSM125054

!Platform_sample_id = GSM125055

!Platform_sample_id = GSM125056

!Platform_sample_id = GSM125057

!Platform_sample_id = GSM125058

!Platform_sample_id = GSM125059

!Platform_sample_id = GSM125060

!Platform_sample_id = GSM125061

!Platform_sample_id = GSM125062

!Platform_sample_id = GSM125063

!Platform_sample_id = GSM125064

!Platform_sample_id = GSM125065

!Platform_sample_id = GSM125066

!Platform_sample_id = GSM125067

!Platform_sample_id = GSM125068

!Platform_sample_id = GSM125069

!Platform_sample_id = GSM125070

!Platform_sample_id = GSM125071

!Platform_sample_id = GSM125072

!Platform_sample_id = GSM125073

!Platform_sample_id = GSM125074

!Platform_sample_id = GSM125075

!Platform_sample_id = GSM125076

!Platform_sample_id = GSM125077

!Platform_sample_id = GSM125078

!Platform_sample_id = GSM125079

!Platform_sample_id = GSM125080

!Platform_sample_id = GSM125081

!Platform_sample_id = GSM125082

!Platform_sample_id = GSM125083

!Platform_sample_id = GSM125084

!Platform_sample_id = GSM125085

!Platform_sample_id = GSM125086

!Platform_sample_id = GSM125087

!Platform_sample_id = GSM125088

!Platform_sample_id = GSM125089

!Platform_sample_id = GSM125090

!Platform_sample_id = GSM125091

!Platform_sample_id = GSM125092

!Platform_sample_id = GSM125093

!Platform_sample_id = GSM125094

!Platform_sample_id = GSM125095

!Platform_sample_id = GSM125096

!Platform_sample_id = GSM125097

!Platform_sample_id = GSM125098

!Platform_sample_id = GSM125099

!Platform_sample_id = GSM125100

!Platform_sample_id = GSM125101

!Platform_sample_id = GSM125102

!Platform_sample_id = GSM125103

!Platform_sample_id = GSM125104

!Platform_sample_id = GSM125105

!Platform_sample_id = GSM125106

!Platform_sample_id = GSM125107

!Platform_sample_id = GSM125108

!Platform_sample_id = GSM125109

!Platform_sample_id = GSM125110

!Platform_sample_id = GSM125111

!Platform_sample_id = GSM125112

!Platform_sample_id = GSM125113

!Platform_sample_id = GSM125114

!Platform_sample_id = GSM125115

!Platform_sample_id = GSM125116

!Platform_sample_id = GSM125117

!Platform_sample_id = GSM125118

!Platform_sample_id = GSM125119

!Platform_sample_id = GSM125120

!Platform_sample_id = GSM125121

!Platform_sample_id = GSM125122

!Platform_sample_id = GSM126417

!Platform_sample_id = GSM126418

!Platform_sample_id = GSM126419

!Platform_sample_id = GSM126420

!Platform_sample_id = GSM126421

!Platform_sample_id = GSM126422

!Platform_sample_id = GSM126423

!Platform_sample_id = GSM126424

!Platform_sample_id = GSM126988

!Platform_sample_id = GSM126993

!Platform_sample_id = GSM126994

!Platform_sample_id = GSM126995

!Platform_sample_id = GSM126996

!Platform_sample_id = GSM126997

!Platform_sample_id = GSM126998

!Platform_sample_id = GSM126999

!Platform_sample_id = GSM127010

!Platform_sample_id = GSM127011

!Platform_sample_id = GSM128954

!Platform_sample_id = GSM128955

!Platform_sample_id = GSM128956

!Platform_sample_id = GSM128957

!Platform_sample_id = GSM128958

!Platform_sample_id = GSM128959

!Platform_sample_id = GSM128960

!Platform_sample_id = GSM128961

!Platform_sample_id = GSM128962

!Platform_sample_id = GSM128963

!Platform_sample_id = GSM128964

!Platform_sample_id = GSM128965

!Platform_sample_id = GSM128966

!Platform_sample_id = GSM128967

!Platform_sample_id = GSM128968

!Platform_sample_id = GSM128969

!Platform_sample_id = GSM128970

!Platform_sample_id = GSM128971

!Platform_sample_id = GSM128972

!Platform_sample_id = GSM128973

!Platform_sample_id = GSM128974

!Platform_sample_id = GSM128975

!Platform_sample_id = GSM128976

!Platform_sample_id = GSM128977

!Platform_sample_id = GSM129142

!Platform_sample_id = GSM129143

!Platform_sample_id = GSM129144

!Platform_sample_id = GSM129145

!Platform_sample_id = GSM129146

!Platform_sample_id = GSM129147

!Platform_sample_id = GSM129148

!Platform_sample_id = GSM129149

!Platform_sample_id = GSM129150

!Platform_sample_id = GSM129151

!Platform_sample_id = GSM129152

!Platform_sample_id = GSM129153

!Platform_sample_id = GSM129237

!Platform_sample_id = GSM129238

!Platform_sample_id = GSM129239

!Platform_sample_id = GSM129240

!Platform_sample_id = GSM129241

!Platform_sample_id = GSM129242

!Platform_sample_id = GSM129243

!Platform_sample_id = GSM129244

!Platform_sample_id = GSM129245

!Platform_sample_id = GSM129246

!Platform_sample_id = GSM129247

!Platform_sample_id = GSM129248

!Platform_sample_id = GSM129249

!Platform_sample_id = GSM129250

!Platform_sample_id = GSM129251

!Platform_sample_id = GSM129252

!Platform_sample_id = GSM129253

!Platform_sample_id = GSM129254

!Platform_sample_id = GSM129255

!Platform_sample_id = GSM130277

!Platform_sample_id = GSM130278

!Platform_sample_id = GSM130280

!Platform_sample_id = GSM130281

!Platform_sample_id = GSM131864

!Platform_sample_id = GSM131865

!Platform_sample_id = GSM131866

!Platform_sample_id = GSM131867

!Platform_sample_id = GSM131868

!Platform_sample_id = GSM131869

!Platform_sample_id = GSM131870

!Platform_sample_id = GSM131871

!Platform_sample_id = GSM131872

!Platform_sample_id = GSM131873

!Platform_sample_id = GSM131874

!Platform_sample_id = GSM131875

!Platform_sample_id = GSM131876

!Platform_sample_id = GSM131877

!Platform_sample_id = GSM131878

!Platform_sample_id = GSM131879

!Platform_sample_id = GSM131880

!Platform_sample_id = GSM131881

!Platform_sample_id = GSM131882

!Platform_sample_id = GSM131883

!Platform_sample_id = GSM132714

!Platform_sample_id = GSM132715

!Platform_sample_id = GSM132716

!Platform_sample_id = GSM132717

!Platform_sample_id = GSM132718

!Platform_sample_id = GSM132719

!Platform_sample_id = GSM132720

!Platform_sample_id = GSM132722

!Platform_sample_id = GSM132723

!Platform_sample_id = GSM132728

!Platform_sample_id = GSM132729

!Platform_sample_id = GSM132730

!Platform_sample_id = GSM132733

!Platform_sample_id = GSM132736

!Platform_sample_id = GSM132738

!Platform_sample_id = GSM132741

!Platform_sample_id = GSM132744

!Platform_sample_id = GSM132747

!Platform_sample_id = GSM132748

!Platform_sample_id = GSM132750

!Platform_sample_id = GSM132751

!Platform_sample_id = GSM132752

!Platform_sample_id = GSM132753

!Platform_sample_id = GSM132754

!Platform_sample_id = GSM132759

!Platform_sample_id = GSM132761

!Platform_sample_id = GSM132763

!Platform_sample_id = GSM132765

!Platform_sample_id = GSM132768

!Platform_sample_id = GSM132769

!Platform_sample_id = GSM132770

!Platform_sample_id = GSM132771

!Platform_sample_id = GSM132772

!Platform_sample_id = GSM132773

!Platform_sample_id = GSM132774

!Platform_sample_id = GSM132775

!Platform_sample_id = GSM132776

!Platform_sample_id = GSM132777

!Platform_sample_id = GSM132778

!Platform_sample_id = GSM132779

!Platform_sample_id = GSM132780

!Platform_sample_id = GSM132919

!Platform_sample_id = GSM132921

!Platform_sample_id = GSM132922

!Platform_sample_id = GSM132923

!Platform_sample_id = GSM132924

!Platform_sample_id = GSM132925

!Platform_sample_id = GSM132926

!Platform_sample_id = GSM132927

!Platform_sample_id = GSM132928

!Platform_sample_id = GSM132929

!Platform_sample_id = GSM132930

!Platform_sample_id = GSM132932

!Platform_sample_id = GSM132933

!Platform_sample_id = GSM132934

!Platform_sample_id = GSM132935

!Platform_sample_id = GSM132936

!Platform_sample_id = GSM132937

!Platform_sample_id = GSM132939

!Platform_sample_id = GSM132940

!Platform_sample_id = GSM132942

!Platform_sample_id = GSM132943

!Platform_sample_id = GSM132945

!Platform_sample_id = GSM132946

!Platform_sample_id = GSM132948

!Platform_sample_id = GSM132951

!Platform_sample_id = GSM132952

!Platform_sample_id = GSM132954

!Platform_sample_id = GSM132959

!Platform_sample_id = GSM132961

!Platform_sample_id = GSM132962

!Platform_sample_id = GSM132963

!Platform_sample_id = GSM132964

!Platform_sample_id = GSM132965

!Platform_sample_id = GSM132966

!Platform_sample_id = GSM132988

!Platform_sample_id = GSM132991

!Platform_sample_id = GSM132994

!Platform_sample_id = GSM133004

!Platform_sample_id = GSM133006

!Platform_sample_id = GSM133007

!Platform_sample_id = GSM133010

!Platform_sample_id = GSM133011

!Platform_sample_id = GSM133012

!Platform_sample_id = GSM133014

!Platform_sample_id = GSM133015

!Platform_sample_id = GSM133017

!Platform_sample_id = GSM133018

!Platform_sample_id = GSM133019

!Platform_sample_id = GSM133020

!Platform_sample_id = GSM133021

!Platform_sample_id = GSM133023

!Platform_sample_id = GSM133533

!Platform_sample_id = GSM133534

!Platform_sample_id = GSM133535

!Platform_sample_id = GSM133536

!Platform_sample_id = GSM133537

!Platform_sample_id = GSM133538

!Platform_sample_id = GSM133539

!Platform_sample_id = GSM133540

!Platform_sample_id = GSM133871

!Platform_sample_id = GSM133872

!Platform_sample_id = GSM133873

!Platform_sample_id = GSM133874

!Platform_sample_id = GSM133875

!Platform_sample_id = GSM133876

!Platform_sample_id = GSM133877

!Platform_sample_id = GSM133878

!Platform_sample_id = GSM133879

!Platform_sample_id = GSM134584

!Platform_sample_id = GSM134586

!Platform_sample_id = GSM134587

!Platform_sample_id = GSM134588

!Platform_sample_id = GSM134589

!Platform_sample_id = GSM134591

!Platform_sample_id = GSM134687

!Platform_sample_id = GSM134688

!Platform_sample_id = GSM134689

!Platform_sample_id = GSM134690

!Platform_sample_id = GSM134691

!Platform_sample_id = GSM134692

!Platform_sample_id = GSM134693

!Platform_sample_id = GSM134694

!Platform_sample_id = GSM134695

!Platform_sample_id = GSM134696

!Platform_sample_id = GSM134697

!Platform_sample_id = GSM134698

!Platform_sample_id = GSM134699

!Platform_sample_id = GSM134700

!Platform_sample_id = GSM134701

!Platform_sample_id = GSM134702

!Platform_sample_id = GSM134703

!Platform_sample_id = GSM134704

!Platform_sample_id = GSM134705

!Platform_sample_id = GSM134706

!Platform_sample_id = GSM134707

!Platform_sample_id = GSM134708

!Platform_sample_id = GSM134709

!Platform_sample_id = GSM134710

!Platform_sample_id = GSM134899

!Platform_sample_id = GSM134901

!Platform_sample_id = GSM134902

!Platform_sample_id = GSM134904

!Platform_sample_id = GSM134906

!Platform_sample_id = GSM134908

!Platform_sample_id = GSM134909

!Platform_sample_id = GSM134910

!Platform_sample_id = GSM134911

!Platform_sample_id = GSM134912

!Platform_sample_id = GSM134914

!Platform_sample_id = GSM134916

!Platform_sample_id = GSM134918

!Platform_sample_id = GSM134920

!Platform_sample_id = GSM134924

!Platform_sample_id = GSM134927

!Platform_sample_id = GSM134931

!Platform_sample_id = GSM134933

!Platform_sample_id = GSM134936

!Platform_sample_id = GSM134938

!Platform_sample_id = GSM134942

!Platform_sample_id = GSM134944

!Platform_sample_id = GSM134945

!Platform_sample_id = GSM134946

!Platform_sample_id = GSM134947

!Platform_sample_id = GSM134948

!Platform_sample_id = GSM134949

!Platform_sample_id = GSM134950

!Platform_sample_id = GSM134951

!Platform_sample_id = GSM135229

!Platform_sample_id = GSM135230

!Platform_sample_id = GSM135231

!Platform_sample_id = GSM135232

!Platform_sample_id = GSM135233

!Platform_sample_id = GSM135234

!Platform_sample_id = GSM135235

!Platform_sample_id = GSM135236

!Platform_sample_id = GSM135237

!Platform_sample_id = GSM135238

!Platform_sample_id = GSM135239

!Platform_sample_id = GSM135240

!Platform_sample_id = GSM135241

!Platform_sample_id = GSM135242

!Platform_sample_id = GSM135243

!Platform_sample_id = GSM135244

!Platform_sample_id = GSM135245

!Platform_sample_id = GSM135246

!Platform_sample_id = GSM135247

!Platform_sample_id = GSM135248

!Platform_sample_id = GSM135249

!Platform_sample_id = GSM135250

!Platform_sample_id = GSM135251

!Platform_sample_id = GSM135252

!Platform_sample_id = GSM135253

!Platform_sample_id = GSM135254

!Platform_sample_id = GSM135255

!Platform_sample_id = GSM135256

!Platform_sample_id = GSM135257

!Platform_sample_id = GSM135258

!Platform_sample_id = GSM135259

!Platform_sample_id = GSM135260

!Platform_sample_id = GSM135261

!Platform_sample_id = GSM135290

!Platform_sample_id = GSM135291

!Platform_sample_id = GSM135292

!Platform_sample_id = GSM135293

!Platform_sample_id = GSM135294

!Platform_sample_id = GSM135295

!Platform_sample_id = GSM135296

!Platform_sample_id = GSM135297

!Platform_sample_id = GSM135298

!Platform_sample_id = GSM135299

!Platform_sample_id = GSM135300

!Platform_sample_id = GSM135301

!Platform_sample_id = GSM135302

!Platform_sample_id = GSM135303

!Platform_sample_id = GSM135304

!Platform_sample_id = GSM135305

!Platform_sample_id = GSM135306

!Platform_sample_id = GSM135307

!Platform_sample_id = GSM135308

!Platform_sample_id = GSM135309

!Platform_sample_id = GSM135310

!Platform_sample_id = GSM135311

!Platform_sample_id = GSM135312

!Platform_sample_id = GSM135313

!Platform_sample_id = GSM136079

!Platform_sample_id = GSM136080

!Platform_sample_id = GSM136081

!Platform_sample_id = GSM136082

!Platform_sample_id = GSM136083

!Platform_sample_id = GSM136084

!Platform_sample_id = GSM136085

!Platform_sample_id = GSM136086

!Platform_sample_id = GSM136087

!Platform_sample_id = GSM136088

!Platform_sample_id = GSM136089

!Platform_sample_id = GSM136090

!Platform_sample_id = GSM136091

!Platform_sample_id = GSM136092

!Platform_sample_id = GSM136093

!Platform_sample_id = GSM136094

!Platform_sample_id = GSM136095

!Platform_sample_id = GSM136096

!Platform_sample_id = GSM136097

!Platform_sample_id = GSM136098

!Platform_sample_id = GSM136126

!Platform_sample_id = GSM136127

!Platform_sample_id = GSM136128

!Platform_sample_id = GSM136129

!Platform_sample_id = GSM136130

!Platform_sample_id = GSM136131

!Platform_sample_id = GSM136132

!Platform_sample_id = GSM136133

!Platform_sample_id = GSM136134

!Platform_sample_id = GSM136135

!Platform_sample_id = GSM136136

!Platform_sample_id = GSM136137

!Platform_sample_id = GSM136138

!Platform_sample_id = GSM136139

!Platform_sample_id = GSM136141

!Platform_sample_id = GSM136142

!Platform_sample_id = GSM136143

!Platform_sample_id = GSM136144

!Platform_sample_id = GSM136145

!Platform_sample_id = GSM136146

!Platform_sample_id = GSM136148

!Platform_sample_id = GSM136150

!Platform_sample_id = GSM136151

!Platform_sample_id = GSM136152

!Platform_sample_id = GSM136153

!Platform_sample_id = GSM136154

!Platform_sample_id = GSM136155

!Platform_sample_id = GSM136156

!Platform_sample_id = GSM136186

!Platform_sample_id = GSM136187

!Platform_sample_id = GSM136188

!Platform_sample_id = GSM136189

!Platform_sample_id = GSM136190

!Platform_sample_id = GSM136191

!Platform_sample_id = GSM136192

!Platform_sample_id = GSM136193

!Platform_sample_id = GSM136214

!Platform_sample_id = GSM136215

!Platform_sample_id = GSM136216

!Platform_sample_id = GSM136217

!Platform_sample_id = GSM136219

!Platform_sample_id = GSM136221

!Platform_sample_id = GSM136222

!Platform_sample_id = GSM136224

!Platform_sample_id = GSM136511

!Platform_sample_id = GSM136512

!Platform_sample_id = GSM136513

!Platform_sample_id = GSM136519

!Platform_sample_id = GSM136525

!Platform_sample_id = GSM136526

!Platform_sample_id = GSM136527

!Platform_sample_id = GSM136533

!Platform_sample_id = GSM136554

!Platform_sample_id = GSM136560

!Platform_sample_id = GSM136561

!Platform_sample_id = GSM136562

!Platform_sample_id = GSM136777

!Platform_sample_id = GSM136778

!Platform_sample_id = GSM137144

!Platform_sample_id = GSM137145

!Platform_sample_id = GSM137146

!Platform_sample_id = GSM137147

!Platform_sample_id = GSM137148

!Platform_sample_id = GSM137149

!Platform_sample_id = GSM137150

!Platform_sample_id = GSM137151

!Platform_sample_id = GSM137152

!Platform_sample_id = GSM137153

!Platform_sample_id = GSM137154

!Platform_sample_id = GSM137155

!Platform_sample_id = GSM137156

!Platform_sample_id = GSM137157

!Platform_sample_id = GSM137158

!Platform_sample_id = GSM137159

!Platform_sample_id = GSM137160

!Platform_sample_id = GSM137161

!Platform_sample_id = GSM137162

!Platform_sample_id = GSM137163

!Platform_sample_id = GSM137164

!Platform_sample_id = GSM137165

!Platform_sample_id = GSM137166

!Platform_sample_id = GSM137167

!Platform_sample_id = GSM137168

!Platform_sample_id = GSM137169

!Platform_sample_id = GSM137170

!Platform_sample_id = GSM137171

!Platform_sample_id = GSM137172

!Platform_sample_id = GSM137173

!Platform_sample_id = GSM137174

!Platform_sample_id = GSM137175

!Platform_sample_id = GSM137176

!Platform_sample_id = GSM137177

!Platform_sample_id = GSM137178

!Platform_sample_id = GSM137179

!Platform_sample_id = GSM137180

!Platform_sample_id = GSM137181

!Platform_sample_id = GSM137182

!Platform_sample_id = GSM137183

!Platform_sample_id = GSM137184

!Platform_sample_id = GSM137185

!Platform_sample_id = GSM137186

!Platform_sample_id = GSM137187

!Platform_sample_id = GSM137188

!Platform_sample_id = GSM137189

!Platform_sample_id = GSM137190

!Platform_sample_id = GSM137191

!Platform_sample_id = GSM137192

!Platform_sample_id = GSM137193

!Platform_sample_id = GSM137194

!Platform_sample_id = GSM137195

!Platform_sample_id = GSM137196

!Platform_sample_id = GSM137197

!Platform_sample_id = GSM137198

!Platform_sample_id = GSM137199

!Platform_sample_id = GSM137200

!Platform_sample_id = GSM137201

!Platform_sample_id = GSM137202

!Platform_sample_id = GSM137203

!Platform_sample_id = GSM137204

!Platform_sample_id = GSM137205

!Platform_sample_id = GSM137206

!Platform_sample_id = GSM137207

!Platform_sample_id = GSM137208

!Platform_sample_id = GSM137209

!Platform_sample_id = GSM137210

!Platform_sample_id = GSM137211

!Platform_sample_id = GSM137212

!Platform_sample_id = GSM137213

!Platform_sample_id = GSM137214

!Platform_sample_id = GSM137215

!Platform_sample_id = GSM137216

!Platform_sample_id = GSM137217

!Platform_sample_id = GSM137218

!Platform_sample_id = GSM137219

!Platform_sample_id = GSM137220

!Platform_sample_id = GSM137221

!Platform_sample_id = GSM137895

!Platform_sample_id = GSM137896

!Platform_sample_id = GSM137897

!Platform_sample_id = GSM137898

!Platform_sample_id = GSM137899

!Platform_sample_id = GSM137900

!Platform_sample_id = GSM137901

!Platform_sample_id = GSM137902

!Platform_sample_id = GSM137903

!Platform_sample_id = GSM137904

!Platform_sample_id = GSM137905

!Platform_sample_id = GSM137906

!Platform_sample_id = GSM137907

!Platform_sample_id = GSM137908

!Platform_sample_id = GSM137909

!Platform_sample_id = GSM137910

!Platform_sample_id = GSM137911

!Platform_sample_id = GSM137912

!Platform_sample_id = GSM137913

!Platform_sample_id = GSM137914

!Platform_sample_id = GSM137915

!Platform_sample_id = GSM137916

!Platform_sample_id = GSM137917

!Platform_sample_id = GSM137918

!Platform_sample_id = GSM137919

!Platform_sample_id = GSM137920

!Platform_sample_id = GSM137921

!Platform_sample_id = GSM137922

!Platform_sample_id = GSM137923

!Platform_sample_id = GSM137924

!Platform_sample_id = GSM137925

!Platform_sample_id = GSM137926

!Platform_sample_id = GSM137927

!Platform_sample_id = GSM137928

!Platform_sample_id = GSM137929

!Platform_sample_id = GSM137930

!Platform_sample_id = GSM137931

!Platform_sample_id = GSM137932

!Platform_sample_id = GSM137933

!Platform_sample_id = GSM137934

!Platform_sample_id = GSM137935

!Platform_sample_id = GSM137936

!Platform_sample_id = GSM137937

!Platform_sample_id = GSM137938

!Platform_sample_id = GSM137939

!Platform_sample_id = GSM137940

!Platform_sample_id = GSM137941

!Platform_sample_id = GSM137942

!Platform_sample_id = GSM137943

!Platform_sample_id = GSM137944

!Platform_sample_id = GSM137945

!Platform_sample_id = GSM137946

!Platform_sample_id = GSM137947

!Platform_sample_id = GSM137948

!Platform_sample_id = GSM137949

!Platform_sample_id = GSM137950

!Platform_sample_id = GSM137951

!Platform_sample_id = GSM137952

!Platform_sample_id = GSM137953

!Platform_sample_id = GSM137954

!Platform_sample_id = GSM137955

!Platform_sample_id = GSM137956

!Platform_sample_id = GSM137957

!Platform_sample_id = GSM137958

!Platform_sample_id = GSM137959

!Platform_sample_id = GSM137960

!Platform_sample_id = GSM137961

!Platform_sample_id = GSM137962

!Platform_sample_id = GSM137963

!Platform_sample_id = GSM137964

!Platform_sample_id = GSM137965

!Platform_sample_id = GSM137966

!Platform_sample_id = GSM137967

!Platform_sample_id = GSM137968

!Platform_sample_id = GSM137969

!Platform_sample_id = GSM137970

!Platform_sample_id = GSM137971

!Platform_sample_id = GSM137972

!Platform_sample_id = GSM137973

!Platform_sample_id = GSM137974

!Platform_sample_id = GSM137975

!Platform_sample_id = GSM137976

!Platform_sample_id = GSM137977

!Platform_sample_id = GSM137978

!Platform_sample_id = GSM137979

!Platform_sample_id = GSM137980

!Platform_sample_id = GSM137981

!Platform_sample_id = GSM137982

!Platform_sample_id = GSM137983

!Platform_sample_id = GSM137984

!Platform_sample_id = GSM137985

!Platform_sample_id = GSM137986

!Platform_sample_id = GSM137987

!Platform_sample_id = GSM137988

!Platform_sample_id = GSM137989

!Platform_sample_id = GSM137990

!Platform_sample_id = GSM137991

!Platform_sample_id = GSM137992

!Platform_sample_id = GSM137993

!Platform_sample_id = GSM137994

!Platform_sample_id = GSM137995

!Platform_sample_id = GSM137996

!Platform_sample_id = GSM137997

!Platform_sample_id = GSM137998

!Platform_sample_id = GSM137999

!Platform_sample_id = GSM138000

!Platform_sample_id = GSM138001

!Platform_sample_id = GSM138002

!Platform_sample_id = GSM138003

!Platform_sample_id = GSM138004

!Platform_sample_id = GSM138005

!Platform_sample_id = GSM138006

!Platform_sample_id = GSM138007

!Platform_sample_id = GSM138008

!Platform_sample_id = GSM138009

!Platform_sample_id = GSM138010

!Platform_sample_id = GSM138011

!Platform_sample_id = GSM138012

!Platform_sample_id = GSM138013

!Platform_sample_id = GSM138014

!Platform_sample_id = GSM138015

!Platform_sample_id = GSM138016

!Platform_sample_id = GSM138017

!Platform_sample_id = GSM138018

!Platform_sample_id = GSM138019

!Platform_sample_id = GSM138020

!Platform_sample_id = GSM138021

!Platform_sample_id = GSM138022

!Platform_sample_id = GSM138023

!Platform_sample_id = GSM138024

!Platform_sample_id = GSM138025

!Platform_sample_id = GSM138026

!Platform_sample_id = GSM138027

!Platform_sample_id = GSM138028

!Platform_sample_id = GSM138029

!Platform_sample_id = GSM138030

!Platform_sample_id = GSM138031

!Platform_sample_id = GSM138032

!Platform_sample_id = GSM138033

!Platform_sample_id = GSM138034

!Platform_sample_id = GSM138035

!Platform_sample_id = GSM138036

!Platform_sample_id = GSM138037

!Platform_sample_id = GSM138038

!Platform_sample_id = GSM138039

!Platform_sample_id = GSM138040

!Platform_sample_id = GSM138041

!Platform_sample_id = GSM138042

!Platform_sample_id = GSM138043

!Platform_sample_id = GSM138044

!Platform_sample_id = GSM138045

!Platform_sample_id = GSM138046

!Platform_sample_id = GSM138047

!Platform_sample_id = GSM138048

!Platform_sample_id = GSM138049

!Platform_sample_id = GSM138050

!Platform_sample_id = GSM138051

!Platform_sample_id = GSM138052

!Platform_sample_id = GSM138053

!Platform_sample_id = GSM138054

!Platform_sample_id = GSM138595

!Platform_sample_id = GSM138596

!Platform_sample_id = GSM138620

!Platform_sample_id = GSM138622

!Platform_sample_id = GSM138623

!Platform_sample_id = GSM138624

!Platform_sample_id = GSM138625

!Platform_sample_id = GSM138626

!Platform_sample_id = GSM138627

!Platform_sample_id = GSM138628

!Platform_sample_id = GSM138629

!Platform_sample_id = GSM138630

!Platform_sample_id = GSM138631

!Platform_sample_id = GSM138632

!Platform_sample_id = GSM138633

!Platform_sample_id = GSM139002

!Platform_sample_id = GSM139003

!Platform_sample_id = GSM139004

!Platform_sample_id = GSM139005

!Platform_sample_id = GSM139006

!Platform_sample_id = GSM139007

!Platform_sample_id = GSM139008

!Platform_sample_id = GSM139009

!Platform_sample_id = GSM139010

!Platform_sample_id = GSM139011

!Platform_sample_id = GSM139012

!Platform_sample_id = GSM139013

!Platform_sample_id = GSM139014

!Platform_sample_id = GSM139015

!Platform_sample_id = GSM139016

!Platform_sample_id = GSM139017

!Platform_sample_id = GSM139018

!Platform_sample_id = GSM139019

!Platform_sample_id = GSM139044

!Platform_sample_id = GSM139045

!Platform_sample_id = GSM139046

!Platform_sample_id = GSM139072

!Platform_sample_id = GSM139073

!Platform_sample_id = GSM139074

!Platform_sample_id = GSM139131

!Platform_sample_id = GSM139217

!Platform_sample_id = GSM139218

!Platform_sample_id = GSM139219

!Platform_sample_id = GSM139220

!Platform_sample_id = GSM139221

!Platform_sample_id = GSM139222

!Platform_sample_id = GSM139640

!Platform_sample_id = GSM139641

!Platform_sample_id = GSM139642

!Platform_sample_id = GSM139643

!Platform_sample_id = GSM139644

!Platform_sample_id = GSM139645

!Platform_sample_id = GSM139646

!Platform_sample_id = GSM139647

!Platform_sample_id = GSM139648

!Platform_sample_id = GSM139649

!Platform_sample_id = GSM139652

!Platform_sample_id = GSM139653

!Platform_sample_id = GSM139654

!Platform_sample_id = GSM139655

!Platform_sample_id = GSM139656

!Platform_sample_id = GSM139657

!Platform_sample_id = GSM139659

!Platform_sample_id = GSM139660

!Platform_sample_id = GSM139661

!Platform_sample_id = GSM139663

!Platform_sample_id = GSM139664

!Platform_sample_id = GSM139666

!Platform_sample_id = GSM139667

!Platform_sample_id = GSM139668

!Platform_sample_id = GSM139669

!Platform_sample_id = GSM139730

!Platform_sample_id = GSM139731

!Platform_sample_id = GSM139732

!Platform_sample_id = GSM139760

!Platform_sample_id = GSM139761

!Platform_sample_id = GSM139832

!Platform_sample_id = GSM139833

!Platform_sample_id = GSM139834

!Platform_sample_id = GSM139835

!Platform_sample_id = GSM139836

!Platform_sample_id = GSM139837

!Platform_sample_id = GSM139838

!Platform_sample_id = GSM139839

!Platform_sample_id = GSM139840

!Platform_sample_id = GSM139841

!Platform_sample_id = GSM140044

!Platform_sample_id = GSM140045

!Platform_sample_id = GSM140046

!Platform_sample_id = GSM140047

!Platform_sample_id = GSM140048

!Platform_sample_id = GSM140049

!Platform_sample_id = GSM140050

!Platform_sample_id = GSM140051

!Platform_sample_id = GSM140052

!Platform_sample_id = GSM140053

!Platform_sample_id = GSM140232

!Platform_sample_id = GSM140233

!Platform_sample_id = GSM140234

!Platform_sample_id = GSM140235

!Platform_sample_id = GSM140236

!Platform_sample_id = GSM140237

!Platform_sample_id = GSM140239

!Platform_sample_id = GSM140240

!Platform_sample_id = GSM140241

!Platform_sample_id = GSM140244

!Platform_sample_id = GSM140245

!Platform_sample_id = GSM140246

!Platform_sample_id = GSM140247

!Platform_sample_id = GSM140248

!Platform_sample_id = GSM140249

!Platform_sample_id = GSM140250

!Platform_sample_id = GSM140251

!Platform_sample_id = GSM140252

!Platform_sample_id = GSM140253

!Platform_sample_id = GSM140254

!Platform_sample_id = GSM140255

!Platform_sample_id = GSM140256

!Platform_sample_id = GSM140257

!Platform_sample_id = GSM140797

!Platform_sample_id = GSM140798

!Platform_sample_id = GSM140799

!Platform_sample_id = GSM140953

!Platform_sample_id = GSM140968

!Platform_sample_id = GSM140969

!Platform_sample_id = GSM140970

!Platform_sample_id = GSM140971

!Platform_sample_id = GSM140973

!Platform_sample_id = GSM141250

!Platform_sample_id = GSM141251

!Platform_sample_id = GSM141252

!Platform_sample_id = GSM141253

!Platform_sample_id = GSM141254

!Platform_sample_id = GSM141255

!Platform_sample_id = GSM141256

!Platform_sample_id = GSM141257

!Platform_sample_id = GSM141543

!Platform_sample_id = GSM141544

!Platform_sample_id = GSM141545

!Platform_sample_id = GSM141546

!Platform_sample_id = GSM141547

!Platform_sample_id = GSM141548

!Platform_sample_id = GSM141549

!Platform_sample_id = GSM141550

!Platform_sample_id = GSM141551

!Platform_sample_id = GSM141552

!Platform_sample_id = GSM141553

!Platform_sample_id = GSM141554

!Platform_sample_id = GSM141555

!Platform_sample_id = GSM141556

!Platform_sample_id = GSM141557

!Platform_sample_id = GSM141558

!Platform_sample_id = GSM141559

!Platform_sample_id = GSM141560

!Platform_sample_id = GSM141561

!Platform_sample_id = GSM141562

!Platform_sample_id = GSM141563

!Platform_sample_id = GSM141564

!Platform_sample_id = GSM141566

!Platform_sample_id = GSM142447

!Platform_sample_id = GSM142448

!Platform_sample_id = GSM142449

!Platform_sample_id = GSM142450

!Platform_sample_id = GSM142451

!Platform_sample_id = GSM142452

!Platform_sample_id = GSM143385

!Platform_sample_id = GSM143386

!Platform_sample_id = GSM143387

!Platform_sample_id = GSM143388

!Platform_sample_id = GSM143389

!Platform_sample_id = GSM143390

!Platform_sample_id = GSM143391

!Platform_sample_id = GSM143392

!Platform_sample_id = GSM143393

!Platform_sample_id = GSM143394

!Platform_sample_id = GSM143395

!Platform_sample_id = GSM143396

!Platform_sample_id = GSM143397

!Platform_sample_id = GSM143398

!Platform_sample_id = GSM143545

!Platform_sample_id = GSM143546

!Platform_sample_id = GSM143547

!Platform_sample_id = GSM143548

!Platform_sample_id = GSM143549

!Platform_sample_id = GSM143550

!Platform_sample_id = GSM143551

!Platform_sample_id = GSM143552

!Platform_sample_id = GSM143553

!Platform_sample_id = GSM143687

!Platform_sample_id = GSM143688

!Platform_sample_id = GSM143717

!Platform_sample_id = GSM143726

!Platform_sample_id = GSM143727

!Platform_sample_id = GSM143728

!Platform_sample_id = GSM143729

!Platform_sample_id = GSM143730

!Platform_sample_id = GSM143731

!Platform_sample_id = GSM143732

!Platform_sample_id = GSM143733

!Platform_sample_id = GSM143898

!Platform_sample_id = GSM143900

!Platform_sample_id = GSM143907

!Platform_sample_id = GSM143910

!Platform_sample_id = GSM143914

!Platform_sample_id = GSM144081

!Platform_sample_id = GSM144082

!Platform_sample_id = GSM144084

!Platform_sample_id = GSM144087

!Platform_sample_id = GSM144088

!Platform_sample_id = GSM144089

!Platform_sample_id = GSM144090

!Platform_sample_id = GSM144091

!Platform_sample_id = GSM144097

!Platform_sample_id = GSM144309

!Platform_sample_id = GSM144311

!Platform_sample_id = GSM144347

!Platform_sample_id = GSM144362

!Platform_sample_id = GSM144366

!Platform_sample_id = GSM144367

!Platform_sample_id = GSM144368

!Platform_sample_id = GSM144369

!Platform_sample_id = GSM144370

!Platform_sample_id = GSM144371

!Platform_sample_id = GSM144372

!Platform_sample_id = GSM144373

!Platform_sample_id = GSM144374

!Platform_sample_id = GSM144375

!Platform_sample_id = GSM144376

!Platform_sample_id = GSM144419

!Platform_sample_id = GSM144420

!Platform_sample_id = GSM144421

!Platform_sample_id = GSM144422

!Platform_sample_id = GSM144423

!Platform_sample_id = GSM144425

!Platform_sample_id = GSM144427

!Platform_sample_id = GSM144432

!Platform_sample_id = GSM144433

!Platform_sample_id = GSM144434

!Platform_sample_id = GSM144435

!Platform_sample_id = GSM144436

!Platform_sample_id = GSM144437

!Platform_sample_id = GSM144438

!Platform_sample_id = GSM144439

!Platform_sample_id = GSM144440

!Platform_sample_id = GSM144441

!Platform_sample_id = GSM144442

!Platform_sample_id = GSM144443

!Platform_sample_id = GSM144444

!Platform_sample_id = GSM144445

!Platform_sample_id = GSM144446

!Platform_sample_id = GSM144447

!Platform_sample_id = GSM144448

!Platform_sample_id = GSM144449

!Platform_sample_id = GSM144509

!Platform_sample_id = GSM144511

!Platform_sample_id = GSM144512

!Platform_sample_id = GSM144513

!Platform_sample_id = GSM144514

!Platform_sample_id = GSM144515

!Platform_sample_id = GSM144516

!Platform_sample_id = GSM144518

!Platform_sample_id = GSM144519

!Platform_sample_id = GSM144520

!Platform_sample_id = GSM144521

!Platform_sample_id = GSM144522

!Platform_sample_id = GSM146142

!Platform_sample_id = GSM146143

!Platform_sample_id = GSM146144

!Platform_sample_id = GSM146145

!Platform_sample_id = GSM146146

!Platform_sample_id = GSM146147

!Platform_sample_id = GSM146148

!Platform_sample_id = GSM146149

!Platform_sample_id = GSM146150

!Platform_sample_id = GSM146151

!Platform_sample_id = GSM146152

!Platform_sample_id = GSM146153

!Platform_sample_id = GSM146154

!Platform_sample_id = GSM146155

!Platform_sample_id = GSM146156

!Platform_sample_id = GSM146157

!Platform_sample_id = GSM146158

!Platform_sample_id = GSM146159

!Platform_sample_id = GSM146160

!Platform_sample_id = GSM146161

!Platform_sample_id = GSM146162

!Platform_sample_id = GSM146163

!Platform_sample_id = GSM146164

!Platform_sample_id = GSM146165

!Platform_sample_id = GSM146166

!Platform_sample_id = GSM146167

!Platform_sample_id = GSM146168

!Platform_sample_id = GSM146169

!Platform_sample_id = GSM146170

!Platform_sample_id = GSM146171

!Platform_sample_id = GSM146172

!Platform_sample_id = GSM146173

!Platform_sample_id = GSM146174

!Platform_sample_id = GSM146175

!Platform_sample_id = GSM146176

!Platform_sample_id = GSM146177

!Platform_sample_id = GSM146178

!Platform_sample_id = GSM146179

!Platform_sample_id = GSM146180

!Platform_sample_id = GSM146181

!Platform_sample_id = GSM146182

!Platform_sample_id = GSM146183

!Platform_sample_id = GSM146184

!Platform_sample_id = GSM146185

!Platform_sample_id = GSM146186

!Platform_sample_id = GSM146187

!Platform_sample_id = GSM146188

!Platform_sample_id = GSM146189

!Platform_sample_id = GSM146190

!Platform_sample_id = GSM146191

!Platform_sample_id = GSM146192

!Platform_sample_id = GSM146193

!Platform_sample_id = GSM146194

!Platform_sample_id = GSM146195

!Platform_sample_id = GSM146196

!Platform_sample_id = GSM146197

!Platform_sample_id = GSM146198

!Platform_sample_id = GSM146199

!Platform_sample_id = GSM146200

!Platform_sample_id = GSM146201

!Platform_sample_id = GSM146683

!Platform_sample_id = GSM146685

!Platform_sample_id = GSM146832

!Platform_sample_id = GSM146833

!Platform_sample_id = GSM146834

!Platform_sample_id = GSM146835

!Platform_sample_id = GSM146836

!Platform_sample_id = GSM146837

!Platform_sample_id = GSM147099

!Platform_sample_id = GSM147101

!Platform_sample_id = GSM147102

!Platform_sample_id = GSM147103

!Platform_sample_id = GSM147284

!Platform_sample_id = GSM147285

!Platform_sample_id = GSM147286

!Platform_sample_id = GSM147287

!Platform_sample_id = GSM147288

!Platform_sample_id = GSM147289

!Platform_sample_id = GSM147290

!Platform_sample_id = GSM147291

!Platform_sample_id = GSM147363

!Platform_sample_id = GSM147364

!Platform_sample_id = GSM147365

!Platform_sample_id = GSM147366

!Platform_sample_id = GSM147367

!Platform_sample_id = GSM147368

!Platform_sample_id = GSM147369

!Platform_sample_id = GSM147370

!Platform_sample_id = GSM147520

!Platform_sample_id = GSM147521

!Platform_sample_id = GSM147522

!Platform_sample_id = GSM147783

!Platform_sample_id = GSM147784

!Platform_sample_id = GSM147785

!Platform_sample_id = GSM147786

!Platform_sample_id = GSM147787

!Platform_sample_id = GSM147788

!Platform_sample_id = GSM147789

!Platform_sample_id = GSM147790

!Platform_sample_id = GSM147791

!Platform_sample_id = GSM148453

!Platform_sample_id = GSM148454

!Platform_sample_id = GSM148455

!Platform_sample_id = GSM148456

!Platform_sample_id = GSM148457

!Platform_sample_id = GSM148458

!Platform_sample_id = GSM148485

!Platform_sample_id = GSM148487

!Platform_sample_id = GSM148488

!Platform_sample_id = GSM148491

!Platform_sample_id = GSM148493

!Platform_sample_id = GSM148495

!Platform_sample_id = GSM148496

!Platform_sample_id = GSM148594

!Platform_sample_id = GSM148595

!Platform_sample_id = GSM148596

!Platform_sample_id = GSM148597

!Platform_sample_id = GSM148598

!Platform_sample_id = GSM148599

!Platform_sample_id = GSM148600

!Platform_sample_id = GSM148601

!Platform_sample_id = GSM148602

!Platform_sample_id = GSM148603

!Platform_sample_id = GSM148604

!Platform_sample_id = GSM148605

!Platform_sample_id = GSM148606

!Platform_sample_id = GSM148607

!Platform_sample_id = GSM148608

!Platform_sample_id = GSM148609

!Platform_sample_id = GSM148610

!Platform_sample_id = GSM148611

!Platform_sample_id = GSM148612

!Platform_sample_id = GSM148613

!Platform_sample_id = GSM148614

!Platform_sample_id = GSM148615

!Platform_sample_id = GSM148616

!Platform_sample_id = GSM148617

!Platform_sample_id = GSM148618

!Platform_sample_id = GSM148619

!Platform_sample_id = GSM148620

!Platform_sample_id = GSM148621

!Platform_sample_id = GSM148622

!Platform_sample_id = GSM148623

!Platform_sample_id = GSM148624

!Platform_sample_id = GSM148625

!Platform_sample_id = GSM148626

!Platform_sample_id = GSM148627

!Platform_sample_id = GSM148628

!Platform_sample_id = GSM148629

!Platform_sample_id = GSM148630

!Platform_sample_id = GSM148631

!Platform_sample_id = GSM148632

!Platform_sample_id = GSM148633

!Platform_sample_id = GSM148634

!Platform_sample_id = GSM148635

!Platform_sample_id = GSM148636

!Platform_sample_id = GSM148637

!Platform_sample_id = GSM148638

!Platform_sample_id = GSM148639

!Platform_sample_id = GSM148640

!Platform_sample_id = GSM148641

!Platform_sample_id = GSM148642

!Platform_sample_id = GSM148643

!Platform_sample_id = GSM148644

!Platform_sample_id = GSM148645

!Platform_sample_id = GSM148646

!Platform_sample_id = GSM148687

!Platform_sample_id = GSM148688

!Platform_sample_id = GSM148689

!Platform_sample_id = GSM148690

!Platform_sample_id = GSM148691

!Platform_sample_id = GSM148692

!Platform_sample_id = GSM149381

!Platform_sample_id = GSM149382

!Platform_sample_id = GSM149383

!Platform_sample_id = GSM149384

!Platform_sample_id = GSM149385

!Platform_sample_id = GSM149386

!Platform_sample_id = GSM149387

!Platform_sample_id = GSM149388

!Platform_sample_id = GSM149389

!Platform_sample_id = GSM149390

!Platform_sample_id = GSM149391

!Platform_sample_id = GSM149392

!Platform_sample_id = GSM149393

!Platform_sample_id = GSM149395

!Platform_sample_id = GSM149396

!Platform_sample_id = GSM149397

!Platform_sample_id = GSM149398

!Platform_sample_id = GSM149399

!Platform_sample_id = GSM149400

!Platform_sample_id = GSM149638

!Platform_sample_id = GSM149639

!Platform_sample_id = GSM149640

!Platform_sample_id = GSM149641

!Platform_sample_id = GSM149642

!Platform_sample_id = GSM149643

!Platform_sample_id = GSM149644

!Platform_sample_id = GSM149645

!Platform_sample_id = GSM149646

!Platform_sample_id = GSM149647

!Platform_sample_id = GSM149849

!Platform_sample_id = GSM149850

!Platform_sample_id = GSM149852

!Platform_sample_id = GSM149853

!Platform_sample_id = GSM149856

!Platform_sample_id = GSM149857

!Platform_sample_id = GSM149858

!Platform_sample_id = GSM149859

!Platform_sample_id = GSM149860

!Platform_sample_id = GSM149875

!Platform_sample_id = GSM149876

!Platform_sample_id = GSM149877

!Platform_sample_id = GSM149878

!Platform_sample_id = GSM149879

!Platform_sample_id = GSM149880

!Platform_sample_id = GSM149881

!Platform_sample_id = GSM149882

!Platform_sample_id = GSM149883

!Platform_sample_id = GSM149884

!Platform_sample_id = GSM149885

!Platform_sample_id = GSM149886

!Platform_sample_id = GSM149913

!Platform_sample_id = GSM149914

!Platform_sample_id = GSM149915

!Platform_sample_id = GSM149916

!Platform_sample_id = GSM149917

!Platform_sample_id = GSM149918

!Platform_sample_id = GSM149919

!Platform_sample_id = GSM149920

!Platform_sample_id = GSM149921

!Platform_sample_id = GSM149922

!Platform_sample_id = GSM149923

!Platform_sample_id = GSM149924

!Platform_sample_id = GSM149925

!Platform_sample_id = GSM149926

!Platform_sample_id = GSM149927

!Platform_sample_id = GSM149928

!Platform_sample_id = GSM149929

!Platform_sample_id = GSM149930

!Platform_sample_id = GSM149931

!Platform_sample_id = GSM149932

!Platform_sample_id = GSM149933

!Platform_sample_id = GSM149934

!Platform_sample_id = GSM149935

!Platform_sample_id = GSM149936

!Platform_sample_id = GSM149937

!Platform_sample_id = GSM149938

!Platform_sample_id = GSM149939

!Platform_sample_id = GSM149940

!Platform_sample_id = GSM149941

!Platform_sample_id = GSM149942

!Platform_sample_id = GSM149943

!Platform_sample_id = GSM149944

!Platform_sample_id = GSM149945

!Platform_sample_id = GSM149946

!Platform_sample_id = GSM149947

!Platform_sample_id = GSM149948

!Platform_sample_id = GSM149949

!Platform_sample_id = GSM150190

!Platform_sample_id = GSM150191

!Platform_sample_id = GSM150192

!Platform_sample_id = GSM150193

!Platform_sample_id = GSM150194

!Platform_sample_id = GSM150195

!Platform_sample_id = GSM150196

!Platform_sample_id = GSM150197

!Platform_sample_id = GSM150198

!Platform_sample_id = GSM150199

!Platform_sample_id = GSM150201

!Platform_sample_id = GSM150202

!Platform_sample_id = GSM150203

!Platform_sample_id = GSM150204

!Platform_sample_id = GSM150205

!Platform_sample_id = GSM150206

!Platform_sample_id = GSM150207

!Platform_sample_id = GSM150208

!Platform_sample_id = GSM150209

!Platform_sample_id = GSM150210

!Platform_sample_id = GSM150211

!Platform_sample_id = GSM150212

!Platform_sample_id = GSM150213

!Platform_sample_id = GSM150214

!Platform_sample_id = GSM150215

!Platform_sample_id = GSM150216

!Platform_sample_id = GSM150217

!Platform_sample_id = GSM150218

!Platform_sample_id = GSM150219

!Platform_sample_id = GSM150220

!Platform_sample_id = GSM150221

!Platform_sample_id = GSM150222

!Platform_sample_id = GSM150223

!Platform_sample_id = GSM150224

!Platform_sample_id = GSM150225

!Platform_sample_id = GSM150226

!Platform_sample_id = GSM150227

!Platform_sample_id = GSM151259

!Platform_sample_id = GSM151260

!Platform_sample_id = GSM151261

!Platform_sample_id = GSM151262

!Platform_sample_id = GSM151263

!Platform_sample_id = GSM151264

!Platform_sample_id = GSM151265

!Platform_sample_id = GSM151266

!Platform_sample_id = GSM151267

!Platform_sample_id = GSM151268

!Platform_sample_id = GSM151269

!Platform_sample_id = GSM151270

!Platform_sample_id = GSM151271

!Platform_sample_id = GSM151272

!Platform_sample_id = GSM151273

!Platform_sample_id = GSM151274

!Platform_sample_id = GSM151275

!Platform_sample_id = GSM151276

!Platform_sample_id = GSM151277

!Platform_sample_id = GSM151278

!Platform_sample_id = GSM151279

!Platform_sample_id = GSM151280

!Platform_sample_id = GSM151281

!Platform_sample_id = GSM151282

!Platform_sample_id = GSM151283

!Platform_sample_id = GSM151284

!Platform_sample_id = GSM151285

!Platform_sample_id = GSM151286

!Platform_sample_id = GSM151287

!Platform_sample_id = GSM151288

!Platform_sample_id = GSM151289

!Platform_sample_id = GSM151290

!Platform_sample_id = GSM151291

!Platform_sample_id = GSM151292

!Platform_sample_id = GSM151293

!Platform_sample_id = GSM151294

!Platform_sample_id = GSM151295

!Platform_sample_id = GSM151296

!Platform_sample_id = GSM151297

!Platform_sample_id = GSM151298

!Platform_sample_id = GSM151299

!Platform_sample_id = GSM151300

!Platform_sample_id = GSM151301

!Platform_sample_id = GSM151302

!Platform_sample_id = GSM151303

!Platform_sample_id = GSM151304

!Platform_sample_id = GSM151305

!Platform_sample_id = GSM151306

!Platform_sample_id = GSM151307

!Platform_sample_id = GSM151308

!Platform_sample_id = GSM151309

!Platform_sample_id = GSM151310

!Platform_sample_id = GSM151311

!Platform_sample_id = GSM151312

!Platform_sample_id = GSM151313

!Platform_sample_id = GSM151314

!Platform_sample_id = GSM151315

!Platform_sample_id = GSM151316

!Platform_sample_id = GSM151317

!Platform_sample_id = GSM151318

!Platform_sample_id = GSM151319

!Platform_sample_id = GSM151320

!Platform_sample_id = GSM151321

!Platform_sample_id = GSM151322

!Platform_sample_id = GSM151323

!Platform_sample_id = GSM151324

!Platform_sample_id = GSM151325

!Platform_sample_id = GSM151326

!Platform_sample_id = GSM151327

!Platform_sample_id = GSM151328

!Platform_sample_id = GSM151329

!Platform_sample_id = GSM151330

!Platform_sample_id = GSM151331

!Platform_sample_id = GSM151332

!Platform_sample_id = GSM151333

!Platform_sample_id = GSM151334

!Platform_sample_id = GSM151335

!Platform_sample_id = GSM151336

!Platform_sample_id = GSM151337

!Platform_sample_id = GSM151338

!Platform_sample_id = GSM151339

!Platform_sample_id = GSM151340

!Platform_sample_id = GSM151341

!Platform_sample_id = GSM151342

!Platform_sample_id = GSM151343

!Platform_sample_id = GSM151344

!Platform_sample_id = GSM151345

!Platform_sample_id = GSM151612

!Platform_sample_id = GSM151623

!Platform_sample_id = GSM151624

!Platform_sample_id = GSM151625

!Platform_sample_id = GSM151626

!Platform_sample_id = GSM151627

!Platform_sample_id = GSM151628

!Platform_sample_id = GSM151629

!Platform_sample_id = GSM151636

!Platform_sample_id = GSM151637

!Platform_sample_id = GSM151638

!Platform_sample_id = GSM151639

!Platform_sample_id = GSM151655

!Platform_sample_id = GSM151656

!Platform_sample_id = GSM151662

!Platform_sample_id = GSM151663

!Platform_sample_id = GSM151664

!Platform_sample_id = GSM151738

!Platform_sample_id = GSM151739

!Platform_sample_id = GSM151740

!Platform_sample_id = GSM151741

!Platform_sample_id = GSM151864

!Platform_sample_id = GSM151865

!Platform_sample_id = GSM151866

!Platform_sample_id = GSM151867

!Platform_sample_id = GSM151955

!Platform_sample_id = GSM151957

!Platform_sample_id = GSM151958

!Platform_sample_id = GSM151959

!Platform_sample_id = GSM151960

!Platform_sample_id = GSM151961

!Platform_sample_id = GSM151962

!Platform_sample_id = GSM151963

!Platform_sample_id = GSM151964

!Platform_sample_id = GSM151965

!Platform_sample_id = GSM151966

!Platform_sample_id = GSM151967

!Platform_sample_id = GSM151968

!Platform_sample_id = GSM151969

!Platform_sample_id = GSM151970

!Platform_sample_id = GSM151971

!Platform_sample_id = GSM151972

!Platform_sample_id = GSM151973

!Platform_sample_id = GSM151974

!Platform_sample_id = GSM151975

!Platform_sample_id = GSM151976

!Platform_sample_id = GSM151977

!Platform_sample_id = GSM151978

!Platform_sample_id = GSM151979

!Platform_sample_id = GSM151980

!Platform_sample_id = GSM151981

!Platform_sample_id = GSM151982

!Platform_sample_id = GSM151983

!Platform_sample_id = GSM151984

!Platform_sample_id = GSM151985

!Platform_sample_id = GSM151986

!Platform_sample_id = GSM151987

!Platform_sample_id = GSM151988

!Platform_sample_id = GSM151989

!Platform_sample_id = GSM151990

!Platform_sample_id = GSM151991

!Platform_sample_id = GSM151992

!Platform_sample_id = GSM151993

!Platform_sample_id = GSM151994

!Platform_sample_id = GSM151995

!Platform_sample_id = GSM151996

!Platform_sample_id = GSM151997

!Platform_sample_id = GSM151998

!Platform_sample_id = GSM151999

!Platform_sample_id = GSM152000

!Platform_sample_id = GSM152001

!Platform_sample_id = GSM152002

!Platform_sample_id = GSM152003

!Platform_sample_id = GSM152004

!Platform_sample_id = GSM152005

!Platform_sample_id = GSM152006

!Platform_sample_id = GSM152007

!Platform_sample_id = GSM152008

!Platform_sample_id = GSM152009

!Platform_sample_id = GSM152010

!Platform_sample_id = GSM152011

!Platform_sample_id = GSM152012

!Platform_sample_id = GSM152013

!Platform_sample_id = GSM152014

!Platform_sample_id = GSM152015

!Platform_sample_id = GSM152016

!Platform_sample_id = GSM152017

!Platform_sample_id = GSM152564

!Platform_sample_id = GSM152565

!Platform_sample_id = GSM152566

!Platform_sample_id = GSM152567

!Platform_sample_id = GSM152568

!Platform_sample_id = GSM152569

!Platform_sample_id = GSM152570

!Platform_sample_id = GSM152571

!Platform_sample_id = GSM152572

!Platform_sample_id = GSM152573

!Platform_sample_id = GSM152574

!Platform_sample_id = GSM152575

!Platform_sample_id = GSM152576

!Platform_sample_id = GSM152577

!Platform_sample_id = GSM152578

!Platform_sample_id = GSM152579

!Platform_sample_id = GSM152580

!Platform_sample_id = GSM152581

!Platform_sample_id = GSM152582

!Platform_sample_id = GSM152583

!Platform_sample_id = GSM152584

!Platform_sample_id = GSM152585

!Platform_sample_id = GSM152586

!Platform_sample_id = GSM152587

!Platform_sample_id = GSM152588

!Platform_sample_id = GSM152589

!Platform_sample_id = GSM152590

!Platform_sample_id = GSM152591

!Platform_sample_id = GSM152592

!Platform_sample_id = GSM152593

!Platform_sample_id = GSM152594

!Platform_sample_id = GSM152595

!Platform_sample_id = GSM152596

!Platform_sample_id = GSM152597

!Platform_sample_id = GSM152598

!Platform_sample_id = GSM152599

!Platform_sample_id = GSM152600

!Platform_sample_id = GSM152601

!Platform_sample_id = GSM152602

!Platform_sample_id = GSM152603

!Platform_sample_id = GSM152604

!Platform_sample_id = GSM152605

!Platform_sample_id = GSM152606

!Platform_sample_id = GSM152607

!Platform_sample_id = GSM152608

!Platform_sample_id = GSM152609

!Platform_sample_id = GSM152610

!Platform_sample_id = GSM152611

!Platform_sample_id = GSM152612

!Platform_sample_id = GSM152613

!Platform_sample_id = GSM152614

!Platform_sample_id = GSM152615

!Platform_sample_id = GSM152616

!Platform_sample_id = GSM152617

!Platform_sample_id = GSM152618

!Platform_sample_id = GSM152619

!Platform_sample_id = GSM152620

!Platform_sample_id = GSM152621

!Platform_sample_id = GSM152622

!Platform_sample_id = GSM152623

!Platform_sample_id = GSM152624

!Platform_sample_id = GSM152625

!Platform_sample_id = GSM152626

!Platform_sample_id = GSM152627

!Platform_sample_id = GSM152628

!Platform_sample_id = GSM152629

!Platform_sample_id = GSM152630

!Platform_sample_id = GSM152631

!Platform_sample_id = GSM152632

!Platform_sample_id = GSM152633

!Platform_sample_id = GSM152634

!Platform_sample_id = GSM152635

!Platform_sample_id = GSM152636

!Platform_sample_id = GSM152637

!Platform_sample_id = GSM152638

!Platform_sample_id = GSM152639

!Platform_sample_id = GSM152640

!Platform_sample_id = GSM152641

!Platform_sample_id = GSM152642

!Platform_sample_id = GSM152643

!Platform_sample_id = GSM152644

!Platform_sample_id = GSM152645

!Platform_sample_id = GSM152646

!Platform_sample_id = GSM152647

!Platform_sample_id = GSM152648

!Platform_sample_id = GSM152649

!Platform_sample_id = GSM152650

!Platform_sample_id = GSM152651

!Platform_sample_id = GSM152652

!Platform_sample_id = GSM152653

!Platform_sample_id = GSM152654

!Platform_sample_id = GSM152655

!Platform_sample_id = GSM152656

!Platform_sample_id = GSM152657

!Platform_sample_id = GSM152658

!Platform_sample_id = GSM152659

!Platform_sample_id = GSM152660

!Platform_sample_id = GSM152661

!Platform_sample_id = GSM152662

!Platform_sample_id = GSM152663

!Platform_sample_id = GSM152664

!Platform_sample_id = GSM152665

!Platform_sample_id = GSM152666

!Platform_sample_id = GSM152667

!Platform_sample_id = GSM152668

!Platform_sample_id = GSM152669

!Platform_sample_id = GSM152670

!Platform_sample_id = GSM152671

!Platform_sample_id = GSM152672

!Platform_sample_id = GSM152673

!Platform_sample_id = GSM152674

!Platform_sample_id = GSM152675

!Platform_sample_id = GSM152676

!Platform_sample_id = GSM152677

!Platform_sample_id = GSM152678

!Platform_sample_id = GSM152679

!Platform_sample_id = GSM152680

!Platform_sample_id = GSM152681

!Platform_sample_id = GSM152682

!Platform_sample_id = GSM152683

!Platform_sample_id = GSM152684

!Platform_sample_id = GSM152685

!Platform_sample_id = GSM152686

!Platform_sample_id = GSM152687

!Platform_sample_id = GSM152688

!Platform_sample_id = GSM152689

!Platform_sample_id = GSM152690

!Platform_sample_id = GSM152691

!Platform_sample_id = GSM152692

!Platform_sample_id = GSM152693

!Platform_sample_id = GSM152694

!Platform_sample_id = GSM152695

!Platform_sample_id = GSM152696

!Platform_sample_id = GSM152697

!Platform_sample_id = GSM152698

!Platform_sample_id = GSM152699

!Platform_sample_id = GSM152700

!Platform_sample_id = GSM152701

!Platform_sample_id = GSM152702

!Platform_sample_id = GSM152703

!Platform_sample_id = GSM152704

!Platform_sample_id = GSM152705

!Platform_sample_id = GSM152706

!Platform_sample_id = GSM152707

!Platform_sample_id = GSM152708

!Platform_sample_id = GSM152709

!Platform_sample_id = GSM152710

!Platform_sample_id = GSM152711

!Platform_sample_id = GSM152712

!Platform_sample_id = GSM152713

!Platform_sample_id = GSM152714

!Platform_sample_id = GSM152715

!Platform_sample_id = GSM152716

!Platform_sample_id = GSM152717

!Platform_sample_id = GSM152718

!Platform_sample_id = GSM152719

!Platform_sample_id = GSM152720

!Platform_sample_id = GSM152721

!Platform_sample_id = GSM152722

!Platform_sample_id = GSM152723

!Platform_sample_id = GSM152724

!Platform_sample_id = GSM152725

!Platform_sample_id = GSM152726

!Platform_sample_id = GSM152727

!Platform_sample_id = GSM152728

!Platform_sample_id = GSM152729

!Platform_sample_id = GSM152730

!Platform_sample_id = GSM152731

!Platform_sample_id = GSM152732

!Platform_sample_id = GSM152733

!Platform_sample_id = GSM152734

!Platform_sample_id = GSM152735

!Platform_sample_id = GSM152736

!Platform_sample_id = GSM152737

!Platform_sample_id = GSM152738

!Platform_sample_id = GSM152739

!Platform_sample_id = GSM152740

!Platform_sample_id = GSM152741

!Platform_sample_id = GSM152742

!Platform_sample_id = GSM152743

!Platform_sample_id = GSM152744

!Platform_sample_id = GSM152745

!Platform_sample_id = GSM152746

!Platform_sample_id = GSM152747

!Platform_sample_id = GSM152748

!Platform_sample_id = GSM152749

!Platform_sample_id = GSM152750

!Platform_sample_id = GSM152751

!Platform_sample_id = GSM152752

!Platform_sample_id = GSM152753

!Platform_sample_id = GSM152754

!Platform_sample_id = GSM152755

!Platform_sample_id = GSM152756

!Platform_sample_id = GSM152757

!Platform_sample_id = GSM152758

!Platform_sample_id = GSM152759

!Platform_sample_id = GSM152760

!Platform_sample_id = GSM152761

!Platform_sample_id = GSM152762

!Platform_sample_id = GSM152763

!Platform_sample_id = GSM152764

!Platform_sample_id = GSM152765

!Platform_sample_id = GSM152766

!Platform_sample_id = GSM152767

!Platform_sample_id = GSM152768

!Platform_sample_id = GSM152769

!Platform_sample_id = GSM152770

!Platform_sample_id = GSM152771

!Platform_sample_id = GSM152772

!Platform_sample_id = GSM152773

!Platform_sample_id = GSM152774

!Platform_sample_id = GSM152775

!Platform_sample_id = GSM152776

!Platform_sample_id = GSM152777

!Platform_sample_id = GSM152778

!Platform_sample_id = GSM152779

!Platform_sample_id = GSM152780

!Platform_sample_id = GSM152781

!Platform_sample_id = GSM152782

!Platform_sample_id = GSM152783

!Platform_sample_id = GSM152784

!Platform_sample_id = GSM152785

!Platform_sample_id = GSM152786

!Platform_sample_id = GSM152787

!Platform_sample_id = GSM152788

!Platform_sample_id = GSM152789

!Platform_sample_id = GSM152790

!Platform_sample_id = GSM152791

!Platform_sample_id = GSM152792

!Platform_sample_id = GSM152793

!Platform_sample_id = GSM152794

!Platform_sample_id = GSM152795

!Platform_sample_id = GSM152796

!Platform_sample_id = GSM152797

!Platform_sample_id = GSM152798

!Platform_sample_id = GSM152799

!Platform_sample_id = GSM152800

!Platform_sample_id = GSM152801

!Platform_sample_id = GSM152802

!Platform_sample_id = GSM152803

!Platform_sample_id = GSM153779

!Platform_sample_id = GSM153780

!Platform_sample_id = GSM153893

!Platform_sample_id = GSM154052

!Platform_sample_id = GSM154053

!Platform_sample_id = GSM154054

!Platform_sample_id = GSM154055

!Platform_sample_id = GSM154056

!Platform_sample_id = GSM154057

!Platform_sample_id = GSM154058

!Platform_sample_id = GSM154059

!Platform_sample_id = GSM154060

!Platform_sample_id = GSM154061

!Platform_sample_id = GSM154062

!Platform_sample_id = GSM154063

!Platform_sample_id = GSM154064

!Platform_sample_id = GSM154065

!Platform_sample_id = GSM154066

!Platform_sample_id = GSM154067

!Platform_sample_id = GSM154068

!Platform_sample_id = GSM154069

!Platform_sample_id = GSM154070

!Platform_sample_id = GSM154071

!Platform_sample_id = GSM154073

!Platform_sample_id = GSM154077

!Platform_sample_id = GSM154078

!Platform_sample_id = GSM154081

!Platform_sample_id = GSM154084

!Platform_sample_id = GSM154124

!Platform_sample_id = GSM154125

!Platform_sample_id = GSM154126

!Platform_sample_id = GSM154127

!Platform_sample_id = GSM154128

!Platform_sample_id = GSM154129

!Platform_sample_id = GSM154130

!Platform_sample_id = GSM154131

!Platform_sample_id = GSM154182

!Platform_sample_id = GSM154183

!Platform_sample_id = GSM154184

!Platform_sample_id = GSM154319

!Platform_sample_id = GSM154355

!Platform_sample_id = GSM154356

!Platform_sample_id = GSM154357

!Platform_sample_id = GSM154358

!Platform_sample_id = GSM154359

!Platform_sample_id = GSM154492

!Platform_sample_id = GSM154493

!Platform_sample_id = GSM154494

!Platform_sample_id = GSM154495

!Platform_sample_id = GSM154496

!Platform_sample_id = GSM154497

!Platform_sample_id = GSM154498

!Platform_sample_id = GSM154972

!Platform_sample_id = GSM155005

!Platform_sample_id = GSM155006

!Platform_sample_id = GSM155007

!Platform_sample_id = GSM155008

!Platform_sample_id = GSM155009

!Platform_sample_id = GSM155010

!Platform_sample_id = GSM155011

!Platform_sample_id = GSM155012

!Platform_sample_id = GSM155013

!Platform_sample_id = GSM155069

!Platform_sample_id = GSM155070

!Platform_sample_id = GSM155071

!Platform_sample_id = GSM155072

!Platform_sample_id = GSM155073

!Platform_sample_id = GSM155074

!Platform_sample_id = GSM155075

!Platform_sample_id = GSM155076

!Platform_sample_id = GSM155077

!Platform_sample_id = GSM155078

!Platform_sample_id = GSM155079

!Platform_sample_id = GSM155080

!Platform_sample_id = GSM155081

!Platform_sample_id = GSM155082

!Platform_sample_id = GSM155083

!Platform_sample_id = GSM155191

!Platform_sample_id = GSM155193

!Platform_sample_id = GSM155194

!Platform_sample_id = GSM155196

!Platform_sample_id = GSM155197

!Platform_sample_id = GSM155198

!Platform_sample_id = GSM155448

!Platform_sample_id = GSM155449

!Platform_sample_id = GSM155450

!Platform_sample_id = GSM155451

!Platform_sample_id = GSM155452

!Platform_sample_id = GSM155453

!Platform_sample_id = GSM155454

!Platform_sample_id = GSM155455

!Platform_sample_id = GSM155456

!Platform_sample_id = GSM155457

!Platform_sample_id = GSM155458

!Platform_sample_id = GSM155459

!Platform_sample_id = GSM155460

!Platform_sample_id = GSM155461

!Platform_sample_id = GSM155462

!Platform_sample_id = GSM155463

!Platform_sample_id = GSM155464

!Platform_sample_id = GSM155465

!Platform_sample_id = GSM155466

!Platform_sample_id = GSM155467

!Platform_sample_id = GSM155468

!Platform_sample_id = GSM155469

!Platform_sample_id = GSM155470

!Platform_sample_id = GSM155471

!Platform_sample_id = GSM155472

!Platform_sample_id = GSM155473

!Platform_sample_id = GSM155474

!Platform_sample_id = GSM155475

!Platform_sample_id = GSM155476

!Platform_sample_id = GSM155477

!Platform_sample_id = GSM155478

!Platform_sample_id = GSM155479

!Platform_sample_id = GSM155480

!Platform_sample_id = GSM155481

!Platform_sample_id = GSM155482

!Platform_sample_id = GSM155483

!Platform_sample_id = GSM155484

!Platform_sample_id = GSM155485

!Platform_sample_id = GSM155486

!Platform_sample_id = GSM155487

!Platform_sample_id = GSM155488

!Platform_sample_id = GSM155489

!Platform_sample_id = GSM155490

!Platform_sample_id = GSM155491

!Platform_sample_id = GSM155492

!Platform_sample_id = GSM155493

!Platform_sample_id = GSM155494

!Platform_sample_id = GSM155495

!Platform_sample_id = GSM155496

!Platform_sample_id = GSM155497

!Platform_sample_id = GSM155498

!Platform_sample_id = GSM155499

!Platform_sample_id = GSM155500

!Platform_sample_id = GSM155501

!Platform_sample_id = GSM155502

!Platform_sample_id = GSM155503

!Platform_sample_id = GSM155504

!Platform_sample_id = GSM155505

!Platform_sample_id = GSM155506

!Platform_sample_id = GSM155631

!Platform_sample_id = GSM155643

!Platform_sample_id = GSM155644

!Platform_sample_id = GSM155645

!Platform_sample_id = GSM155646

!Platform_sample_id = GSM155647

!Platform_sample_id = GSM155648

!Platform_sample_id = GSM155649

!Platform_sample_id = GSM155650

!Platform_sample_id = GSM155651

!Platform_sample_id = GSM155652

!Platform_sample_id = GSM155653

!Platform_sample_id = GSM155654

!Platform_sample_id = GSM155655

!Platform_sample_id = GSM155656

!Platform_sample_id = GSM155657

!Platform_sample_id = GSM155658

!Platform_sample_id = GSM155659

!Platform_sample_id = GSM155660

!Platform_sample_id = GSM155661

!Platform_sample_id = GSM155662

!Platform_sample_id = GSM155663

!Platform_sample_id = GSM155664

!Platform_sample_id = GSM155665

!Platform_sample_id = GSM155666

!Platform_sample_id = GSM155667

!Platform_sample_id = GSM155668

!Platform_sample_id = GSM155669

!Platform_sample_id = GSM155670

!Platform_sample_id = GSM155671

!Platform_sample_id = GSM155672

!Platform_sample_id = GSM155673

!Platform_sample_id = GSM155674

!Platform_sample_id = GSM155675

!Platform_sample_id = GSM155676

!Platform_sample_id = GSM155677

!Platform_sample_id = GSM155678

!Platform_sample_id = GSM155679

!Platform_sample_id = GSM155680

!Platform_sample_id = GSM155681

!Platform_sample_id = GSM155682

!Platform_sample_id = GSM155683

!Platform_sample_id = GSM155684

!Platform_sample_id = GSM155685

!Platform_sample_id = GSM155686

!Platform_sample_id = GSM155687

!Platform_sample_id = GSM155688

!Platform_sample_id = GSM155689

!Platform_sample_id = GSM155690

!Platform_sample_id = GSM155691

!Platform_sample_id = GSM155692

!Platform_sample_id = GSM155693

!Platform_sample_id = GSM155694

!Platform_sample_id = GSM155695

!Platform_sample_id = GSM155696

!Platform_sample_id = GSM155697

!Platform_sample_id = GSM155698

!Platform_sample_id = GSM155699

!Platform_sample_id = GSM155700

!Platform_sample_id = GSM155701

!Platform_sample_id = GSM155702

!Platform_sample_id = GSM155703

!Platform_sample_id = GSM155704

!Platform_sample_id = GSM155705

!Platform_sample_id = GSM155706

!Platform_sample_id = GSM155707

!Platform_sample_id = GSM155708

!Platform_sample_id = GSM155709

!Platform_sample_id = GSM155710

!Platform_sample_id = GSM155711

!Platform_sample_id = GSM155712

!Platform_sample_id = GSM155713

!Platform_sample_id = GSM155714

!Platform_sample_id = GSM155715

!Platform_sample_id = GSM155716

!Platform_sample_id = GSM155717

!Platform_sample_id = GSM155718

!Platform_sample_id = GSM155719

!Platform_sample_id = GSM155720

!Platform_sample_id = GSM155721

!Platform_sample_id = GSM155722

!Platform_sample_id = GSM155723

!Platform_sample_id = GSM155724

!Platform_sample_id = GSM155725

!Platform_sample_id = GSM155726

!Platform_sample_id = GSM155727

!Platform_sample_id = GSM155728

!Platform_sample_id = GSM155729

!Platform_sample_id = GSM155730

!Platform_sample_id = GSM155731

!Platform_sample_id = GSM155732

!Platform_sample_id = GSM155733

!Platform_sample_id = GSM155919

!Platform_sample_id = GSM155920

!Platform_sample_id = GSM155921

!Platform_sample_id = GSM155922

!Platform_sample_id = GSM155923

!Platform_sample_id = GSM155924

!Platform_sample_id = GSM155925

!Platform_sample_id = GSM155926

!Platform_sample_id = GSM155927

!Platform_sample_id = GSM155928

!Platform_sample_id = GSM155929

!Platform_sample_id = GSM155930

!Platform_sample_id = GSM155931

!Platform_sample_id = GSM155932

!Platform_sample_id = GSM155933

!Platform_sample_id = GSM155934

!Platform_sample_id = GSM155935

!Platform_sample_id = GSM155936

!Platform_sample_id = GSM155937

!Platform_sample_id = GSM155938

!Platform_sample_id = GSM155939

!Platform_sample_id = GSM155940

!Platform_sample_id = GSM155941

!Platform_sample_id = GSM155942

!Platform_sample_id = GSM155943

!Platform_sample_id = GSM155944

!Platform_sample_id = GSM155945

!Platform_sample_id = GSM155946

!Platform_sample_id = GSM155947

!Platform_sample_id = GSM155948

!Platform_sample_id = GSM155949

!Platform_sample_id = GSM155950

!Platform_sample_id = GSM155951

!Platform_sample_id = GSM155952

!Platform_sample_id = GSM155953

!Platform_sample_id = GSM155954

!Platform_sample_id = GSM155955

!Platform_sample_id = GSM155956

!Platform_sample_id = GSM155957

!Platform_sample_id = GSM155958

!Platform_sample_id = GSM155959

!Platform_sample_id = GSM155960

!Platform_sample_id = GSM155961

!Platform_sample_id = GSM155962

!Platform_sample_id = GSM155963

!Platform_sample_id = GSM155964

!Platform_sample_id = GSM155965

!Platform_sample_id = GSM155966

!Platform_sample_id = GSM155967

!Platform_sample_id = GSM155968

!Platform_sample_id = GSM155969

!Platform_sample_id = GSM155970

!Platform_sample_id = GSM155971

!Platform_sample_id = GSM155972

!Platform_sample_id = GSM155973

!Platform_sample_id = GSM155974

!Platform_sample_id = GSM155975

!Platform_sample_id = GSM155976

!Platform_sample_id = GSM155977

!Platform_sample_id = GSM155978

!Platform_sample_id = GSM155979

!Platform_sample_id = GSM155980

!Platform_sample_id = GSM155981

!Platform_sample_id = GSM155982

!Platform_sample_id = GSM155983

!Platform_sample_id = GSM155984

!Platform_sample_id = GSM155985

!Platform_sample_id = GSM155986

!Platform_sample_id = GSM155987

!Platform_sample_id = GSM155988

!Platform_sample_id = GSM155989

!Platform_sample_id = GSM155990

!Platform_sample_id = GSM155991

!Platform_sample_id = GSM155992

!Platform_sample_id = GSM155993

!Platform_sample_id = GSM156170

!Platform_sample_id = GSM156171

!Platform_sample_id = GSM156176

!Platform_sample_id = GSM156177

!Platform_sample_id = GSM156178

!Platform_sample_id = GSM156179

!Platform_sample_id = GSM156180

!Platform_sample_id = GSM156181

!Platform_sample_id = GSM156184

!Platform_sample_id = GSM156186

!Platform_sample_id = GSM156187

!Platform_sample_id = GSM156510

!Platform_sample_id = GSM156511

!Platform_sample_id = GSM156512

!Platform_sample_id = GSM156749

!Platform_sample_id = GSM156750

!Platform_sample_id = GSM156751

!Platform_sample_id = GSM156752

!Platform_sample_id = GSM156753

!Platform_sample_id = GSM156763

!Platform_sample_id = GSM156946

!Platform_sample_id = GSM156948

!Platform_sample_id = GSM156949

!Platform_sample_id = GSM156950

!Platform_sample_id = GSM156951

!Platform_sample_id = GSM157167

!Platform_sample_id = GSM157168

!Platform_sample_id = GSM157169

!Platform_sample_id = GSM157170

!Platform_sample_id = GSM157171

!Platform_sample_id = GSM157215

!Platform_sample_id = GSM157216

!Platform_sample_id = GSM157217

!Platform_sample_id = GSM157218

!Platform_sample_id = GSM157219

!Platform_sample_id = GSM157220

!Platform_sample_id = GSM157866

!Platform_sample_id = GSM157867

!Platform_sample_id = GSM157868

!Platform_sample_id = GSM157869

!Platform_sample_id = GSM157870

!Platform_sample_id = GSM158148

!Platform_sample_id = GSM158182

!Platform_sample_id = GSM158183

!Platform_sample_id = GSM158184

!Platform_sample_id = GSM158186

!Platform_sample_id = GSM158187

!Platform_sample_id = GSM158373

!Platform_sample_id = GSM158374

!Platform_sample_id = GSM158375

!Platform_sample_id = GSM158376

!Platform_sample_id = GSM158377

!Platform_sample_id = GSM158378

!Platform_sample_id = GSM158379

!Platform_sample_id = GSM158380

!Platform_sample_id = GSM158381

!Platform_sample_id = GSM158382

!Platform_sample_id = GSM158383

!Platform_sample_id = GSM158384

!Platform_sample_id = GSM158463

!Platform_sample_id = GSM158464

!Platform_sample_id = GSM158465

!Platform_sample_id = GSM158466

!Platform_sample_id = GSM158467

!Platform_sample_id = GSM158468

!Platform_sample_id = GSM158469

!Platform_sample_id = GSM158470

!Platform_sample_id = GSM158471

!Platform_sample_id = GSM158472

!Platform_sample_id = GSM158473

!Platform_sample_id = GSM158474

!Platform_sample_id = GSM158475

!Platform_sample_id = GSM158476

!Platform_sample_id = GSM158477

!Platform_sample_id = GSM158478

!Platform_sample_id = GSM158479

!Platform_sample_id = GSM158480

!Platform_sample_id = GSM158481

!Platform_sample_id = GSM158482

!Platform_sample_id = GSM158483

!Platform_sample_id = GSM158659

!Platform_sample_id = GSM158660

!Platform_sample_id = GSM158661

!Platform_sample_id = GSM158662

!Platform_sample_id = GSM158663

!Platform_sample_id = GSM158664

!Platform_sample_id = GSM158665

!Platform_sample_id = GSM158666

!Platform_sample_id = GSM158667

!Platform_sample_id = GSM158668

!Platform_sample_id = GSM158669

!Platform_sample_id = GSM158670

!Platform_sample_id = GSM158671

!Platform_sample_id = GSM158672

!Platform_sample_id = GSM158673

!Platform_sample_id = GSM158674

!Platform_sample_id = GSM158675

!Platform_sample_id = GSM158676

!Platform_sample_id = GSM158677

!Platform_sample_id = GSM158678

!Platform_sample_id = GSM158679

!Platform_sample_id = GSM158711

!Platform_sample_id = GSM158712

!Platform_sample_id = GSM158713

!Platform_sample_id = GSM158714

!Platform_sample_id = GSM158715

!Platform_sample_id = GSM158716

!Platform_sample_id = GSM158717

!Platform_sample_id = GSM158718

!Platform_sample_id = GSM158719

!Platform_sample_id = GSM158720

!Platform_sample_id = GSM158721

!Platform_sample_id = GSM158722

!Platform_sample_id = GSM158723

!Platform_sample_id = GSM158724

!Platform_sample_id = GSM158725

!Platform_sample_id = GSM158726

!Platform_sample_id = GSM158727

!Platform_sample_id = GSM158728

!Platform_sample_id = GSM158729

!Platform_sample_id = GSM158730

!Platform_sample_id = GSM158731

!Platform_sample_id = GSM158732

!Platform_sample_id = GSM158733

!Platform_sample_id = GSM158734

!Platform_sample_id = GSM158735

!Platform_sample_id = GSM158736

!Platform_sample_id = GSM158737

!Platform_sample_id = GSM158738

!Platform_sample_id = GSM158739

!Platform_sample_id = GSM158740

!Platform_sample_id = GSM158741

!Platform_sample_id = GSM158742

!Platform_sample_id = GSM158743

!Platform_sample_id = GSM158744

!Platform_sample_id = GSM158745

!Platform_sample_id = GSM158746

!Platform_sample_id = GSM158747

!Platform_sample_id = GSM158748

!Platform_sample_id = GSM158749

!Platform_sample_id = GSM158750

!Platform_sample_id = GSM158751

!Platform_sample_id = GSM158752

!Platform_sample_id = GSM158753

!Platform_sample_id = GSM158754

!Platform_sample_id = GSM158755

!Platform_sample_id = GSM158756

!Platform_sample_id = GSM158757

!Platform_sample_id = GSM158758

!Platform_sample_id = GSM158759

!Platform_sample_id = GSM158760

!Platform_sample_id = GSM158761

!Platform_sample_id = GSM158762

!Platform_sample_id = GSM158763

!Platform_sample_id = GSM158764

!Platform_sample_id = GSM158765

!Platform_sample_id = GSM158766

!Platform_sample_id = GSM158767

!Platform_sample_id = GSM158768

!Platform_sample_id = GSM158769

!Platform_sample_id = GSM158770

!Platform_sample_id = GSM158771

!Platform_sample_id = GSM158772

!Platform_sample_id = GSM158773

!Platform_sample_id = GSM158774

!Platform_sample_id = GSM158775

!Platform_sample_id = GSM158776

!Platform_sample_id = GSM158777

!Platform_sample_id = GSM158778

!Platform_sample_id = GSM158779

!Platform_sample_id = GSM158780

!Platform_sample_id = GSM158781

!Platform_sample_id = GSM158782

!Platform_sample_id = GSM158783

!Platform_sample_id = GSM158784

!Platform_sample_id = GSM158785

!Platform_sample_id = GSM158786

!Platform_sample_id = GSM158787

!Platform_sample_id = GSM158788

!Platform_sample_id = GSM158789

!Platform_sample_id = GSM158790

!Platform_sample_id = GSM158791

!Platform_sample_id = GSM158792

!Platform_sample_id = GSM158793

!Platform_sample_id = GSM158794

!Platform_sample_id = GSM158795

!Platform_sample_id = GSM158796

!Platform_sample_id = GSM158797

!Platform_sample_id = GSM158798

!Platform_sample_id = GSM158799

!Platform_sample_id = GSM158800

!Platform_sample_id = GSM158801

!Platform_sample_id = GSM158802

!Platform_sample_id = GSM158803

!Platform_sample_id = GSM158804

!Platform_sample_id = GSM158805

!Platform_sample_id = GSM158806

!Platform_sample_id = GSM158807

!Platform_sample_id = GSM158808

!Platform_sample_id = GSM158809

!Platform_sample_id = GSM158810

!Platform_sample_id = GSM158811

!Platform_sample_id = GSM158812

!Platform_sample_id = GSM158813

!Platform_sample_id = GSM158814

!Platform_sample_id = GSM158815

!Platform_sample_id = GSM158816

!Platform_sample_id = GSM158817

!Platform_sample_id = GSM158818

!Platform_sample_id = GSM158819

!Platform_sample_id = GSM158820

!Platform_sample_id = GSM158821

!Platform_sample_id = GSM158822

!Platform_sample_id = GSM158823

!Platform_sample_id = GSM158824

!Platform_sample_id = GSM158825

!Platform_sample_id = GSM158826

!Platform_sample_id = GSM158827

!Platform_sample_id = GSM158828

!Platform_sample_id = GSM158829

!Platform_sample_id = GSM158830

!Platform_sample_id = GSM158831

!Platform_sample_id = GSM158832

!Platform_sample_id = GSM158833

!Platform_sample_id = GSM158834

!Platform_sample_id = GSM158835

!Platform_sample_id = GSM158836

!Platform_sample_id = GSM158837

!Platform_sample_id = GSM158838

!Platform_sample_id = GSM158839

!Platform_sample_id = GSM158840

!Platform_sample_id = GSM158841

!Platform_sample_id = GSM158842

!Platform_sample_id = GSM158843

!Platform_sample_id = GSM158844

!Platform_sample_id = GSM158845

!Platform_sample_id = GSM158846

!Platform_sample_id = GSM158847

!Platform_sample_id = GSM158848

!Platform_sample_id = GSM158849

!Platform_sample_id = GSM158850

!Platform_sample_id = GSM158851

!Platform_sample_id = GSM158852

!Platform_sample_id = GSM158853

!Platform_sample_id = GSM158854

!Platform_sample_id = GSM158855

!Platform_sample_id = GSM158856

!Platform_sample_id = GSM158857

!Platform_sample_id = GSM158858

!Platform_sample_id = GSM158859

!Platform_sample_id = GSM158860

!Platform_sample_id = GSM158861

!Platform_sample_id = GSM158862

!Platform_sample_id = GSM158863

!Platform_sample_id = GSM158864

!Platform_sample_id = GSM158865

!Platform_sample_id = GSM158866

!Platform_sample_id = GSM158867

!Platform_sample_id = GSM158868

!Platform_sample_id = GSM158869

!Platform_sample_id = GSM158870

!Platform_sample_id = GSM158871

!Platform_sample_id = GSM158872

!Platform_sample_id = GSM158873

!Platform_sample_id = GSM158874

!Platform_sample_id = GSM158875

!Platform_sample_id = GSM158876

!Platform_sample_id = GSM158877

!Platform_sample_id = GSM158878

!Platform_sample_id = GSM158879

!Platform_sample_id = GSM158880

!Platform_sample_id = GSM158881

!Platform_sample_id = GSM158882

!Platform_sample_id = GSM158883

!Platform_sample_id = GSM158884

!Platform_sample_id = GSM158885

!Platform_sample_id = GSM158886

!Platform_sample_id = GSM158887

!Platform_sample_id = GSM158888

!Platform_sample_id = GSM158889

!Platform_sample_id = GSM158890

!Platform_sample_id = GSM158891

!Platform_sample_id = GSM158892

!Platform_sample_id = GSM158893

!Platform_sample_id = GSM158894

!Platform_sample_id = GSM158895

!Platform_sample_id = GSM158896

!Platform_sample_id = GSM158897

!Platform_sample_id = GSM158898

!Platform_sample_id = GSM158899

!Platform_sample_id = GSM158900

!Platform_sample_id = GSM158901

!Platform_sample_id = GSM158902

!Platform_sample_id = GSM158903

!Platform_sample_id = GSM158904

!Platform_sample_id = GSM158905

!Platform_sample_id = GSM158906

!Platform_sample_id = GSM158907

!Platform_sample_id = GSM158908

!Platform_sample_id = GSM158909

!Platform_sample_id = GSM158910

!Platform_sample_id = GSM158911

!Platform_sample_id = GSM158912

!Platform_sample_id = GSM158913

!Platform_sample_id = GSM158914

!Platform_sample_id = GSM158915

!Platform_sample_id = GSM158916

!Platform_sample_id = GSM158917

!Platform_sample_id = GSM158918

!Platform_sample_id = GSM158919

!Platform_sample_id = GSM158920

!Platform_sample_id = GSM158921

!Platform_sample_id = GSM158922

!Platform_sample_id = GSM158923

!Platform_sample_id = GSM158924

!Platform_sample_id = GSM158925

!Platform_sample_id = GSM158926

!Platform_sample_id = GSM158927

!Platform_sample_id = GSM158928

!Platform_sample_id = GSM158929

!Platform_sample_id = GSM158930

!Platform_sample_id = GSM158931

!Platform_sample_id = GSM158932

!Platform_sample_id = GSM158933

!Platform_sample_id = GSM158934

!Platform_sample_id = GSM158935

!Platform_sample_id = GSM158936

!Platform_sample_id = GSM158937

!Platform_sample_id = GSM158938

!Platform_sample_id = GSM158939

!Platform_sample_id = GSM158940

!Platform_sample_id = GSM158941

!Platform_sample_id = GSM158942

!Platform_sample_id = GSM158943

!Platform_sample_id = GSM158944

!Platform_sample_id = GSM158945

!Platform_sample_id = GSM158946

!Platform_sample_id = GSM158947

!Platform_sample_id = GSM158948

!Platform_sample_id = GSM158949

!Platform_sample_id = GSM158950

!Platform_sample_id = GSM158951

!Platform_sample_id = GSM158952

!Platform_sample_id = GSM158953

!Platform_sample_id = GSM158954

!Platform_sample_id = GSM158955

!Platform_sample_id = GSM158956

!Platform_sample_id = GSM158957

!Platform_sample_id = GSM158958

!Platform_sample_id = GSM158959

!Platform_sample_id = GSM158960

!Platform_sample_id = GSM158961

!Platform_sample_id = GSM158962

!Platform_sample_id = GSM158963

!Platform_sample_id = GSM158964

!Platform_sample_id = GSM158965

!Platform_sample_id = GSM158966

!Platform_sample_id = GSM158967

!Platform_sample_id = GSM158968

!Platform_sample_id = GSM158969

!Platform_sample_id = GSM158970

!Platform_sample_id = GSM158971

!Platform_sample_id = GSM158972

!Platform_sample_id = GSM158973

!Platform_sample_id = GSM158974

!Platform_sample_id = GSM158975

!Platform_sample_id = GSM158976

!Platform_sample_id = GSM158977

!Platform_sample_id = GSM158978

!Platform_sample_id = GSM158979

!Platform_sample_id = GSM158980

!Platform_sample_id = GSM158981

!Platform_sample_id = GSM158982

!Platform_sample_id = GSM158983

!Platform_sample_id = GSM158984

!Platform_sample_id = GSM158985

!Platform_sample_id = GSM158986

!Platform_sample_id = GSM158987

!Platform_sample_id = GSM158988

!Platform_sample_id = GSM158989

!Platform_sample_id = GSM158990

!Platform_sample_id = GSM158991

!Platform_sample_id = GSM158992

!Platform_sample_id = GSM158993

!Platform_sample_id = GSM158994

!Platform_sample_id = GSM158995

!Platform_sample_id = GSM158996

!Platform_sample_id = GSM158997

!Platform_sample_id = GSM158998

!Platform_sample_id = GSM158999

!Platform_sample_id = GSM159000

!Platform_sample_id = GSM159001

!Platform_sample_id = GSM159002

!Platform_sample_id = GSM159003

!Platform_sample_id = GSM159004

!Platform_sample_id = GSM159005

!Platform_sample_id = GSM159006

!Platform_sample_id = GSM159007

!Platform_sample_id = GSM159008

!Platform_sample_id = GSM159009

!Platform_sample_id = GSM159010

!Platform_sample_id = GSM159011

!Platform_sample_id = GSM159012

!Platform_sample_id = GSM159013

!Platform_sample_id = GSM159014

!Platform_sample_id = GSM159015

!Platform_sample_id = GSM159016

!Platform_sample_id = GSM159017

!Platform_sample_id = GSM159018

!Platform_sample_id = GSM159019

!Platform_sample_id = GSM159020

!Platform_sample_id = GSM159021

!Platform_sample_id = GSM159022

!Platform_sample_id = GSM159023

!Platform_sample_id = GSM159024

!Platform_sample_id = GSM159025

!Platform_sample_id = GSM159026

!Platform_sample_id = GSM159027

!Platform_sample_id = GSM159028

!Platform_sample_id = GSM159029

!Platform_sample_id = GSM159030

!Platform_sample_id = GSM159031

!Platform_sample_id = GSM159032

!Platform_sample_id = GSM159033

!Platform_sample_id = GSM159034

!Platform_sample_id = GSM159035

!Platform_sample_id = GSM159036

!Platform_sample_id = GSM159037

!Platform_sample_id = GSM159038

!Platform_sample_id = GSM159039

!Platform_sample_id = GSM159040

!Platform_sample_id = GSM159041

!Platform_sample_id = GSM159042

!Platform_sample_id = GSM159043

!Platform_sample_id = GSM159044

!Platform_sample_id = GSM159045

!Platform_sample_id = GSM159046

!Platform_sample_id = GSM159047

!Platform_sample_id = GSM159048

!Platform_sample_id = GSM159049

!Platform_sample_id = GSM159050

!Platform_sample_id = GSM159051

!Platform_sample_id = GSM159052

!Platform_sample_id = GSM159053

!Platform_sample_id = GSM159054

!Platform_sample_id = GSM159055

!Platform_sample_id = GSM159056

!Platform_sample_id = GSM159057

!Platform_sample_id = GSM159058

!Platform_sample_id = GSM159059

!Platform_sample_id = GSM159060

!Platform_sample_id = GSM159061

!Platform_sample_id = GSM159062

!Platform_sample_id = GSM159063

!Platform_sample_id = GSM159064

!Platform_sample_id = GSM159065

!Platform_sample_id = GSM159066

!Platform_sample_id = GSM159067

!Platform_sample_id = GSM159068

!Platform_sample_id = GSM159069

!Platform_sample_id = GSM159070

!Platform_sample_id = GSM159071

!Platform_sample_id = GSM159072

!Platform_sample_id = GSM159073

!Platform_sample_id = GSM159074

!Platform_sample_id = GSM159075

!Platform_sample_id = GSM159076

!Platform_sample_id = GSM159077

!Platform_sample_id = GSM159078

!Platform_sample_id = GSM159079

!Platform_sample_id = GSM159080

!Platform_sample_id = GSM159081

!Platform_sample_id = GSM159082

!Platform_sample_id = GSM159083

!Platform_sample_id = GSM159084

!Platform_sample_id = GSM159085

!Platform_sample_id = GSM159086

!Platform_sample_id = GSM159087

!Platform_sample_id = GSM159088

!Platform_sample_id = GSM159089

!Platform_sample_id = GSM159090

!Platform_sample_id = GSM159091

!Platform_sample_id = GSM159092

!Platform_sample_id = GSM159093

!Platform_sample_id = GSM159094

!Platform_sample_id = GSM159095

!Platform_sample_id = GSM159096

!Platform_sample_id = GSM159097

!Platform_sample_id = GSM159098

!Platform_sample_id = GSM159099

!Platform_sample_id = GSM159100

!Platform_sample_id = GSM159101

!Platform_sample_id = GSM159102

!Platform_sample_id = GSM159103

!Platform_sample_id = GSM159104

!Platform_sample_id = GSM159105

!Platform_sample_id = GSM159106

!Platform_sample_id = GSM159107

!Platform_sample_id = GSM159108

!Platform_sample_id = GSM159109

!Platform_sample_id = GSM159110

!Platform_sample_id = GSM159111

!Platform_sample_id = GSM159112

!Platform_sample_id = GSM159113

!Platform_sample_id = GSM159114

!Platform_sample_id = GSM159115

!Platform_sample_id = GSM159116

!Platform_sample_id = GSM159117

!Platform_sample_id = GSM159118

!Platform_sample_id = GSM159119

!Platform_sample_id = GSM159120

!Platform_sample_id = GSM159121

!Platform_sample_id = GSM159122

!Platform_sample_id = GSM159123

!Platform_sample_id = GSM159124

!Platform_sample_id = GSM159125

!Platform_sample_id = GSM159126

!Platform_sample_id = GSM159127

!Platform_sample_id = GSM159128

!Platform_sample_id = GSM159129

!Platform_sample_id = GSM159130

!Platform_sample_id = GSM159131

!Platform_sample_id = GSM159132

!Platform_sample_id = GSM159133

!Platform_sample_id = GSM159134

!Platform_sample_id = GSM159135

!Platform_sample_id = GSM159136

!Platform_sample_id = GSM159137

!Platform_sample_id = GSM159138

!Platform_sample_id = GSM159139

!Platform_sample_id = GSM159140

!Platform_sample_id = GSM159141

!Platform_sample_id = GSM159142

!Platform_sample_id = GSM159143

!Platform_sample_id = GSM159144

!Platform_sample_id = GSM159145

!Platform_sample_id = GSM159146

!Platform_sample_id = GSM159147

!Platform_sample_id = GSM159148

!Platform_sample_id = GSM159149

!Platform_sample_id = GSM159150

!Platform_sample_id = GSM159151

!Platform_sample_id = GSM159152

!Platform_sample_id = GSM159153

!Platform_sample_id = GSM159154

!Platform_sample_id = GSM159155

!Platform_sample_id = GSM159156

!Platform_sample_id = GSM159157

!Platform_sample_id = GSM159158

!Platform_sample_id = GSM159159

!Platform_sample_id = GSM159160

!Platform_sample_id = GSM159161

!Platform_sample_id = GSM159162

!Platform_sample_id = GSM159163

!Platform_sample_id = GSM159164

!Platform_sample_id = GSM159165

!Platform_sample_id = GSM159166

!Platform_sample_id = GSM159167

!Platform_sample_id = GSM159168

!Platform_sample_id = GSM159169

!Platform_sample_id = GSM159170

!Platform_sample_id = GSM159171

!Platform_sample_id = GSM159403

!Platform_sample_id = GSM159404

!Platform_sample_id = GSM159405

!Platform_sample_id = GSM159406

!Platform_sample_id = GSM159407

!Platform_sample_id = GSM159408

!Platform_sample_id = GSM160468

!Platform_sample_id = GSM160469

!Platform_sample_id = GSM160470

!Platform_sample_id = GSM160471

!Platform_sample_id = GSM160472

!Platform_sample_id = GSM160473

!Platform_sample_id = GSM160474

!Platform_sample_id = GSM160475

!Platform_sample_id = GSM160476

!Platform_sample_id = GSM160477

!Platform_sample_id = GSM160478

!Platform_sample_id = GSM160479

!Platform_sample_id = GSM160486

!Platform_sample_id = GSM160488

!Platform_sample_id = GSM160490

!Platform_sample_id = GSM160493

!Platform_sample_id = GSM160499

!Platform_sample_id = GSM160501

!Platform_sample_id = GSM160504

!Platform_sample_id = GSM160507

!Platform_sample_id = GSM160510

!Platform_sample_id = GSM160512

!Platform_sample_id = GSM160515

!Platform_sample_id = GSM160517

!Platform_sample_id = GSM160530

!Platform_sample_id = GSM160532

!Platform_sample_id = GSM160534

!Platform_sample_id = GSM160536

!Platform_sample_id = GSM160885

!Platform_sample_id = GSM160887

!Platform_sample_id = GSM161803

!Platform_sample_id = GSM161804

!Platform_sample_id = GSM161805

!Platform_sample_id = GSM161806

!Platform_sample_id = GSM161807

!Platform_sample_id = GSM161808

!Platform_sample_id = GSM161809

!Platform_sample_id = GSM161810

!Platform_sample_id = GSM161811

!Platform_sample_id = GSM161812

!Platform_sample_id = GSM161813

!Platform_sample_id = GSM161814

!Platform_sample_id = GSM161815

!Platform_sample_id = GSM161816

!Platform_sample_id = GSM161817

!Platform_sample_id = GSM161818

!Platform_sample_id = GSM161819

!Platform_sample_id = GSM161820

!Platform_sample_id = GSM161935

!Platform_sample_id = GSM161936

!Platform_sample_id = GSM161937

!Platform_sample_id = GSM161938

!Platform_sample_id = GSM161939

!Platform_sample_id = GSM161940

!Platform_sample_id = GSM161941

!Platform_sample_id = GSM161942

!Platform_sample_id = GSM161943

!Platform_sample_id = GSM161944

!Platform_sample_id = GSM161945

!Platform_sample_id = GSM161946

!Platform_sample_id = GSM161948

!Platform_sample_id = GSM161949

!Platform_sample_id = GSM161950

!Platform_sample_id = GSM161951

!Platform_sample_id = GSM161952

!Platform_sample_id = GSM161953

!Platform_sample_id = GSM161954

!Platform_sample_id = GSM161955

!Platform_sample_id = GSM161956

!Platform_sample_id = GSM161957

!Platform_sample_id = GSM161958

!Platform_sample_id = GSM161959

!Platform_sample_id = GSM161960

!Platform_sample_id = GSM161961

!Platform_sample_id = GSM161962

!Platform_sample_id = GSM161963

!Platform_sample_id = GSM161964

!Platform_sample_id = GSM161965

!Platform_sample_id = GSM161966

!Platform_sample_id = GSM161967

!Platform_sample_id = GSM161968

!Platform_sample_id = GSM161969

!Platform_sample_id = GSM161970

!Platform_sample_id = GSM161971

!Platform_sample_id = GSM162897

!Platform_sample_id = GSM162898

!Platform_sample_id = GSM162899

!Platform_sample_id = GSM162900

!Platform_sample_id = GSM162901

!Platform_sample_id = GSM162902

!Platform_sample_id = GSM162903

!Platform_sample_id = GSM162904

!Platform_sample_id = GSM162905

!Platform_sample_id = GSM162906

!Platform_sample_id = GSM162928

!Platform_sample_id = GSM162929

!Platform_sample_id = GSM162930

!Platform_sample_id = GSM162931

!Platform_sample_id = GSM162932

!Platform_sample_id = GSM162933

!Platform_sample_id = GSM162934

!Platform_sample_id = GSM162935

!Platform_sample_id = GSM162936

!Platform_sample_id = GSM162937

!Platform_sample_id = GSM162938

!Platform_sample_id = GSM162939

!Platform_sample_id = GSM162940

!Platform_sample_id = GSM162941

!Platform_sample_id = GSM162942

!Platform_sample_id = GSM162943

!Platform_sample_id = GSM162953

!Platform_sample_id = GSM162954

!Platform_sample_id = GSM162955

!Platform_sample_id = GSM162956

!Platform_sample_id = GSM162957

!Platform_sample_id = GSM162958

!Platform_sample_id = GSM162959

!Platform_sample_id = GSM162960

!Platform_sample_id = GSM162961

!Platform_sample_id = GSM162962

!Platform_sample_id = GSM162964

!Platform_sample_id = GSM162966

!Platform_sample_id = GSM162967

!Platform_sample_id = GSM162969

!Platform_sample_id = GSM162972

!Platform_sample_id = GSM169524

!Platform_sample_id = GSM169525

!Platform_sample_id = GSM169526

!Platform_sample_id = GSM169527

!Platform_sample_id = GSM169528

!Platform_sample_id = GSM169529

!Platform_sample_id = GSM169530

!Platform_sample_id = GSM169531

!Platform_sample_id = GSM170565

!Platform_sample_id = GSM170566

!Platform_sample_id = GSM170567

!Platform_sample_id = GSM170568

!Platform_sample_id = GSM170588

!Platform_sample_id = GSM170589

!Platform_sample_id = GSM170590

!Platform_sample_id = GSM170591

!Platform_sample_id = GSM170592

!Platform_sample_id = GSM170593

!Platform_sample_id = GSM170594

!Platform_sample_id = GSM170595

!Platform_sample_id = GSM170596

!Platform_sample_id = GSM170597

!Platform_sample_id = GSM170823

!Platform_sample_id = GSM170833

!Platform_sample_id = GSM170835

!Platform_sample_id = GSM170841

!Platform_sample_id = GSM170843

!Platform_sample_id = GSM170844

!Platform_sample_id = GSM170848

!Platform_sample_id = GSM170849

!Platform_sample_id = GSM170850

!Platform_sample_id = GSM170853

!Platform_sample_id = GSM170855

!Platform_sample_id = GSM170857

!Platform_sample_id = GSM170858

!Platform_sample_id = GSM170862

!Platform_sample_id = GSM170865

!Platform_sample_id = GSM170866

!Platform_sample_id = GSM170867

!Platform_sample_id = GSM170898

!Platform_sample_id = GSM170978

!Platform_sample_id = GSM170979

!Platform_sample_id = GSM170980

!Platform_sample_id = GSM170982

!Platform_sample_id = GSM170983

!Platform_sample_id = GSM170984

!Platform_sample_id = GSM170985

!Platform_sample_id = GSM170987

!Platform_sample_id = GSM170988

!Platform_sample_id = GSM170989

!Platform_sample_id = GSM170990

!Platform_sample_id = GSM170991

!Platform_sample_id = GSM170992

!Platform_sample_id = GSM170993

!Platform_sample_id = GSM170994

!Platform_sample_id = GSM170995

!Platform_sample_id = GSM170996

!Platform_sample_id = GSM170997

!Platform_sample_id = GSM170998

!Platform_sample_id = GSM170999

!Platform_sample_id = GSM171000

!Platform_sample_id = GSM171001

!Platform_sample_id = GSM171002

!Platform_sample_id = GSM171003

!Platform_sample_id = GSM171004

!Platform_sample_id = GSM171005

!Platform_sample_id = GSM171006

!Platform_sample_id = GSM171007

!Platform_sample_id = GSM171008

!Platform_sample_id = GSM171009

!Platform_sample_id = GSM171010

!Platform_sample_id = GSM171011

!Platform_sample_id = GSM171012

!Platform_sample_id = GSM171597

!Platform_sample_id = GSM171892

!Platform_sample_id = GSM171893

!Platform_sample_id = GSM171894

!Platform_sample_id = GSM171895

!Platform_sample_id = GSM171896

!Platform_sample_id = GSM171897

!Platform_sample_id = GSM172063

!Platform_sample_id = GSM172064

!Platform_sample_id = GSM172065

!Platform_sample_id = GSM172066

!Platform_sample_id = GSM172067

!Platform_sample_id = GSM172405

!Platform_sample_id = GSM172406

!Platform_sample_id = GSM172407

!Platform_sample_id = GSM172408

!Platform_sample_id = GSM172409

!Platform_sample_id = GSM172410

!Platform_sample_id = GSM172411

!Platform_sample_id = GSM172412

!Platform_sample_id = GSM172413

!Platform_sample_id = GSM172414

!Platform_sample_id = GSM172415

!Platform_sample_id = GSM172416

!Platform_sample_id = GSM172417

!Platform_sample_id = GSM172418

!Platform_sample_id = GSM172419

!Platform_sample_id = GSM172420

!Platform_sample_id = GSM172421

!Platform_sample_id = GSM172422

!Platform_sample_id = GSM172423

!Platform_sample_id = GSM172424

!Platform_sample_id = GSM172425

!Platform_sample_id = GSM172426

!Platform_sample_id = GSM172427

!Platform_sample_id = GSM172428

!Platform_sample_id = GSM172429

!Platform_sample_id = GSM172430

!Platform_sample_id = GSM172451

!Platform_sample_id = GSM172452

!Platform_sample_id = GSM172453

!Platform_sample_id = GSM172454

!Platform_sample_id = GSM172455

!Platform_sample_id = GSM172456

!Platform_sample_id = GSM172457

!Platform_sample_id = GSM172458

!Platform_sample_id = GSM172459

!Platform_sample_id = GSM172460

!Platform_sample_id = GSM172461

!Platform_sample_id = GSM172462

!Platform_sample_id = GSM172579

!Platform_sample_id = GSM172580

!Platform_sample_id = GSM172581

!Platform_sample_id = GSM172582

!Platform_sample_id = GSM172856

!Platform_sample_id = GSM172857

!Platform_sample_id = GSM172858

!Platform_sample_id = GSM172859

!Platform_sample_id = GSM172860

!Platform_sample_id = GSM172861

!Platform_sample_id = GSM172862

!Platform_sample_id = GSM172863

!Platform_sample_id = GSM172864

!Platform_sample_id = GSM172865

!Platform_sample_id = GSM172866

!Platform_sample_id = GSM172867

!Platform_sample_id = GSM172868

!Platform_sample_id = GSM172869

!Platform_sample_id = GSM172870

!Platform_sample_id = GSM172871

!Platform_sample_id = GSM172872

!Platform_sample_id = GSM172873

!Platform_sample_id = GSM172874

!Platform_sample_id = GSM172875

!Platform_sample_id = GSM172876

!Platform_sample_id = GSM172877

!Platform_sample_id = GSM172878

!Platform_sample_id = GSM172879

!Platform_sample_id = GSM172880

!Platform_sample_id = GSM172881

!Platform_sample_id = GSM172882

!Platform_sample_id = GSM173175

!Platform_sample_id = GSM173177

!Platform_sample_id = GSM173210

!Platform_sample_id = GSM173266

!Platform_sample_id = GSM173269

!Platform_sample_id = GSM173272

!Platform_sample_id = GSM173276

!Platform_sample_id = GSM173279

!Platform_sample_id = GSM173281

!Platform_sample_id = GSM173282

!Platform_sample_id = GSM173286

!Platform_sample_id = GSM173287

!Platform_sample_id = GSM173288

!Platform_sample_id = GSM173289

!Platform_sample_id = GSM173301

!Platform_sample_id = GSM173305

!Platform_sample_id = GSM173309

!Platform_sample_id = GSM173310

!Platform_sample_id = GSM173312

!Platform_sample_id = GSM173314

!Platform_sample_id = GSM173316

!Platform_sample_id = GSM173317

!Platform_sample_id = GSM173452

!Platform_sample_id = GSM173453

!Platform_sample_id = GSM173454

!Platform_sample_id = GSM173455

!Platform_sample_id = GSM173532

!Platform_sample_id = GSM173533

!Platform_sample_id = GSM173534

!Platform_sample_id = GSM173535

!Platform_sample_id = GSM173536

!Platform_sample_id = GSM173537

!Platform_sample_id = GSM173538

!Platform_sample_id = GSM173539

!Platform_sample_id = GSM173540

!Platform_sample_id = GSM173541

!Platform_sample_id = GSM173542

!Platform_sample_id = GSM173543

!Platform_sample_id = GSM173544

!Platform_sample_id = GSM173545

!Platform_sample_id = GSM173546

!Platform_sample_id = GSM173547

!Platform_sample_id = GSM173548

!Platform_sample_id = GSM173549

!Platform_sample_id = GSM173550

!Platform_sample_id = GSM173551

!Platform_sample_id = GSM173552

!Platform_sample_id = GSM173553

!Platform_sample_id = GSM173554

!Platform_sample_id = GSM173555

!Platform_sample_id = GSM173556

!Platform_sample_id = GSM173661

!Platform_sample_id = GSM173662

!Platform_sample_id = GSM173663

!Platform_sample_id = GSM173664

!Platform_sample_id = GSM173665

!Platform_sample_id = GSM173666

!Platform_sample_id = GSM173667

!Platform_sample_id = GSM173668

!Platform_sample_id = GSM173669

!Platform_sample_id = GSM173679

!Platform_sample_id = GSM173680

!Platform_sample_id = GSM173681

!Platform_sample_id = GSM173682

!Platform_sample_id = GSM173683

!Platform_sample_id = GSM173684

!Platform_sample_id = GSM173685

!Platform_sample_id = GSM173686

!Platform_sample_id = GSM173687

!Platform_sample_id = GSM173688

!Platform_sample_id = GSM173689

!Platform_sample_id = GSM173690

!Platform_sample_id = GSM173691

!Platform_sample_id = GSM174699

!Platform_sample_id = GSM174700

!Platform_sample_id = GSM174701

!Platform_sample_id = GSM174702

!Platform_sample_id = GSM174703

!Platform_sample_id = GSM174704

!Platform_sample_id = GSM174709

!Platform_sample_id = GSM174710

!Platform_sample_id = GSM174711

!Platform_sample_id = GSM174712

!Platform_sample_id = GSM175249

!Platform_sample_id = GSM175250

!Platform_sample_id = GSM175251

!Platform_sample_id = GSM175252

!Platform_sample_id = GSM175253

!Platform_sample_id = GSM175254

!Platform_sample_id = GSM175255

!Platform_sample_id = GSM175256

!Platform_sample_id = GSM175257

!Platform_sample_id = GSM175258

!Platform_sample_id = GSM175259

!Platform_sample_id = GSM175766

!Platform_sample_id = GSM175767

!Platform_sample_id = GSM175768

!Platform_sample_id = GSM175769

!Platform_sample_id = GSM175770

!Platform_sample_id = GSM175771

!Platform_sample_id = GSM175772

!Platform_sample_id = GSM175773

!Platform_sample_id = GSM175774

!Platform_sample_id = GSM175775

!Platform_sample_id = GSM175776

!Platform_sample_id = GSM175777

!Platform_sample_id = GSM175778

!Platform_sample_id = GSM175779

!Platform_sample_id = GSM175780

!Platform_sample_id = GSM175781

!Platform_sample_id = GSM175782

!Platform_sample_id = GSM175783

!Platform_sample_id = GSM175784

!Platform_sample_id = GSM175785

!Platform_sample_id = GSM175786

!Platform_sample_id = GSM175787

!Platform_sample_id = GSM175788

!Platform_sample_id = GSM175789

!Platform_sample_id = GSM175790

!Platform_sample_id = GSM175791

!Platform_sample_id = GSM175792

!Platform_sample_id = GSM175793

!Platform_sample_id = GSM175794

!Platform_sample_id = GSM175795

!Platform_sample_id = GSM175796

!Platform_sample_id = GSM175797

!Platform_sample_id = GSM175798

!Platform_sample_id = GSM175799

!Platform_sample_id = GSM175800

!Platform_sample_id = GSM175801

!Platform_sample_id = GSM175802

!Platform_sample_id = GSM175803

!Platform_sample_id = GSM175804

!Platform_sample_id = GSM175805

!Platform_sample_id = GSM175806

!Platform_sample_id = GSM175807

!Platform_sample_id = GSM175808

!Platform_sample_id = GSM175809

!Platform_sample_id = GSM175810

!Platform_sample_id = GSM175811

!Platform_sample_id = GSM175812

!Platform_sample_id = GSM175813

!Platform_sample_id = GSM175814

!Platform_sample_id = GSM175815

!Platform_sample_id = GSM175816

!Platform_sample_id = GSM175817

!Platform_sample_id = GSM175818

!Platform_sample_id = GSM175819

!Platform_sample_id = GSM175820

!Platform_sample_id = GSM175821

!Platform_sample_id = GSM175822

!Platform_sample_id = GSM175823

!Platform_sample_id = GSM175824

!Platform_sample_id = GSM175825

!Platform_sample_id = GSM175826

!Platform_sample_id = GSM175827

!Platform_sample_id = GSM175828

!Platform_sample_id = GSM175829

!Platform_sample_id = GSM175830

!Platform_sample_id = GSM175831

!Platform_sample_id = GSM175832

!Platform_sample_id = GSM175833

!Platform_sample_id = GSM175834

!Platform_sample_id = GSM175835

!Platform_sample_id = GSM175836

!Platform_sample_id = GSM175837

!Platform_sample_id = GSM175838

!Platform_sample_id = GSM175839

!Platform_sample_id = GSM175840

!Platform_sample_id = GSM175841

!Platform_sample_id = GSM175842

!Platform_sample_id = GSM175843

!Platform_sample_id = GSM175844

!Platform_sample_id = GSM175845

!Platform_sample_id = GSM175846

!Platform_sample_id = GSM175847

!Platform_sample_id = GSM175848

!Platform_sample_id = GSM175849

!Platform_sample_id = GSM175850

!Platform_sample_id = GSM175851

!Platform_sample_id = GSM175852

!Platform_sample_id = GSM175853

!Platform_sample_id = GSM175854

!Platform_sample_id = GSM175855

!Platform_sample_id = GSM175856

!Platform_sample_id = GSM175857

!Platform_sample_id = GSM175858

!Platform_sample_id = GSM175859

!Platform_sample_id = GSM175860

!Platform_sample_id = GSM175861

!Platform_sample_id = GSM175862

!Platform_sample_id = GSM175863

!Platform_sample_id = GSM175864

!Platform_sample_id = GSM175865

!Platform_sample_id = GSM175866

!Platform_sample_id = GSM175867

!Platform_sample_id = GSM175868

!Platform_sample_id = GSM175869

!Platform_sample_id = GSM175870

!Platform_sample_id = GSM175871

!Platform_sample_id = GSM175872

!Platform_sample_id = GSM175873

!Platform_sample_id = GSM175874

!Platform_sample_id = GSM175875

!Platform_sample_id = GSM175876

!Platform_sample_id = GSM175877

!Platform_sample_id = GSM175878

!Platform_sample_id = GSM175879

!Platform_sample_id = GSM175880

!Platform_sample_id = GSM175881

!Platform_sample_id = GSM175882

!Platform_sample_id = GSM175883

!Platform_sample_id = GSM175884

!Platform_sample_id = GSM175885

!Platform_sample_id = GSM175886

!Platform_sample_id = GSM175887

!Platform_sample_id = GSM175888

!Platform_sample_id = GSM175889

!Platform_sample_id = GSM175890

!Platform_sample_id = GSM175891

!Platform_sample_id = GSM175892

!Platform_sample_id = GSM175893

!Platform_sample_id = GSM175894

!Platform_sample_id = GSM175895

!Platform_sample_id = GSM175896

!Platform_sample_id = GSM175897

!Platform_sample_id = GSM175898

!Platform_sample_id = GSM175899

!Platform_sample_id = GSM175900

!Platform_sample_id = GSM175901

!Platform_sample_id = GSM175902

!Platform_sample_id = GSM175903

!Platform_sample_id = GSM175904

!Platform_sample_id = GSM175905

!Platform_sample_id = GSM175906

!Platform_sample_id = GSM175907

!Platform_sample_id = GSM175908

!Platform_sample_id = GSM175909

!Platform_sample_id = GSM175910

!Platform_sample_id = GSM175911

!Platform_sample_id = GSM175912

!Platform_sample_id = GSM175913

!Platform_sample_id = GSM175914

!Platform_sample_id = GSM175915

!Platform_sample_id = GSM175916

!Platform_sample_id = GSM175917

!Platform_sample_id = GSM175918

!Platform_sample_id = GSM175919

!Platform_sample_id = GSM175920

!Platform_sample_id = GSM175921

!Platform_sample_id = GSM175922

!Platform_sample_id = GSM175923

!Platform_sample_id = GSM175924

!Platform_sample_id = GSM175925

!Platform_sample_id = GSM175926

!Platform_sample_id = GSM175927

!Platform_sample_id = GSM175928

!Platform_sample_id = GSM175929

!Platform_sample_id = GSM175930

!Platform_sample_id = GSM175931

!Platform_sample_id = GSM175932

!Platform_sample_id = GSM175933

!Platform_sample_id = GSM175934

!Platform_sample_id = GSM175935

!Platform_sample_id = GSM175936

!Platform_sample_id = GSM175937

!Platform_sample_id = GSM175938

!Platform_sample_id = GSM175939

!Platform_sample_id = GSM175940

!Platform_sample_id = GSM175941

!Platform_sample_id = GSM175942

!Platform_sample_id = GSM175943

!Platform_sample_id = GSM175944

!Platform_sample_id = GSM175945

!Platform_sample_id = GSM175946

!Platform_sample_id = GSM175947

!Platform_sample_id = GSM175948

!Platform_sample_id = GSM175949

!Platform_sample_id = GSM175950

!Platform_sample_id = GSM175951

!Platform_sample_id = GSM175952

!Platform_sample_id = GSM175953

!Platform_sample_id = GSM175954

!Platform_sample_id = GSM175955

!Platform_sample_id = GSM175956

!Platform_sample_id = GSM175957

!Platform_sample_id = GSM175958

!Platform_sample_id = GSM175959

!Platform_sample_id = GSM175960

!Platform_sample_id = GSM175961

!Platform_sample_id = GSM175962

!Platform_sample_id = GSM175963

!Platform_sample_id = GSM175964

!Platform_sample_id = GSM175965

!Platform_sample_id = GSM175966

!Platform_sample_id = GSM175967

!Platform_sample_id = GSM175968

!Platform_sample_id = GSM175969

!Platform_sample_id = GSM175970

!Platform_sample_id = GSM175971

!Platform_sample_id = GSM175972

!Platform_sample_id = GSM175973

!Platform_sample_id = GSM175974

!Platform_sample_id = GSM175975

!Platform_sample_id = GSM175976

!Platform_sample_id = GSM175977

!Platform_sample_id = GSM175978

!Platform_sample_id = GSM175979

!Platform_sample_id = GSM175980

!Platform_sample_id = GSM175981

!Platform_sample_id = GSM175982

!Platform_sample_id = GSM175983

!Platform_sample_id = GSM175984

!Platform_sample_id = GSM175985

!Platform_sample_id = GSM175987

!Platform_sample_id = GSM175988

!Platform_sample_id = GSM175989

!Platform_sample_id = GSM175990

!Platform_sample_id = GSM175991

!Platform_sample_id = GSM175992

!Platform_sample_id = GSM175993

!Platform_sample_id = GSM175994

!Platform_sample_id = GSM175995

!Platform_sample_id = GSM175996

!Platform_sample_id = GSM175997

!Platform_sample_id = GSM175998

!Platform_sample_id = GSM175999

!Platform_sample_id = GSM176000

!Platform_sample_id = GSM176001

!Platform_sample_id = GSM176002

!Platform_sample_id = GSM176003

!Platform_sample_id = GSM176004

!Platform_sample_id = GSM176005

!Platform_sample_id = GSM176006

!Platform_sample_id = GSM176007

!Platform_sample_id = GSM176008

!Platform_sample_id = GSM176009

!Platform_sample_id = GSM176010

!Platform_sample_id = GSM176011

!Platform_sample_id = GSM176012

!Platform_sample_id = GSM176013

!Platform_sample_id = GSM176014

!Platform_sample_id = GSM176015

!Platform_sample_id = GSM176016

!Platform_sample_id = GSM176017

!Platform_sample_id = GSM176018

!Platform_sample_id = GSM176019

!Platform_sample_id = GSM176020

!Platform_sample_id = GSM176021

!Platform_sample_id = GSM176022

!Platform_sample_id = GSM176023

!Platform_sample_id = GSM176024

!Platform_sample_id = GSM176025

!Platform_sample_id = GSM176026

!Platform_sample_id = GSM176027

!Platform_sample_id = GSM176028

!Platform_sample_id = GSM176029

!Platform_sample_id = GSM176030

!Platform_sample_id = GSM176031

!Platform_sample_id = GSM176032

!Platform_sample_id = GSM176033

!Platform_sample_id = GSM176034

!Platform_sample_id = GSM176035

!Platform_sample_id = GSM176036

!Platform_sample_id = GSM176037

!Platform_sample_id = GSM176038

!Platform_sample_id = GSM176039

!Platform_sample_id = GSM176040

!Platform_sample_id = GSM176041

!Platform_sample_id = GSM176042

!Platform_sample_id = GSM176043

!Platform_sample_id = GSM176044

!Platform_sample_id = GSM176045

!Platform_sample_id = GSM176046

!Platform_sample_id = GSM176047

!Platform_sample_id = GSM176048

!Platform_sample_id = GSM176049

!Platform_sample_id = GSM176050

!Platform_sample_id = GSM176051

!Platform_sample_id = GSM176052

!Platform_sample_id = GSM176053

!Platform_sample_id = GSM176054

!Platform_sample_id = GSM176055

!Platform_sample_id = GSM176056

!Platform_sample_id = GSM176057

!Platform_sample_id = GSM176058

!Platform_sample_id = GSM176059

!Platform_sample_id = GSM176060

!Platform_sample_id = GSM176061

!Platform_sample_id = GSM176062

!Platform_sample_id = GSM176063

!Platform_sample_id = GSM176064

!Platform_sample_id = GSM176065

!Platform_sample_id = GSM176066

!Platform_sample_id = GSM176067

!Platform_sample_id = GSM176068

!Platform_sample_id = GSM176069

!Platform_sample_id = GSM176070

!Platform_sample_id = GSM176071

!Platform_sample_id = GSM176072

!Platform_sample_id = GSM176073

!Platform_sample_id = GSM176074

!Platform_sample_id = GSM176075

!Platform_sample_id = GSM176076

!Platform_sample_id = GSM176077

!Platform_sample_id = GSM176078

!Platform_sample_id = GSM176079

!Platform_sample_id = GSM176080

!Platform_sample_id = GSM176081

!Platform_sample_id = GSM176082

!Platform_sample_id = GSM176083

!Platform_sample_id = GSM176084

!Platform_sample_id = GSM176085

!Platform_sample_id = GSM176086

!Platform_sample_id = GSM176087

!Platform_sample_id = GSM176088

!Platform_sample_id = GSM176089

!Platform_sample_id = GSM176090

!Platform_sample_id = GSM176091

!Platform_sample_id = GSM176092

!Platform_sample_id = GSM176093

!Platform_sample_id = GSM176094

!Platform_sample_id = GSM176095

!Platform_sample_id = GSM176096

!Platform_sample_id = GSM176097

!Platform_sample_id = GSM176098

!Platform_sample_id = GSM176099

!Platform_sample_id = GSM176100

!Platform_sample_id = GSM176101

!Platform_sample_id = GSM176102

!Platform_sample_id = GSM176103

!Platform_sample_id = GSM176104

!Platform_sample_id = GSM176105

!Platform_sample_id = GSM176106

!Platform_sample_id = GSM176107

!Platform_sample_id = GSM176108

!Platform_sample_id = GSM176109

!Platform_sample_id = GSM176110

!Platform_sample_id = GSM176111

!Platform_sample_id = GSM176112

!Platform_sample_id = GSM176113

!Platform_sample_id = GSM176114

!Platform_sample_id = GSM176115

!Platform_sample_id = GSM176116

!Platform_sample_id = GSM176117

!Platform_sample_id = GSM176118

!Platform_sample_id = GSM176119

!Platform_sample_id = GSM176120

!Platform_sample_id = GSM176121

!Platform_sample_id = GSM176122

!Platform_sample_id = GSM176123

!Platform_sample_id = GSM176124

!Platform_sample_id = GSM176125

!Platform_sample_id = GSM176126

!Platform_sample_id = GSM176127

!Platform_sample_id = GSM176128

!Platform_sample_id = GSM176129

!Platform_sample_id = GSM176130

!Platform_sample_id = GSM176131

!Platform_sample_id = GSM176132

!Platform_sample_id = GSM176133

!Platform_sample_id = GSM176134

!Platform_sample_id = GSM176135

!Platform_sample_id = GSM176136

!Platform_sample_id = GSM176137

!Platform_sample_id = GSM176138

!Platform_sample_id = GSM176139

!Platform_sample_id = GSM176140

!Platform_sample_id = GSM176141

!Platform_sample_id = GSM176142

!Platform_sample_id = GSM176143

!Platform_sample_id = GSM176144

!Platform_sample_id = GSM176145

!Platform_sample_id = GSM176146

!Platform_sample_id = GSM176147

!Platform_sample_id = GSM176148

!Platform_sample_id = GSM176149

!Platform_sample_id = GSM176150

!Platform_sample_id = GSM176151

!Platform_sample_id = GSM176152

!Platform_sample_id = GSM176153

!Platform_sample_id = GSM176154

!Platform_sample_id = GSM176155

!Platform_sample_id = GSM176156

!Platform_sample_id = GSM176157

!Platform_sample_id = GSM176158

!Platform_sample_id = GSM176159

!Platform_sample_id = GSM176160

!Platform_sample_id = GSM176161

!Platform_sample_id = GSM176162

!Platform_sample_id = GSM176163

!Platform_sample_id = GSM176164

!Platform_sample_id = GSM176165

!Platform_sample_id = GSM176166

!Platform_sample_id = GSM176167

!Platform_sample_id = GSM176168

!Platform_sample_id = GSM176169

!Platform_sample_id = GSM176170

!Platform_sample_id = GSM176171

!Platform_sample_id = GSM176172

!Platform_sample_id = GSM176173

!Platform_sample_id = GSM176174

!Platform_sample_id = GSM176175

!Platform_sample_id = GSM176176

!Platform_sample_id = GSM176177

!Platform_sample_id = GSM176178

!Platform_sample_id = GSM176179

!Platform_sample_id = GSM176180

!Platform_sample_id = GSM176181

!Platform_sample_id = GSM176182

!Platform_sample_id = GSM176183

!Platform_sample_id = GSM176184

!Platform_sample_id = GSM176185

!Platform_sample_id = GSM176186

!Platform_sample_id = GSM176205

!Platform_sample_id = GSM176206

!Platform_sample_id = GSM176207

!Platform_sample_id = GSM176208

!Platform_sample_id = GSM176209

!Platform_sample_id = GSM176210

!Platform_sample_id = GSM176211

!Platform_sample_id = GSM176212

!Platform_sample_id = GSM176213

!Platform_sample_id = GSM176214

!Platform_sample_id = GSM176215

!Platform_sample_id = GSM176216

!Platform_sample_id = GSM176217

!Platform_sample_id = GSM176218

!Platform_sample_id = GSM176219

!Platform_sample_id = GSM176220

!Platform_sample_id = GSM176221

!Platform_sample_id = GSM176222

!Platform_sample_id = GSM176223

!Platform_sample_id = GSM176224

!Platform_sample_id = GSM176225

!Platform_sample_id = GSM176226

!Platform_sample_id = GSM176227

!Platform_sample_id = GSM176228

!Platform_sample_id = GSM176229

!Platform_sample_id = GSM176230

!Platform_sample_id = GSM176231

!Platform_sample_id = GSM176232

!Platform_sample_id = GSM176233

!Platform_sample_id = GSM176234

!Platform_sample_id = GSM176235

!Platform_sample_id = GSM176236

!Platform_sample_id = GSM176237

!Platform_sample_id = GSM176238

!Platform_sample_id = GSM176239

!Platform_sample_id = GSM176240

!Platform_sample_id = GSM176241

!Platform_sample_id = GSM176242

!Platform_sample_id = GSM176243

!Platform_sample_id = GSM176244

!Platform_sample_id = GSM176245

!Platform_sample_id = GSM176246

!Platform_sample_id = GSM176247

!Platform_sample_id = GSM176248

!Platform_sample_id = GSM176249

!Platform_sample_id = GSM176250

!Platform_sample_id = GSM176251

!Platform_sample_id = GSM176252

!Platform_sample_id = GSM176253

!Platform_sample_id = GSM176254

!Platform_sample_id = GSM176255

!Platform_sample_id = GSM176256

!Platform_sample_id = GSM176257

!Platform_sample_id = GSM176258

!Platform_sample_id = GSM176259

!Platform_sample_id = GSM176260

!Platform_sample_id = GSM176261

!Platform_sample_id = GSM176262

!Platform_sample_id = GSM176263

!Platform_sample_id = GSM176264

!Platform_sample_id = GSM176265

!Platform_sample_id = GSM176266

!Platform_sample_id = GSM176267

!Platform_sample_id = GSM176268

!Platform_sample_id = GSM176269

!Platform_sample_id = GSM176270

!Platform_sample_id = GSM176271

!Platform_sample_id = GSM176272

!Platform_sample_id = GSM176273

!Platform_sample_id = GSM176274

!Platform_sample_id = GSM176275

!Platform_sample_id = GSM176276

!Platform_sample_id = GSM176277

!Platform_sample_id = GSM176278

!Platform_sample_id = GSM176279

!Platform_sample_id = GSM176280

!Platform_sample_id = GSM176281

!Platform_sample_id = GSM176282

!Platform_sample_id = GSM176283

!Platform_sample_id = GSM176284

!Platform_sample_id = GSM176285

!Platform_sample_id = GSM176286

!Platform_sample_id = GSM176287

!Platform_sample_id = GSM176288

!Platform_sample_id = GSM176289

!Platform_sample_id = GSM176290

!Platform_sample_id = GSM176291

!Platform_sample_id = GSM176292

!Platform_sample_id = GSM176293

!Platform_sample_id = GSM176294

!Platform_sample_id = GSM176295

!Platform_sample_id = GSM176296

!Platform_sample_id = GSM176297

!Platform_sample_id = GSM176298

!Platform_sample_id = GSM176299

!Platform_sample_id = GSM176300

!Platform_sample_id = GSM176301

!Platform_sample_id = GSM176302

!Platform_sample_id = GSM176303

!Platform_sample_id = GSM176304

!Platform_sample_id = GSM176305

!Platform_sample_id = GSM176306

!Platform_sample_id = GSM176307

!Platform_sample_id = GSM176308

!Platform_sample_id = GSM176309

!Platform_sample_id = GSM176310

!Platform_sample_id = GSM176311

!Platform_sample_id = GSM176312

!Platform_sample_id = GSM176313

!Platform_sample_id = GSM176314

!Platform_sample_id = GSM176315

!Platform_sample_id = GSM176316

!Platform_sample_id = GSM176317

!Platform_sample_id = GSM176318

!Platform_sample_id = GSM176319

!Platform_sample_id = GSM176320

!Platform_sample_id = GSM176321

!Platform_sample_id = GSM176322

!Platform_sample_id = GSM176323

!Platform_sample_id = GSM176324

!Platform_sample_id = GSM176325

!Platform_sample_id = GSM176326

!Platform_sample_id = GSM176327

!Platform_sample_id = GSM176328

!Platform_sample_id = GSM176329

!Platform_sample_id = GSM176330

!Platform_sample_id = GSM176331

!Platform_sample_id = GSM176332

!Platform_sample_id = GSM176333

!Platform_sample_id = GSM176334

!Platform_sample_id = GSM176335

!Platform_sample_id = GSM176336

!Platform_sample_id = GSM176337

!Platform_sample_id = GSM176338

!Platform_sample_id = GSM176339

!Platform_sample_id = GSM176340

!Platform_sample_id = GSM176341

!Platform_sample_id = GSM176342

!Platform_sample_id = GSM176343

!Platform_sample_id = GSM176344

!Platform_sample_id = GSM176345

!Platform_sample_id = GSM176346

!Platform_sample_id = GSM176347

!Platform_sample_id = GSM176348

!Platform_sample_id = GSM176349

!Platform_sample_id = GSM176350

!Platform_sample_id = GSM176351

!Platform_sample_id = GSM176352

!Platform_sample_id = GSM176353

!Platform_sample_id = GSM176354

!Platform_sample_id = GSM176355

!Platform_sample_id = GSM176356

!Platform_sample_id = GSM176357

!Platform_sample_id = GSM176358

!Platform_sample_id = GSM176359

!Platform_sample_id = GSM176360

!Platform_sample_id = GSM176361

!Platform_sample_id = GSM176362

!Platform_sample_id = GSM176363

!Platform_sample_id = GSM176364

!Platform_sample_id = GSM176365

!Platform_sample_id = GSM176366

!Platform_sample_id = GSM176367

!Platform_sample_id = GSM176368

!Platform_sample_id = GSM176369

!Platform_sample_id = GSM176370

!Platform_sample_id = GSM176371

!Platform_sample_id = GSM176372

!Platform_sample_id = GSM176373

!Platform_sample_id = GSM176374

!Platform_sample_id = GSM176375

!Platform_sample_id = GSM176376

!Platform_sample_id = GSM176377

!Platform_sample_id = GSM176378

!Platform_sample_id = GSM176379

!Platform_sample_id = GSM176380

!Platform_sample_id = GSM176381

!Platform_sample_id = GSM176382

!Platform_sample_id = GSM176383

!Platform_sample_id = GSM176384

!Platform_sample_id = GSM176385

!Platform_sample_id = GSM176386

!Platform_sample_id = GSM176387

!Platform_sample_id = GSM176388

!Platform_sample_id = GSM176389

!Platform_sample_id = GSM176390

!Platform_sample_id = GSM176391

!Platform_sample_id = GSM176392

!Platform_sample_id = GSM176393

!Platform_sample_id = GSM176394

!Platform_sample_id = GSM176395

!Platform_sample_id = GSM176396

!Platform_sample_id = GSM176397

!Platform_sample_id = GSM176398

!Platform_sample_id = GSM176399

!Platform_sample_id = GSM176400

!Platform_sample_id = GSM176401

!Platform_sample_id = GSM176402

!Platform_sample_id = GSM176403

!Platform_sample_id = GSM176404

!Platform_sample_id = GSM176405

!Platform_sample_id = GSM176406

!Platform_sample_id = GSM176407

!Platform_sample_id = GSM176408

!Platform_sample_id = GSM176409

!Platform_sample_id = GSM176410

!Platform_sample_id = GSM176411

!Platform_sample_id = GSM176412

!Platform_sample_id = GSM176413

!Platform_sample_id = GSM176414

!Platform_sample_id = GSM176415

!Platform_sample_id = GSM176416

!Platform_sample_id = GSM176417

!Platform_sample_id = GSM176418

!Platform_sample_id = GSM176419

!Platform_sample_id = GSM176420

!Platform_sample_id = GSM176421

!Platform_sample_id = GSM176422

!Platform_sample_id = GSM176423

!Platform_sample_id = GSM176424

!Platform_sample_id = GSM176425

!Platform_sample_id = GSM176426

!Platform_sample_id = GSM176427

!Platform_sample_id = GSM176428

!Platform_sample_id = GSM176429

!Platform_sample_id = GSM176430

!Platform_sample_id = GSM176431

!Platform_sample_id = GSM176432

!Platform_sample_id = GSM176433

!Platform_sample_id = GSM176434

!Platform_sample_id = GSM176435

!Platform_sample_id = GSM176436

!Platform_sample_id = GSM176437

!Platform_sample_id = GSM176438

!Platform_sample_id = GSM176439

!Platform_sample_id = GSM176440

!Platform_sample_id = GSM176441

!Platform_sample_id = GSM176442

!Platform_sample_id = GSM176443

!Platform_sample_id = GSM176444

!Platform_sample_id = GSM176445

!Platform_sample_id = GSM176446

!Platform_sample_id = GSM176447

!Platform_sample_id = GSM176448

!Platform_sample_id = GSM176449

!Platform_sample_id = GSM176450

!Platform_sample_id = GSM176451

!Platform_sample_id = GSM176452

!Platform_sample_id = GSM176453

!Platform_sample_id = GSM176454

!Platform_sample_id = GSM176455

!Platform_sample_id = GSM176456

!Platform_sample_id = GSM176457

!Platform_sample_id = GSM176458

!Platform_sample_id = GSM176459

!Platform_sample_id = GSM176460

!Platform_sample_id = GSM176461

!Platform_sample_id = GSM176462

!Platform_sample_id = GSM176463

!Platform_sample_id = GSM176464

!Platform_sample_id = GSM176465

!Platform_sample_id = GSM176466

!Platform_sample_id = GSM176467

!Platform_sample_id = GSM176468

!Platform_sample_id = GSM176469

!Platform_sample_id = GSM176470

!Platform_sample_id = GSM176471

!Platform_sample_id = GSM176472

!Platform_sample_id = GSM176473

!Platform_sample_id = GSM176474

!Platform_sample_id = GSM176475

!Platform_sample_id = GSM176476

!Platform_sample_id = GSM176477

!Platform_sample_id = GSM176478

!Platform_sample_id = GSM176479

!Platform_sample_id = GSM176480

!Platform_sample_id = GSM176481

!Platform_sample_id = GSM176603

!Platform_sample_id = GSM176616

!Platform_sample_id = GSM176620

!Platform_sample_id = GSM176621

!Platform_sample_id = GSM176622

!Platform_sample_id = GSM176623

!Platform_sample_id = GSM176624

!Platform_sample_id = GSM176625

!Platform_sample_id = GSM176626

!Platform_sample_id = GSM176725

!Platform_sample_id = GSM176726

!Platform_sample_id = GSM176727

!Platform_sample_id = GSM176728

!Platform_sample_id = GSM176729

!Platform_sample_id = GSM176730

!Platform_sample_id = GSM176731

!Platform_sample_id = GSM177046

!Platform_sample_id = GSM177047

!Platform_sample_id = GSM177048

!Platform_sample_id = GSM177049

!Platform_sample_id = GSM177050

!Platform_sample_id = GSM177051

!Platform_sample_id = GSM177052

!Platform_sample_id = GSM177053

!Platform_sample_id = GSM177212

!Platform_sample_id = GSM177213

!Platform_sample_id = GSM177214

!Platform_sample_id = GSM177215

!Platform_sample_id = GSM177315

!Platform_sample_id = GSM177318

!Platform_sample_id = GSM177589

!Platform_sample_id = GSM177590

!Platform_sample_id = GSM177591

!Platform_sample_id = GSM177592

!Platform_sample_id = GSM177593

!Platform_sample_id = GSM177594

!Platform_sample_id = GSM178455

!Platform_sample_id = GSM178456

!Platform_sample_id = GSM178457

!Platform_sample_id = GSM178458

!Platform_sample_id = GSM178459

!Platform_sample_id = GSM178460

!Platform_sample_id = GSM178461

!Platform_sample_id = GSM178463

!Platform_sample_id = GSM178464

!Platform_sample_id = GSM178465

!Platform_sample_id = GSM178466

!Platform_sample_id = GSM178467

!Platform_sample_id = GSM178468

!Platform_sample_id = GSM178469

!Platform_sample_id = GSM178470

!Platform_sample_id = GSM178471

!Platform_sample_id = GSM178472

!Platform_sample_id = GSM178473

!Platform_sample_id = GSM178498

!Platform_sample_id = GSM178500

!Platform_sample_id = GSM178501

!Platform_sample_id = GSM178502

!Platform_sample_id = GSM178503

!Platform_sample_id = GSM178504

!Platform_sample_id = GSM178506

!Platform_sample_id = GSM178507

!Platform_sample_id = GSM178508

!Platform_sample_id = GSM178509

!Platform_sample_id = GSM178510

!Platform_sample_id = GSM178511

!Platform_sample_id = GSM178549

!Platform_sample_id = GSM178550

!Platform_sample_id = GSM178551

!Platform_sample_id = GSM178552

!Platform_sample_id = GSM178553

!Platform_sample_id = GSM178554

!Platform_sample_id = GSM178555

!Platform_sample_id = GSM178556

!Platform_sample_id = GSM178557

!Platform_sample_id = GSM178558

!Platform_sample_id = GSM178746

!Platform_sample_id = GSM179778

!Platform_sample_id = GSM179779

!Platform_sample_id = GSM179780

!Platform_sample_id = GSM179781

!Platform_sample_id = GSM179782

!Platform_sample_id = GSM179783

!Platform_sample_id = GSM179784

!Platform_sample_id = GSM179785

!Platform_sample_id = GSM179786

!Platform_sample_id = GSM179787

!Platform_sample_id = GSM179788

!Platform_sample_id = GSM179789

!Platform_sample_id = GSM179790

!Platform_sample_id = GSM179791

!Platform_sample_id = GSM179792

!Platform_sample_id = GSM179793

!Platform_sample_id = GSM179794

!Platform_sample_id = GSM179795

!Platform_sample_id = GSM179796

!Platform_sample_id = GSM179797

!Platform_sample_id = GSM179798

!Platform_sample_id = GSM179799

!Platform_sample_id = GSM179800

!Platform_sample_id = GSM179801

!Platform_sample_id = GSM179802

!Platform_sample_id = GSM179803

!Platform_sample_id = GSM179804

!Platform_sample_id = GSM179805

!Platform_sample_id = GSM179806

!Platform_sample_id = GSM179807

!Platform_sample_id = GSM179808

!Platform_sample_id = GSM179809

!Platform_sample_id = GSM179810

!Platform_sample_id = GSM179811

!Platform_sample_id = GSM179812

!Platform_sample_id = GSM179813

!Platform_sample_id = GSM179814

!Platform_sample_id = GSM179815

!Platform_sample_id = GSM179816

!Platform_sample_id = GSM179817

!Platform_sample_id = GSM179818

!Platform_sample_id = GSM179819

!Platform_sample_id = GSM179820

!Platform_sample_id = GSM179821

!Platform_sample_id = GSM179822

!Platform_sample_id = GSM179823

!Platform_sample_id = GSM179824

!Platform_sample_id = GSM179825

!Platform_sample_id = GSM179826

!Platform_sample_id = GSM179827

!Platform_sample_id = GSM179828

!Platform_sample_id = GSM179829

!Platform_sample_id = GSM179830

!Platform_sample_id = GSM179831

!Platform_sample_id = GSM179832

!Platform_sample_id = GSM179833

!Platform_sample_id = GSM179834

!Platform_sample_id = GSM179835

!Platform_sample_id = GSM179836

!Platform_sample_id = GSM179837

!Platform_sample_id = GSM179838

!Platform_sample_id = GSM179839

!Platform_sample_id = GSM179840

!Platform_sample_id = GSM179841

!Platform_sample_id = GSM179842

!Platform_sample_id = GSM179843

!Platform_sample_id = GSM179844

!Platform_sample_id = GSM179845

!Platform_sample_id = GSM179846

!Platform_sample_id = GSM179847

!Platform_sample_id = GSM179848

!Platform_sample_id = GSM179849

!Platform_sample_id = GSM179850

!Platform_sample_id = GSM179851

!Platform_sample_id = GSM179852

!Platform_sample_id = GSM179853

!Platform_sample_id = GSM179854

!Platform_sample_id = GSM179855

!Platform_sample_id = GSM179856

!Platform_sample_id = GSM179857

!Platform_sample_id = GSM179858

!Platform_sample_id = GSM179859

!Platform_sample_id = GSM179860

!Platform_sample_id = GSM179861

!Platform_sample_id = GSM179862

!Platform_sample_id = GSM179863

!Platform_sample_id = GSM179864

!Platform_sample_id = GSM179865

!Platform_sample_id = GSM179866

!Platform_sample_id = GSM179867

!Platform_sample_id = GSM179868

!Platform_sample_id = GSM179869

!Platform_sample_id = GSM179870

!Platform_sample_id = GSM179871

!Platform_sample_id = GSM179872

!Platform_sample_id = GSM179873

!Platform_sample_id = GSM179874

!Platform_sample_id = GSM179875

!Platform_sample_id = GSM179876

!Platform_sample_id = GSM179877

!Platform_sample_id = GSM179878

!Platform_sample_id = GSM179879

!Platform_sample_id = GSM179880

!Platform_sample_id = GSM179881

!Platform_sample_id = GSM179882

!Platform_sample_id = GSM179883

!Platform_sample_id = GSM179884

!Platform_sample_id = GSM179885

!Platform_sample_id = GSM179886

!Platform_sample_id = GSM179887

!Platform_sample_id = GSM179888

!Platform_sample_id = GSM179889

!Platform_sample_id = GSM179890

!Platform_sample_id = GSM179891

!Platform_sample_id = GSM179892

!Platform_sample_id = GSM179893

!Platform_sample_id = GSM179894

!Platform_sample_id = GSM179895

!Platform_sample_id = GSM179896

!Platform_sample_id = GSM179897

!Platform_sample_id = GSM179898

!Platform_sample_id = GSM179899

!Platform_sample_id = GSM179900

!Platform_sample_id = GSM179901

!Platform_sample_id = GSM179902

!Platform_sample_id = GSM179903

!Platform_sample_id = GSM179904

!Platform_sample_id = GSM179905

!Platform_sample_id = GSM179906

!Platform_sample_id = GSM179907

!Platform_sample_id = GSM179908

!Platform_sample_id = GSM179909

!Platform_sample_id = GSM179910

!Platform_sample_id = GSM179911

!Platform_sample_id = GSM179912

!Platform_sample_id = GSM179913

!Platform_sample_id = GSM179914

!Platform_sample_id = GSM179915

!Platform_sample_id = GSM179916

!Platform_sample_id = GSM179917

!Platform_sample_id = GSM179918

!Platform_sample_id = GSM179919

!Platform_sample_id = GSM179920

!Platform_sample_id = GSM179921

!Platform_sample_id = GSM179922

!Platform_sample_id = GSM179923

!Platform_sample_id = GSM179924

!Platform_sample_id = GSM179925

!Platform_sample_id = GSM179926

!Platform_sample_id = GSM179927

!Platform_sample_id = GSM179928

!Platform_sample_id = GSM179929

!Platform_sample_id = GSM179930

!Platform_sample_id = GSM179931

!Platform_sample_id = GSM179932

!Platform_sample_id = GSM179933

!Platform_sample_id = GSM179934

!Platform_sample_id = GSM179935

!Platform_sample_id = GSM179936

!Platform_sample_id = GSM179937

!Platform_sample_id = GSM179938

!Platform_sample_id = GSM179939

!Platform_sample_id = GSM179940

!Platform_sample_id = GSM179941

!Platform_sample_id = GSM179942

!Platform_sample_id = GSM179943

!Platform_sample_id = GSM179944

!Platform_sample_id = GSM179945

!Platform_sample_id = GSM179946

!Platform_sample_id = GSM179947

!Platform_sample_id = GSM179948

!Platform_sample_id = GSM179949

!Platform_sample_id = GSM179950

!Platform_sample_id = GSM179951

!Platform_sample_id = GSM179952

!Platform_sample_id = GSM179953

!Platform_sample_id = GSM179954

!Platform_sample_id = GSM179955

!Platform_sample_id = GSM179956

!Platform_sample_id = GSM179957

!Platform_sample_id = GSM180067

!Platform_sample_id = GSM180078

!Platform_sample_id = GSM180132

!Platform_sample_id = GSM180133

!Platform_sample_id = GSM180134

!Platform_sample_id = GSM180135

!Platform_sample_id = GSM180136

!Platform_sample_id = GSM180137

!Platform_sample_id = GSM180138

!Platform_sample_id = GSM180139

!Platform_sample_id = GSM180140

!Platform_sample_id = GSM180141

!Platform_sample_id = GSM180142

!Platform_sample_id = GSM180143

!Platform_sample_id = GSM180144

!Platform_sample_id = GSM180145

!Platform_sample_id = GSM180146

!Platform_sample_id = GSM180147

!Platform_sample_id = GSM180148

!Platform_sample_id = GSM180149

!Platform_sample_id = GSM180150

!Platform_sample_id = GSM180151

!Platform_sample_id = GSM180152

!Platform_sample_id = GSM180153

!Platform_sample_id = GSM180154

!Platform_sample_id = GSM180155

!Platform_sample_id = GSM180156

!Platform_sample_id = GSM180157

!Platform_sample_id = GSM180158

!Platform_sample_id = GSM180159

!Platform_sample_id = GSM180160

!Platform_sample_id = GSM180162

!Platform_sample_id = GSM180163

!Platform_sample_id = GSM180164

!Platform_sample_id = GSM180165

!Platform_sample_id = GSM180166

!Platform_sample_id = GSM180167

!Platform_sample_id = GSM180168

!Platform_sample_id = GSM180169

!Platform_sample_id = GSM180170

!Platform_sample_id = GSM180171

!Platform_sample_id = GSM180172

!Platform_sample_id = GSM180173

!Platform_sample_id = GSM180174

!Platform_sample_id = GSM180176

!Platform_sample_id = GSM180177

!Platform_sample_id = GSM180178

!Platform_sample_id = GSM180179

!Platform_sample_id = GSM180180

!Platform_sample_id = GSM180181

!Platform_sample_id = GSM180182

!Platform_sample_id = GSM180183

!Platform_sample_id = GSM180184

!Platform_sample_id = GSM180185

!Platform_sample_id = GSM180186

!Platform_sample_id = GSM180187

!Platform_sample_id = GSM180188

!Platform_sample_id = GSM180189

!Platform_sample_id = GSM180190

!Platform_sample_id = GSM180191

!Platform_sample_id = GSM180192

!Platform_sample_id = GSM180193

!Platform_sample_id = GSM180194

!Platform_sample_id = GSM180195

!Platform_sample_id = GSM180196

!Platform_sample_id = GSM180197

!Platform_sample_id = GSM180198

!Platform_sample_id = GSM180199

!Platform_sample_id = GSM180200

!Platform_sample_id = GSM180201

!Platform_sample_id = GSM180202

!Platform_sample_id = GSM180203

!Platform_sample_id = GSM180204

!Platform_sample_id = GSM180205

!Platform_sample_id = GSM180206

!Platform_sample_id = GSM180207

!Platform_sample_id = GSM180208

!Platform_sample_id = GSM180209

!Platform_sample_id = GSM180210

!Platform_sample_id = GSM180211

!Platform_sample_id = GSM180212

!Platform_sample_id = GSM180213

!Platform_sample_id = GSM180214

!Platform_sample_id = GSM180215

!Platform_sample_id = GSM180216

!Platform_sample_id = GSM180217

!Platform_sample_id = GSM180218

!Platform_sample_id = GSM180219

!Platform_sample_id = GSM180220

!Platform_sample_id = GSM180221

!Platform_sample_id = GSM180222

!Platform_sample_id = GSM180223

!Platform_sample_id = GSM180224

!Platform_sample_id = GSM180225

!Platform_sample_id = GSM180226

!Platform_sample_id = GSM180227

!Platform_sample_id = GSM180228

!Platform_sample_id = GSM180229

!Platform_sample_id = GSM180230

!Platform_sample_id = GSM180231

!Platform_sample_id = GSM180232

!Platform_sample_id = GSM180372

!Platform_sample_id = GSM180373

!Platform_sample_id = GSM180374

!Platform_sample_id = GSM180375

!Platform_sample_id = GSM180376

!Platform_sample_id = GSM180377

!Platform_sample_id = GSM180378

!Platform_sample_id = GSM180379

!Platform_sample_id = GSM180380

!Platform_sample_id = GSM180381

!Platform_sample_id = GSM180382

!Platform_sample_id = GSM180383

!Platform_sample_id = GSM180384

!Platform_sample_id = GSM180385

!Platform_sample_id = GSM180386

!Platform_sample_id = GSM180387

!Platform_sample_id = GSM180388

!Platform_sample_id = GSM180389

!Platform_sample_id = GSM180390

!Platform_sample_id = GSM180432

!Platform_sample_id = GSM180439

!Platform_sample_id = GSM180443

!Platform_sample_id = GSM180445

!Platform_sample_id = GSM180446

!Platform_sample_id = GSM180447

!Platform_sample_id = GSM180448

!Platform_sample_id = GSM180449

!Platform_sample_id = GSM180459

!Platform_sample_id = GSM180462

!Platform_sample_id = GSM180603

!Platform_sample_id = GSM180604

!Platform_sample_id = GSM180605

!Platform_sample_id = GSM180606

!Platform_sample_id = GSM180607

!Platform_sample_id = GSM180608

!Platform_sample_id = GSM180609

!Platform_sample_id = GSM180610

!Platform_sample_id = GSM180611

!Platform_sample_id = GSM180612

!Platform_sample_id = GSM180613

!Platform_sample_id = GSM180614

!Platform_sample_id = GSM180615

!Platform_sample_id = GSM180616

!Platform_sample_id = GSM180617

!Platform_sample_id = GSM180618

!Platform_sample_id = GSM180619

!Platform_sample_id = GSM180620

!Platform_sample_id = GSM180621

!Platform_sample_id = GSM180622

!Platform_sample_id = GSM180623

!Platform_sample_id = GSM180624

!Platform_sample_id = GSM180625

!Platform_sample_id = GSM180991

!Platform_sample_id = GSM180992

!Platform_sample_id = GSM180993

!Platform_sample_id = GSM180994

!Platform_sample_id = GSM180995

!Platform_sample_id = GSM180996

!Platform_sample_id = GSM180997

!Platform_sample_id = GSM180998

!Platform_sample_id = GSM180999

!Platform_sample_id = GSM181000

!Platform_sample_id = GSM181001

!Platform_sample_id = GSM181002

!Platform_sample_id = GSM181371

!Platform_sample_id = GSM181372

!Platform_sample_id = GSM181373

!Platform_sample_id = GSM181374

!Platform_sample_id = GSM181375

!Platform_sample_id = GSM181376

!Platform_sample_id = GSM181377

!Platform_sample_id = GSM181378

!Platform_sample_id = GSM181379

!Platform_sample_id = GSM181380

!Platform_sample_id = GSM181381

!Platform_sample_id = GSM181382

!Platform_sample_id = GSM181384

!Platform_sample_id = GSM181385

!Platform_sample_id = GSM181389

!Platform_sample_id = GSM181390

!Platform_sample_id = GSM181391

!Platform_sample_id = GSM181392

!Platform_sample_id = GSM181395

!Platform_sample_id = GSM181396

!Platform_sample_id = GSM181399

!Platform_sample_id = GSM181400

!Platform_sample_id = GSM181405

!Platform_sample_id = GSM181406

!Platform_sample_id = GSM181409

!Platform_sample_id = GSM181410

!Platform_sample_id = GSM181412

!Platform_sample_id = GSM181413

!Platform_sample_id = GSM181416

!Platform_sample_id = GSM181417

!Platform_sample_id = GSM181589

!Platform_sample_id = GSM181754

!Platform_sample_id = GSM181755

!Platform_sample_id = GSM181756

!Platform_sample_id = GSM181757

!Platform_sample_id = GSM181758

!Platform_sample_id = GSM181759

!Platform_sample_id = GSM181760

!Platform_sample_id = GSM181761

!Platform_sample_id = GSM181762

!Platform_sample_id = GSM181763

!Platform_sample_id = GSM181764

!Platform_sample_id = GSM181857

!Platform_sample_id = GSM181864

!Platform_sample_id = GSM181865

!Platform_sample_id = GSM181866

!Platform_sample_id = GSM181930

!Platform_sample_id = GSM181931

!Platform_sample_id = GSM181932

!Platform_sample_id = GSM181933

!Platform_sample_id = GSM181934

!Platform_sample_id = GSM181971

!Platform_sample_id = GSM181972

!Platform_sample_id = GSM181973

!Platform_sample_id = GSM181974

!Platform_sample_id = GSM181975

!Platform_sample_id = GSM181976

!Platform_sample_id = GSM181977

!Platform_sample_id = GSM181978

!Platform_sample_id = GSM181979

!Platform_sample_id = GSM181980

!Platform_sample_id = GSM181981

!Platform_sample_id = GSM181982

!Platform_sample_id = GSM181983

!Platform_sample_id = GSM181984

!Platform_sample_id = GSM181997

!Platform_sample_id = GSM181998

!Platform_sample_id = GSM181999

!Platform_sample_id = GSM182000

!Platform_sample_id = GSM182001

!Platform_sample_id = GSM182002

!Platform_sample_id = GSM182003

!Platform_sample_id = GSM182004

!Platform_sample_id = GSM182005

!Platform_sample_id = GSM182006

!Platform_sample_id = GSM182007

!Platform_sample_id = GSM182008

!Platform_sample_id = GSM182009

!Platform_sample_id = GSM182010

!Platform_sample_id = GSM182011

!Platform_sample_id = GSM182012

!Platform_sample_id = GSM182013

!Platform_sample_id = GSM182014

!Platform_sample_id = GSM182015

!Platform_sample_id = GSM182016

!Platform_sample_id = GSM182017

!Platform_sample_id = GSM182018

!Platform_sample_id = GSM182019

!Platform_sample_id = GSM182020

!Platform_sample_id = GSM182021

!Platform_sample_id = GSM182022

!Platform_sample_id = GSM182023

!Platform_sample_id = GSM182024

!Platform_sample_id = GSM182025

!Platform_sample_id = GSM182026

!Platform_sample_id = GSM182027

!Platform_sample_id = GSM182028

!Platform_sample_id = GSM182149

!Platform_sample_id = GSM182150

!Platform_sample_id = GSM182151

!Platform_sample_id = GSM182629

!Platform_sample_id = GSM182630

!Platform_sample_id = GSM182631

!Platform_sample_id = GSM182632

!Platform_sample_id = GSM182633

!Platform_sample_id = GSM182634

!Platform_sample_id = GSM182635

!Platform_sample_id = GSM182636

!Platform_sample_id = GSM182637

!Platform_sample_id = GSM182638

!Platform_sample_id = GSM182639

!Platform_sample_id = GSM182640

!Platform_sample_id = GSM182641

!Platform_sample_id = GSM182642

!Platform_sample_id = GSM182643

!Platform_sample_id = GSM182644

!Platform_sample_id = GSM182645

!Platform_sample_id = GSM182646

!Platform_sample_id = GSM182647

!Platform_sample_id = GSM182648

!Platform_sample_id = GSM182649

!Platform_sample_id = GSM182650

!Platform_sample_id = GSM182651

!Platform_sample_id = GSM182652

!Platform_sample_id = GSM183165

!Platform_sample_id = GSM183193

!Platform_sample_id = GSM183196

!Platform_sample_id = GSM183201

!Platform_sample_id = GSM183209

!Platform_sample_id = GSM183217

!Platform_sample_id = GSM183218

!Platform_sample_id = GSM183219

!Platform_sample_id = GSM183220

!Platform_sample_id = GSM183221

!Platform_sample_id = GSM183222

!Platform_sample_id = GSM183223

!Platform_sample_id = GSM183224

!Platform_sample_id = GSM183225

!Platform_sample_id = GSM183226

!Platform_sample_id = GSM183227

!Platform_sample_id = GSM183228

!Platform_sample_id = GSM183229

!Platform_sample_id = GSM183230

!Platform_sample_id = GSM183231

!Platform_sample_id = GSM183232

!Platform_sample_id = GSM183233

!Platform_sample_id = GSM183234

!Platform_sample_id = GSM183235

!Platform_sample_id = GSM183236

!Platform_sample_id = GSM183237

!Platform_sample_id = GSM183238

!Platform_sample_id = GSM183239

!Platform_sample_id = GSM183240

!Platform_sample_id = GSM183241

!Platform_sample_id = GSM183242

!Platform_sample_id = GSM183243

!Platform_sample_id = GSM183244

!Platform_sample_id = GSM183245

!Platform_sample_id = GSM183246

!Platform_sample_id = GSM183247

!Platform_sample_id = GSM183248

!Platform_sample_id = GSM183249

!Platform_sample_id = GSM183250

!Platform_sample_id = GSM183251

!Platform_sample_id = GSM183252

!Platform_sample_id = GSM183253

!Platform_sample_id = GSM183254

!Platform_sample_id = GSM183255

!Platform_sample_id = GSM183256

!Platform_sample_id = GSM183257

!Platform_sample_id = GSM183258

!Platform_sample_id = GSM183259

!Platform_sample_id = GSM183260

!Platform_sample_id = GSM183261

!Platform_sample_id = GSM183262

!Platform_sample_id = GSM183263

!Platform_sample_id = GSM183264

!Platform_sample_id = GSM183265

!Platform_sample_id = GSM183266

!Platform_sample_id = GSM183267

!Platform_sample_id = GSM183268

!Platform_sample_id = GSM183269

!Platform_sample_id = GSM183270

!Platform_sample_id = GSM183271

!Platform_sample_id = GSM183272

!Platform_sample_id = GSM183273

!Platform_sample_id = GSM183274

!Platform_sample_id = GSM183275

!Platform_sample_id = GSM183276

!Platform_sample_id = GSM183277

!Platform_sample_id = GSM183278

!Platform_sample_id = GSM183279

!Platform_sample_id = GSM183280

!Platform_sample_id = GSM183281

!Platform_sample_id = GSM183282

!Platform_sample_id = GSM183283

!Platform_sample_id = GSM183284

!Platform_sample_id = GSM183285

!Platform_sample_id = GSM183286

!Platform_sample_id = GSM183287

!Platform_sample_id = GSM183288

!Platform_sample_id = GSM183289

!Platform_sample_id = GSM183290

!Platform_sample_id = GSM183291

!Platform_sample_id = GSM183292

!Platform_sample_id = GSM183293

!Platform_sample_id = GSM183294

!Platform_sample_id = GSM183295

!Platform_sample_id = GSM183296

!Platform_sample_id = GSM183297

!Platform_sample_id = GSM183298

!Platform_sample_id = GSM183299

!Platform_sample_id = GSM183300

!Platform_sample_id = GSM183301

!Platform_sample_id = GSM183302

!Platform_sample_id = GSM183303

!Platform_sample_id = GSM183304

!Platform_sample_id = GSM183305

!Platform_sample_id = GSM183306

!Platform_sample_id = GSM183307

!Platform_sample_id = GSM183308

!Platform_sample_id = GSM183309

!Platform_sample_id = GSM183310

!Platform_sample_id = GSM183311

!Platform_sample_id = GSM183312

!Platform_sample_id = GSM183313

!Platform_sample_id = GSM183314

!Platform_sample_id = GSM183315

!Platform_sample_id = GSM183316

!Platform_sample_id = GSM183338

!Platform_sample_id = GSM183341

!Platform_sample_id = GSM183342

!Platform_sample_id = GSM183344

!Platform_sample_id = GSM183392

!Platform_sample_id = GSM183393

!Platform_sample_id = GSM183394

!Platform_sample_id = GSM183432

!Platform_sample_id = GSM183433

!Platform_sample_id = GSM183434

!Platform_sample_id = GSM183435

!Platform_sample_id = GSM183436

!Platform_sample_id = GSM183437

!Platform_sample_id = GSM183438

!Platform_sample_id = GSM183439

!Platform_sample_id = GSM183440

!Platform_sample_id = GSM183441

!Platform_sample_id = GSM183442

!Platform_sample_id = GSM183443

!Platform_sample_id = GSM183462

!Platform_sample_id = GSM183463

!Platform_sample_id = GSM183464

!Platform_sample_id = GSM183465

!Platform_sample_id = GSM183466

!Platform_sample_id = GSM183467

!Platform_sample_id = GSM183482

!Platform_sample_id = GSM183483

!Platform_sample_id = GSM183484

!Platform_sample_id = GSM183485

!Platform_sample_id = GSM183486

!Platform_sample_id = GSM183487

!Platform_sample_id = GSM183605

!Platform_sample_id = GSM183606

!Platform_sample_id = GSM183607

!Platform_sample_id = GSM183608

!Platform_sample_id = GSM183609

!Platform_sample_id = GSM183610

!Platform_sample_id = GSM183611

!Platform_sample_id = GSM183612

!Platform_sample_id = GSM183613

!Platform_sample_id = GSM183614

!Platform_sample_id = GSM183615

!Platform_sample_id = GSM183616

!Platform_sample_id = GSM183617

!Platform_sample_id = GSM183618

!Platform_sample_id = GSM183619

!Platform_sample_id = GSM183620

!Platform_sample_id = GSM183621

!Platform_sample_id = GSM183622

!Platform_sample_id = GSM183623

!Platform_sample_id = GSM183624

!Platform_sample_id = GSM184354

!Platform_sample_id = GSM184355

!Platform_sample_id = GSM184356

!Platform_sample_id = GSM184357

!Platform_sample_id = GSM184358

!Platform_sample_id = GSM184359

!Platform_sample_id = GSM184360

!Platform_sample_id = GSM184361

!Platform_sample_id = GSM184362

!Platform_sample_id = GSM184363

!Platform_sample_id = GSM184364

!Platform_sample_id = GSM184365

!Platform_sample_id = GSM184366

!Platform_sample_id = GSM184367

!Platform_sample_id = GSM184368

!Platform_sample_id = GSM184369

!Platform_sample_id = GSM184370

!Platform_sample_id = GSM184371

!Platform_sample_id = GSM184372

!Platform_sample_id = GSM184373

!Platform_sample_id = GSM184374

!Platform_sample_id = GSM184375

!Platform_sample_id = GSM184376

!Platform_sample_id = GSM184377

!Platform_sample_id = GSM184378

!Platform_sample_id = GSM184438

!Platform_sample_id = GSM184439

!Platform_sample_id = GSM184442

!Platform_sample_id = GSM184443

!Platform_sample_id = GSM184636

!Platform_sample_id = GSM184637

!Platform_sample_id = GSM184638

!Platform_sample_id = GSM184639

!Platform_sample_id = GSM184640

!Platform_sample_id = GSM184641

!Platform_sample_id = GSM184642

!Platform_sample_id = GSM184643

!Platform_sample_id = GSM184644

!Platform_sample_id = GSM184645

!Platform_sample_id = GSM184646

!Platform_sample_id = GSM184647

!Platform_sample_id = GSM184648

!Platform_sample_id = GSM184649

!Platform_sample_id = GSM184650

!Platform_sample_id = GSM184651

!Platform_sample_id = GSM184652

!Platform_sample_id = GSM184653

!Platform_sample_id = GSM184654

!Platform_sample_id = GSM184655

!Platform_sample_id = GSM184656

!Platform_sample_id = GSM184657

!Platform_sample_id = GSM184658

!Platform_sample_id = GSM184659

!Platform_sample_id = GSM184660

!Platform_sample_id = GSM184661

!Platform_sample_id = GSM184662

!Platform_sample_id = GSM184663

!Platform_sample_id = GSM184664

!Platform_sample_id = GSM184665

!Platform_sample_id = GSM186024

!Platform_sample_id = GSM186025

!Platform_sample_id = GSM186026

!Platform_sample_id = GSM186027

!Platform_sample_id = GSM186028

!Platform_sample_id = GSM186029

!Platform_sample_id = GSM186030

!Platform_sample_id = GSM186031

!Platform_sample_id = GSM187153

!Platform_sample_id = GSM187154

!Platform_sample_id = GSM187155

!Platform_sample_id = GSM187156

!Platform_sample_id = GSM187157

!Platform_sample_id = GSM187158

!Platform_sample_id = GSM187159

!Platform_sample_id = GSM187160

!Platform_sample_id = GSM187161

!Platform_sample_id = GSM187162

!Platform_sample_id = GSM187163

!Platform_sample_id = GSM187164

!Platform_sample_id = GSM187165

!Platform_sample_id = GSM187166

!Platform_sample_id = GSM187167

!Platform_sample_id = GSM187168

!Platform_sample_id = GSM187169

!Platform_sample_id = GSM187170

!Platform_sample_id = GSM187171

!Platform_sample_id = GSM187172

!Platform_sample_id = GSM187173

!Platform_sample_id = GSM187174

!Platform_sample_id = GSM187175

!Platform_sample_id = GSM187176

!Platform_sample_id = GSM187177

!Platform_sample_id = GSM187178

!Platform_sample_id = GSM187179

!Platform_sample_id = GSM187180

!Platform_sample_id = GSM187181

!Platform_sample_id = GSM187182

!Platform_sample_id = GSM187183

!Platform_sample_id = GSM187184

!Platform_sample_id = GSM187185

!Platform_sample_id = GSM187186

!Platform_sample_id = GSM187187

!Platform_sample_id = GSM187188

!Platform_sample_id = GSM187189

!Platform_sample_id = GSM187190

!Platform_sample_id = GSM187191

!Platform_sample_id = GSM187192

!Platform_sample_id = GSM187193

!Platform_sample_id = GSM187194

!Platform_sample_id = GSM187195

!Platform_sample_id = GSM187196

!Platform_sample_id = GSM187197

!Platform_sample_id = GSM187198

!Platform_sample_id = GSM187199

!Platform_sample_id = GSM187200

!Platform_sample_id = GSM187201

!Platform_sample_id = GSM187202

!Platform_sample_id = GSM187203

!Platform_sample_id = GSM187204

!Platform_sample_id = GSM187205

!Platform_sample_id = GSM187206

!Platform_sample_id = GSM187207

!Platform_sample_id = GSM187208

!Platform_sample_id = GSM187209

!Platform_sample_id = GSM187210

!Platform_sample_id = GSM187211

!Platform_sample_id = GSM187212

!Platform_sample_id = GSM187213

!Platform_sample_id = GSM187214

!Platform_sample_id = GSM187215

!Platform_sample_id = GSM187216

!Platform_sample_id = GSM187217

!Platform_sample_id = GSM187218

!Platform_sample_id = GSM187219

!Platform_sample_id = GSM187220

!Platform_sample_id = GSM187221

!Platform_sample_id = GSM187222

!Platform_sample_id = GSM187223

!Platform_sample_id = GSM187224

!Platform_sample_id = GSM187225

!Platform_sample_id = GSM187226

!Platform_sample_id = GSM187227

!Platform_sample_id = GSM187228

!Platform_sample_id = GSM187229

!Platform_sample_id = GSM187230

!Platform_sample_id = GSM187231

!Platform_sample_id = GSM187232

!Platform_sample_id = GSM187233

!Platform_sample_id = GSM187234

!Platform_sample_id = GSM187235

!Platform_sample_id = GSM187236

!Platform_sample_id = GSM187268

!Platform_sample_id = GSM187269

!Platform_sample_id = GSM187271

!Platform_sample_id = GSM187272

!Platform_sample_id = GSM187273

!Platform_sample_id = GSM187274

!Platform_sample_id = GSM187275

!Platform_sample_id = GSM187276

!Platform_sample_id = GSM187277

!Platform_sample_id = GSM187278

!Platform_sample_id = GSM187369

!Platform_sample_id = GSM187370

!Platform_sample_id = GSM187371

!Platform_sample_id = GSM187372

!Platform_sample_id = GSM187373

!Platform_sample_id = GSM187374

!Platform_sample_id = GSM187375

!Platform_sample_id = GSM187376

!Platform_sample_id = GSM187377

!Platform_sample_id = GSM187378

!Platform_sample_id = GSM187379

!Platform_sample_id = GSM187380

!Platform_sample_id = GSM187381

!Platform_sample_id = GSM187382

!Platform_sample_id = GSM187459

!Platform_sample_id = GSM187460

!Platform_sample_id = GSM187461

!Platform_sample_id = GSM187584

!Platform_sample_id = GSM187585

!Platform_sample_id = GSM187586

!Platform_sample_id = GSM187587

!Platform_sample_id = GSM187588

!Platform_sample_id = GSM187589

!Platform_sample_id = GSM187590

!Platform_sample_id = GSM187591

!Platform_sample_id = GSM187592

!Platform_sample_id = GSM187593

!Platform_sample_id = GSM187594

!Platform_sample_id = GSM187595

!Platform_sample_id = GSM187596

!Platform_sample_id = GSM187597

!Platform_sample_id = GSM187598

!Platform_sample_id = GSM187599

!Platform_sample_id = GSM187600

!Platform_sample_id = GSM187601

!Platform_sample_id = GSM187602

!Platform_sample_id = GSM187603

!Platform_sample_id = GSM187604

!Platform_sample_id = GSM187605

!Platform_sample_id = GSM187606

!Platform_sample_id = GSM187607

!Platform_sample_id = GSM187608

!Platform_sample_id = GSM187609

!Platform_sample_id = GSM187610

!Platform_sample_id = GSM187611

!Platform_sample_id = GSM187612

!Platform_sample_id = GSM187613

!Platform_sample_id = GSM187614

!Platform_sample_id = GSM187615

!Platform_sample_id = GSM187616

!Platform_sample_id = GSM187617

!Platform_sample_id = GSM187618

!Platform_sample_id = GSM187619

!Platform_sample_id = GSM187620

!Platform_sample_id = GSM187621

!Platform_sample_id = GSM187622

!Platform_sample_id = GSM187623

!Platform_sample_id = GSM187624

!Platform_sample_id = GSM187625

!Platform_sample_id = GSM187626

!Platform_sample_id = GSM187627

!Platform_sample_id = GSM187628

!Platform_sample_id = GSM187629

!Platform_sample_id = GSM187630

!Platform_sample_id = GSM187631

!Platform_sample_id = GSM187632

!Platform_sample_id = GSM187633

!Platform_sample_id = GSM187634

!Platform_sample_id = GSM187694

!Platform_sample_id = GSM187695

!Platform_sample_id = GSM187696

!Platform_sample_id = GSM187698

!Platform_sample_id = GSM187699

!Platform_sample_id = GSM187700

!Platform_sample_id = GSM187701

!Platform_sample_id = GSM187702

!Platform_sample_id = GSM187703

!Platform_sample_id = GSM187704

!Platform_sample_id = GSM187705

!Platform_sample_id = GSM187706

!Platform_sample_id = GSM187707

!Platform_sample_id = GSM187708

!Platform_sample_id = GSM187709

!Platform_sample_id = GSM187710

!Platform_sample_id = GSM187711

!Platform_sample_id = GSM187712

!Platform_sample_id = GSM187713

!Platform_sample_id = GSM187714

!Platform_sample_id = GSM187715

!Platform_sample_id = GSM187716

!Platform_sample_id = GSM187717

!Platform_sample_id = GSM187718

!Platform_sample_id = GSM187719

!Platform_sample_id = GSM187720

!Platform_sample_id = GSM187721

!Platform_sample_id = GSM187722

!Platform_sample_id = GSM187723

!Platform_sample_id = GSM187724

!Platform_sample_id = GSM187725

!Platform_sample_id = GSM187726

!Platform_sample_id = GSM187727

!Platform_sample_id = GSM187728

!Platform_sample_id = GSM187729

!Platform_sample_id = GSM187730

!Platform_sample_id = GSM187731

!Platform_sample_id = GSM187732

!Platform_sample_id = GSM187733

!Platform_sample_id = GSM187734

!Platform_sample_id = GSM187735

!Platform_sample_id = GSM187736

!Platform_sample_id = GSM187737

!Platform_sample_id = GSM187738

!Platform_sample_id = GSM187739

!Platform_sample_id = GSM187740

!Platform_sample_id = GSM187741

!Platform_sample_id = GSM187742

!Platform_sample_id = GSM187743

!Platform_sample_id = GSM187744

!Platform_sample_id = GSM187745

!Platform_sample_id = GSM187746

!Platform_sample_id = GSM187747

!Platform_sample_id = GSM187748

!Platform_sample_id = GSM187749

!Platform_sample_id = GSM187750

!Platform_sample_id = GSM187751

!Platform_sample_id = GSM187752

!Platform_sample_id = GSM187753

!Platform_sample_id = GSM187754

!Platform_sample_id = GSM187755

!Platform_sample_id = GSM187756

!Platform_sample_id = GSM187757

!Platform_sample_id = GSM187758

!Platform_sample_id = GSM187759

!Platform_sample_id = GSM187760

!Platform_sample_id = GSM187761

!Platform_sample_id = GSM187762

!Platform_sample_id = GSM187763

!Platform_sample_id = GSM187764

!Platform_sample_id = GSM187765

!Platform_sample_id = GSM187766

!Platform_sample_id = GSM187767

!Platform_sample_id = GSM187768

!Platform_sample_id = GSM187769

!Platform_sample_id = GSM187770

!Platform_sample_id = GSM187771

!Platform_sample_id = GSM187772

!Platform_sample_id = GSM187773

!Platform_sample_id = GSM187774

!Platform_sample_id = GSM187775

!Platform_sample_id = GSM187776

!Platform_sample_id = GSM187777

!Platform_sample_id = GSM187778

!Platform_sample_id = GSM187779

!Platform_sample_id = GSM187780

!Platform_sample_id = GSM187781

!Platform_sample_id = GSM187782

!Platform_sample_id = GSM187783

!Platform_sample_id = GSM187784

!Platform_sample_id = GSM187785

!Platform_sample_id = GSM187786

!Platform_sample_id = GSM187787

!Platform_sample_id = GSM187788

!Platform_sample_id = GSM187789

!Platform_sample_id = GSM187790

!Platform_sample_id = GSM187791

!Platform_sample_id = GSM187792

!Platform_sample_id = GSM187793

!Platform_sample_id = GSM187794

!Platform_sample_id = GSM187795

!Platform_sample_id = GSM187796

!Platform_sample_id = GSM188662

!Platform_sample_id = GSM188663

!Platform_sample_id = GSM188664

!Platform_sample_id = GSM188665

!Platform_sample_id = GSM188666

!Platform_sample_id = GSM188667

!Platform_sample_id = GSM188668

!Platform_sample_id = GSM188669

!Platform_sample_id = GSM188670

!Platform_sample_id = GSM188671

!Platform_sample_id = GSM188672

!Platform_sample_id = GSM188673

!Platform_sample_id = GSM188674

!Platform_sample_id = GSM188675

!Platform_sample_id = GSM188676

!Platform_sample_id = GSM188677

!Platform_sample_id = GSM188678

!Platform_sample_id = GSM188679

!Platform_sample_id = GSM188680

!Platform_sample_id = GSM188681

!Platform_sample_id = GSM188682

!Platform_sample_id = GSM189447

!Platform_sample_id = GSM189448

!Platform_sample_id = GSM189449

!Platform_sample_id = GSM189450

!Platform_sample_id = GSM189451

!Platform_sample_id = GSM189452

!Platform_sample_id = GSM189453

!Platform_sample_id = GSM189454

!Platform_sample_id = GSM189455

!Platform_sample_id = GSM189456

!Platform_sample_id = GSM189457

!Platform_sample_id = GSM189458

!Platform_sample_id = GSM189459

!Platform_sample_id = GSM189460

!Platform_sample_id = GSM189461

!Platform_sample_id = GSM189462

!Platform_sample_id = GSM189463

!Platform_sample_id = GSM189751

!Platform_sample_id = GSM189752

!Platform_sample_id = GSM189753

!Platform_sample_id = GSM189754

!Platform_sample_id = GSM189755

!Platform_sample_id = GSM189756

!Platform_sample_id = GSM189757

!Platform_sample_id = GSM189758

!Platform_sample_id = GSM189759

!Platform_sample_id = GSM189760

!Platform_sample_id = GSM189761

!Platform_sample_id = GSM189762

!Platform_sample_id = GSM189763

!Platform_sample_id = GSM189764

!Platform_sample_id = GSM189765

!Platform_sample_id = GSM189766

!Platform_sample_id = GSM189767

!Platform_sample_id = GSM189768

!Platform_sample_id = GSM189769

!Platform_sample_id = GSM189770

!Platform_sample_id = GSM189771

!Platform_sample_id = GSM189772

!Platform_sample_id = GSM189773

!Platform_sample_id = GSM189774

!Platform_sample_id = GSM189775

!Platform_sample_id = GSM189776

!Platform_sample_id = GSM189777

!Platform_sample_id = GSM189778

!Platform_sample_id = GSM189779

!Platform_sample_id = GSM189780

!Platform_sample_id = GSM189781

!Platform_sample_id = GSM189782

!Platform_sample_id = GSM189783

!Platform_sample_id = GSM189784

!Platform_sample_id = GSM189785

!Platform_sample_id = GSM189786

!Platform_sample_id = GSM189787

!Platform_sample_id = GSM189788

!Platform_sample_id = GSM189789

!Platform_sample_id = GSM189790

!Platform_sample_id = GSM189800

!Platform_sample_id = GSM189801

!Platform_sample_id = GSM189802

!Platform_sample_id = GSM189803

!Platform_sample_id = GSM189804

!Platform_sample_id = GSM189805

!Platform_sample_id = GSM190149

!Platform_sample_id = GSM190150

!Platform_sample_id = GSM190151

!Platform_sample_id = GSM190152

!Platform_sample_id = GSM190153

!Platform_sample_id = GSM190154

!Platform_sample_id = GSM190155

!Platform_sample_id = GSM190156

!Platform_sample_id = GSM190175

!Platform_sample_id = GSM190176

!Platform_sample_id = GSM190177

!Platform_sample_id = GSM190178

!Platform_sample_id = GSM190179

!Platform_sample_id = GSM190180

!Platform_sample_id = GSM190181

!Platform_sample_id = GSM190182

!Platform_sample_id = GSM190183

!Platform_sample_id = GSM190184

!Platform_sample_id = GSM190185

!Platform_sample_id = GSM190186

!Platform_sample_id = GSM190187

!Platform_sample_id = GSM190188

!Platform_sample_id = GSM190189

!Platform_sample_id = GSM190393

!Platform_sample_id = GSM190394

!Platform_sample_id = GSM190395

!Platform_sample_id = GSM190396

!Platform_sample_id = GSM190397

!Platform_sample_id = GSM190398

!Platform_sample_id = GSM190399

!Platform_sample_id = GSM190400

!Platform_sample_id = GSM190401

!Platform_sample_id = GSM190402

!Platform_sample_id = GSM190403

!Platform_sample_id = GSM190404

!Platform_sample_id = GSM190812

!Platform_sample_id = GSM190813

!Platform_sample_id = GSM190814

!Platform_sample_id = GSM190815

!Platform_sample_id = GSM190816

!Platform_sample_id = GSM190817

!Platform_sample_id = GSM190818

!Platform_sample_id = GSM190819

!Platform_sample_id = GSM190820

!Platform_sample_id = GSM190858

!Platform_sample_id = GSM190859

!Platform_sample_id = GSM190860

!Platform_sample_id = GSM190861

!Platform_sample_id = GSM190862

!Platform_sample_id = GSM190863

!Platform_sample_id = GSM190864

!Platform_sample_id = GSM190865

!Platform_sample_id = GSM190866

!Platform_sample_id = GSM190867

!Platform_sample_id = GSM190868

!Platform_sample_id = GSM190869

!Platform_sample_id = GSM190870

!Platform_sample_id = GSM190871

!Platform_sample_id = GSM190872

!Platform_sample_id = GSM190873

!Platform_sample_id = GSM190874

!Platform_sample_id = GSM190875

!Platform_sample_id = GSM190876

!Platform_sample_id = GSM190877

!Platform_sample_id = GSM190878

!Platform_sample_id = GSM190964

!Platform_sample_id = GSM190965

!Platform_sample_id = GSM190966

!Platform_sample_id = GSM190967

!Platform_sample_id = GSM190968

!Platform_sample_id = GSM190969

!Platform_sample_id = GSM190970

!Platform_sample_id = GSM190971

!Platform_sample_id = GSM190972

!Platform_sample_id = GSM190973

!Platform_sample_id = GSM191030

!Platform_sample_id = GSM191031

!Platform_sample_id = GSM191032

!Platform_sample_id = GSM191033

!Platform_sample_id = GSM191034

!Platform_sample_id = GSM191035

!Platform_sample_id = GSM191036

!Platform_sample_id = GSM191037

!Platform_sample_id = GSM191038

!Platform_sample_id = GSM191039

!Platform_sample_id = GSM191040

!Platform_sample_id = GSM191041

!Platform_sample_id = GSM194075

!Platform_sample_id = GSM194076

!Platform_sample_id = GSM194077

!Platform_sample_id = GSM194078

!Platform_sample_id = GSM194079

!Platform_sample_id = GSM194080

!Platform_sample_id = GSM194081

!Platform_sample_id = GSM194082

!Platform_sample_id = GSM194083

!Platform_sample_id = GSM194084

!Platform_sample_id = GSM194085

!Platform_sample_id = GSM194086

!Platform_sample_id = GSM194087

!Platform_sample_id = GSM194088

!Platform_sample_id = GSM194089

!Platform_sample_id = GSM194090

!Platform_sample_id = GSM194091

!Platform_sample_id = GSM194092

!Platform_sample_id = GSM194093

!Platform_sample_id = GSM194094

!Platform_sample_id = GSM194095

!Platform_sample_id = GSM194096

!Platform_sample_id = GSM194097

!Platform_sample_id = GSM194104

!Platform_sample_id = GSM194105

!Platform_sample_id = GSM194106

!Platform_sample_id = GSM194107

!Platform_sample_id = GSM194108

!Platform_sample_id = GSM194109

!Platform_sample_id = GSM194110

!Platform_sample_id = GSM194111

!Platform_sample_id = GSM194112

!Platform_sample_id = GSM194113

!Platform_sample_id = GSM194114

!Platform_sample_id = GSM194115

!Platform_sample_id = GSM194116

!Platform_sample_id = GSM194117

!Platform_sample_id = GSM194118

!Platform_sample_id = GSM194119

!Platform_sample_id = GSM194120

!Platform_sample_id = GSM194121

!Platform_sample_id = GSM194122

!Platform_sample_id = GSM194307

!Platform_sample_id = GSM194308

!Platform_sample_id = GSM194309

!Platform_sample_id = GSM194310

!Platform_sample_id = GSM194311

!Platform_sample_id = GSM194312

!Platform_sample_id = GSM194313

!Platform_sample_id = GSM194314

!Platform_sample_id = GSM194397

!Platform_sample_id = GSM194398

!Platform_sample_id = GSM194399

!Platform_sample_id = GSM194400

!Platform_sample_id = GSM194401

!Platform_sample_id = GSM194402

!Platform_sample_id = GSM194403

!Platform_sample_id = GSM194404

!Platform_sample_id = GSM194405

!Platform_sample_id = GSM194406

!Platform_sample_id = GSM194407

!Platform_sample_id = GSM194408

!Platform_sample_id = GSM194409

!Platform_sample_id = GSM194410

!Platform_sample_id = GSM194411

!Platform_sample_id = GSM194412

!Platform_sample_id = GSM194413

!Platform_sample_id = GSM194414

!Platform_sample_id = GSM194415

!Platform_sample_id = GSM194416

!Platform_sample_id = GSM194417

!Platform_sample_id = GSM194418

!Platform_sample_id = GSM194419

!Platform_sample_id = GSM194420

!Platform_sample_id = GSM194421

!Platform_sample_id = GSM194422

!Platform_sample_id = GSM194423

!Platform_sample_id = GSM194424

!Platform_sample_id = GSM194425

!Platform_sample_id = GSM194426

!Platform_sample_id = GSM194427

!Platform_sample_id = GSM194428

!Platform_sample_id = GSM194429

!Platform_sample_id = GSM194430

!Platform_sample_id = GSM194431

!Platform_sample_id = GSM194432

!Platform_sample_id = GSM194433

!Platform_sample_id = GSM194434

!Platform_sample_id = GSM194435

!Platform_sample_id = GSM194436

!Platform_sample_id = GSM194437

!Platform_sample_id = GSM194438

!Platform_sample_id = GSM194439

!Platform_sample_id = GSM194440

!Platform_sample_id = GSM194441

!Platform_sample_id = GSM194442

!Platform_sample_id = GSM194443

!Platform_sample_id = GSM194444

!Platform_sample_id = GSM194445

!Platform_sample_id = GSM194446

!Platform_sample_id = GSM194447

!Platform_sample_id = GSM194448

!Platform_sample_id = GSM194449

!Platform_sample_id = GSM194450

!Platform_sample_id = GSM194451

!Platform_sample_id = GSM194452

!Platform_sample_id = GSM194453

!Platform_sample_id = GSM194454

!Platform_sample_id = GSM194455

!Platform_sample_id = GSM194456

!Platform_sample_id = GSM194457

!Platform_sample_id = GSM194458

!Platform_sample_id = GSM194580

!Platform_sample_id = GSM194581

!Platform_sample_id = GSM194583

!Platform_sample_id = GSM194584

!Platform_sample_id = GSM194585

!Platform_sample_id = GSM194586

!Platform_sample_id = GSM194587

!Platform_sample_id = GSM194589

!Platform_sample_id = GSM194590

!Platform_sample_id = GSM194592

!Platform_sample_id = GSM194593

!Platform_sample_id = GSM194594

!Platform_sample_id = GSM194596

!Platform_sample_id = GSM194597

!Platform_sample_id = GSM194598

!Platform_sample_id = GSM194600

!Platform_sample_id = GSM194601

!Platform_sample_id = GSM194602

!Platform_sample_id = GSM194603

!Platform_sample_id = GSM194604

!Platform_sample_id = GSM194605

!Platform_sample_id = GSM194606

!Platform_sample_id = GSM194607

!Platform_sample_id = GSM194608

!Platform_sample_id = GSM194610

!Platform_sample_id = GSM194613

!Platform_sample_id = GSM194614

!Platform_sample_id = GSM194615

!Platform_sample_id = GSM194616

!Platform_sample_id = GSM194618

!Platform_sample_id = GSM194620

!Platform_sample_id = GSM194621

!Platform_sample_id = GSM194622

!Platform_sample_id = GSM194623

!Platform_sample_id = GSM194624

!Platform_sample_id = GSM194625

!Platform_sample_id = GSM194626

!Platform_sample_id = GSM194627

!Platform_sample_id = GSM194628

!Platform_sample_id = GSM194629

!Platform_sample_id = GSM194630

!Platform_sample_id = GSM194631

!Platform_sample_id = GSM194632

!Platform_sample_id = GSM194633

!Platform_sample_id = GSM194634

!Platform_sample_id = GSM194636

!Platform_sample_id = GSM194637

!Platform_sample_id = GSM194639

!Platform_sample_id = GSM194640

!Platform_sample_id = GSM194641

!Platform_sample_id = GSM194642

!Platform_sample_id = GSM194643

!Platform_sample_id = GSM194644

!Platform_sample_id = GSM194645

!Platform_sample_id = GSM194646

!Platform_sample_id = GSM197170

!Platform_sample_id = GSM197171

!Platform_sample_id = GSM197173

!Platform_sample_id = GSM197174

!Platform_sample_id = GSM197175

!Platform_sample_id = GSM197176

!Platform_sample_id = GSM197177

!Platform_sample_id = GSM197178

!Platform_sample_id = GSM197179

!Platform_sample_id = GSM197180

!Platform_sample_id = GSM197181

!Platform_sample_id = GSM197182

!Platform_sample_id = GSM197183

!Platform_sample_id = GSM197184

!Platform_sample_id = GSM197185

!Platform_sample_id = GSM197186

!Platform_sample_id = GSM197187

!Platform_sample_id = GSM197188

!Platform_sample_id = GSM197189

!Platform_sample_id = GSM197190

!Platform_sample_id = GSM197191

!Platform_sample_id = GSM197192

!Platform_sample_id = GSM197193

!Platform_sample_id = GSM197194

!Platform_sample_id = GSM197195

!Platform_sample_id = GSM197196

!Platform_sample_id = GSM197197

!Platform_sample_id = GSM197198

!Platform_sample_id = GSM197199

!Platform_sample_id = GSM197200

!Platform_sample_id = GSM197201

!Platform_sample_id = GSM197202

!Platform_sample_id = GSM197203

!Platform_sample_id = GSM197204

!Platform_sample_id = GSM197205

!Platform_sample_id = GSM197206

!Platform_sample_id = GSM197207

!Platform_sample_id = GSM197208

!Platform_sample_id = GSM197209

!Platform_sample_id = GSM197210

!Platform_sample_id = GSM197211

!Platform_sample_id = GSM197212

!Platform_sample_id = GSM197213

!Platform_sample_id = GSM197214

!Platform_sample_id = GSM197215

!Platform_sample_id = GSM197216

!Platform_sample_id = GSM197217

!Platform_sample_id = GSM197218

!Platform_sample_id = GSM197219

!Platform_sample_id = GSM197220

!Platform_sample_id = GSM197221

!Platform_sample_id = GSM197222

!Platform_sample_id = GSM197223

!Platform_sample_id = GSM197224

!Platform_sample_id = GSM197225

!Platform_sample_id = GSM197226

!Platform_sample_id = GSM197227

!Platform_sample_id = GSM197228

!Platform_sample_id = GSM197229

!Platform_sample_id = GSM197230

!Platform_sample_id = GSM197231

!Platform_sample_id = GSM197232

!Platform_sample_id = GSM197233

!Platform_sample_id = GSM197234

!Platform_sample_id = GSM197235

!Platform_sample_id = GSM197236

!Platform_sample_id = GSM198042

!Platform_sample_id = GSM198043

!Platform_sample_id = GSM198044

!Platform_sample_id = GSM198045

!Platform_sample_id = GSM198046

!Platform_sample_id = GSM198047

!Platform_sample_id = GSM198048

!Platform_sample_id = GSM198049

!Platform_sample_id = GSM198050

!Platform_sample_id = GSM198051

!Platform_sample_id = GSM198052

!Platform_sample_id = GSM198053

!Platform_sample_id = GSM198602

!Platform_sample_id = GSM198603

!Platform_sample_id = GSM198604

!Platform_sample_id = GSM198605

!Platform_sample_id = GSM198606

!Platform_sample_id = GSM198607

!Platform_sample_id = GSM198608

!Platform_sample_id = GSM198609

!Platform_sample_id = GSM198610

!Platform_sample_id = GSM198611

!Platform_sample_id = GSM198612

!Platform_sample_id = GSM198613

!Platform_sample_id = GSM198765

!Platform_sample_id = GSM198766

!Platform_sample_id = GSM198767

!Platform_sample_id = GSM198768

!Platform_sample_id = GSM198769

!Platform_sample_id = GSM198770

!Platform_sample_id = GSM198771

!Platform_sample_id = GSM198772

!Platform_sample_id = GSM198773

!Platform_sample_id = GSM198774

!Platform_sample_id = GSM198775

!Platform_sample_id = GSM198776

!Platform_sample_id = GSM198777

!Platform_sample_id = GSM198778

!Platform_sample_id = GSM198779

!Platform_sample_id = GSM198780

!Platform_sample_id = GSM198781

!Platform_sample_id = GSM198783

!Platform_sample_id = GSM198784

!Platform_sample_id = GSM198785

!Platform_sample_id = GSM198786

!Platform_sample_id = GSM198866

!Platform_sample_id = GSM198867

!Platform_sample_id = GSM198868

!Platform_sample_id = GSM198869

!Platform_sample_id = GSM198870

!Platform_sample_id = GSM198871

!Platform_sample_id = GSM198872

!Platform_sample_id = GSM198873

!Platform_sample_id = GSM198874

!Platform_sample_id = GSM198875

!Platform_sample_id = GSM198876

!Platform_sample_id = GSM198877

!Platform_sample_id = GSM198942

!Platform_sample_id = GSM198943

!Platform_sample_id = GSM198944

!Platform_sample_id = GSM198945

!Platform_sample_id = GSM198958

!Platform_sample_id = GSM198959

!Platform_sample_id = GSM199024

!Platform_sample_id = GSM199025

!Platform_sample_id = GSM199026

!Platform_sample_id = GSM199027

!Platform_sample_id = GSM199028

!Platform_sample_id = GSM199029

!Platform_sample_id = GSM199030

!Platform_sample_id = GSM199031

!Platform_sample_id = GSM199032

!Platform_sample_id = GSM199033

!Platform_sample_id = GSM199034

!Platform_sample_id = GSM199035

!Platform_sample_id = GSM199036

!Platform_sample_id = GSM199037

!Platform_sample_id = GSM199038

!Platform_sample_id = GSM199039

!Platform_sample_id = GSM199040

!Platform_sample_id = GSM199041

!Platform_sample_id = GSM199042

!Platform_sample_id = GSM199043

!Platform_sample_id = GSM199044

!Platform_sample_id = GSM199045

!Platform_sample_id = GSM199046

!Platform_sample_id = GSM199047

!Platform_sample_id = GSM199048

!Platform_sample_id = GSM199049

!Platform_sample_id = GSM199050

!Platform_sample_id = GSM199051

!Platform_sample_id = GSM199052

!Platform_sample_id = GSM199053

!Platform_sample_id = GSM199054

!Platform_sample_id = GSM199055

!Platform_sample_id = GSM199056

!Platform_sample_id = GSM199057

!Platform_sample_id = GSM199058

!Platform_sample_id = GSM199059

!Platform_sample_id = GSM199060

!Platform_sample_id = GSM199061

!Platform_sample_id = GSM199062

!Platform_sample_id = GSM199063

!Platform_sample_id = GSM199064

!Platform_sample_id = GSM199065

!Platform_sample_id = GSM199066

!Platform_sample_id = GSM199067

!Platform_sample_id = GSM199068

!Platform_sample_id = GSM199069

!Platform_sample_id = GSM199070

!Platform_sample_id = GSM199071

!Platform_sample_id = GSM199072

!Platform_sample_id = GSM199073

!Platform_sample_id = GSM199074

!Platform_sample_id = GSM199075

!Platform_sample_id = GSM199076

!Platform_sample_id = GSM199077

!Platform_sample_id = GSM199078

!Platform_sample_id = GSM199079

!Platform_sample_id = GSM199080

!Platform_sample_id = GSM199081

!Platform_sample_id = GSM199082

!Platform_sample_id = GSM199083

!Platform_sample_id = GSM199084

!Platform_sample_id = GSM199085

!Platform_sample_id = GSM199086

!Platform_sample_id = GSM199087

!Platform_sample_id = GSM199088

!Platform_sample_id = GSM199089

!Platform_sample_id = GSM199090

!Platform_sample_id = GSM199091

!Platform_sample_id = GSM199092

!Platform_sample_id = GSM199093

!Platform_sample_id = GSM199094

!Platform_sample_id = GSM199095

!Platform_sample_id = GSM199096

!Platform_sample_id = GSM199097

!Platform_sample_id = GSM199098

!Platform_sample_id = GSM199099

!Platform_sample_id = GSM199100

!Platform_sample_id = GSM199101

!Platform_sample_id = GSM199102

!Platform_sample_id = GSM199103

!Platform_sample_id = GSM199104

!Platform_sample_id = GSM199105

!Platform_sample_id = GSM199106

!Platform_sample_id = GSM199107

!Platform_sample_id = GSM199108

!Platform_sample_id = GSM199109

!Platform_sample_id = GSM199110

!Platform_sample_id = GSM199111

!Platform_sample_id = GSM199112

!Platform_sample_id = GSM199113

!Platform_sample_id = GSM199114

!Platform_sample_id = GSM199115

!Platform_sample_id = GSM199116

!Platform_sample_id = GSM199117

!Platform_sample_id = GSM199118

!Platform_sample_id = GSM199119

!Platform_sample_id = GSM199120

!Platform_sample_id = GSM199121

!Platform_sample_id = GSM199122

!Platform_sample_id = GSM199123

!Platform_sample_id = GSM199124

!Platform_sample_id = GSM199125

!Platform_sample_id = GSM199126

!Platform_sample_id = GSM199127

!Platform_sample_id = GSM199128

!Platform_sample_id = GSM199129

!Platform_sample_id = GSM199130

!Platform_sample_id = GSM199131

!Platform_sample_id = GSM199132

!Platform_sample_id = GSM199133

!Platform_sample_id = GSM199134

!Platform_sample_id = GSM199135

!Platform_sample_id = GSM199136

!Platform_sample_id = GSM199137

!Platform_sample_id = GSM199138

!Platform_sample_id = GSM199139

!Platform_sample_id = GSM199140

!Platform_sample_id = GSM199141

!Platform_sample_id = GSM199142

!Platform_sample_id = GSM199143

!Platform_sample_id = GSM199144

!Platform_sample_id = GSM199145

!Platform_sample_id = GSM199146

!Platform_sample_id = GSM199147

!Platform_sample_id = GSM199148

!Platform_sample_id = GSM199149

!Platform_sample_id = GSM199150

!Platform_sample_id = GSM199151

!Platform_sample_id = GSM199152

!Platform_sample_id = GSM199153

!Platform_sample_id = GSM199154

!Platform_sample_id = GSM199155

!Platform_sample_id = GSM199156

!Platform_sample_id = GSM199157

!Platform_sample_id = GSM199158

!Platform_sample_id = GSM199159

!Platform_sample_id = GSM199160

!Platform_sample_id = GSM199161

!Platform_sample_id = GSM199162

!Platform_sample_id = GSM199163

!Platform_sample_id = GSM199164

!Platform_sample_id = GSM199165

!Platform_sample_id = GSM199166

!Platform_sample_id = GSM199167

!Platform_sample_id = GSM199168

!Platform_sample_id = GSM199169

!Platform_sample_id = GSM199170

!Platform_sample_id = GSM199171

!Platform_sample_id = GSM199172

!Platform_sample_id = GSM199173

!Platform_sample_id = GSM199174

!Platform_sample_id = GSM199175

!Platform_sample_id = GSM199176

!Platform_sample_id = GSM199177

!Platform_sample_id = GSM199178

!Platform_sample_id = GSM199179

!Platform_sample_id = GSM199180

!Platform_sample_id = GSM199181

!Platform_sample_id = GSM199182

!Platform_sample_id = GSM199183

!Platform_sample_id = GSM199184

!Platform_sample_id = GSM199185

!Platform_sample_id = GSM199186

!Platform_sample_id = GSM199187

!Platform_sample_id = GSM199188

!Platform_sample_id = GSM199189

!Platform_sample_id = GSM199190

!Platform_sample_id = GSM199191

!Platform_sample_id = GSM199192

!Platform_sample_id = GSM199193

!Platform_sample_id = GSM199194

!Platform_sample_id = GSM199195

!Platform_sample_id = GSM199196

!Platform_sample_id = GSM199197

!Platform_sample_id = GSM199198

!Platform_sample_id = GSM199199

!Platform_sample_id = GSM199200

!Platform_sample_id = GSM199201

!Platform_sample_id = GSM199202

!Platform_sample_id = GSM199203

!Platform_sample_id = GSM199204

!Platform_sample_id = GSM199205

!Platform_sample_id = GSM199206

!Platform_sample_id = GSM199207

!Platform_sample_id = GSM199208

!Platform_sample_id = GSM199209

!Platform_sample_id = GSM199210

!Platform_sample_id = GSM199211

!Platform_sample_id = GSM199212

!Platform_sample_id = GSM199213

!Platform_sample_id = GSM199214

!Platform_sample_id = GSM199215

!Platform_sample_id = GSM199216

!Platform_sample_id = GSM199217

!Platform_sample_id = GSM199218

!Platform_sample_id = GSM199219

!Platform_sample_id = GSM199220

!Platform_sample_id = GSM199221

!Platform_sample_id = GSM199222

!Platform_sample_id = GSM199223

!Platform_sample_id = GSM199224

!Platform_sample_id = GSM199225

!Platform_sample_id = GSM199226

!Platform_sample_id = GSM199227

!Platform_sample_id = GSM199228

!Platform_sample_id = GSM199229

!Platform_sample_id = GSM199230

!Platform_sample_id = GSM199231

!Platform_sample_id = GSM199232

!Platform_sample_id = GSM199233

!Platform_sample_id = GSM199234

!Platform_sample_id = GSM199235

!Platform_sample_id = GSM199236

!Platform_sample_id = GSM199237

!Platform_sample_id = GSM199238

!Platform_sample_id = GSM199239

!Platform_sample_id = GSM199240

!Platform_sample_id = GSM199241

!Platform_sample_id = GSM199242

!Platform_sample_id = GSM199243

!Platform_sample_id = GSM199244

!Platform_sample_id = GSM199245

!Platform_sample_id = GSM199246

!Platform_sample_id = GSM199247

!Platform_sample_id = GSM199248

!Platform_sample_id = GSM199249

!Platform_sample_id = GSM199250

!Platform_sample_id = GSM199251

!Platform_sample_id = GSM199252

!Platform_sample_id = GSM199253

!Platform_sample_id = GSM199254

!Platform_sample_id = GSM199255

!Platform_sample_id = GSM199256

!Platform_sample_id = GSM199257

!Platform_sample_id = GSM199258

!Platform_sample_id = GSM199259

!Platform_sample_id = GSM199260

!Platform_sample_id = GSM199261

!Platform_sample_id = GSM199262

!Platform_sample_id = GSM199263

!Platform_sample_id = GSM199264

!Platform_sample_id = GSM199265

!Platform_sample_id = GSM199266

!Platform_sample_id = GSM199267

!Platform_sample_id = GSM199268

!Platform_sample_id = GSM199269

!Platform_sample_id = GSM199270

!Platform_sample_id = GSM199271

!Platform_sample_id = GSM199272

!Platform_sample_id = GSM199273

!Platform_sample_id = GSM199274

!Platform_sample_id = GSM199275

!Platform_sample_id = GSM199276

!Platform_sample_id = GSM199277

!Platform_sample_id = GSM199278

!Platform_sample_id = GSM199279

!Platform_sample_id = GSM199280

!Platform_sample_id = GSM199281

!Platform_sample_id = GSM199282

!Platform_sample_id = GSM199283

!Platform_sample_id = GSM199284

!Platform_sample_id = GSM199285

!Platform_sample_id = GSM199286

!Platform_sample_id = GSM199287

!Platform_sample_id = GSM199288

!Platform_sample_id = GSM199289

!Platform_sample_id = GSM199290

!Platform_sample_id = GSM199291

!Platform_sample_id = GSM199292

!Platform_sample_id = GSM199293

!Platform_sample_id = GSM199294

!Platform_sample_id = GSM199295

!Platform_sample_id = GSM199296

!Platform_sample_id = GSM199297

!Platform_sample_id = GSM199298

!Platform_sample_id = GSM199299

!Platform_sample_id = GSM199300

!Platform_sample_id = GSM199301

!Platform_sample_id = GSM199302

!Platform_sample_id = GSM199303

!Platform_sample_id = GSM199304

!Platform_sample_id = GSM199305

!Platform_sample_id = GSM199306

!Platform_sample_id = GSM199307

!Platform_sample_id = GSM199308

!Platform_sample_id = GSM199309

!Platform_sample_id = GSM199310

!Platform_sample_id = GSM199311

!Platform_sample_id = GSM199312

!Platform_sample_id = GSM199313

!Platform_sample_id = GSM199314

!Platform_sample_id = GSM199315

!Platform_sample_id = GSM199316

!Platform_sample_id = GSM199317

!Platform_sample_id = GSM199318

!Platform_sample_id = GSM199319

!Platform_sample_id = GSM199320

!Platform_sample_id = GSM199321

!Platform_sample_id = GSM199322

!Platform_sample_id = GSM199323

!Platform_sample_id = GSM199324

!Platform_sample_id = GSM199325

!Platform_sample_id = GSM199326

!Platform_sample_id = GSM199327

!Platform_sample_id = GSM199328

!Platform_sample_id = GSM199329

!Platform_sample_id = GSM199330

!Platform_sample_id = GSM199331

!Platform_sample_id = GSM199332

!Platform_sample_id = GSM199333

!Platform_sample_id = GSM199334

!Platform_sample_id = GSM199335

!Platform_sample_id = GSM199336

!Platform_sample_id = GSM199337

!Platform_sample_id = GSM199338

!Platform_sample_id = GSM199339

!Platform_sample_id = GSM199340

!Platform_sample_id = GSM199341

!Platform_sample_id = GSM199342

!Platform_sample_id = GSM199343

!Platform_sample_id = GSM199344

!Platform_sample_id = GSM199345

!Platform_sample_id = GSM199346

!Platform_sample_id = GSM199347

!Platform_sample_id = GSM199348

!Platform_sample_id = GSM199349

!Platform_sample_id = GSM199350

!Platform_sample_id = GSM199351

!Platform_sample_id = GSM199352

!Platform_sample_id = GSM199353

!Platform_sample_id = GSM199354

!Platform_sample_id = GSM199355

!Platform_sample_id = GSM199356

!Platform_sample_id = GSM199357

!Platform_sample_id = GSM199358

!Platform_sample_id = GSM199359

!Platform_sample_id = GSM199360

!Platform_sample_id = GSM199361

!Platform_sample_id = GSM199362

!Platform_sample_id = GSM199363

!Platform_sample_id = GSM199364

!Platform_sample_id = GSM199365

!Platform_sample_id = GSM199366

!Platform_sample_id = GSM199367

!Platform_sample_id = GSM199368

!Platform_sample_id = GSM199369

!Platform_sample_id = GSM199370

!Platform_sample_id = GSM199371

!Platform_sample_id = GSM199372

!Platform_sample_id = GSM199373

!Platform_sample_id = GSM199374

!Platform_sample_id = GSM199375

!Platform_sample_id = GSM199376

!Platform_sample_id = GSM199377

!Platform_sample_id = GSM199378

!Platform_sample_id = GSM199379

!Platform_sample_id = GSM199380

!Platform_sample_id = GSM199381

!Platform_sample_id = GSM199382

!Platform_sample_id = GSM199383

!Platform_sample_id = GSM199384

!Platform_sample_id = GSM199385

!Platform_sample_id = GSM199386

!Platform_sample_id = GSM199387

!Platform_sample_id = GSM199388

!Platform_sample_id = GSM199389

!Platform_sample_id = GSM199390

!Platform_sample_id = GSM199391

!Platform_sample_id = GSM199392

!Platform_sample_id = GSM199393

!Platform_sample_id = GSM199394

!Platform_sample_id = GSM199395

!Platform_sample_id = GSM199396

!Platform_sample_id = GSM199397

!Platform_sample_id = GSM199398

!Platform_sample_id = GSM199399

!Platform_sample_id = GSM199400

!Platform_sample_id = GSM199401

!Platform_sample_id = GSM199402

!Platform_sample_id = GSM199403

!Platform_sample_id = GSM199404

!Platform_sample_id = GSM199405

!Platform_sample_id = GSM199406

!Platform_sample_id = GSM199407

!Platform_sample_id = GSM199408

!Platform_sample_id = GSM199409

!Platform_sample_id = GSM199410

!Platform_sample_id = GSM199411

!Platform_sample_id = GSM199412

!Platform_sample_id = GSM199413

!Platform_sample_id = GSM199414

!Platform_sample_id = GSM199415

!Platform_sample_id = GSM199416

!Platform_sample_id = GSM199417

!Platform_sample_id = GSM199418

!Platform_sample_id = GSM199419

!Platform_sample_id = GSM199420

!Platform_sample_id = GSM199421

!Platform_sample_id = GSM199422

!Platform_sample_id = GSM199423

!Platform_sample_id = GSM199424

!Platform_sample_id = GSM199425

!Platform_sample_id = GSM199426

!Platform_sample_id = GSM199427

!Platform_sample_id = GSM199428

!Platform_sample_id = GSM199429

!Platform_sample_id = GSM199430

!Platform_sample_id = GSM199431

!Platform_sample_id = GSM199432

!Platform_sample_id = GSM199433

!Platform_sample_id = GSM199434

!Platform_sample_id = GSM199435

!Platform_sample_id = GSM199436

!Platform_sample_id = GSM199437

!Platform_sample_id = GSM199441

!Platform_sample_id = GSM199442

!Platform_sample_id = GSM199473

!Platform_sample_id = GSM199474

!Platform_sample_id = GSM199475

!Platform_sample_id = GSM199479

!Platform_sample_id = GSM201095

!Platform_sample_id = GSM201131

!Platform_sample_id = GSM201132

!Platform_sample_id = GSM201133

!Platform_sample_id = GSM201134

!Platform_sample_id = GSM201135

!Platform_sample_id = GSM201136

!Platform_sample_id = GSM201146

!Platform_sample_id = GSM201147

!Platform_sample_id = GSM201148

!Platform_sample_id = GSM201149

!Platform_sample_id = GSM201150

!Platform_sample_id = GSM201151

!Platform_sample_id = GSM201152

!Platform_sample_id = GSM201153

!Platform_sample_id = GSM201154

!Platform_sample_id = GSM201155

!Platform_sample_id = GSM201156

!Platform_sample_id = GSM201157

!Platform_sample_id = GSM201158

!Platform_sample_id = GSM201159

!Platform_sample_id = GSM201160

!Platform_sample_id = GSM201161

!Platform_sample_id = GSM201162

!Platform_sample_id = GSM201163

!Platform_sample_id = GSM201164

!Platform_sample_id = GSM201165

!Platform_sample_id = GSM201166

!Platform_sample_id = GSM201167

!Platform_sample_id = GSM201168

!Platform_sample_id = GSM201169

!Platform_sample_id = GSM201170

!Platform_sample_id = GSM201171

!Platform_sample_id = GSM201172

!Platform_sample_id = GSM201173

!Platform_sample_id = GSM201174

!Platform_sample_id = GSM201175

!Platform_sample_id = GSM201176

!Platform_sample_id = GSM201177

!Platform_sample_id = GSM201178

!Platform_sample_id = GSM201179

!Platform_sample_id = GSM201180

!Platform_sample_id = GSM201181

!Platform_sample_id = GSM201182

!Platform_sample_id = GSM201183

!Platform_sample_id = GSM201184

!Platform_sample_id = GSM201185

!Platform_sample_id = GSM201186

!Platform_sample_id = GSM201187

!Platform_sample_id = GSM201188

!Platform_sample_id = GSM201189

!Platform_sample_id = GSM201190

!Platform_sample_id = GSM201191

!Platform_sample_id = GSM201192

!Platform_sample_id = GSM201193

!Platform_sample_id = GSM201194

!Platform_sample_id = GSM201230

!Platform_sample_id = GSM201231

!Platform_sample_id = GSM201232

!Platform_sample_id = GSM201233

!Platform_sample_id = GSM201234

!Platform_sample_id = GSM201235

!Platform_sample_id = GSM201236

!Platform_sample_id = GSM201237

!Platform_sample_id = GSM201238

!Platform_sample_id = GSM201239

!Platform_sample_id = GSM201240

!Platform_sample_id = GSM201241

!Platform_sample_id = GSM201242

!Platform_sample_id = GSM201243

!Platform_sample_id = GSM201244

!Platform_sample_id = GSM201245

!Platform_sample_id = GSM201246

!Platform_sample_id = GSM201247

!Platform_sample_id = GSM201248

!Platform_sample_id = GSM201249

!Platform_sample_id = GSM201250

!Platform_sample_id = GSM201251

!Platform_sample_id = GSM201252

!Platform_sample_id = GSM201253

!Platform_sample_id = GSM201254

!Platform_sample_id = GSM201255

!Platform_sample_id = GSM201256

!Platform_sample_id = GSM201257

!Platform_sample_id = GSM201258

!Platform_sample_id = GSM201259

!Platform_sample_id = GSM201260

!Platform_sample_id = GSM201261

!Platform_sample_id = GSM201262

!Platform_sample_id = GSM201263

!Platform_sample_id = GSM201264

!Platform_sample_id = GSM201265

!Platform_sample_id = GSM201266

!Platform_sample_id = GSM201267

!Platform_sample_id = GSM201268

!Platform_sample_id = GSM201269

!Platform_sample_id = GSM201270

!Platform_sample_id = GSM201271

!Platform_sample_id = GSM201272

!Platform_sample_id = GSM201273

!Platform_sample_id = GSM201274

!Platform_sample_id = GSM201275

!Platform_sample_id = GSM201276

!Platform_sample_id = GSM201277

!Platform_sample_id = GSM201278

!Platform_sample_id = GSM201279

!Platform_sample_id = GSM201280

!Platform_sample_id = GSM201281

!Platform_sample_id = GSM201282

!Platform_sample_id = GSM201283

!Platform_sample_id = GSM201284

!Platform_sample_id = GSM201285

!Platform_sample_id = GSM201286

!Platform_sample_id = GSM201287

!Platform_sample_id = GSM201288

!Platform_sample_id = GSM201289

!Platform_sample_id = GSM201290

!Platform_sample_id = GSM201291

!Platform_sample_id = GSM201292

!Platform_sample_id = GSM201293

!Platform_sample_id = GSM201294

!Platform_sample_id = GSM201295

!Platform_sample_id = GSM201296

!Platform_sample_id = GSM201297

!Platform_sample_id = GSM201298

!Platform_sample_id = GSM201299

!Platform_sample_id = GSM201300

!Platform_sample_id = GSM201301

!Platform_sample_id = GSM201302

!Platform_sample_id = GSM201303

!Platform_sample_id = GSM201304

!Platform_sample_id = GSM201542

!Platform_sample_id = GSM201543

!Platform_sample_id = GSM201544

!Platform_sample_id = GSM201545

!Platform_sample_id = GSM201588

!Platform_sample_id = GSM201589

!Platform_sample_id = GSM201590

!Platform_sample_id = GSM201591

!Platform_sample_id = GSM201592

!Platform_sample_id = GSM201593

!Platform_sample_id = GSM201594

!Platform_sample_id = GSM201595

!Platform_sample_id = GSM201596

!Platform_sample_id = GSM201597

!Platform_sample_id = GSM201598

!Platform_sample_id = GSM201599

!Platform_sample_id = GSM201600

!Platform_sample_id = GSM201601

!Platform_sample_id = GSM201602

!Platform_sample_id = GSM201603

!Platform_sample_id = GSM201604

!Platform_sample_id = GSM201605

!Platform_sample_id = GSM201606

!Platform_sample_id = GSM201607

!Platform_sample_id = GSM201608

!Platform_sample_id = GSM201609

!Platform_sample_id = GSM201610

!Platform_sample_id = GSM201611

!Platform_sample_id = GSM201612

!Platform_sample_id = GSM201613

!Platform_sample_id = GSM201614

!Platform_sample_id = GSM201615

!Platform_sample_id = GSM201616

!Platform_sample_id = GSM201617

!Platform_sample_id = GSM201618

!Platform_sample_id = GSM201619

!Platform_sample_id = GSM201620

!Platform_sample_id = GSM201621

!Platform_sample_id = GSM201622

!Platform_sample_id = GSM201623

!Platform_sample_id = GSM201624

!Platform_sample_id = GSM201625

!Platform_sample_id = GSM201626

!Platform_sample_id = GSM201627

!Platform_sample_id = GSM201628

!Platform_sample_id = GSM201629

!Platform_sample_id = GSM201630

!Platform_sample_id = GSM201631

!Platform_sample_id = GSM201632

!Platform_sample_id = GSM201633

!Platform_sample_id = GSM201634

!Platform_sample_id = GSM201635

!Platform_sample_id = GSM201636

!Platform_sample_id = GSM201637

!Platform_sample_id = GSM201638

!Platform_sample_id = GSM201639

!Platform_sample_id = GSM201640

!Platform_sample_id = GSM201641

!Platform_sample_id = GSM201642

!Platform_sample_id = GSM201643

!Platform_sample_id = GSM201644

!Platform_sample_id = GSM201645

!Platform_sample_id = GSM201646

!Platform_sample_id = GSM201647

!Platform_sample_id = GSM201648

!Platform_sample_id = GSM201649

!Platform_sample_id = GSM201650

!Platform_sample_id = GSM201651

!Platform_sample_id = GSM201652

!Platform_sample_id = GSM201829

!Platform_sample_id = GSM201830

!Platform_sample_id = GSM201831

!Platform_sample_id = GSM201832

!Platform_sample_id = GSM201833

!Platform_sample_id = GSM201834

!Platform_sample_id = GSM201835

!Platform_sample_id = GSM201836

!Platform_sample_id = GSM201837

!Platform_sample_id = GSM201838

!Platform_sample_id = GSM201839

!Platform_sample_id = GSM201840

!Platform_sample_id = GSM201841

!Platform_sample_id = GSM201842

!Platform_sample_id = GSM201843

!Platform_sample_id = GSM201844

!Platform_sample_id = GSM201849

!Platform_sample_id = GSM201850

!Platform_sample_id = GSM201851

!Platform_sample_id = GSM201852

!Platform_sample_id = GSM201853

!Platform_sample_id = GSM201854

!Platform_sample_id = GSM201855

!Platform_sample_id = GSM201856

!Platform_sample_id = GSM201857

!Platform_sample_id = GSM201858

!Platform_sample_id = GSM201859

!Platform_sample_id = GSM201861

!Platform_sample_id = GSM201862

!Platform_sample_id = GSM201863

!Platform_sample_id = GSM201864

!Platform_sample_id = GSM201865

!Platform_sample_id = GSM201866

!Platform_sample_id = GSM201867

!Platform_sample_id = GSM201868

!Platform_sample_id = GSM201869

!Platform_sample_id = GSM201870

!Platform_sample_id = GSM201871

!Platform_sample_id = GSM201872

!Platform_sample_id = GSM202141

!Platform_sample_id = GSM202144

!Platform_sample_id = GSM202176

!Platform_sample_id = GSM202178

!Platform_sample_id = GSM202181

!Platform_sample_id = GSM202182

!Platform_sample_id = GSM202183

!Platform_sample_id = GSM202184

!Platform_sample_id = GSM202197

!Platform_sample_id = GSM202198

!Platform_sample_id = GSM202199

!Platform_sample_id = GSM202200

!Platform_sample_id = GSM202201

!Platform_sample_id = GSM202202

!Platform_sample_id = GSM202203

!Platform_sample_id = GSM202204

!Platform_sample_id = GSM202205

!Platform_sample_id = GSM202206

!Platform_sample_id = GSM202207

!Platform_sample_id = GSM202208

!Platform_sample_id = GSM202209

!Platform_sample_id = GSM202210

!Platform_sample_id = GSM202211

!Platform_sample_id = GSM202212

!Platform_sample_id = GSM202213

!Platform_sample_id = GSM202214

!Platform_sample_id = GSM202215

!Platform_sample_id = GSM202216

!Platform_sample_id = GSM202217

!Platform_sample_id = GSM202218

!Platform_sample_id = GSM202219

!Platform_sample_id = GSM202220

!Platform_sample_id = GSM202221

!Platform_sample_id = GSM202222

!Platform_sample_id = GSM202223

!Platform_sample_id = GSM202224

!Platform_sample_id = GSM202225

!Platform_sample_id = GSM202226

!Platform_sample_id = GSM202227

!Platform_sample_id = GSM202228

!Platform_sample_id = GSM203622

!Platform_sample_id = GSM203623

!Platform_sample_id = GSM203624

!Platform_sample_id = GSM203625

!Platform_sample_id = GSM203626

!Platform_sample_id = GSM203627

!Platform_sample_id = GSM203628

!Platform_sample_id = GSM203629

!Platform_sample_id = GSM203630

!Platform_sample_id = GSM203631

!Platform_sample_id = GSM203632

!Platform_sample_id = GSM203633

!Platform_sample_id = GSM203634

!Platform_sample_id = GSM203635

!Platform_sample_id = GSM203636

!Platform_sample_id = GSM203637

!Platform_sample_id = GSM203638

!Platform_sample_id = GSM203639

!Platform_sample_id = GSM203640

!Platform_sample_id = GSM203641

!Platform_sample_id = GSM203642

!Platform_sample_id = GSM203643

!Platform_sample_id = GSM203644

!Platform_sample_id = GSM203645

!Platform_sample_id = GSM203646

!Platform_sample_id = GSM203647

!Platform_sample_id = GSM203648

!Platform_sample_id = GSM203649

!Platform_sample_id = GSM203650

!Platform_sample_id = GSM203651

!Platform_sample_id = GSM203652

!Platform_sample_id = GSM203653

!Platform_sample_id = GSM203654

!Platform_sample_id = GSM203655

!Platform_sample_id = GSM203656

!Platform_sample_id = GSM203657

!Platform_sample_id = GSM203658

!Platform_sample_id = GSM203659

!Platform_sample_id = GSM203660

!Platform_sample_id = GSM203661

!Platform_sample_id = GSM203662

!Platform_sample_id = GSM203663

!Platform_sample_id = GSM203664

!Platform_sample_id = GSM203665

!Platform_sample_id = GSM203666

!Platform_sample_id = GSM203667

!Platform_sample_id = GSM203668

!Platform_sample_id = GSM203669

!Platform_sample_id = GSM203670

!Platform_sample_id = GSM203671

!Platform_sample_id = GSM203672

!Platform_sample_id = GSM203673

!Platform_sample_id = GSM203674

!Platform_sample_id = GSM203675

!Platform_sample_id = GSM203676

!Platform_sample_id = GSM203677

!Platform_sample_id = GSM203678

!Platform_sample_id = GSM203679

!Platform_sample_id = GSM203680

!Platform_sample_id = GSM203681

!Platform_sample_id = GSM203682

!Platform_sample_id = GSM203683

!Platform_sample_id = GSM203684

!Platform_sample_id = GSM203685

!Platform_sample_id = GSM203686

!Platform_sample_id = GSM203687

!Platform_sample_id = GSM203688

!Platform_sample_id = GSM203689

!Platform_sample_id = GSM203690

!Platform_sample_id = GSM203691

!Platform_sample_id = GSM203692

!Platform_sample_id = GSM203693

!Platform_sample_id = GSM203694

!Platform_sample_id = GSM203695

!Platform_sample_id = GSM203696

!Platform_sample_id = GSM203697

!Platform_sample_id = GSM203698

!Platform_sample_id = GSM203699

!Platform_sample_id = GSM203700

!Platform_sample_id = GSM203701

!Platform_sample_id = GSM203702

!Platform_sample_id = GSM203703

!Platform_sample_id = GSM203704

!Platform_sample_id = GSM203705

!Platform_sample_id = GSM203706

!Platform_sample_id = GSM203707

!Platform_sample_id = GSM203708

!Platform_sample_id = GSM203709

!Platform_sample_id = GSM203710

!Platform_sample_id = GSM203711

!Platform_sample_id = GSM203712

!Platform_sample_id = GSM203713

!Platform_sample_id = GSM203714

!Platform_sample_id = GSM203715

!Platform_sample_id = GSM203716

!Platform_sample_id = GSM203717

!Platform_sample_id = GSM203718

!Platform_sample_id = GSM203719

!Platform_sample_id = GSM203720

!Platform_sample_id = GSM203721

!Platform_sample_id = GSM203722

!Platform_sample_id = GSM203723

!Platform_sample_id = GSM203724

!Platform_sample_id = GSM203725

!Platform_sample_id = GSM203726

!Platform_sample_id = GSM203727

!Platform_sample_id = GSM203728

!Platform_sample_id = GSM203729

!Platform_sample_id = GSM203730

!Platform_sample_id = GSM203731

!Platform_sample_id = GSM203732

!Platform_sample_id = GSM203733

!Platform_sample_id = GSM203734

!Platform_sample_id = GSM203735

!Platform_sample_id = GSM203736

!Platform_sample_id = GSM203737

!Platform_sample_id = GSM203738

!Platform_sample_id = GSM203739

!Platform_sample_id = GSM203740

!Platform_sample_id = GSM203741

!Platform_sample_id = GSM203742

!Platform_sample_id = GSM203743

!Platform_sample_id = GSM203744

!Platform_sample_id = GSM203745

!Platform_sample_id = GSM203746

!Platform_sample_id = GSM203747

!Platform_sample_id = GSM203748

!Platform_sample_id = GSM203749

!Platform_sample_id = GSM203750

!Platform_sample_id = GSM203751

!Platform_sample_id = GSM203752

!Platform_sample_id = GSM203753

!Platform_sample_id = GSM203754

!Platform_sample_id = GSM203755

!Platform_sample_id = GSM203756

!Platform_sample_id = GSM203757

!Platform_sample_id = GSM203758

!Platform_sample_id = GSM203759

!Platform_sample_id = GSM203760

!Platform_sample_id = GSM203761

!Platform_sample_id = GSM203762

!Platform_sample_id = GSM203763

!Platform_sample_id = GSM203764

!Platform_sample_id = GSM203765

!Platform_sample_id = GSM203766

!Platform_sample_id = GSM203767

!Platform_sample_id = GSM203768

!Platform_sample_id = GSM203769

!Platform_sample_id = GSM203770

!Platform_sample_id = GSM203771

!Platform_sample_id = GSM203772

!Platform_sample_id = GSM203773

!Platform_sample_id = GSM203774

!Platform_sample_id = GSM203775

!Platform_sample_id = GSM203776

!Platform_sample_id = GSM203777

!Platform_sample_id = GSM203778

!Platform_sample_id = GSM203779

!Platform_sample_id = GSM203780

!Platform_sample_id = GSM203781

!Platform_sample_id = GSM203782

!Platform_sample_id = GSM203783

!Platform_sample_id = GSM203784

!Platform_sample_id = GSM203785

!Platform_sample_id = GSM203786

!Platform_sample_id = GSM203787

!Platform_sample_id = GSM203788

!Platform_sample_id = GSM203789

!Platform_sample_id = GSM203790

!Platform_sample_id = GSM203791

!Platform_sample_id = GSM203792

!Platform_sample_id = GSM203793

!Platform_sample_id = GSM203794

!Platform_sample_id = GSM203795

!Platform_sample_id = GSM203796

!Platform_sample_id = GSM203797

!Platform_sample_id = GSM203798

!Platform_sample_id = GSM203799

!Platform_sample_id = GSM203800

!Platform_sample_id = GSM203801

!Platform_sample_id = GSM205753

!Platform_sample_id = GSM205754

!Platform_sample_id = GSM205755

!Platform_sample_id = GSM205756

!Platform_sample_id = GSM205757

!Platform_sample_id = GSM205758

!Platform_sample_id = GSM205759

!Platform_sample_id = GSM205760

!Platform_sample_id = GSM205900

!Platform_sample_id = GSM205901

!Platform_sample_id = GSM205931

!Platform_sample_id = GSM206429

!Platform_sample_id = GSM206430

!Platform_sample_id = GSM206431

!Platform_sample_id = GSM206432

!Platform_sample_id = GSM206433

!Platform_sample_id = GSM206434

!Platform_sample_id = GSM206435

!Platform_sample_id = GSM206436

!Platform_sample_id = GSM206438

!Platform_sample_id = GSM206439

!Platform_sample_id = GSM206440

!Platform_sample_id = GSM206441

!Platform_sample_id = GSM206442

!Platform_sample_id = GSM206443

!Platform_sample_id = GSM206444

!Platform_sample_id = GSM206445

!Platform_sample_id = GSM206446

!Platform_sample_id = GSM206447

!Platform_sample_id = GSM206448

!Platform_sample_id = GSM206449

!Platform_sample_id = GSM206450

!Platform_sample_id = GSM206451

!Platform_sample_id = GSM206452

!Platform_sample_id = GSM206453

!Platform_sample_id = GSM206454

!Platform_sample_id = GSM206455

!Platform_sample_id = GSM206456

!Platform_sample_id = GSM206457

!Platform_sample_id = GSM206458

!Platform_sample_id = GSM206459

!Platform_sample_id = GSM206460

!Platform_sample_id = GSM206461

!Platform_sample_id = GSM206462

!Platform_sample_id = GSM206463

!Platform_sample_id = GSM206464

!Platform_sample_id = GSM206465

!Platform_sample_id = GSM206466

!Platform_sample_id = GSM206467

!Platform_sample_id = GSM206468

!Platform_sample_id = GSM206469

!Platform_sample_id = GSM206470

!Platform_sample_id = GSM206471

!Platform_sample_id = GSM206472

!Platform_sample_id = GSM206473

!Platform_sample_id = GSM206474

!Platform_sample_id = GSM206475

!Platform_sample_id = GSM206476

!Platform_sample_id = GSM206477

!Platform_sample_id = GSM206478

!Platform_sample_id = GSM206479

!Platform_sample_id = GSM206480

!Platform_sample_id = GSM206481

!Platform_sample_id = GSM206482

!Platform_sample_id = GSM206483

!Platform_sample_id = GSM206484

!Platform_sample_id = GSM206485

!Platform_sample_id = GSM206486

!Platform_sample_id = GSM206487

!Platform_sample_id = GSM206488

!Platform_sample_id = GSM206489

!Platform_sample_id = GSM206490

!Platform_sample_id = GSM206491

!Platform_sample_id = GSM206492

!Platform_sample_id = GSM206493

!Platform_sample_id = GSM206494

!Platform_sample_id = GSM206495

!Platform_sample_id = GSM206496

!Platform_sample_id = GSM206497

!Platform_sample_id = GSM206498

!Platform_sample_id = GSM206499

!Platform_sample_id = GSM206500

!Platform_sample_id = GSM206501

!Platform_sample_id = GSM206502

!Platform_sample_id = GSM206503

!Platform_sample_id = GSM206504

!Platform_sample_id = GSM206505

!Platform_sample_id = GSM206506

!Platform_sample_id = GSM206507

!Platform_sample_id = GSM206508

!Platform_sample_id = GSM206509

!Platform_sample_id = GSM206510

!Platform_sample_id = GSM206511

!Platform_sample_id = GSM206512

!Platform_sample_id = GSM206513

!Platform_sample_id = GSM206514

!Platform_sample_id = GSM206515

!Platform_sample_id = GSM206516

!Platform_sample_id = GSM206517

!Platform_sample_id = GSM206518

!Platform_sample_id = GSM206519

!Platform_sample_id = GSM206520

!Platform_sample_id = GSM206521

!Platform_sample_id = GSM206522

!Platform_sample_id = GSM206523

!Platform_sample_id = GSM206524

!Platform_sample_id = GSM206525

!Platform_sample_id = GSM206526

!Platform_sample_id = GSM206527

!Platform_sample_id = GSM206528

!Platform_sample_id = GSM206529

!Platform_sample_id = GSM206530

!Platform_sample_id = GSM206531

!Platform_sample_id = GSM206532

!Platform_sample_id = GSM206533

!Platform_sample_id = GSM206534

!Platform_sample_id = GSM206535

!Platform_sample_id = GSM206536

!Platform_sample_id = GSM206537

!Platform_sample_id = GSM206538

!Platform_sample_id = GSM206539

!Platform_sample_id = GSM206540

!Platform_sample_id = GSM206541

!Platform_sample_id = GSM206542

!Platform_sample_id = GSM206543

!Platform_sample_id = GSM206544

!Platform_sample_id = GSM206545

!Platform_sample_id = GSM206546

!Platform_sample_id = GSM206547

!Platform_sample_id = GSM206548

!Platform_sample_id = GSM206549

!Platform_sample_id = GSM206550

!Platform_sample_id = GSM206551

!Platform_sample_id = GSM206552

!Platform_sample_id = GSM206553

!Platform_sample_id = GSM206554

!Platform_sample_id = GSM206555

!Platform_sample_id = GSM206556

!Platform_sample_id = GSM209689

!Platform_sample_id = GSM209694

!Platform_sample_id = GSM209697

!Platform_sample_id = GSM209700

!Platform_sample_id = GSM209703

!Platform_sample_id = GSM209704

!Platform_sample_id = GSM209706

!Platform_sample_id = GSM209709

!Platform_sample_id = GSM209712

!Platform_sample_id = GSM209714

!Platform_sample_id = GSM209716

!Platform_sample_id = GSM209719

!Platform_sample_id = GSM209791

!Platform_sample_id = GSM209793

!Platform_sample_id = GSM209794

!Platform_sample_id = GSM209795

!Platform_sample_id = GSM209797

!Platform_sample_id = GSM209799

!Platform_sample_id = GSM209800

!Platform_sample_id = GSM209801

!Platform_sample_id = GSM210004

!Platform_sample_id = GSM210005

!Platform_sample_id = GSM210006

!Platform_sample_id = GSM210007

!Platform_sample_id = GSM210008

!Platform_sample_id = GSM210009

!Platform_sample_id = GSM210010

!Platform_sample_id = GSM210011

!Platform_sample_id = GSM210012

!Platform_sample_id = GSM210014

!Platform_sample_id = GSM210015

!Platform_sample_id = GSM210071

!Platform_sample_id = GSM210087

!Platform_sample_id = GSM210090

!Platform_sample_id = GSM210180

!Platform_sample_id = GSM210181

!Platform_sample_id = GSM210188

!Platform_sample_id = GSM210192

!Platform_sample_id = GSM210193

!Platform_sample_id = GSM210194

!Platform_sample_id = GSM210196

!Platform_sample_id = GSM210978

!Platform_sample_id = GSM210979

!Platform_sample_id = GSM210992

!Platform_sample_id = GSM210993

!Platform_sample_id = GSM210994

!Platform_sample_id = GSM211007

!Platform_sample_id = GSM211008

!Platform_sample_id = GSM211009

!Platform_sample_id = GSM211010

!Platform_sample_id = GSM211011

!Platform_sample_id = GSM211012

!Platform_sample_id = GSM211013

!Platform_sample_id = GSM211014

!Platform_sample_id = GSM211015

!Platform_sample_id = GSM211016

!Platform_sample_id = GSM211017

!Platform_sample_id = GSM211018

!Platform_sample_id = GSM211019

!Platform_sample_id = GSM211020

!Platform_sample_id = GSM211021

!Platform_sample_id = GSM211022

!Platform_sample_id = GSM211023

!Platform_sample_id = GSM211024

!Platform_sample_id = GSM211025

!Platform_sample_id = GSM211026

!Platform_sample_id = GSM211027

!Platform_sample_id = GSM211028

!Platform_sample_id = GSM211029

!Platform_sample_id = GSM211030

!Platform_sample_id = GSM211031

!Platform_sample_id = GSM211032

!Platform_sample_id = GSM211033

!Platform_sample_id = GSM211034

!Platform_sample_id = GSM211035

!Platform_sample_id = GSM211036

!Platform_sample_id = GSM211037

!Platform_sample_id = GSM211038

!Platform_sample_id = GSM211039

!Platform_sample_id = GSM211040

!Platform_sample_id = GSM211041

!Platform_sample_id = GSM211042

!Platform_sample_id = GSM211043

!Platform_sample_id = GSM211044

!Platform_sample_id = GSM211045

!Platform_sample_id = GSM211046

!Platform_sample_id = GSM211047

!Platform_sample_id = GSM211048

!Platform_sample_id = GSM211049

!Platform_sample_id = GSM211050

!Platform_sample_id = GSM211051

!Platform_sample_id = GSM211052

!Platform_sample_id = GSM211053

!Platform_sample_id = GSM211054

!Platform_sample_id = GSM211055

!Platform_sample_id = GSM211056

!Platform_sample_id = GSM211057

!Platform_sample_id = GSM211058

!Platform_sample_id = GSM211059

!Platform_sample_id = GSM211060

!Platform_sample_id = GSM211061

!Platform_sample_id = GSM211062

!Platform_sample_id = GSM211063

!Platform_sample_id = GSM211064

!Platform_sample_id = GSM211065

!Platform_sample_id = GSM211066

!Platform_sample_id = GSM211067

!Platform_sample_id = GSM211068

!Platform_sample_id = GSM211069

!Platform_sample_id = GSM211070

!Platform_sample_id = GSM211071

!Platform_sample_id = GSM211072

!Platform_sample_id = GSM211073

!Platform_sample_id = GSM211074

!Platform_sample_id = GSM211075

!Platform_sample_id = GSM211076

!Platform_sample_id = GSM211077

!Platform_sample_id = GSM211078

!Platform_sample_id = GSM211079

!Platform_sample_id = GSM211080

!Platform_sample_id = GSM211081

!Platform_sample_id = GSM211082

!Platform_sample_id = GSM211083

!Platform_sample_id = GSM211084

!Platform_sample_id = GSM211085

!Platform_sample_id = GSM211086

!Platform_sample_id = GSM211087

!Platform_sample_id = GSM211088

!Platform_sample_id = GSM211089

!Platform_sample_id = GSM211090

!Platform_sample_id = GSM211091

!Platform_sample_id = GSM211092

!Platform_sample_id = GSM211093

!Platform_sample_id = GSM211094

!Platform_sample_id = GSM211095

!Platform_sample_id = GSM211096

!Platform_sample_id = GSM211097

!Platform_sample_id = GSM211098

!Platform_sample_id = GSM211099

!Platform_sample_id = GSM211100

!Platform_sample_id = GSM211101

!Platform_sample_id = GSM211102

!Platform_sample_id = GSM211103

!Platform_sample_id = GSM211104

!Platform_sample_id = GSM211105

!Platform_sample_id = GSM211106

!Platform_sample_id = GSM211107

!Platform_sample_id = GSM211108

!Platform_sample_id = GSM211109

!Platform_sample_id = GSM211110

!Platform_sample_id = GSM211111

!Platform_sample_id = GSM211112

!Platform_sample_id = GSM211113

!Platform_sample_id = GSM211114

!Platform_sample_id = GSM211115

!Platform_sample_id = GSM211116

!Platform_sample_id = GSM211117

!Platform_sample_id = GSM211118

!Platform_sample_id = GSM211119

!Platform_sample_id = GSM211120

!Platform_sample_id = GSM211121

!Platform_sample_id = GSM211122

!Platform_sample_id = GSM211123

!Platform_sample_id = GSM211124

!Platform_sample_id = GSM211125

!Platform_sample_id = GSM211126

!Platform_sample_id = GSM211127

!Platform_sample_id = GSM211128

!Platform_sample_id = GSM211129

!Platform_sample_id = GSM211130

!Platform_sample_id = GSM211131

!Platform_sample_id = GSM211132

!Platform_sample_id = GSM211133

!Platform_sample_id = GSM211134

!Platform_sample_id = GSM211135

!Platform_sample_id = GSM211136

!Platform_sample_id = GSM211137

!Platform_sample_id = GSM211138

!Platform_sample_id = GSM211139

!Platform_sample_id = GSM211140

!Platform_sample_id = GSM211141

!Platform_sample_id = GSM211142

!Platform_sample_id = GSM211143

!Platform_sample_id = GSM211144

!Platform_sample_id = GSM211145

!Platform_sample_id = GSM211146

!Platform_sample_id = GSM211147

!Platform_sample_id = GSM211148

!Platform_sample_id = GSM211149

!Platform_sample_id = GSM211150

!Platform_sample_id = GSM211151

!Platform_sample_id = GSM211446

!Platform_sample_id = GSM211447

!Platform_sample_id = GSM211448

!Platform_sample_id = GSM211449

!Platform_sample_id = GSM211450

!Platform_sample_id = GSM211451

!Platform_sample_id = GSM211452

!Platform_sample_id = GSM211453

!Platform_sample_id = GSM211454

!Platform_sample_id = GSM211455

!Platform_sample_id = GSM211456

!Platform_sample_id = GSM211457

!Platform_sample_id = GSM211458

!Platform_sample_id = GSM211459

!Platform_sample_id = GSM211460

!Platform_sample_id = GSM211667

!Platform_sample_id = GSM211668

!Platform_sample_id = GSM211669

!Platform_sample_id = GSM211670

!Platform_sample_id = GSM211671

!Platform_sample_id = GSM211672

!Platform_sample_id = GSM211673

!Platform_sample_id = GSM211674

!Platform_sample_id = GSM211675

!Platform_sample_id = GSM211676

!Platform_sample_id = GSM211677

!Platform_sample_id = GSM211678

!Platform_sample_id = GSM211679

!Platform_sample_id = GSM211680

!Platform_sample_id = GSM211681

!Platform_sample_id = GSM211682

!Platform_sample_id = GSM211683

!Platform_sample_id = GSM211684

!Platform_sample_id = GSM211685

!Platform_sample_id = GSM211686

!Platform_sample_id = GSM211687

!Platform_sample_id = GSM211688

!Platform_sample_id = GSM211689

!Platform_sample_id = GSM211690

!Platform_sample_id = GSM211691

!Platform_sample_id = GSM211692

!Platform_sample_id = GSM211693

!Platform_sample_id = GSM211694

!Platform_sample_id = GSM211695

!Platform_sample_id = GSM211696

!Platform_sample_id = GSM211697

!Platform_sample_id = GSM211698

!Platform_sample_id = GSM211865

!Platform_sample_id = GSM211868

!Platform_sample_id = GSM211869

!Platform_sample_id = GSM211870

!Platform_sample_id = GSM211871

!Platform_sample_id = GSM211872

!Platform_sample_id = GSM212067

!Platform_sample_id = GSM212068

!Platform_sample_id = GSM212069

!Platform_sample_id = GSM212070

!Platform_sample_id = GSM212074

!Platform_sample_id = GSM212075

!Platform_sample_id = GSM212654

!Platform_sample_id = GSM212655

!Platform_sample_id = GSM212656

!Platform_sample_id = GSM212657

!Platform_sample_id = GSM212658

!Platform_sample_id = GSM212659

!Platform_sample_id = GSM212660

!Platform_sample_id = GSM212661

!Platform_sample_id = GSM212662

!Platform_sample_id = GSM212663

!Platform_sample_id = GSM212787

!Platform_sample_id = GSM212788

!Platform_sample_id = GSM212789

!Platform_sample_id = GSM212790

!Platform_sample_id = GSM212809

!Platform_sample_id = GSM212810

!Platform_sample_id = GSM212811

!Platform_sample_id = GSM212848

!Platform_sample_id = GSM212849

!Platform_sample_id = GSM212850

!Platform_sample_id = GSM212852

!Platform_sample_id = GSM212853

!Platform_sample_id = GSM212854

!Platform_sample_id = GSM212855

!Platform_sample_id = GSM213017

!Platform_sample_id = GSM213018

!Platform_sample_id = GSM213019

!Platform_sample_id = GSM213020

!Platform_sample_id = GSM213034

!Platform_sample_id = GSM213035

!Platform_sample_id = GSM213036

!Platform_sample_id = GSM213037

!Platform_sample_id = GSM213072

!Platform_sample_id = GSM213073

!Platform_sample_id = GSM213074

!Platform_sample_id = GSM213075

!Platform_sample_id = GSM213076

!Platform_sample_id = GSM213077

!Platform_sample_id = GSM213078

!Platform_sample_id = GSM213079

!Platform_sample_id = GSM213080

!Platform_sample_id = GSM213081

!Platform_sample_id = GSM213082

!Platform_sample_id = GSM213083

!Platform_sample_id = GSM213084

!Platform_sample_id = GSM213085

!Platform_sample_id = GSM213086

!Platform_sample_id = GSM213087

!Platform_sample_id = GSM213088

!Platform_sample_id = GSM213089

!Platform_sample_id = GSM213090

!Platform_sample_id = GSM213091

!Platform_sample_id = GSM213092

!Platform_sample_id = GSM213093

!Platform_sample_id = GSM213094

!Platform_sample_id = GSM213095

!Platform_sample_id = GSM213096

!Platform_sample_id = GSM213097

!Platform_sample_id = GSM213098

!Platform_sample_id = GSM213099

!Platform_sample_id = GSM213100

!Platform_sample_id = GSM213101

!Platform_sample_id = GSM213102

!Platform_sample_id = GSM213103

!Platform_sample_id = GSM213104

!Platform_sample_id = GSM213105

!Platform_sample_id = GSM213106

!Platform_sample_id = GSM213107

!Platform_sample_id = GSM213108

!Platform_sample_id = GSM213109

!Platform_sample_id = GSM213110

!Platform_sample_id = GSM213111

!Platform_sample_id = GSM213112

!Platform_sample_id = GSM213113

!Platform_sample_id = GSM213114

!Platform_sample_id = GSM213115

!Platform_sample_id = GSM213116

!Platform_sample_id = GSM213117

!Platform_sample_id = GSM213118

!Platform_sample_id = GSM213119

!Platform_sample_id = GSM213120

!Platform_sample_id = GSM213121

!Platform_sample_id = GSM213122

!Platform_sample_id = GSM213123

!Platform_sample_id = GSM213124

!Platform_sample_id = GSM213125

!Platform_sample_id = GSM213193

!Platform_sample_id = GSM213194

!Platform_sample_id = GSM213197

!Platform_sample_id = GSM213199

!Platform_sample_id = GSM213200

!Platform_sample_id = GSM213201

!Platform_sample_id = GSM213204

!Platform_sample_id = GSM213205

!Platform_sample_id = GSM213210

!Platform_sample_id = GSM213220

!Platform_sample_id = GSM213221

!Platform_sample_id = GSM213222

!Platform_sample_id = GSM213223

!Platform_sample_id = GSM213224

!Platform_sample_id = GSM213225

!Platform_sample_id = GSM213226

!Platform_sample_id = GSM213227

!Platform_sample_id = GSM213228

!Platform_sample_id = GSM213229

!Platform_sample_id = GSM213230

!Platform_sample_id = GSM213231

!Platform_sample_id = GSM213233

!Platform_sample_id = GSM213234

!Platform_sample_id = GSM213235

!Platform_sample_id = GSM213236

!Platform_sample_id = GSM213237

!Platform_sample_id = GSM213238

!Platform_sample_id = GSM213306

!Platform_sample_id = GSM213307

!Platform_sample_id = GSM213308

!Platform_sample_id = GSM213309

!Platform_sample_id = GSM213310

!Platform_sample_id = GSM213311

!Platform_sample_id = GSM213312

!Platform_sample_id = GSM213313

!Platform_sample_id = GSM213314

!Platform_sample_id = GSM213315

!Platform_sample_id = GSM213316

!Platform_sample_id = GSM213317

!Platform_sample_id = GSM213318

!Platform_sample_id = GSM213319

!Platform_sample_id = GSM213320

!Platform_sample_id = GSM213321

!Platform_sample_id = GSM213322

!Platform_sample_id = GSM213323

!Platform_sample_id = GSM213324

!Platform_sample_id = GSM213325

!Platform_sample_id = GSM213326

!Platform_sample_id = GSM213327

!Platform_sample_id = GSM213328

!Platform_sample_id = GSM213329

!Platform_sample_id = GSM213330

!Platform_sample_id = GSM213331

!Platform_sample_id = GSM213332

!Platform_sample_id = GSM213333

!Platform_sample_id = GSM213464

!Platform_sample_id = GSM213465

!Platform_sample_id = GSM213466

!Platform_sample_id = GSM213500

!Platform_sample_id = GSM213511

!Platform_sample_id = GSM213512

!Platform_sample_id = GSM213622

!Platform_sample_id = GSM213623

!Platform_sample_id = GSM213624

!Platform_sample_id = GSM213625

!Platform_sample_id = GSM213626

!Platform_sample_id = GSM213627

!Platform_sample_id = GSM213628

!Platform_sample_id = GSM213629

!Platform_sample_id = GSM213630

!Platform_sample_id = GSM213632

!Platform_sample_id = GSM213633

!Platform_sample_id = GSM213634

!Platform_sample_id = GSM213635

!Platform_sample_id = GSM213636

!Platform_sample_id = GSM213637

!Platform_sample_id = GSM213638

!Platform_sample_id = GSM213639

!Platform_sample_id = GSM213640

!Platform_sample_id = GSM213641

!Platform_sample_id = GSM214005

!Platform_sample_id = GSM214006

!Platform_sample_id = GSM214091

!Platform_sample_id = GSM214092

!Platform_sample_id = GSM214095

!Platform_sample_id = GSM214097

!Platform_sample_id = GSM214181

!Platform_sample_id = GSM214184

!Platform_sample_id = GSM214186

!Platform_sample_id = GSM214187

!Platform_sample_id = GSM214200

!Platform_sample_id = GSM214202

!Platform_sample_id = GSM214243

!Platform_sample_id = GSM214244

!Platform_sample_id = GSM214245

!Platform_sample_id = GSM214246

!Platform_sample_id = GSM214248

!Platform_sample_id = GSM214734

!Platform_sample_id = GSM214737

!Platform_sample_id = GSM214738

!Platform_sample_id = GSM214739

!Platform_sample_id = GSM214740

!Platform_sample_id = GSM214741

!Platform_sample_id = GSM214742

!Platform_sample_id = GSM214743

!Platform_sample_id = GSM214744

!Platform_sample_id = GSM214745

!Platform_sample_id = GSM214746

!Platform_sample_id = GSM214749

!Platform_sample_id = GSM214750

!Platform_sample_id = GSM214751

!Platform_sample_id = GSM214752

!Platform_sample_id = GSM214753

!Platform_sample_id = GSM214754

!Platform_sample_id = GSM214755

!Platform_sample_id = GSM214756

!Platform_sample_id = GSM214757

!Platform_sample_id = GSM214763

!Platform_sample_id = GSM214764

!Platform_sample_id = GSM214765

!Platform_sample_id = GSM214766

!Platform_sample_id = GSM214767

!Platform_sample_id = GSM214768

!Platform_sample_id = GSM214769

!Platform_sample_id = GSM214770

!Platform_sample_id = GSM214771

!Platform_sample_id = GSM214772

!Platform_sample_id = GSM214773

!Platform_sample_id = GSM214774

!Platform_sample_id = GSM214775

!Platform_sample_id = GSM214776

!Platform_sample_id = GSM214777

!Platform_sample_id = GSM214778

!Platform_sample_id = GSM214779

!Platform_sample_id = GSM214780

!Platform_sample_id = GSM214781

!Platform_sample_id = GSM214782

!Platform_sample_id = GSM214783

!Platform_sample_id = GSM214784

!Platform_sample_id = GSM214785

!Platform_sample_id = GSM214786

!Platform_sample_id = GSM214787

!Platform_sample_id = GSM214788

!Platform_sample_id = GSM214789

!Platform_sample_id = GSM214790

!Platform_sample_id = GSM214791

!Platform_sample_id = GSM214792

!Platform_sample_id = GSM214793

!Platform_sample_id = GSM214794

!Platform_sample_id = GSM214795

!Platform_sample_id = GSM214796

!Platform_sample_id = GSM214797

!Platform_sample_id = GSM214799

!Platform_sample_id = GSM214800

!Platform_sample_id = GSM214801

!Platform_sample_id = GSM214802

!Platform_sample_id = GSM214803

!Platform_sample_id = GSM214804

!Platform_sample_id = GSM214805

!Platform_sample_id = GSM214806

!Platform_sample_id = GSM214917

!Platform_sample_id = GSM214918

!Platform_sample_id = GSM214919

!Platform_sample_id = GSM214920

!Platform_sample_id = GSM214921

!Platform_sample_id = GSM214922

!Platform_sample_id = GSM214923

!Platform_sample_id = GSM214924

!Platform_sample_id = GSM214925

!Platform_sample_id = GSM214926

!Platform_sample_id = GSM214927

!Platform_sample_id = GSM214928

!Platform_sample_id = GSM214929

!Platform_sample_id = GSM214930

!Platform_sample_id = GSM214982

!Platform_sample_id = GSM214983

!Platform_sample_id = GSM214984

!Platform_sample_id = GSM214985

!Platform_sample_id = GSM214986

!Platform_sample_id = GSM214987

!Platform_sample_id = GSM214988

!Platform_sample_id = GSM214989

!Platform_sample_id = GSM214990

!Platform_sample_id = GSM214991

!Platform_sample_id = GSM214992

!Platform_sample_id = GSM214993

!Platform_sample_id = GSM214994

!Platform_sample_id = GSM214995

!Platform_sample_id = GSM214996
[truncated: 84,703,501 more chars]
