# Supplementary material for: Comprehensive Analysis of Hub Genes Associated With Competing Endogenous RNA Networks in Stroke Using Bioinformatics Analysis
Source: Front Genet. 2022 Jan 12;12:779923. doi: 10.3389/fgene.2021.779923 (PMC8790239; doi:10.3389/fgene.2021.779923)
Supplement: Supplementary file 3 [file DataSheet9.ZIP › Figure 9--raw data/Validation_dataset/GPL6883.soft]

^PLATFORM = GPL6883

!Platform_title = Illumina HumanRef-8 v3.0 expression beadchip

!Platform_geo_accession = GPL6883

!Platform_status = Public on May 21 2008

!Platform_submission_date = May 21 2008

!Platform_last_update_date = Mar 20 2017

!Platform_technology = oligonucleotide beads

!Platform_distribution = commercial

!Platform_organism = Homo sapiens

!Platform_taxid = 9606

!Platform_manufacturer = Illumina Inc.

!Platform_manufacture_protocol = see manufacturer's website

!Platform_description = The HumanRef-8 v3.0 Expression BeadChip features up-to-date content derived from the National Center for Biotechnology Information Reference Sequence (NCBI RefSeq) database (Build 36.2, Release 22).

!Platform_description = 

!Platform_description = Please use the GEO Data Submission Report Plug-in v1.0 for Gene Expression which may be downloaded from https://icom.illumina.com/icom/software.ilmn?id=234 to format the normalized and raw data.  These should be submitted as part of a GEOarchive.  Instructions for assembling a GEOarchive may be found at http://www.ncbi.nlm.nih.gov/projects/geo/info/spreadsheet.html

!Platform_contact_name =  ,,Illumina Inc.

!Platform_contact_email = expression@illumina.com, techsupport@illumina.com

!Platform_contact_phone = 1 800 809 4566 

!Platform_contact_institute = Illumina Inc.

!Platform_contact_address = 9885 Towne Centre Drive

!Platform_contact_city = San Diego

!Platform_contact_state = CA

!Platform_contact_zip/postal_code = 92121

!Platform_contact_country = USA

!Platform_contact_web_link = www.illumina.com

!Platform_supplementary_file = ftp://ftp.ncbi.nlm.nih.gov/geo/platforms/GPL6nnn/GPL6883/suppl/GPL6883_HumanRef-8_V3_0_R0_11282963_A.bgx.gz

!Platform_relation = Alternative to: GPL10399 (gene-centered version)

!Platform_relation = Alternative to: GPL16221

!Platform_relation = Alternative to: GPL18405 (addtnl control probes)

!Platform_sample_id = GSM303492

!Platform_sample_id = GSM303494

!Platform_sample_id = GSM303496

!Platform_sample_id = GSM303498

!Platform_sample_id = GSM328683

!Platform_sample_id = GSM328700

!Platform_sample_id = GSM328701

!Platform_sample_id = GSM328702

!Platform_sample_id = GSM328754

!Platform_sample_id = GSM328755

!Platform_sample_id = GSM328756

!Platform_sample_id = GSM328757

!Platform_sample_id = GSM344057

!Platform_sample_id = GSM344058

!Platform_sample_id = GSM344059

!Platform_sample_id = GSM344060

!Platform_sample_id = GSM344061

!Platform_sample_id = GSM344062

!Platform_sample_id = GSM344063

!Platform_sample_id = GSM344064

!Platform_sample_id = GSM344065

!Platform_sample_id = GSM344066

!Platform_sample_id = GSM344067

!Platform_sample_id = GSM344068

!Platform_sample_id = GSM344069

!Platform_sample_id = GSM344070

!Platform_sample_id = GSM344071

!Platform_sample_id = GSM344072

!Platform_sample_id = GSM351684

!Platform_sample_id = GSM351685

!Platform_sample_id = GSM351686

!Platform_sample_id = GSM351687

!Platform_sample_id = GSM351688

!Platform_sample_id = GSM359315

!Platform_sample_id = GSM359316

!Platform_sample_id = GSM359317

!Platform_sample_id = GSM359318

!Platform_sample_id = GSM359319

!Platform_sample_id = GSM359320

!Platform_sample_id = GSM359321

!Platform_sample_id = GSM359322

!Platform_sample_id = GSM359323

!Platform_sample_id = GSM359324

!Platform_sample_id = GSM359325

!Platform_sample_id = GSM359326

!Platform_sample_id = GSM368877

!Platform_sample_id = GSM368878

!Platform_sample_id = GSM368879

!Platform_sample_id = GSM368880

!Platform_sample_id = GSM368881

!Platform_sample_id = GSM368882

!Platform_sample_id = GSM368883

!Platform_sample_id = GSM368884

!Platform_sample_id = GSM368885

!Platform_sample_id = GSM368886

!Platform_sample_id = GSM368887

!Platform_sample_id = GSM368888

!Platform_sample_id = GSM368889

!Platform_sample_id = GSM368890

!Platform_sample_id = GSM378938

!Platform_sample_id = GSM378939

!Platform_sample_id = GSM378940

!Platform_sample_id = GSM378941

!Platform_sample_id = GSM378942

!Platform_sample_id = GSM378943

!Platform_sample_id = GSM378944

!Platform_sample_id = GSM378945

!Platform_sample_id = GSM378946

!Platform_sample_id = GSM378947

!Platform_sample_id = GSM378948

!Platform_sample_id = GSM378949

!Platform_sample_id = GSM378950

!Platform_sample_id = GSM378951

!Platform_sample_id = GSM378952

!Platform_sample_id = GSM378953

!Platform_sample_id = GSM378954

!Platform_sample_id = GSM378955

!Platform_sample_id = GSM378956

!Platform_sample_id = GSM378957

!Platform_sample_id = GSM378958

!Platform_sample_id = GSM378959

!Platform_sample_id = GSM378960

!Platform_sample_id = GSM378961

!Platform_sample_id = GSM378962

!Platform_sample_id = GSM378963

!Platform_sample_id = GSM378964

!Platform_sample_id = GSM378965

!Platform_sample_id = GSM378966

!Platform_sample_id = GSM378967

!Platform_sample_id = GSM378968

!Platform_sample_id = GSM378969

!Platform_sample_id = GSM378970

!Platform_sample_id = GSM378971

!Platform_sample_id = GSM378972

!Platform_sample_id = GSM378973

!Platform_sample_id = GSM378974

!Platform_sample_id = GSM378975

!Platform_sample_id = GSM378976

!Platform_sample_id = GSM378977

!Platform_sample_id = GSM378978

!Platform_sample_id = GSM378979

!Platform_sample_id = GSM378980

!Platform_sample_id = GSM378981

!Platform_sample_id = GSM378982

!Platform_sample_id = GSM378983

!Platform_sample_id = GSM378984

!Platform_sample_id = GSM378985

!Platform_sample_id = GSM378986

!Platform_sample_id = GSM378987

!Platform_sample_id = GSM378988

!Platform_sample_id = GSM378989

!Platform_sample_id = GSM378990

!Platform_sample_id = GSM378991

!Platform_sample_id = GSM378992

!Platform_sample_id = GSM378993

!Platform_sample_id = GSM378994

!Platform_sample_id = GSM378995

!Platform_sample_id = GSM378996

!Platform_sample_id = GSM378997

!Platform_sample_id = GSM382208

!Platform_sample_id = GSM382209

!Platform_sample_id = GSM382210

!Platform_sample_id = GSM382211

!Platform_sample_id = GSM382212

!Platform_sample_id = GSM382213

!Platform_sample_id = GSM382214

!Platform_sample_id = GSM382215

!Platform_sample_id = GSM382216

!Platform_sample_id = GSM382217

!Platform_sample_id = GSM382218

!Platform_sample_id = GSM382219

!Platform_sample_id = GSM382220

!Platform_sample_id = GSM382221

!Platform_sample_id = GSM382222

!Platform_sample_id = GSM382223

!Platform_sample_id = GSM385554

!Platform_sample_id = GSM385555

!Platform_sample_id = GSM385556

!Platform_sample_id = GSM385557

!Platform_sample_id = GSM385558

!Platform_sample_id = GSM385559

!Platform_sample_id = GSM385560

!Platform_sample_id = GSM385561

!Platform_sample_id = GSM385562

!Platform_sample_id = GSM385563

!Platform_sample_id = GSM398021

!Platform_sample_id = GSM398022

!Platform_sample_id = GSM398023

!Platform_sample_id = GSM398024

!Platform_sample_id = GSM398025

!Platform_sample_id = GSM398026

!Platform_sample_id = GSM398027

!Platform_sample_id = GSM406196

!Platform_sample_id = GSM406197

!Platform_sample_id = GSM406198

!Platform_sample_id = GSM406199

!Platform_sample_id = GSM406200

!Platform_sample_id = GSM406201

!Platform_sample_id = GSM416528

!Platform_sample_id = GSM416529

!Platform_sample_id = GSM416530

!Platform_sample_id = GSM416531

!Platform_sample_id = GSM416532

!Platform_sample_id = GSM416533

!Platform_sample_id = GSM416534

!Platform_sample_id = GSM416535

!Platform_sample_id = GSM416536

!Platform_sample_id = GSM416537

!Platform_sample_id = GSM416538

!Platform_sample_id = GSM416539

!Platform_sample_id = GSM416540

!Platform_sample_id = GSM416541

!Platform_sample_id = GSM416542

!Platform_sample_id = GSM416543

!Platform_sample_id = GSM416544

!Platform_sample_id = GSM416545

!Platform_sample_id = GSM416546

!Platform_sample_id = GSM416547

!Platform_sample_id = GSM416548

!Platform_sample_id = GSM416549

!Platform_sample_id = GSM416550

!Platform_sample_id = GSM416551

!Platform_sample_id = GSM416552

!Platform_sample_id = GSM416553

!Platform_sample_id = GSM416554

!Platform_sample_id = GSM416555

!Platform_sample_id = GSM416556

!Platform_sample_id = GSM416557

!Platform_sample_id = GSM416558

!Platform_sample_id = GSM416559

!Platform_sample_id = GSM416560

!Platform_sample_id = GSM416561

!Platform_sample_id = GSM416562

!Platform_sample_id = GSM416563

!Platform_sample_id = GSM416564

!Platform_sample_id = GSM416565

!Platform_sample_id = GSM416566

!Platform_sample_id = GSM416567

!Platform_sample_id = GSM416568

!Platform_sample_id = GSM416569

!Platform_sample_id = GSM416570

!Platform_sample_id = GSM416571

!Platform_sample_id = GSM416572

!Platform_sample_id = GSM416573

!Platform_sample_id = GSM416574

!Platform_sample_id = GSM416575

!Platform_sample_id = GSM416576

!Platform_sample_id = GSM416577

!Platform_sample_id = GSM416578

!Platform_sample_id = GSM416579

!Platform_sample_id = GSM416580

!Platform_sample_id = GSM416581

!Platform_sample_id = GSM416582

!Platform_sample_id = GSM416583

!Platform_sample_id = GSM416584

!Platform_sample_id = GSM416585

!Platform_sample_id = GSM416586

!Platform_sample_id = GSM416587

!Platform_sample_id = GSM416588

!Platform_sample_id = GSM416589

!Platform_sample_id = GSM416590

!Platform_sample_id = GSM416785

!Platform_sample_id = GSM416794

!Platform_sample_id = GSM416795

!Platform_sample_id = GSM416796

!Platform_sample_id = GSM437641

!Platform_sample_id = GSM437642

!Platform_sample_id = GSM437643

!Platform_sample_id = GSM437644

!Platform_sample_id = GSM437645

!Platform_sample_id = GSM437646

!Platform_sample_id = GSM437647

!Platform_sample_id = GSM437648

!Platform_sample_id = GSM437649

!Platform_sample_id = GSM437650

!Platform_sample_id = GSM437651

!Platform_sample_id = GSM437652

!Platform_sample_id = GSM437653

!Platform_sample_id = GSM437654

!Platform_sample_id = GSM437655

!Platform_sample_id = GSM437656

!Platform_sample_id = GSM437718

!Platform_sample_id = GSM437719

!Platform_sample_id = GSM437720

!Platform_sample_id = GSM437721

!Platform_sample_id = GSM437722

!Platform_sample_id = GSM437723

!Platform_sample_id = GSM437724

!Platform_sample_id = GSM437725

!Platform_sample_id = GSM437726

!Platform_sample_id = GSM437727

!Platform_sample_id = GSM437728

!Platform_sample_id = GSM437729

!Platform_sample_id = GSM437730

!Platform_sample_id = GSM437731

!Platform_sample_id = GSM437732

!Platform_sample_id = GSM437733

!Platform_sample_id = GSM437734

!Platform_sample_id = GSM437735

!Platform_sample_id = GSM437736

!Platform_sample_id = GSM437737

!Platform_sample_id = GSM437738

!Platform_sample_id = GSM437739

!Platform_sample_id = GSM437740

!Platform_sample_id = GSM437741

!Platform_sample_id = GSM437742

!Platform_sample_id = GSM437743

!Platform_sample_id = GSM437744

!Platform_sample_id = GSM437745

!Platform_sample_id = GSM437746

!Platform_sample_id = GSM437747

!Platform_sample_id = GSM437748

!Platform_sample_id = GSM437749

!Platform_sample_id = GSM437750

!Platform_sample_id = GSM437751

!Platform_sample_id = GSM437752

!Platform_sample_id = GSM437753

!Platform_sample_id = GSM437754

!Platform_sample_id = GSM437755

!Platform_sample_id = GSM437756

!Platform_sample_id = GSM437757

!Platform_sample_id = GSM437937

!Platform_sample_id = GSM437938

!Platform_sample_id = GSM437939

!Platform_sample_id = GSM437940

!Platform_sample_id = GSM437941

!Platform_sample_id = GSM437942

!Platform_sample_id = GSM437943

!Platform_sample_id = GSM437944

!Platform_sample_id = GSM437945

!Platform_sample_id = GSM437946

!Platform_sample_id = GSM437947

!Platform_sample_id = GSM437948

!Platform_sample_id = GSM437949

!Platform_sample_id = GSM437950

!Platform_sample_id = GSM437951

!Platform_sample_id = GSM437952

!Platform_sample_id = GSM437953

!Platform_sample_id = GSM437954

!Platform_sample_id = GSM437955

!Platform_sample_id = GSM437956

!Platform_sample_id = GSM437957

!Platform_sample_id = GSM437958

!Platform_sample_id = GSM437959

!Platform_sample_id = GSM437960

!Platform_sample_id = GSM437961

!Platform_sample_id = GSM437962

!Platform_sample_id = GSM437963

!Platform_sample_id = GSM437964

!Platform_sample_id = GSM437965

!Platform_sample_id = GSM437966

!Platform_sample_id = GSM437967

!Platform_sample_id = GSM437968

!Platform_sample_id = GSM437969

!Platform_sample_id = GSM437970

!Platform_sample_id = GSM437975

!Platform_sample_id = GSM437976

!Platform_sample_id = GSM437977

!Platform_sample_id = GSM437978

!Platform_sample_id = GSM437979

!Platform_sample_id = GSM437980

!Platform_sample_id = GSM437981

!Platform_sample_id = GSM437982

!Platform_sample_id = GSM438053

!Platform_sample_id = GSM438054

!Platform_sample_id = GSM438055

!Platform_sample_id = GSM438056

!Platform_sample_id = GSM438057

!Platform_sample_id = GSM438058

!Platform_sample_id = GSM438059

!Platform_sample_id = GSM438060

!Platform_sample_id = GSM438061

!Platform_sample_id = GSM438062

!Platform_sample_id = GSM438063

!Platform_sample_id = GSM438064

!Platform_sample_id = GSM438065

!Platform_sample_id = GSM438066

!Platform_sample_id = GSM438067

!Platform_sample_id = GSM438068

!Platform_sample_id = GSM438069

!Platform_sample_id = GSM438070

!Platform_sample_id = GSM438071

!Platform_sample_id = GSM438072

!Platform_sample_id = GSM438073

!Platform_sample_id = GSM438074

!Platform_sample_id = GSM438075

!Platform_sample_id = GSM438076

!Platform_sample_id = GSM438077

!Platform_sample_id = GSM438078

!Platform_sample_id = GSM438079

!Platform_sample_id = GSM438080

!Platform_sample_id = GSM438081

!Platform_sample_id = GSM438082

!Platform_sample_id = GSM438083

!Platform_sample_id = GSM438084

!Platform_sample_id = GSM438085

!Platform_sample_id = GSM438086

!Platform_sample_id = GSM438087

!Platform_sample_id = GSM438088

!Platform_sample_id = GSM438089

!Platform_sample_id = GSM438090

!Platform_sample_id = GSM438091

!Platform_sample_id = GSM438092

!Platform_sample_id = GSM438093

!Platform_sample_id = GSM438094

!Platform_sample_id = GSM438095

!Platform_sample_id = GSM438096

!Platform_sample_id = GSM438097

!Platform_sample_id = GSM438098

!Platform_sample_id = GSM438099

!Platform_sample_id = GSM438100

!Platform_sample_id = GSM447320

!Platform_sample_id = GSM447321

!Platform_sample_id = GSM447322

!Platform_sample_id = GSM447323

!Platform_sample_id = GSM447324

!Platform_sample_id = GSM447325

!Platform_sample_id = GSM447326

!Platform_sample_id = GSM447327

!Platform_sample_id = GSM447328

!Platform_sample_id = GSM447329

!Platform_sample_id = GSM447330

!Platform_sample_id = GSM447331

!Platform_sample_id = GSM447332

!Platform_sample_id = GSM447333

!Platform_sample_id = GSM447334

!Platform_sample_id = GSM447335

!Platform_sample_id = GSM447336

!Platform_sample_id = GSM447337

!Platform_sample_id = GSM447338

!Platform_sample_id = GSM447339

!Platform_sample_id = GSM447340

!Platform_sample_id = GSM447341

!Platform_sample_id = GSM447342

!Platform_sample_id = GSM447343

!Platform_sample_id = GSM447344

!Platform_sample_id = GSM447345

!Platform_sample_id = GSM447346

!Platform_sample_id = GSM447347

!Platform_sample_id = GSM447348

!Platform_sample_id = GSM447349

!Platform_sample_id = GSM447350

!Platform_sample_id = GSM447351

!Platform_sample_id = GSM452834

!Platform_sample_id = GSM452836

!Platform_sample_id = GSM452837

!Platform_sample_id = GSM452838

!Platform_sample_id = GSM452883

!Platform_sample_id = GSM452884

!Platform_sample_id = GSM452885

!Platform_sample_id = GSM452886

!Platform_sample_id = GSM452887

!Platform_sample_id = GSM452888

!Platform_sample_id = GSM452889

!Platform_sample_id = GSM452890

!Platform_sample_id = GSM452891

!Platform_sample_id = GSM452892

!Platform_sample_id = GSM452893

!Platform_sample_id = GSM452894

!Platform_sample_id = GSM452895

!Platform_sample_id = GSM452896

!Platform_sample_id = GSM452897

!Platform_sample_id = GSM452898

!Platform_sample_id = GSM452899

!Platform_sample_id = GSM452900

!Platform_sample_id = GSM452901

!Platform_sample_id = GSM452902

!Platform_sample_id = GSM452903

!Platform_sample_id = GSM452904

!Platform_sample_id = GSM452905

!Platform_sample_id = GSM452906

!Platform_sample_id = GSM452907

!Platform_sample_id = GSM452908

!Platform_sample_id = GSM452909

!Platform_sample_id = GSM452910

!Platform_sample_id = GSM452911

!Platform_sample_id = GSM452912

!Platform_sample_id = GSM453083

!Platform_sample_id = GSM453292

!Platform_sample_id = GSM453293

!Platform_sample_id = GSM453294

!Platform_sample_id = GSM453295

!Platform_sample_id = GSM453296

!Platform_sample_id = GSM465767

!Platform_sample_id = GSM465768

!Platform_sample_id = GSM465769

!Platform_sample_id = GSM465770

!Platform_sample_id = GSM465771

!Platform_sample_id = GSM465772

!Platform_sample_id = GSM465773

!Platform_sample_id = GSM465774

!Platform_sample_id = GSM465775

!Platform_sample_id = GSM465776

!Platform_sample_id = GSM465777

!Platform_sample_id = GSM465778

!Platform_sample_id = GSM465779

!Platform_sample_id = GSM465780

!Platform_sample_id = GSM465781

!Platform_sample_id = GSM465782

!Platform_sample_id = GSM465783

!Platform_sample_id = GSM465784

!Platform_sample_id = GSM465785

!Platform_sample_id = GSM465786

!Platform_sample_id = GSM465787

!Platform_sample_id = GSM465788

!Platform_sample_id = GSM465789

!Platform_sample_id = GSM465790

!Platform_sample_id = GSM465791

!Platform_sample_id = GSM465792

!Platform_sample_id = GSM465793

!Platform_sample_id = GSM465794

!Platform_sample_id = GSM465795

!Platform_sample_id = GSM465796

!Platform_sample_id = GSM465797

!Platform_sample_id = GSM465798

!Platform_sample_id = GSM465799

!Platform_sample_id = GSM465800

!Platform_sample_id = GSM465801

!Platform_sample_id = GSM465802

!Platform_sample_id = GSM465803

!Platform_sample_id = GSM465804

!Platform_sample_id = GSM465805

!Platform_sample_id = GSM465806

!Platform_sample_id = GSM465807

!Platform_sample_id = GSM465808

!Platform_sample_id = GSM465821

!Platform_sample_id = GSM465822

!Platform_sample_id = GSM465823

!Platform_sample_id = GSM465824

!Platform_sample_id = GSM465825

!Platform_sample_id = GSM465826

!Platform_sample_id = GSM465827

!Platform_sample_id = GSM465828

!Platform_sample_id = GSM465829

!Platform_sample_id = GSM465830

!Platform_sample_id = GSM465831

!Platform_sample_id = GSM465832

!Platform_sample_id = GSM465833

!Platform_sample_id = GSM465834

!Platform_sample_id = GSM465835

!Platform_sample_id = GSM465836

!Platform_sample_id = GSM465837

!Platform_sample_id = GSM465838

!Platform_sample_id = GSM465839

!Platform_sample_id = GSM465840

!Platform_sample_id = GSM465841

!Platform_sample_id = GSM465842

!Platform_sample_id = GSM465843

!Platform_sample_id = GSM465844

!Platform_sample_id = GSM476229

!Platform_sample_id = GSM476230

!Platform_sample_id = GSM476231

!Platform_sample_id = GSM476232

!Platform_sample_id = GSM476233

!Platform_sample_id = GSM476234

!Platform_sample_id = GSM476235

!Platform_sample_id = GSM476236

!Platform_sample_id = GSM476237

!Platform_sample_id = GSM476238

!Platform_sample_id = GSM476239

!Platform_sample_id = GSM476240

!Platform_sample_id = GSM476241

!Platform_sample_id = GSM476242

!Platform_sample_id = GSM476243

!Platform_sample_id = GSM476244

!Platform_sample_id = GSM476245

!Platform_sample_id = GSM476246

!Platform_sample_id = GSM476247

!Platform_sample_id = GSM476248

!Platform_sample_id = GSM476249

!Platform_sample_id = GSM476250

!Platform_sample_id = GSM476251

!Platform_sample_id = GSM476252

!Platform_sample_id = GSM476253

!Platform_sample_id = GSM476254

!Platform_sample_id = GSM476255

!Platform_sample_id = GSM476256

!Platform_sample_id = GSM483220

!Platform_sample_id = GSM483221

!Platform_sample_id = GSM483222

!Platform_sample_id = GSM483223

!Platform_sample_id = GSM483224

!Platform_sample_id = GSM483225

!Platform_sample_id = GSM483226

!Platform_sample_id = GSM483227

!Platform_sample_id = GSM483228

!Platform_sample_id = GSM483229

!Platform_sample_id = GSM483230

!Platform_sample_id = GSM483231

!Platform_sample_id = GSM483232

!Platform_sample_id = GSM483233

!Platform_sample_id = GSM483234

!Platform_sample_id = GSM483235

!Platform_sample_id = GSM483236

!Platform_sample_id = GSM483237

!Platform_sample_id = GSM483238

!Platform_sample_id = GSM483239

!Platform_sample_id = GSM483240

!Platform_sample_id = GSM483241

!Platform_sample_id = GSM483242

!Platform_sample_id = GSM483243

!Platform_sample_id = GSM483244

!Platform_sample_id = GSM483245

!Platform_sample_id = GSM483246

!Platform_sample_id = GSM483247

!Platform_sample_id = GSM483248

!Platform_sample_id = GSM483249

!Platform_sample_id = GSM483250

!Platform_sample_id = GSM483251

!Platform_sample_id = GSM483252

!Platform_sample_id = GSM483253

!Platform_sample_id = GSM483254

!Platform_sample_id = GSM483255

!Platform_sample_id = GSM483256

!Platform_sample_id = GSM483257

!Platform_sample_id = GSM483258

!Platform_sample_id = GSM483259

!Platform_sample_id = GSM483260

!Platform_sample_id = GSM483261

!Platform_sample_id = GSM483262

!Platform_sample_id = GSM483263

!Platform_sample_id = GSM483264

!Platform_sample_id = GSM483265

!Platform_sample_id = GSM483266

!Platform_sample_id = GSM483267

!Platform_sample_id = GSM483268

!Platform_sample_id = GSM483269

!Platform_sample_id = GSM483270

!Platform_sample_id = GSM483271

!Platform_sample_id = GSM483272

!Platform_sample_id = GSM483273

!Platform_sample_id = GSM515693

!Platform_sample_id = GSM515694

!Platform_sample_id = GSM515695

!Platform_sample_id = GSM515696

!Platform_sample_id = GSM515697

!Platform_sample_id = GSM515698

!Platform_sample_id = GSM515699

!Platform_sample_id = GSM515700

!Platform_sample_id = GSM515701

!Platform_sample_id = GSM515702

!Platform_sample_id = GSM515703

!Platform_sample_id = GSM515704

!Platform_sample_id = GSM518591

!Platform_sample_id = GSM518592

!Platform_sample_id = GSM518593

!Platform_sample_id = GSM518594

!Platform_sample_id = GSM518595

!Platform_sample_id = GSM518596

!Platform_sample_id = GSM519528

!Platform_sample_id = GSM519529

!Platform_sample_id = GSM519530

!Platform_sample_id = GSM519531

!Platform_sample_id = GSM519532

!Platform_sample_id = GSM519533

!Platform_sample_id = GSM519534

!Platform_sample_id = GSM519535

!Platform_sample_id = GSM519536

!Platform_sample_id = GSM525135

!Platform_sample_id = GSM525136

!Platform_sample_id = GSM525137

!Platform_sample_id = GSM525138

!Platform_sample_id = GSM525139

!Platform_sample_id = GSM525140

!Platform_sample_id = GSM530055

!Platform_sample_id = GSM530056

!Platform_sample_id = GSM530057

!Platform_sample_id = GSM530058

!Platform_sample_id = GSM530059

!Platform_sample_id = GSM530060

!Platform_sample_id = GSM530061

!Platform_sample_id = GSM530062

!Platform_sample_id = GSM532329

!Platform_sample_id = GSM532330

!Platform_sample_id = GSM532331

!Platform_sample_id = GSM532332

!Platform_sample_id = GSM532333

!Platform_sample_id = GSM532334

!Platform_sample_id = GSM532335

!Platform_sample_id = GSM532336

!Platform_sample_id = GSM532337

!Platform_sample_id = GSM532338

!Platform_sample_id = GSM532339

!Platform_sample_id = GSM532340

!Platform_sample_id = GSM532341

!Platform_sample_id = GSM532342

!Platform_sample_id = GSM532343

!Platform_sample_id = GSM532344

!Platform_sample_id = GSM532819

!Platform_sample_id = GSM532820

!Platform_sample_id = GSM532821

!Platform_sample_id = GSM532822

!Platform_sample_id = GSM532823

!Platform_sample_id = GSM532824

!Platform_sample_id = GSM532825

!Platform_sample_id = GSM532826

!Platform_sample_id = GSM532827

!Platform_sample_id = GSM532828

!Platform_sample_id = GSM532829

!Platform_sample_id = GSM532830

!Platform_sample_id = GSM532831

!Platform_sample_id = GSM532832

!Platform_sample_id = GSM532833

!Platform_sample_id = GSM532834

!Platform_sample_id = GSM532835

!Platform_sample_id = GSM532836

!Platform_sample_id = GSM532837

!Platform_sample_id = GSM532838

!Platform_sample_id = GSM532839

!Platform_sample_id = GSM532840

!Platform_sample_id = GSM532841

!Platform_sample_id = GSM532842

!Platform_sample_id = GSM535663

!Platform_sample_id = GSM535664

!Platform_sample_id = GSM535665

!Platform_sample_id = GSM535666

!Platform_sample_id = GSM535667

!Platform_sample_id = GSM535668

!Platform_sample_id = GSM536209

!Platform_sample_id = GSM536210

!Platform_sample_id = GSM536211

!Platform_sample_id = GSM536212

!Platform_sample_id = GSM536213

!Platform_sample_id = GSM536214

!Platform_sample_id = GSM543339

!Platform_sample_id = GSM543340

!Platform_sample_id = GSM543341

!Platform_sample_id = GSM543342

!Platform_sample_id = GSM543343

!Platform_sample_id = GSM543344

!Platform_sample_id = GSM543416

!Platform_sample_id = GSM543417

!Platform_sample_id = GSM543418

!Platform_sample_id = GSM543419

!Platform_sample_id = GSM543420

!Platform_sample_id = GSM543421

!Platform_sample_id = GSM545932

!Platform_sample_id = GSM545933

!Platform_sample_id = GSM545934

!Platform_sample_id = GSM545935

!Platform_sample_id = GSM545936

!Platform_sample_id = GSM545937

!Platform_sample_id = GSM545938

!Platform_sample_id = GSM545939

!Platform_sample_id = GSM545940

!Platform_sample_id = GSM545941

!Platform_sample_id = GSM545942

!Platform_sample_id = GSM545943

!Platform_sample_id = GSM545944

!Platform_sample_id = GSM545945

!Platform_sample_id = GSM545946

!Platform_sample_id = GSM545947

!Platform_sample_id = GSM545948

!Platform_sample_id = GSM545949

!Platform_sample_id = GSM545954

!Platform_sample_id = GSM545955

!Platform_sample_id = GSM545956

!Platform_sample_id = GSM545957

!Platform_sample_id = GSM545958

!Platform_sample_id = GSM545959

!Platform_sample_id = GSM545960

!Platform_sample_id = GSM545961

!Platform_sample_id = GSM545962

!Platform_sample_id = GSM545963

!Platform_sample_id = GSM545964

!Platform_sample_id = GSM545965

!Platform_sample_id = GSM545966

!Platform_sample_id = GSM545967

!Platform_sample_id = GSM545968

!Platform_sample_id = GSM545969

!Platform_sample_id = GSM545970

!Platform_sample_id = GSM545971

!Platform_sample_id = GSM545972

!Platform_sample_id = GSM545973

!Platform_sample_id = GSM545974

!Platform_sample_id = GSM545975

!Platform_sample_id = GSM553736

!Platform_sample_id = GSM553737

!Platform_sample_id = GSM553738

!Platform_sample_id = GSM553739

!Platform_sample_id = GSM553740

!Platform_sample_id = GSM553741

!Platform_sample_id = GSM553742

!Platform_sample_id = GSM553743

!Platform_sample_id = GSM553744

!Platform_sample_id = GSM553745

!Platform_sample_id = GSM553746

!Platform_sample_id = GSM553747

!Platform_sample_id = GSM557064

!Platform_sample_id = GSM557065

!Platform_sample_id = GSM557066

!Platform_sample_id = GSM557068

!Platform_sample_id = GSM557069

!Platform_sample_id = GSM557070

!Platform_sample_id = GSM557077

!Platform_sample_id = GSM557078

!Platform_sample_id = GSM557079

!Platform_sample_id = GSM563551

!Platform_sample_id = GSM563552

!Platform_sample_id = GSM563553

!Platform_sample_id = GSM563554

!Platform_sample_id = GSM563555

!Platform_sample_id = GSM563556

!Platform_sample_id = GSM563557

!Platform_sample_id = GSM563558

!Platform_sample_id = GSM563559

!Platform_sample_id = GSM563560

!Platform_sample_id = GSM563561

!Platform_sample_id = GSM563562

!Platform_sample_id = GSM563563

!Platform_sample_id = GSM563564

!Platform_sample_id = GSM563565

!Platform_sample_id = GSM563566

!Platform_sample_id = GSM563567

!Platform_sample_id = GSM563568

!Platform_sample_id = GSM563569

!Platform_sample_id = GSM563570

!Platform_sample_id = GSM563571

!Platform_sample_id = GSM563572

!Platform_sample_id = GSM563573

!Platform_sample_id = GSM563574

!Platform_sample_id = GSM563624

!Platform_sample_id = GSM563625

!Platform_sample_id = GSM563626

!Platform_sample_id = GSM563627

!Platform_sample_id = GSM563628

!Platform_sample_id = GSM563629

!Platform_sample_id = GSM563630

!Platform_sample_id = GSM563631

!Platform_sample_id = GSM563632

!Platform_sample_id = GSM563633

!Platform_sample_id = GSM563634

!Platform_sample_id = GSM563635

!Platform_sample_id = GSM563636

!Platform_sample_id = GSM563637

!Platform_sample_id = GSM563638

!Platform_sample_id = GSM563639

!Platform_sample_id = GSM563640

!Platform_sample_id = GSM563641

!Platform_sample_id = GSM563642

!Platform_sample_id = GSM563643

!Platform_sample_id = GSM563644

!Platform_sample_id = GSM563645

!Platform_sample_id = GSM563646

!Platform_sample_id = GSM563647

!Platform_sample_id = GSM563648

!Platform_sample_id = GSM563649

!Platform_sample_id = GSM563650

!Platform_sample_id = GSM563651

!Platform_sample_id = GSM563652

!Platform_sample_id = GSM563653

!Platform_sample_id = GSM563654

!Platform_sample_id = GSM563655

!Platform_sample_id = GSM563656

!Platform_sample_id = GSM563657

!Platform_sample_id = GSM563658

!Platform_sample_id = GSM563659

!Platform_sample_id = GSM563660

!Platform_sample_id = GSM563661

!Platform_sample_id = GSM563662

!Platform_sample_id = GSM563663

!Platform_sample_id = GSM563664

!Platform_sample_id = GSM563665

!Platform_sample_id = GSM563666

!Platform_sample_id = GSM563667

!Platform_sample_id = GSM563668

!Platform_sample_id = GSM563669

!Platform_sample_id = GSM563670

!Platform_sample_id = GSM563671

!Platform_sample_id = GSM563672

!Platform_sample_id = GSM563673

!Platform_sample_id = GSM563674

!Platform_sample_id = GSM563675

!Platform_sample_id = GSM563676

!Platform_sample_id = GSM563677

!Platform_sample_id = GSM563678

!Platform_sample_id = GSM563679

!Platform_sample_id = GSM563680

!Platform_sample_id = GSM563681

!Platform_sample_id = GSM563682

!Platform_sample_id = GSM563683

!Platform_sample_id = GSM563684

!Platform_sample_id = GSM563685

!Platform_sample_id = GSM563686

!Platform_sample_id = GSM563687

!Platform_sample_id = GSM563688

!Platform_sample_id = GSM563689

!Platform_sample_id = GSM563690

!Platform_sample_id = GSM563691

!Platform_sample_id = GSM563692

!Platform_sample_id = GSM563693

!Platform_sample_id = GSM563694

!Platform_sample_id = GSM563695

!Platform_sample_id = GSM563696

!Platform_sample_id = GSM563697

!Platform_sample_id = GSM563698

!Platform_sample_id = GSM563699

!Platform_sample_id = GSM563700

!Platform_sample_id = GSM563701

!Platform_sample_id = GSM563702

!Platform_sample_id = GSM563703

!Platform_sample_id = GSM563704

!Platform_sample_id = GSM563705

!Platform_sample_id = GSM563706

!Platform_sample_id = GSM563707

!Platform_sample_id = GSM563708

!Platform_sample_id = GSM563709

!Platform_sample_id = GSM563710

!Platform_sample_id = GSM563711

!Platform_sample_id = GSM563712

!Platform_sample_id = GSM563713

!Platform_sample_id = GSM563714

!Platform_sample_id = GSM563715

!Platform_sample_id = GSM563716

!Platform_sample_id = GSM563717

!Platform_sample_id = GSM563718

!Platform_sample_id = GSM563719

!Platform_sample_id = GSM566684

!Platform_sample_id = GSM566685

!Platform_sample_id = GSM566686

!Platform_sample_id = GSM566687

!Platform_sample_id = GSM566688

!Platform_sample_id = GSM566689

!Platform_sample_id = GSM566690

!Platform_sample_id = GSM566691

!Platform_sample_id = GSM566692

!Platform_sample_id = GSM566693

!Platform_sample_id = GSM566694

!Platform_sample_id = GSM566695

!Platform_sample_id = GSM566696

!Platform_sample_id = GSM566697

!Platform_sample_id = GSM566698

!Platform_sample_id = GSM566699

!Platform_sample_id = GSM566718

!Platform_sample_id = GSM566719

!Platform_sample_id = GSM566720

!Platform_sample_id = GSM566721

!Platform_sample_id = GSM566722

!Platform_sample_id = GSM566723

!Platform_sample_id = GSM566724

!Platform_sample_id = GSM566725

!Platform_sample_id = GSM566726

!Platform_sample_id = GSM566816

!Platform_sample_id = GSM566817

!Platform_sample_id = GSM566818

!Platform_sample_id = GSM566819

!Platform_sample_id = GSM566820

!Platform_sample_id = GSM566821

!Platform_sample_id = GSM566822

!Platform_sample_id = GSM566823

!Platform_sample_id = GSM566824

!Platform_sample_id = GSM566825

!Platform_sample_id = GSM566826

!Platform_sample_id = GSM566827

!Platform_sample_id = GSM566828

!Platform_sample_id = GSM566829

!Platform_sample_id = GSM566830

!Platform_sample_id = GSM566831

!Platform_sample_id = GSM566832

!Platform_sample_id = GSM566833

!Platform_sample_id = GSM567762

!Platform_sample_id = GSM567763

!Platform_sample_id = GSM567764

!Platform_sample_id = GSM567765

!Platform_sample_id = GSM567766

!Platform_sample_id = GSM567767

!Platform_sample_id = GSM567768

!Platform_sample_id = GSM567769

!Platform_sample_id = GSM567770

!Platform_sample_id = GSM567771

!Platform_sample_id = GSM567772

!Platform_sample_id = GSM567773

!Platform_sample_id = GSM573633

!Platform_sample_id = GSM573634

!Platform_sample_id = GSM573635

!Platform_sample_id = GSM573636

!Platform_sample_id = GSM573637

!Platform_sample_id = GSM573638

!Platform_sample_id = GSM573639

!Platform_sample_id = GSM573640

!Platform_sample_id = GSM573641

!Platform_sample_id = GSM573642

!Platform_sample_id = GSM573643

!Platform_sample_id = GSM573644

!Platform_sample_id = GSM573645

!Platform_sample_id = GSM573646

!Platform_sample_id = GSM573647

!Platform_sample_id = GSM573648

!Platform_sample_id = GSM573649

!Platform_sample_id = GSM573650

!Platform_sample_id = GSM573651

!Platform_sample_id = GSM573652

!Platform_sample_id = GSM573653

!Platform_sample_id = GSM573654

!Platform_sample_id = GSM573655

!Platform_sample_id = GSM573656

!Platform_sample_id = GSM573657

!Platform_sample_id = GSM596820

!Platform_sample_id = GSM596821

!Platform_sample_id = GSM596822

!Platform_sample_id = GSM596823

!Platform_sample_id = GSM596824

!Platform_sample_id = GSM596825

!Platform_sample_id = GSM596826

!Platform_sample_id = GSM596827

!Platform_sample_id = GSM596828

!Platform_sample_id = GSM596829

!Platform_sample_id = GSM596830

!Platform_sample_id = GSM596831

!Platform_sample_id = GSM596832

!Platform_sample_id = GSM596833

!Platform_sample_id = GSM596834

!Platform_sample_id = GSM596835

!Platform_sample_id = GSM604676

!Platform_sample_id = GSM604677

!Platform_sample_id = GSM604678

!Platform_sample_id = GSM604679

!Platform_sample_id = GSM604680

!Platform_sample_id = GSM604681

!Platform_sample_id = GSM604682

!Platform_sample_id = GSM604683

!Platform_sample_id = GSM604684

!Platform_sample_id = GSM604685

!Platform_sample_id = GSM604686

!Platform_sample_id = GSM604687

!Platform_sample_id = GSM604688

!Platform_sample_id = GSM604689

!Platform_sample_id = GSM604690

!Platform_sample_id = GSM604691

!Platform_sample_id = GSM604692

!Platform_sample_id = GSM604693

!Platform_sample_id = GSM604694

!Platform_sample_id = GSM604695

!Platform_sample_id = GSM604696

!Platform_sample_id = GSM604697

!Platform_sample_id = GSM604698

!Platform_sample_id = GSM604699

!Platform_sample_id = GSM604700

!Platform_sample_id = GSM604701

!Platform_sample_id = GSM604702

!Platform_sample_id = GSM604703

!Platform_sample_id = GSM604704

!Platform_sample_id = GSM604705

!Platform_sample_id = GSM604706

!Platform_sample_id = GSM604707

!Platform_sample_id = GSM604708

!Platform_sample_id = GSM604709

!Platform_sample_id = GSM604710

!Platform_sample_id = GSM604711

!Platform_sample_id = GSM604712

!Platform_sample_id = GSM604713

!Platform_sample_id = GSM606052

!Platform_sample_id = GSM606053

!Platform_sample_id = GSM606054

!Platform_sample_id = GSM606055

!Platform_sample_id = GSM606056

!Platform_sample_id = GSM606057

!Platform_sample_id = GSM606058

!Platform_sample_id = GSM606059

!Platform_sample_id = GSM606060

!Platform_sample_id = GSM607458

!Platform_sample_id = GSM607459

!Platform_sample_id = GSM607460

!Platform_sample_id = GSM607461

!Platform_sample_id = GSM607462

!Platform_sample_id = GSM607463

!Platform_sample_id = GSM607464

!Platform_sample_id = GSM607465

!Platform_sample_id = GSM607466

!Platform_sample_id = GSM607467

!Platform_sample_id = GSM607468

!Platform_sample_id = GSM607469

!Platform_sample_id = GSM607470

!Platform_sample_id = GSM607471

!Platform_sample_id = GSM607472

!Platform_sample_id = GSM607473

!Platform_sample_id = GSM607474

!Platform_sample_id = GSM607475

!Platform_sample_id = GSM607476

!Platform_sample_id = GSM607477

!Platform_sample_id = GSM607478

!Platform_sample_id = GSM607479

!Platform_sample_id = GSM607480

!Platform_sample_id = GSM609464

!Platform_sample_id = GSM609465

!Platform_sample_id = GSM609466

!Platform_sample_id = GSM609467

!Platform_sample_id = GSM609468

!Platform_sample_id = GSM609469

!Platform_sample_id = GSM609470

!Platform_sample_id = GSM615865

!Platform_sample_id = GSM615866

!Platform_sample_id = GSM615867

!Platform_sample_id = GSM615868

!Platform_sample_id = GSM615869

!Platform_sample_id = GSM615870

!Platform_sample_id = GSM615871

!Platform_sample_id = GSM615872

!Platform_sample_id = GSM615873

!Platform_sample_id = GSM615874

!Platform_sample_id = GSM615875

!Platform_sample_id = GSM615876

!Platform_sample_id = GSM615877

!Platform_sample_id = GSM615878

!Platform_sample_id = GSM615879

!Platform_sample_id = GSM615880

!Platform_sample_id = GSM615881

!Platform_sample_id = GSM615882

!Platform_sample_id = GSM615883

!Platform_sample_id = GSM615884

!Platform_sample_id = GSM615885

!Platform_sample_id = GSM615886

!Platform_sample_id = GSM615887

!Platform_sample_id = GSM615888

!Platform_sample_id = GSM615889

!Platform_sample_id = GSM615890

!Platform_sample_id = GSM615891

!Platform_sample_id = GSM615892

!Platform_sample_id = GSM615893

!Platform_sample_id = GSM615894

!Platform_sample_id = GSM615895

!Platform_sample_id = GSM615896

!Platform_sample_id = GSM615897

!Platform_sample_id = GSM615898

!Platform_sample_id = GSM615899

!Platform_sample_id = GSM615900

!Platform_sample_id = GSM615901

!Platform_sample_id = GSM615902

!Platform_sample_id = GSM615903

!Platform_sample_id = GSM615904

!Platform_sample_id = GSM615905

!Platform_sample_id = GSM615906

!Platform_sample_id = GSM615907

!Platform_sample_id = GSM615908

!Platform_sample_id = GSM615909

!Platform_sample_id = GSM615910

!Platform_sample_id = GSM615911

!Platform_sample_id = GSM615912

!Platform_sample_id = GSM615913

!Platform_sample_id = GSM615914

!Platform_sample_id = GSM615915

!Platform_sample_id = GSM615916

!Platform_sample_id = GSM617794

!Platform_sample_id = GSM617795

!Platform_sample_id = GSM617796

!Platform_sample_id = GSM617797

!Platform_sample_id = GSM617798

!Platform_sample_id = GSM617799

!Platform_sample_id = GSM617800

!Platform_sample_id = GSM617801

!Platform_sample_id = GSM617802

!Platform_sample_id = GSM617803

!Platform_sample_id = GSM617804

!Platform_sample_id = GSM617805

!Platform_sample_id = GSM617806

!Platform_sample_id = GSM617807

!Platform_sample_id = GSM617808

!Platform_sample_id = GSM617809

!Platform_sample_id = GSM617810

!Platform_sample_id = GSM617811

!Platform_sample_id = GSM617812

!Platform_sample_id = GSM617813

!Platform_sample_id = GSM617814

!Platform_sample_id = GSM617815

!Platform_sample_id = GSM617816

!Platform_sample_id = GSM617817

!Platform_sample_id = GSM617818

!Platform_sample_id = GSM617819

!Platform_sample_id = GSM617820

!Platform_sample_id = GSM617821

!Platform_sample_id = GSM617822

!Platform_sample_id = GSM617823

!Platform_sample_id = GSM617824

!Platform_sample_id = GSM617825

!Platform_sample_id = GSM617826

!Platform_sample_id = GSM617827

!Platform_sample_id = GSM617828

!Platform_sample_id = GSM617829

!Platform_sample_id = GSM617830

!Platform_sample_id = GSM617831

!Platform_sample_id = GSM617832

!Platform_sample_id = GSM617833

!Platform_sample_id = GSM617834

!Platform_sample_id = GSM617835

!Platform_sample_id = GSM617836

!Platform_sample_id = GSM617837

!Platform_sample_id = GSM617838

!Platform_sample_id = GSM617839

!Platform_sample_id = GSM617840

!Platform_sample_id = GSM617841

!Platform_sample_id = GSM617842

!Platform_sample_id = GSM617843

!Platform_sample_id = GSM617844

!Platform_sample_id = GSM617845

!Platform_sample_id = GSM617846

!Platform_sample_id = GSM617847

!Platform_sample_id = GSM617848

!Platform_sample_id = GSM617849

!Platform_sample_id = GSM617850

!Platform_sample_id = GSM617851

!Platform_sample_id = GSM617852

!Platform_sample_id = GSM619454

!Platform_sample_id = GSM619455

!Platform_sample_id = GSM619456

!Platform_sample_id = GSM619457

!Platform_sample_id = GSM619458

!Platform_sample_id = GSM619459

!Platform_sample_id = GSM621040

!Platform_sample_id = GSM621041

!Platform_sample_id = GSM621042

!Platform_sample_id = GSM621043

!Platform_sample_id = GSM621044

!Platform_sample_id = GSM621045

!Platform_sample_id = GSM621046

!Platform_sample_id = GSM621047

!Platform_sample_id = GSM621048

!Platform_sample_id = GSM621049

!Platform_sample_id = GSM621050

!Platform_sample_id = GSM621051

!Platform_sample_id = GSM621052

!Platform_sample_id = GSM621053

!Platform_sample_id = GSM621054

!Platform_sample_id = GSM621055

!Platform_sample_id = GSM621056

!Platform_sample_id = GSM621057

!Platform_sample_id = GSM621058

!Platform_sample_id = GSM621059

!Platform_sample_id = GSM621060

!Platform_sample_id = GSM621061

!Platform_sample_id = GSM621062

!Platform_sample_id = GSM621063

!Platform_sample_id = GSM621064

!Platform_sample_id = GSM621065

!Platform_sample_id = GSM621066

!Platform_sample_id = GSM621067

!Platform_sample_id = GSM621068

!Platform_sample_id = GSM621069

!Platform_sample_id = GSM621070

!Platform_sample_id = GSM621071

!Platform_sample_id = GSM621072

!Platform_sample_id = GSM621073

!Platform_sample_id = GSM621074

!Platform_sample_id = GSM621075

!Platform_sample_id = GSM621076

!Platform_sample_id = GSM621077

!Platform_sample_id = GSM621078

!Platform_sample_id = GSM621079

!Platform_sample_id = GSM622226

!Platform_sample_id = GSM622227

!Platform_sample_id = GSM622228

!Platform_sample_id = GSM622229

!Platform_sample_id = GSM622230

!Platform_sample_id = GSM622231

!Platform_sample_id = GSM622232

!Platform_sample_id = GSM622233

!Platform_sample_id = GSM627782

!Platform_sample_id = GSM627783

!Platform_sample_id = GSM627784

!Platform_sample_id = GSM627785

!Platform_sample_id = GSM627786

!Platform_sample_id = GSM627787

!Platform_sample_id = GSM627788

!Platform_sample_id = GSM627789

!Platform_sample_id = GSM627790

!Platform_sample_id = GSM627791

!Platform_sample_id = GSM627792

!Platform_sample_id = GSM627793

!Platform_sample_id = GSM627794

!Platform_sample_id = GSM627795

!Platform_sample_id = GSM627796

!Platform_sample_id = GSM627797

!Platform_sample_id = GSM627798

!Platform_sample_id = GSM627799

!Platform_sample_id = GSM627800

!Platform_sample_id = GSM627801

!Platform_sample_id = GSM627802

!Platform_sample_id = GSM627803

!Platform_sample_id = GSM627804

!Platform_sample_id = GSM627805

!Platform_sample_id = GSM627806

!Platform_sample_id = GSM627807

!Platform_sample_id = GSM627808

!Platform_sample_id = GSM627809

!Platform_sample_id = GSM627810

!Platform_sample_id = GSM627811

!Platform_sample_id = GSM627812

!Platform_sample_id = GSM627813

!Platform_sample_id = GSM627814

!Platform_sample_id = GSM627815

!Platform_sample_id = GSM627816

!Platform_sample_id = GSM627817

!Platform_sample_id = GSM627818

!Platform_sample_id = GSM627819

!Platform_sample_id = GSM627820

!Platform_sample_id = GSM627821

!Platform_sample_id = GSM627822

!Platform_sample_id = GSM627823

!Platform_sample_id = GSM627824

!Platform_sample_id = GSM627825

!Platform_sample_id = GSM627826

!Platform_sample_id = GSM627827

!Platform_sample_id = GSM627828

!Platform_sample_id = GSM627829

!Platform_sample_id = GSM627830

!Platform_sample_id = GSM627831

!Platform_sample_id = GSM627832

!Platform_sample_id = GSM627833

!Platform_sample_id = GSM627834

!Platform_sample_id = GSM627835

!Platform_sample_id = GSM627836

!Platform_sample_id = GSM627837

!Platform_sample_id = GSM627838

!Platform_sample_id = GSM627839

!Platform_sample_id = GSM627840

!Platform_sample_id = GSM632609

!Platform_sample_id = GSM632610

!Platform_sample_id = GSM632611

!Platform_sample_id = GSM632612

!Platform_sample_id = GSM632613

!Platform_sample_id = GSM632614

!Platform_sample_id = GSM632615

!Platform_sample_id = GSM632616

!Platform_sample_id = GSM632617

!Platform_sample_id = GSM632618

!Platform_sample_id = GSM632619

!Platform_sample_id = GSM632620

!Platform_sample_id = GSM632621

!Platform_sample_id = GSM632622

!Platform_sample_id = GSM632623

!Platform_sample_id = GSM632624

!Platform_sample_id = GSM632625

!Platform_sample_id = GSM632626

!Platform_sample_id = GSM632627

!Platform_sample_id = GSM632628

!Platform_sample_id = GSM632629

!Platform_sample_id = GSM632630

!Platform_sample_id = GSM632631

!Platform_sample_id = GSM632632

!Platform_sample_id = GSM632633

!Platform_sample_id = GSM632634

!Platform_sample_id = GSM632635

!Platform_sample_id = GSM632636

!Platform_sample_id = GSM632637

!Platform_sample_id = GSM632638

!Platform_sample_id = GSM632639

!Platform_sample_id = GSM632640

!Platform_sample_id = GSM634633

!Platform_sample_id = GSM634634

!Platform_sample_id = GSM634635

!Platform_sample_id = GSM634636

!Platform_sample_id = GSM634637

!Platform_sample_id = GSM634638

!Platform_sample_id = GSM634639

!Platform_sample_id = GSM634640

!Platform_sample_id = GSM634641

!Platform_sample_id = GSM634642

!Platform_sample_id = GSM634643

!Platform_sample_id = GSM634644

!Platform_sample_id = GSM634645

!Platform_sample_id = GSM634646

!Platform_sample_id = GSM634647

!Platform_sample_id = GSM634648

!Platform_sample_id = GSM634649

!Platform_sample_id = GSM634650

!Platform_sample_id = GSM634651

!Platform_sample_id = GSM634652

!Platform_sample_id = GSM634653

!Platform_sample_id = GSM634654

!Platform_sample_id = GSM634655

!Platform_sample_id = GSM634656

!Platform_sample_id = GSM634657

!Platform_sample_id = GSM634658

!Platform_sample_id = GSM634659

!Platform_sample_id = GSM634660

!Platform_sample_id = GSM634661

!Platform_sample_id = GSM634662

!Platform_sample_id = GSM634663

!Platform_sample_id = GSM634664

!Platform_sample_id = GSM634665

!Platform_sample_id = GSM634666

!Platform_sample_id = GSM634667

!Platform_sample_id = GSM634668

!Platform_sample_id = GSM634669

!Platform_sample_id = GSM634670

!Platform_sample_id = GSM634671

!Platform_sample_id = GSM634672

!Platform_sample_id = GSM634673

!Platform_sample_id = GSM634674

!Platform_sample_id = GSM634675

!Platform_sample_id = GSM634676

!Platform_sample_id = GSM634677

!Platform_sample_id = GSM634678

!Platform_sample_id = GSM634679

!Platform_sample_id = GSM634680

!Platform_sample_id = GSM634681

!Platform_sample_id = GSM634682

!Platform_sample_id = GSM634683

!Platform_sample_id = GSM634684

!Platform_sample_id = GSM634685

!Platform_sample_id = GSM634686

!Platform_sample_id = GSM634687

!Platform_sample_id = GSM634688

!Platform_sample_id = GSM634689

!Platform_sample_id = GSM634690

!Platform_sample_id = GSM634691

!Platform_sample_id = GSM634692

!Platform_sample_id = GSM634693

!Platform_sample_id = GSM634694

!Platform_sample_id = GSM634695

!Platform_sample_id = GSM634696

!Platform_sample_id = GSM634697

!Platform_sample_id = GSM634698

!Platform_sample_id = GSM634699

!Platform_sample_id = GSM634700

!Platform_sample_id = GSM634701

!Platform_sample_id = GSM634702

!Platform_sample_id = GSM634703

!Platform_sample_id = GSM634704

!Platform_sample_id = GSM634705

!Platform_sample_id = GSM634706

!Platform_sample_id = GSM634707

!Platform_sample_id = GSM634708

!Platform_sample_id = GSM634709

!Platform_sample_id = GSM634710

!Platform_sample_id = GSM634711

!Platform_sample_id = GSM634712

!Platform_sample_id = GSM634713

!Platform_sample_id = GSM634714

!Platform_sample_id = GSM634715

!Platform_sample_id = GSM634716

!Platform_sample_id = GSM634717

!Platform_sample_id = GSM634718

!Platform_sample_id = GSM634719

!Platform_sample_id = GSM634720

!Platform_sample_id = GSM634721

!Platform_sample_id = GSM634722

!Platform_sample_id = GSM634723

!Platform_sample_id = GSM634724

!Platform_sample_id = GSM634725

!Platform_sample_id = GSM640588

!Platform_sample_id = GSM640589

!Platform_sample_id = GSM640590

!Platform_sample_id = GSM640591

!Platform_sample_id = GSM640592

!Platform_sample_id = GSM640593

!Platform_sample_id = GSM640594

!Platform_sample_id = GSM640595

!Platform_sample_id = GSM640596

!Platform_sample_id = GSM640597

!Platform_sample_id = GSM640598

!Platform_sample_id = GSM640599

!Platform_sample_id = GSM640600

!Platform_sample_id = GSM640601

!Platform_sample_id = GSM640602

!Platform_sample_id = GSM640603

!Platform_sample_id = GSM640604

!Platform_sample_id = GSM640605

!Platform_sample_id = GSM640606

!Platform_sample_id = GSM640607

!Platform_sample_id = GSM640608

!Platform_sample_id = GSM640609

!Platform_sample_id = GSM640610

!Platform_sample_id = GSM643993

!Platform_sample_id = GSM643994

!Platform_sample_id = GSM643995

!Platform_sample_id = GSM643996

!Platform_sample_id = GSM643997

!Platform_sample_id = GSM643998

!Platform_sample_id = GSM643999

!Platform_sample_id = GSM644000

!Platform_sample_id = GSM644001

!Platform_sample_id = GSM644002

!Platform_sample_id = GSM644003

!Platform_sample_id = GSM644004

!Platform_sample_id = GSM644005

!Platform_sample_id = GSM644006

!Platform_sample_id = GSM644007

!Platform_sample_id = GSM644008

!Platform_sample_id = GSM644009

!Platform_sample_id = GSM644010

!Platform_sample_id = GSM644011

!Platform_sample_id = GSM644012

!Platform_sample_id = GSM644013

!Platform_sample_id = GSM644014

!Platform_sample_id = GSM644015

!Platform_sample_id = GSM644016

!Platform_sample_id = GSM644017

!Platform_sample_id = GSM644018

!Platform_sample_id = GSM644039

!Platform_sample_id = GSM644040

!Platform_sample_id = GSM644041

!Platform_sample_id = GSM644042

!Platform_sample_id = GSM644043

!Platform_sample_id = GSM644044

!Platform_sample_id = GSM644045

!Platform_sample_id = GSM644046

!Platform_sample_id = GSM644047

!Platform_sample_id = GSM644048

!Platform_sample_id = GSM644049

!Platform_sample_id = GSM644050

!Platform_sample_id = GSM644051

!Platform_sample_id = GSM644052

!Platform_sample_id = GSM644053

!Platform_sample_id = GSM644054

!Platform_sample_id = GSM644055

!Platform_sample_id = GSM651284

!Platform_sample_id = GSM651285

!Platform_sample_id = GSM651286

!Platform_sample_id = GSM651287

!Platform_sample_id = GSM651288

!Platform_sample_id = GSM651289

!Platform_sample_id = GSM651290

!Platform_sample_id = GSM651291

!Platform_sample_id = GSM651292

!Platform_sample_id = GSM651293

!Platform_sample_id = GSM651294

!Platform_sample_id = GSM651295

!Platform_sample_id = GSM651296

!Platform_sample_id = GSM651297

!Platform_sample_id = GSM651298

!Platform_sample_id = GSM651299

!Platform_sample_id = GSM653295

!Platform_sample_id = GSM653296

!Platform_sample_id = GSM653297

!Platform_sample_id = GSM653298

!Platform_sample_id = GSM653299

!Platform_sample_id = GSM653300

!Platform_sample_id = GSM653301

!Platform_sample_id = GSM653302

!Platform_sample_id = GSM653303

!Platform_sample_id = GSM653304

!Platform_sample_id = GSM653305

!Platform_sample_id = GSM653306

!Platform_sample_id = GSM653307

!Platform_sample_id = GSM653308

!Platform_sample_id = GSM653309

!Platform_sample_id = GSM653310

!Platform_sample_id = GSM658197

!Platform_sample_id = GSM658198

!Platform_sample_id = GSM658199

!Platform_sample_id = GSM658200

!Platform_sample_id = GSM658201

!Platform_sample_id = GSM658202

!Platform_sample_id = GSM659010

!Platform_sample_id = GSM659011

!Platform_sample_id = GSM659012

!Platform_sample_id = GSM659013

!Platform_sample_id = GSM659014

!Platform_sample_id = GSM659015

!Platform_sample_id = GSM663400

!Platform_sample_id = GSM663401

!Platform_sample_id = GSM663402

!Platform_sample_id = GSM663403

!Platform_sample_id = GSM663404

!Platform_sample_id = GSM663405

!Platform_sample_id = GSM663406

!Platform_sample_id = GSM663407

!Platform_sample_id = GSM663408

!Platform_sample_id = GSM663409

!Platform_sample_id = GSM663410

!Platform_sample_id = GSM674181

!Platform_sample_id = GSM674182

!Platform_sample_id = GSM674183

!Platform_sample_id = GSM674184

!Platform_sample_id = GSM674185

!Platform_sample_id = GSM674186

!Platform_sample_id = GSM674187

!Platform_sample_id = GSM674188

!Platform_sample_id = GSM674189

!Platform_sample_id = GSM674190

!Platform_sample_id = GSM674191

!Platform_sample_id = GSM674192

!Platform_sample_id = GSM674193

!Platform_sample_id = GSM674194

!Platform_sample_id = GSM674195

!Platform_sample_id = GSM674196

!Platform_sample_id = GSM674197

!Platform_sample_id = GSM674198

!Platform_sample_id = GSM674199

!Platform_sample_id = GSM674200

!Platform_sample_id = GSM674201

!Platform_sample_id = GSM674202

!Platform_sample_id = GSM674203

!Platform_sample_id = GSM674204

!Platform_sample_id = GSM674205

!Platform_sample_id = GSM674206

!Platform_sample_id = GSM674207

!Platform_sample_id = GSM674208

!Platform_sample_id = GSM674209

!Platform_sample_id = GSM674210

!Platform_sample_id = GSM674211

!Platform_sample_id = GSM674212

!Platform_sample_id = GSM674213

!Platform_sample_id = GSM674214

!Platform_sample_id = GSM674215

!Platform_sample_id = GSM674216

!Platform_sample_id = GSM674217

!Platform_sample_id = GSM674218

!Platform_sample_id = GSM674219

!Platform_sample_id = GSM674220

!Platform_sample_id = GSM674221

!Platform_sample_id = GSM674222

!Platform_sample_id = GSM674223

!Platform_sample_id = GSM674224

!Platform_sample_id = GSM674225

!Platform_sample_id = GSM674226

!Platform_sample_id = GSM674227

!Platform_sample_id = GSM674228

!Platform_sample_id = GSM674229

!Platform_sample_id = GSM674230

!Platform_sample_id = GSM674231

!Platform_sample_id = GSM674232

!Platform_sample_id = GSM674233

!Platform_sample_id = GSM674234

!Platform_sample_id = GSM674235

!Platform_sample_id = GSM674236

!Platform_sample_id = GSM674237

!Platform_sample_id = GSM674238

!Platform_sample_id = GSM674239

!Platform_sample_id = GSM674240

!Platform_sample_id = GSM674241

!Platform_sample_id = GSM674242

!Platform_sample_id = GSM674243

!Platform_sample_id = GSM674244

!Platform_sample_id = GSM674245

!Platform_sample_id = GSM674282

!Platform_sample_id = GSM674283

!Platform_sample_id = GSM674284

!Platform_sample_id = GSM674285

!Platform_sample_id = GSM674286

!Platform_sample_id = GSM674287

!Platform_sample_id = GSM674288

!Platform_sample_id = GSM674289

!Platform_sample_id = GSM674290

!Platform_sample_id = GSM674291

!Platform_sample_id = GSM674292

!Platform_sample_id = GSM674293

!Platform_sample_id = GSM674294

!Platform_sample_id = GSM674295

!Platform_sample_id = GSM674296

!Platform_sample_id = GSM674297

!Platform_sample_id = GSM674298

!Platform_sample_id = GSM674299

!Platform_sample_id = GSM674300

!Platform_sample_id = GSM674301

!Platform_sample_id = GSM674302

!Platform_sample_id = GSM674303

!Platform_sample_id = GSM674304

!Platform_sample_id = GSM674305

!Platform_sample_id = GSM674306

!Platform_sample_id = GSM674307

!Platform_sample_id = GSM674308

!Platform_sample_id = GSM674309

!Platform_sample_id = GSM674310

!Platform_sample_id = GSM674311

!Platform_sample_id = GSM674312

!Platform_sample_id = GSM674313

!Platform_sample_id = GSM674314

!Platform_sample_id = GSM674315

!Platform_sample_id = GSM674316

!Platform_sample_id = GSM674317

!Platform_sample_id = GSM674318

!Platform_sample_id = GSM674319

!Platform_sample_id = GSM674320

!Platform_sample_id = GSM674321

!Platform_sample_id = GSM674322

!Platform_sample_id = GSM674323

!Platform_sample_id = GSM674324

!Platform_sample_id = GSM674325

!Platform_sample_id = GSM674326

!Platform_sample_id = GSM674327

!Platform_sample_id = GSM674328

!Platform_sample_id = GSM674329

!Platform_sample_id = GSM674330

!Platform_sample_id = GSM674331

!Platform_sample_id = GSM674332

!Platform_sample_id = GSM674333

!Platform_sample_id = GSM674334

!Platform_sample_id = GSM674335

!Platform_sample_id = GSM674336

!Platform_sample_id = GSM674337

!Platform_sample_id = GSM674338

!Platform_sample_id = GSM674339

!Platform_sample_id = GSM674340

!Platform_sample_id = GSM674341

!Platform_sample_id = GSM674342

!Platform_sample_id = GSM674343

!Platform_sample_id = GSM674344

!Platform_sample_id = GSM674345

!Platform_sample_id = GSM674346

!Platform_sample_id = GSM674347

!Platform_sample_id = GSM674348

!Platform_sample_id = GSM674349

!Platform_sample_id = GSM674350

!Platform_sample_id = GSM674351

!Platform_sample_id = GSM674352

!Platform_sample_id = GSM674353

!Platform_sample_id = GSM674354

!Platform_sample_id = GSM674355

!Platform_sample_id = GSM674356

!Platform_sample_id = GSM674357

!Platform_sample_id = GSM674358

!Platform_sample_id = GSM674359

!Platform_sample_id = GSM674360

!Platform_sample_id = GSM674361

!Platform_sample_id = GSM674362

!Platform_sample_id = GSM674363

!Platform_sample_id = GSM674364

!Platform_sample_id = GSM674365

!Platform_sample_id = GSM674366

!Platform_sample_id = GSM674367

!Platform_sample_id = GSM674368

!Platform_sample_id = GSM674369

!Platform_sample_id = GSM674370

!Platform_sample_id = GSM674371

!Platform_sample_id = GSM674372

!Platform_sample_id = GSM674373

!Platform_sample_id = GSM674374

!Platform_sample_id = GSM674375

!Platform_sample_id = GSM674376

!Platform_sample_id = GSM674377

!Platform_sample_id = GSM674378

!Platform_sample_id = GSM674379

!Platform_sample_id = GSM674380

!Platform_sample_id = GSM674381

!Platform_sample_id = GSM674382

!Platform_sample_id = GSM674383

!Platform_sample_id = GSM674384

!Platform_sample_id = GSM674385

!Platform_sample_id = GSM674386

!Platform_sample_id = GSM674387

!Platform_sample_id = GSM674388

!Platform_sample_id = GSM674389

!Platform_sample_id = GSM674390

!Platform_sample_id = GSM674391

!Platform_sample_id = GSM674392

!Platform_sample_id = GSM674393

!Platform_sample_id = GSM674394

!Platform_sample_id = GSM674395

!Platform_sample_id = GSM674396

!Platform_sample_id = GSM674397

!Platform_sample_id = GSM674398

!Platform_sample_id = GSM674399

!Platform_sample_id = GSM674400

!Platform_sample_id = GSM674401

!Platform_sample_id = GSM674402

!Platform_sample_id = GSM674403

!Platform_sample_id = GSM674404

!Platform_sample_id = GSM674405

!Platform_sample_id = GSM674406

!Platform_sample_id = GSM674407

!Platform_sample_id = GSM679523

!Platform_sample_id = GSM679524

!Platform_sample_id = GSM679525

!Platform_sample_id = GSM679526

!Platform_sample_id = GSM679527

!Platform_sample_id = GSM679528

!Platform_sample_id = GSM679529

!Platform_sample_id = GSM679530

!Platform_sample_id = GSM679531

!Platform_sample_id = GSM679532

!Platform_sample_id = GSM679533

!Platform_sample_id = GSM679534

!Platform_sample_id = GSM679535

!Platform_sample_id = GSM679536

!Platform_sample_id = GSM692925

!Platform_sample_id = GSM692926

!Platform_sample_id = GSM692927

!Platform_sample_id = GSM692928

!Platform_sample_id = GSM692929

!Platform_sample_id = GSM692930

!Platform_sample_id = GSM692931

!Platform_sample_id = GSM692932

!Platform_sample_id = GSM692933

!Platform_sample_id = GSM692934

!Platform_sample_id = GSM692935

!Platform_sample_id = GSM692936

!Platform_sample_id = GSM692937

!Platform_sample_id = GSM692938

!Platform_sample_id = GSM692939

!Platform_sample_id = GSM693875

!Platform_sample_id = GSM693876

!Platform_sample_id = GSM693877

!Platform_sample_id = GSM693878

!Platform_sample_id = GSM693879

!Platform_sample_id = GSM693880

!Platform_sample_id = GSM693881

!Platform_sample_id = GSM693882

!Platform_sample_id = GSM693883

!Platform_sample_id = GSM693884

!Platform_sample_id = GSM693885

!Platform_sample_id = GSM693886

!Platform_sample_id = GSM693887

!Platform_sample_id = GSM693888

!Platform_sample_id = GSM693889

!Platform_sample_id = GSM693890

!Platform_sample_id = GSM694055

!Platform_sample_id = GSM694056

!Platform_sample_id = GSM694057

!Platform_sample_id = GSM694058

!Platform_sample_id = GSM694059

!Platform_sample_id = GSM694060

!Platform_sample_id = GSM694061

!Platform_sample_id = GSM694062

!Platform_sample_id = GSM694063

!Platform_sample_id = GSM694064

!Platform_sample_id = GSM694065

!Platform_sample_id = GSM694066

!Platform_sample_id = GSM694067

!Platform_sample_id = GSM694068

!Platform_sample_id = GSM694069

!Platform_sample_id = GSM694070

!Platform_sample_id = GSM698424

!Platform_sample_id = GSM698425

!Platform_sample_id = GSM698426

!Platform_sample_id = GSM698427

!Platform_sample_id = GSM698428

!Platform_sample_id = GSM698429

!Platform_sample_id = GSM698430

!Platform_sample_id = GSM698431

!Platform_sample_id = GSM698432

!Platform_sample_id = GSM698433

!Platform_sample_id = GSM698434

!Platform_sample_id = GSM698435

!Platform_sample_id = GSM698436

!Platform_sample_id = GSM698437

!Platform_sample_id = GSM698438

!Platform_sample_id = GSM698439

!Platform_sample_id = GSM700434

!Platform_sample_id = GSM700435

!Platform_sample_id = GSM700436

!Platform_sample_id = GSM700437

!Platform_sample_id = GSM700438

!Platform_sample_id = GSM700439

!Platform_sample_id = GSM700440

!Platform_sample_id = GSM700441

!Platform_sample_id = GSM700442

!Platform_sample_id = GSM700443

!Platform_sample_id = GSM700444

!Platform_sample_id = GSM700445

!Platform_sample_id = GSM700446

!Platform_sample_id = GSM700447

!Platform_sample_id = GSM700448

!Platform_sample_id = GSM700449

!Platform_sample_id = GSM703192

!Platform_sample_id = GSM703193

!Platform_sample_id = GSM703194

!Platform_sample_id = GSM703195

!Platform_sample_id = GSM703196

!Platform_sample_id = GSM703197

!Platform_sample_id = GSM703198

!Platform_sample_id = GSM703199

!Platform_sample_id = GSM703200

!Platform_sample_id = GSM703201

!Platform_sample_id = GSM703202

!Platform_sample_id = GSM703203

!Platform_sample_id = GSM703204

!Platform_sample_id = GSM703205

!Platform_sample_id = GSM703206

!Platform_sample_id = GSM703207

!Platform_sample_id = GSM703208

!Platform_sample_id = GSM703209

!Platform_sample_id = GSM703210

!Platform_sample_id = GSM703211

!Platform_sample_id = GSM703212

!Platform_sample_id = GSM703213

!Platform_sample_id = GSM703214

!Platform_sample_id = GSM703215

!Platform_sample_id = GSM703216

!Platform_sample_id = GSM703217

!Platform_sample_id = GSM703218

!Platform_sample_id = GSM703219

!Platform_sample_id = GSM703220

!Platform_sample_id = GSM703221

!Platform_sample_id = GSM703222

!Platform_sample_id = GSM703223

!Platform_sample_id = GSM703224

!Platform_sample_id = GSM703225

!Platform_sample_id = GSM703226

!Platform_sample_id = GSM703227

!Platform_sample_id = GSM703228

!Platform_sample_id = GSM703229

!Platform_sample_id = GSM703230

!Platform_sample_id = GSM703231

!Platform_sample_id = GSM703232

!Platform_sample_id = GSM703233

!Platform_sample_id = GSM703234

!Platform_sample_id = GSM703235

!Platform_sample_id = GSM703236

!Platform_sample_id = GSM703237

!Platform_sample_id = GSM703238

!Platform_sample_id = GSM703239

!Platform_sample_id = GSM703240

!Platform_sample_id = GSM703241

!Platform_sample_id = GSM703242

!Platform_sample_id = GSM703243

!Platform_sample_id = GSM703244

!Platform_sample_id = GSM703245

!Platform_sample_id = GSM703246

!Platform_sample_id = GSM703247

!Platform_sample_id = GSM703248

!Platform_sample_id = GSM703249

!Platform_sample_id = GSM703250

!Platform_sample_id = GSM703251

!Platform_sample_id = GSM703252

!Platform_sample_id = GSM703253

!Platform_sample_id = GSM703254

!Platform_sample_id = GSM703255

!Platform_sample_id = GSM703256

!Platform_sample_id = GSM703257

!Platform_sample_id = GSM703258

!Platform_sample_id = GSM703259

!Platform_sample_id = GSM703260

!Platform_sample_id = GSM703261

!Platform_sample_id = GSM703262

!Platform_sample_id = GSM703263

!Platform_sample_id = GSM703264

!Platform_sample_id = GSM703265

!Platform_sample_id = GSM703266

!Platform_sample_id = GSM703267

!Platform_sample_id = GSM703645

!Platform_sample_id = GSM703646

!Platform_sample_id = GSM703647

!Platform_sample_id = GSM703648

!Platform_sample_id = GSM703649

!Platform_sample_id = GSM703650

!Platform_sample_id = GSM703651

!Platform_sample_id = GSM703652

!Platform_sample_id = GSM703653

!Platform_sample_id = GSM703654

!Platform_sample_id = GSM703655

!Platform_sample_id = GSM703656

!Platform_sample_id = GSM703657

!Platform_sample_id = GSM703658

!Platform_sample_id = GSM703659

!Platform_sample_id = GSM703660

!Platform_sample_id = GSM703661

!Platform_sample_id = GSM703662

!Platform_sample_id = GSM703663

!Platform_sample_id = GSM703664

!Platform_sample_id = GSM703665

!Platform_sample_id = GSM703666

!Platform_sample_id = GSM703667

!Platform_sample_id = GSM703668

!Platform_sample_id = GSM703669

!Platform_sample_id = GSM703670

!Platform_sample_id = GSM703671

!Platform_sample_id = GSM703672

!Platform_sample_id = GSM703673

!Platform_sample_id = GSM703674

!Platform_sample_id = GSM703675

!Platform_sample_id = GSM703676

!Platform_sample_id = GSM703677

!Platform_sample_id = GSM703678

!Platform_sample_id = GSM703679

!Platform_sample_id = GSM703680

!Platform_sample_id = GSM703681

!Platform_sample_id = GSM703682

!Platform_sample_id = GSM703683

!Platform_sample_id = GSM703684

!Platform_sample_id = GSM703685

!Platform_sample_id = GSM703686

!Platform_sample_id = GSM703687

!Platform_sample_id = GSM703688

!Platform_sample_id = GSM703689

!Platform_sample_id = GSM703690

!Platform_sample_id = GSM703691

!Platform_sample_id = GSM703692

!Platform_sample_id = GSM703693

!Platform_sample_id = GSM703694

!Platform_sample_id = GSM703695

!Platform_sample_id = GSM703696

!Platform_sample_id = GSM703697

!Platform_sample_id = GSM703698

!Platform_sample_id = GSM703699

!Platform_sample_id = GSM703700

!Platform_sample_id = GSM703701

!Platform_sample_id = GSM703702

!Platform_sample_id = GSM703703

!Platform_sample_id = GSM703704

!Platform_sample_id = GSM703705

!Platform_sample_id = GSM703706

!Platform_sample_id = GSM703707

!Platform_sample_id = GSM703708

!Platform_sample_id = GSM703709

!Platform_sample_id = GSM703710

!Platform_sample_id = GSM703711

!Platform_sample_id = GSM703712

!Platform_sample_id = GSM703713

!Platform_sample_id = GSM703714

!Platform_sample_id = GSM703715

!Platform_sample_id = GSM703716

!Platform_sample_id = GSM703717

!Platform_sample_id = GSM703718

!Platform_sample_id = GSM703719

!Platform_sample_id = GSM703720

!Platform_sample_id = GSM703721

!Platform_sample_id = GSM703722

!Platform_sample_id = GSM703723

!Platform_sample_id = GSM703724

!Platform_sample_id = GSM703725

!Platform_sample_id = GSM703726

!Platform_sample_id = GSM703727

!Platform_sample_id = GSM703728

!Platform_sample_id = GSM703729

!Platform_sample_id = GSM703730

!Platform_sample_id = GSM703731

!Platform_sample_id = GSM703732

!Platform_sample_id = GSM703733

!Platform_sample_id = GSM703734

!Platform_sample_id = GSM703735

!Platform_sample_id = GSM703736

!Platform_sample_id = GSM703737

!Platform_sample_id = GSM703738

!Platform_sample_id = GSM703739

!Platform_sample_id = GSM703740

!Platform_sample_id = GSM703741

!Platform_sample_id = GSM703742

!Platform_sample_id = GSM703743

!Platform_sample_id = GSM703744

!Platform_sample_id = GSM703745

!Platform_sample_id = GSM703746

!Platform_sample_id = GSM703747

!Platform_sample_id = GSM703748

!Platform_sample_id = GSM703749

!Platform_sample_id = GSM703750

!Platform_sample_id = GSM703751

!Platform_sample_id = GSM703752

!Platform_sample_id = GSM703753

!Platform_sample_id = GSM703754

!Platform_sample_id = GSM703755

!Platform_sample_id = GSM703756

!Platform_sample_id = GSM703757

!Platform_sample_id = GSM703758

!Platform_sample_id = GSM703759

!Platform_sample_id = GSM703760

!Platform_sample_id = GSM703761

!Platform_sample_id = GSM703762

!Platform_sample_id = GSM703763

!Platform_sample_id = GSM703764

!Platform_sample_id = GSM703765

!Platform_sample_id = GSM703766

!Platform_sample_id = GSM703767

!Platform_sample_id = GSM706391

!Platform_sample_id = GSM706392

!Platform_sample_id = GSM706393

!Platform_sample_id = GSM706394

!Platform_sample_id = GSM706395

!Platform_sample_id = GSM706396

!Platform_sample_id = GSM706397

!Platform_sample_id = GSM706398

!Platform_sample_id = GSM706399

!Platform_sample_id = GSM706400

!Platform_sample_id = GSM706401

!Platform_sample_id = GSM706402

!Platform_sample_id = GSM706403

!Platform_sample_id = GSM706404

!Platform_sample_id = GSM706405

!Platform_sample_id = GSM706406

!Platform_sample_id = GSM706407

!Platform_sample_id = GSM706408

!Platform_sample_id = GSM706409

!Platform_sample_id = GSM706410

!Platform_sample_id = GSM706411

!Platform_sample_id = GSM706412

!Platform_sample_id = GSM706413

!Platform_sample_id = GSM706414

!Platform_sample_id = GSM706415

!Platform_sample_id = GSM706416

!Platform_sample_id = GSM706417

!Platform_sample_id = GSM706418

!Platform_sample_id = GSM706419

!Platform_sample_id = GSM706420

!Platform_sample_id = GSM706421

!Platform_sample_id = GSM706422

!Platform_sample_id = GSM706423

!Platform_sample_id = GSM706424

!Platform_sample_id = GSM706425

!Platform_sample_id = GSM706426

!Platform_sample_id = GSM706427

!Platform_sample_id = GSM706428

!Platform_sample_id = GSM706429

!Platform_sample_id = GSM706430

!Platform_sample_id = GSM706431

!Platform_sample_id = GSM706432

!Platform_sample_id = GSM706433

!Platform_sample_id = GSM706434

!Platform_sample_id = GSM706435

!Platform_sample_id = GSM706436

!Platform_sample_id = GSM706437

!Platform_sample_id = GSM706438

!Platform_sample_id = GSM706439

!Platform_sample_id = GSM706440

!Platform_sample_id = GSM706441

!Platform_sample_id = GSM706442

!Platform_sample_id = GSM706443

!Platform_sample_id = GSM706444

!Platform_sample_id = GSM706445

!Platform_sample_id = GSM706446

!Platform_sample_id = GSM706447

!Platform_sample_id = GSM706448

!Platform_sample_id = GSM706449

!Platform_sample_id = GSM706450

!Platform_sample_id = GSM706451

!Platform_sample_id = GSM706452

!Platform_sample_id = GSM706453

!Platform_sample_id = GSM706454

!Platform_sample_id = GSM706455

!Platform_sample_id = GSM706456

!Platform_sample_id = GSM706457

!Platform_sample_id = GSM706458

!Platform_sample_id = GSM706459

!Platform_sample_id = GSM706460

!Platform_sample_id = GSM706461

!Platform_sample_id = GSM706462

!Platform_sample_id = GSM706463

!Platform_sample_id = GSM706464

!Platform_sample_id = GSM706465

!Platform_sample_id = GSM706466

!Platform_sample_id = GSM706467

!Platform_sample_id = GSM706468

!Platform_sample_id = GSM706469

!Platform_sample_id = GSM706866

!Platform_sample_id = GSM706867

!Platform_sample_id = GSM706868

!Platform_sample_id = GSM706869

!Platform_sample_id = GSM706870

!Platform_sample_id = GSM706871

!Platform_sample_id = GSM706872

!Platform_sample_id = GSM706873

!Platform_sample_id = GSM706874

!Platform_sample_id = GSM707714

!Platform_sample_id = GSM707715

!Platform_sample_id = GSM707716

!Platform_sample_id = GSM707717

!Platform_sample_id = GSM707718

!Platform_sample_id = GSM707719

!Platform_sample_id = GSM710513

!Platform_sample_id = GSM710514

!Platform_sample_id = GSM710515

!Platform_sample_id = GSM710516

!Platform_sample_id = GSM710517

!Platform_sample_id = GSM710518

!Platform_sample_id = GSM710519

!Platform_sample_id = GSM710520

!Platform_sample_id = GSM710521

!Platform_sample_id = GSM710522

!Platform_sample_id = GSM710523

!Platform_sample_id = GSM710524

!Platform_sample_id = GSM710525

!Platform_sample_id = GSM710526

!Platform_sample_id = GSM716242

!Platform_sample_id = GSM716243

!Platform_sample_id = GSM716244

!Platform_sample_id = GSM716245

!Platform_sample_id = GSM716246

!Platform_sample_id = GSM716247

!Platform_sample_id = GSM716248

!Platform_sample_id = GSM716249

!Platform_sample_id = GSM716250

!Platform_sample_id = GSM716251

!Platform_sample_id = GSM716252

!Platform_sample_id = GSM716253

!Platform_sample_id = GSM716254

!Platform_sample_id = GSM716255

!Platform_sample_id = GSM716256

!Platform_sample_id = GSM716257

!Platform_sample_id = GSM716258

!Platform_sample_id = GSM716259

!Platform_sample_id = GSM716260

!Platform_sample_id = GSM716261

!Platform_sample_id = GSM716262

!Platform_sample_id = GSM716263

!Platform_sample_id = GSM716264

!Platform_sample_id = GSM716265

!Platform_sample_id = GSM716266

!Platform_sample_id = GSM716267

!Platform_sample_id = GSM716268

!Platform_sample_id = GSM716269

!Platform_sample_id = GSM716270

!Platform_sample_id = GSM716271

!Platform_sample_id = GSM716272

!Platform_sample_id = GSM716273

!Platform_sample_id = GSM716274

!Platform_sample_id = GSM716275

!Platform_sample_id = GSM716276

!Platform_sample_id = GSM716277

!Platform_sample_id = GSM716278

!Platform_sample_id = GSM716279

!Platform_sample_id = GSM716280

!Platform_sample_id = GSM716281

!Platform_sample_id = GSM716282

!Platform_sample_id = GSM716283

!Platform_sample_id = GSM716284

!Platform_sample_id = GSM716285

!Platform_sample_id = GSM716286

!Platform_sample_id = GSM716287

!Platform_sample_id = GSM716288

!Platform_sample_id = GSM716289

!Platform_sample_id = GSM716290

!Platform_sample_id = GSM716291

!Platform_sample_id = GSM716292

!Platform_sample_id = GSM716293

!Platform_sample_id = GSM716294

!Platform_sample_id = GSM716295

!Platform_sample_id = GSM716296

!Platform_sample_id = GSM716297

!Platform_sample_id = GSM716298

!Platform_sample_id = GSM716299

!Platform_sample_id = GSM716300

!Platform_sample_id = GSM716301

!Platform_sample_id = GSM716302

!Platform_sample_id = GSM716303

!Platform_sample_id = GSM716304

!Platform_sample_id = GSM716305

!Platform_sample_id = GSM716306

!Platform_sample_id = GSM716307

!Platform_sample_id = GSM716308

!Platform_sample_id = GSM716309

!Platform_sample_id = GSM716310

!Platform_sample_id = GSM716311

!Platform_sample_id = GSM716312

!Platform_sample_id = GSM716313

!Platform_sample_id = GSM716314

!Platform_sample_id = GSM716315

!Platform_sample_id = GSM716316

!Platform_sample_id = GSM716317

!Platform_sample_id = GSM716318

!Platform_sample_id = GSM716319

!Platform_sample_id = GSM716320

!Platform_sample_id = GSM716321

!Platform_sample_id = GSM716322

!Platform_sample_id = GSM716323

!Platform_sample_id = GSM716324

!Platform_sample_id = GSM716325

!Platform_sample_id = GSM716326

!Platform_sample_id = GSM716327

!Platform_sample_id = GSM716328

!Platform_sample_id = GSM716329

!Platform_sample_id = GSM716330

!Platform_sample_id = GSM716331

!Platform_sample_id = GSM716332

!Platform_sample_id = GSM716333

!Platform_sample_id = GSM716334

!Platform_sample_id = GSM716335

!Platform_sample_id = GSM716336

!Platform_sample_id = GSM716337

!Platform_sample_id = GSM716338

!Platform_sample_id = GSM716339

!Platform_sample_id = GSM716340

!Platform_sample_id = GSM716341

!Platform_sample_id = GSM716342

!Platform_sample_id = GSM716343

!Platform_sample_id = GSM716344

!Platform_sample_id = GSM716345

!Platform_sample_id = GSM716346

!Platform_sample_id = GSM716347

!Platform_sample_id = GSM716348

!Platform_sample_id = GSM716349

!Platform_sample_id = GSM716350

!Platform_sample_id = GSM716351

!Platform_sample_id = GSM716352

!Platform_sample_id = GSM716353

!Platform_sample_id = GSM716354

!Platform_sample_id = GSM716355

!Platform_sample_id = GSM716356

!Platform_sample_id = GSM716357

!Platform_sample_id = GSM716358

!Platform_sample_id = GSM716359

!Platform_sample_id = GSM716360

!Platform_sample_id = GSM716361

!Platform_sample_id = GSM717367

!Platform_sample_id = GSM717368

!Platform_sample_id = GSM717369

!Platform_sample_id = GSM717370

!Platform_sample_id = GSM717371

!Platform_sample_id = GSM717372

!Platform_sample_id = GSM717373

!Platform_sample_id = GSM717374

!Platform_sample_id = GSM717878

!Platform_sample_id = GSM717879

!Platform_sample_id = GSM717880

!Platform_sample_id = GSM717881

!Platform_sample_id = GSM717882

!Platform_sample_id = GSM717883

!Platform_sample_id = GSM717884

!Platform_sample_id = GSM717885

!Platform_sample_id = GSM717886

!Platform_sample_id = GSM717887

!Platform_sample_id = GSM717888

!Platform_sample_id = GSM717889

!Platform_sample_id = GSM717890

!Platform_sample_id = GSM717891

!Platform_sample_id = GSM717892

!Platform_sample_id = GSM717893

!Platform_sample_id = GSM717894

!Platform_sample_id = GSM717895

!Platform_sample_id = GSM717896

!Platform_sample_id = GSM717897

!Platform_sample_id = GSM717898

!Platform_sample_id = GSM717899

!Platform_sample_id = GSM717900

!Platform_sample_id = GSM717901

!Platform_sample_id = GSM717902

!Platform_sample_id = GSM717903

!Platform_sample_id = GSM717904

!Platform_sample_id = GSM717905

!Platform_sample_id = GSM717906

!Platform_sample_id = GSM717907

!Platform_sample_id = GSM717908

!Platform_sample_id = GSM717909

!Platform_sample_id = GSM717910

!Platform_sample_id = GSM717911

!Platform_sample_id = GSM717912

!Platform_sample_id = GSM717913

!Platform_sample_id = GSM717914

!Platform_sample_id = GSM717915

!Platform_sample_id = GSM717916

!Platform_sample_id = GSM717917

!Platform_sample_id = GSM717918

!Platform_sample_id = GSM717919

!Platform_sample_id = GSM717920

!Platform_sample_id = GSM717921

!Platform_sample_id = GSM717922

!Platform_sample_id = GSM717923

!Platform_sample_id = GSM717924

!Platform_sample_id = GSM717925

!Platform_sample_id = GSM717926

!Platform_sample_id = GSM717927

!Platform_sample_id = GSM717928

!Platform_sample_id = GSM717929

!Platform_sample_id = GSM717930

!Platform_sample_id = GSM717931

!Platform_sample_id = GSM717932

!Platform_sample_id = GSM717933

!Platform_sample_id = GSM717934

!Platform_sample_id = GSM717935

!Platform_sample_id = GSM717936

!Platform_sample_id = GSM717937

!Platform_sample_id = GSM717938

!Platform_sample_id = GSM717939

!Platform_sample_id = GSM717940

!Platform_sample_id = GSM717941

!Platform_sample_id = GSM717942

!Platform_sample_id = GSM717943

!Platform_sample_id = GSM717944

!Platform_sample_id = GSM717945

!Platform_sample_id = GSM717946

!Platform_sample_id = GSM717947

!Platform_sample_id = GSM717948

!Platform_sample_id = GSM717949

!Platform_sample_id = GSM717950

!Platform_sample_id = GSM717951

!Platform_sample_id = GSM717952

!Platform_sample_id = GSM717953

!Platform_sample_id = GSM717954

!Platform_sample_id = GSM717955

!Platform_sample_id = GSM717956

!Platform_sample_id = GSM717957

!Platform_sample_id = GSM717958

!Platform_sample_id = GSM717959

!Platform_sample_id = GSM717960

!Platform_sample_id = GSM717961

!Platform_sample_id = GSM717962

!Platform_sample_id = GSM717963

!Platform_sample_id = GSM717964

!Platform_sample_id = GSM717965

!Platform_sample_id = GSM717966

!Platform_sample_id = GSM717967

!Platform_sample_id = GSM717968

!Platform_sample_id = GSM717969

!Platform_sample_id = GSM717970

!Platform_sample_id = GSM717971

!Platform_sample_id = GSM717972

!Platform_sample_id = GSM717973

!Platform_sample_id = GSM717981

!Platform_sample_id = GSM717982

!Platform_sample_id = GSM717983

!Platform_sample_id = GSM717984

!Platform_sample_id = GSM717985

!Platform_sample_id = GSM717986

!Platform_sample_id = GSM717987

!Platform_sample_id = GSM717988

!Platform_sample_id = GSM717989

!Platform_sample_id = GSM717990

!Platform_sample_id = GSM717991

!Platform_sample_id = GSM717992

!Platform_sample_id = GSM717993

!Platform_sample_id = GSM717994

!Platform_sample_id = GSM717995

!Platform_sample_id = GSM717996

!Platform_sample_id = GSM717997

!Platform_sample_id = GSM717998

!Platform_sample_id = GSM717999

!Platform_sample_id = GSM718000

!Platform_sample_id = GSM718001

!Platform_sample_id = GSM718002

!Platform_sample_id = GSM718003

!Platform_sample_id = GSM718004

!Platform_sample_id = GSM718005

!Platform_sample_id = GSM718006

!Platform_sample_id = GSM718007

!Platform_sample_id = GSM718008

!Platform_sample_id = GSM718009

!Platform_sample_id = GSM718010

!Platform_sample_id = GSM718011

!Platform_sample_id = GSM718012

!Platform_sample_id = GSM718013

!Platform_sample_id = GSM718014

!Platform_sample_id = GSM718015

!Platform_sample_id = GSM718016

!Platform_sample_id = GSM718017

!Platform_sample_id = GSM718018

!Platform_sample_id = GSM718019

!Platform_sample_id = GSM718020

!Platform_sample_id = GSM718021

!Platform_sample_id = GSM718022

!Platform_sample_id = GSM718023

!Platform_sample_id = GSM718024

!Platform_sample_id = GSM718025

!Platform_sample_id = GSM718026

!Platform_sample_id = GSM718027

!Platform_sample_id = GSM718028

!Platform_sample_id = GSM718029

!Platform_sample_id = GSM718030

!Platform_sample_id = GSM718031

!Platform_sample_id = GSM718032

!Platform_sample_id = GSM718033

!Platform_sample_id = GSM718034

!Platform_sample_id = GSM718035

!Platform_sample_id = GSM718036

!Platform_sample_id = GSM718037

!Platform_sample_id = GSM718038

!Platform_sample_id = GSM718039

!Platform_sample_id = GSM718040

!Platform_sample_id = GSM718041

!Platform_sample_id = GSM718042

!Platform_sample_id = GSM718043

!Platform_sample_id = GSM718044

!Platform_sample_id = GSM718045

!Platform_sample_id = GSM718046

!Platform_sample_id = GSM718047

!Platform_sample_id = GSM718048

!Platform_sample_id = GSM718049

!Platform_sample_id = GSM718050

!Platform_sample_id = GSM718051

!Platform_sample_id = GSM718052

!Platform_sample_id = GSM718053

!Platform_sample_id = GSM718054

!Platform_sample_id = GSM718055

!Platform_sample_id = GSM718056

!Platform_sample_id = GSM718057

!Platform_sample_id = GSM718058

!Platform_sample_id = GSM718059

!Platform_sample_id = GSM718060

!Platform_sample_id = GSM718061

!Platform_sample_id = GSM718062

!Platform_sample_id = GSM718063

!Platform_sample_id = GSM718064

!Platform_sample_id = GSM718065

!Platform_sample_id = GSM718066

!Platform_sample_id = GSM718067

!Platform_sample_id = GSM718068

!Platform_sample_id = GSM718069

!Platform_sample_id = GSM718070

!Platform_sample_id = GSM718071

!Platform_sample_id = GSM718072

!Platform_sample_id = GSM718073

!Platform_sample_id = GSM718074

!Platform_sample_id = GSM718075

!Platform_sample_id = GSM718076

!Platform_sample_id = GSM718077

!Platform_sample_id = GSM718078

!Platform_sample_id = GSM718079

!Platform_sample_id = GSM718080

!Platform_sample_id = GSM718081

!Platform_sample_id = GSM718082

!Platform_sample_id = GSM718083

!Platform_sample_id = GSM718084

!Platform_sample_id = GSM718085

!Platform_sample_id = GSM718086

!Platform_sample_id = GSM718087

!Platform_sample_id = GSM718088

!Platform_sample_id = GSM718089

!Platform_sample_id = GSM718090

!Platform_sample_id = GSM718091

!Platform_sample_id = GSM718092

!Platform_sample_id = GSM718093

!Platform_sample_id = GSM718094

!Platform_sample_id = GSM718095

!Platform_sample_id = GSM718096

!Platform_sample_id = GSM718097

!Platform_sample_id = GSM718098

!Platform_sample_id = GSM718099

!Platform_sample_id = GSM718100

!Platform_sample_id = GSM718101

!Platform_sample_id = GSM718102

!Platform_sample_id = GSM718103

!Platform_sample_id = GSM718104

!Platform_sample_id = GSM718105

!Platform_sample_id = GSM718106

!Platform_sample_id = GSM718107

!Platform_sample_id = GSM718108

!Platform_sample_id = GSM718109

!Platform_sample_id = GSM718110

!Platform_sample_id = GSM718111

!Platform_sample_id = GSM718112

!Platform_sample_id = GSM718113

!Platform_sample_id = GSM718114

!Platform_sample_id = GSM718115

!Platform_sample_id = GSM718116

!Platform_sample_id = GSM718117

!Platform_sample_id = GSM718118

!Platform_sample_id = GSM718119

!Platform_sample_id = GSM718120

!Platform_sample_id = GSM718121

!Platform_sample_id = GSM718122

!Platform_sample_id = GSM718123

!Platform_sample_id = GSM718124

!Platform_sample_id = GSM718125

!Platform_sample_id = GSM718126

!Platform_sample_id = GSM718127

!Platform_sample_id = GSM718128

!Platform_sample_id = GSM718129

!Platform_sample_id = GSM718130

!Platform_sample_id = GSM718131

!Platform_sample_id = GSM718132

!Platform_sample_id = GSM718133

!Platform_sample_id = GSM718134

!Platform_sample_id = GSM718135

!Platform_sample_id = GSM718136

!Platform_sample_id = GSM718137

!Platform_sample_id = GSM718138

!Platform_sample_id = GSM718139

!Platform_sample_id = GSM718140

!Platform_sample_id = GSM718141

!Platform_sample_id = GSM718142

!Platform_sample_id = GSM718143

!Platform_sample_id = GSM718144

!Platform_sample_id = GSM718145

!Platform_sample_id = GSM718146

!Platform_sample_id = GSM718147

!Platform_sample_id = GSM718148

!Platform_sample_id = GSM718149

!Platform_sample_id = GSM718150

!Platform_sample_id = GSM718151

!Platform_sample_id = GSM718152

!Platform_sample_id = GSM718153

!Platform_sample_id = GSM718154

!Platform_sample_id = GSM718155

!Platform_sample_id = GSM718156

!Platform_sample_id = GSM718157

!Platform_sample_id = GSM718158

!Platform_sample_id = GSM718159

!Platform_sample_id = GSM718160

!Platform_sample_id = GSM718161

!Platform_sample_id = GSM718162

!Platform_sample_id = GSM718163

!Platform_sample_id = GSM718164

!Platform_sample_id = GSM718165

!Platform_sample_id = GSM718166

!Platform_sample_id = GSM718167

!Platform_sample_id = GSM718168

!Platform_sample_id = GSM718169

!Platform_sample_id = GSM718170

!Platform_sample_id = GSM718171

!Platform_sample_id = GSM718172

!Platform_sample_id = GSM718173

!Platform_sample_id = GSM718174

!Platform_sample_id = GSM718175

!Platform_sample_id = GSM718176

!Platform_sample_id = GSM718177

!Platform_sample_id = GSM718178

!Platform_sample_id = GSM718179

!Platform_sample_id = GSM718180

!Platform_sample_id = GSM718181

!Platform_sample_id = GSM718182

!Platform_sample_id = GSM718183

!Platform_sample_id = GSM718184

!Platform_sample_id = GSM718185

!Platform_sample_id = GSM718186

!Platform_sample_id = GSM718187

!Platform_sample_id = GSM718188

!Platform_sample_id = GSM718189

!Platform_sample_id = GSM718190

!Platform_sample_id = GSM718191

!Platform_sample_id = GSM718192

!Platform_sample_id = GSM718193

!Platform_sample_id = GSM718194

!Platform_sample_id = GSM718195

!Platform_sample_id = GSM718196

!Platform_sample_id = GSM718197

!Platform_sample_id = GSM718198

!Platform_sample_id = GSM718199

!Platform_sample_id = GSM718200

!Platform_sample_id = GSM718201

!Platform_sample_id = GSM718202

!Platform_sample_id = GSM718203

!Platform_sample_id = GSM718204

!Platform_sample_id = GSM718205

!Platform_sample_id = GSM718206

!Platform_sample_id = GSM718207

!Platform_sample_id = GSM718208

!Platform_sample_id = GSM718209

!Platform_sample_id = GSM718210

!Platform_sample_id = GSM718211

!Platform_sample_id = GSM718212

!Platform_sample_id = GSM718213

!Platform_sample_id = GSM718214

!Platform_sample_id = GSM718215

!Platform_sample_id = GSM718216

!Platform_sample_id = GSM718217

!Platform_sample_id = GSM718218

!Platform_sample_id = GSM718219

!Platform_sample_id = GSM718220

!Platform_sample_id = GSM718221

!Platform_sample_id = GSM718222

!Platform_sample_id = GSM718223

!Platform_sample_id = GSM718224

!Platform_sample_id = GSM718225

!Platform_sample_id = GSM718226

!Platform_sample_id = GSM718227

!Platform_sample_id = GSM718228

!Platform_sample_id = GSM718229

!Platform_sample_id = GSM718230

!Platform_sample_id = GSM718231

!Platform_sample_id = GSM718232

!Platform_sample_id = GSM718233

!Platform_sample_id = GSM718234

!Platform_sample_id = GSM718235

!Platform_sample_id = GSM718236

!Platform_sample_id = GSM718237

!Platform_sample_id = GSM718238

!Platform_sample_id = GSM718239

!Platform_sample_id = GSM718240

!Platform_sample_id = GSM718241

!Platform_sample_id = GSM718242

!Platform_sample_id = GSM718243

!Platform_sample_id = GSM718244

!Platform_sample_id = GSM718245

!Platform_sample_id = GSM718246

!Platform_sample_id = GSM718247

!Platform_sample_id = GSM718248

!Platform_sample_id = GSM718249

!Platform_sample_id = GSM718250

!Platform_sample_id = GSM718251

!Platform_sample_id = GSM718252

!Platform_sample_id = GSM718253

!Platform_sample_id = GSM718254

!Platform_sample_id = GSM718255

!Platform_sample_id = GSM718256

!Platform_sample_id = GSM718257

!Platform_sample_id = GSM718258

!Platform_sample_id = GSM718259

!Platform_sample_id = GSM718260

!Platform_sample_id = GSM718261

!Platform_sample_id = GSM718262

!Platform_sample_id = GSM718263

!Platform_sample_id = GSM718264

!Platform_sample_id = GSM718265

!Platform_sample_id = GSM718266

!Platform_sample_id = GSM718267

!Platform_sample_id = GSM718268

!Platform_sample_id = GSM718269

!Platform_sample_id = GSM718270

!Platform_sample_id = GSM718271

!Platform_sample_id = GSM718272

!Platform_sample_id = GSM718273

!Platform_sample_id = GSM718274

!Platform_sample_id = GSM718275

!Platform_sample_id = GSM718276

!Platform_sample_id = GSM718277

!Platform_sample_id = GSM718278

!Platform_sample_id = GSM718279

!Platform_sample_id = GSM718280

!Platform_sample_id = GSM718281

!Platform_sample_id = GSM718282

!Platform_sample_id = GSM718283

!Platform_sample_id = GSM718284

!Platform_sample_id = GSM718285

!Platform_sample_id = GSM718286

!Platform_sample_id = GSM725372

!Platform_sample_id = GSM725373

!Platform_sample_id = GSM725374

!Platform_sample_id = GSM725375

!Platform_sample_id = GSM725376

!Platform_sample_id = GSM725377

!Platform_sample_id = GSM725378

!Platform_sample_id = GSM725379

!Platform_sample_id = GSM725380

!Platform_sample_id = GSM725381

!Platform_sample_id = GSM725382

!Platform_sample_id = GSM725383

!Platform_sample_id = GSM725384

!Platform_sample_id = GSM725385

!Platform_sample_id = GSM725386

!Platform_sample_id = GSM725387

!Platform_sample_id = GSM725388

!Platform_sample_id = GSM725389

!Platform_sample_id = GSM725390

!Platform_sample_id = GSM725391

!Platform_sample_id = GSM725392

!Platform_sample_id = GSM725393

!Platform_sample_id = GSM725394

!Platform_sample_id = GSM725395

!Platform_sample_id = GSM725830

!Platform_sample_id = GSM725831

!Platform_sample_id = GSM725832

!Platform_sample_id = GSM725833

!Platform_sample_id = GSM725834

!Platform_sample_id = GSM725835

!Platform_sample_id = GSM725836

!Platform_sample_id = GSM725837

!Platform_sample_id = GSM725838

!Platform_sample_id = GSM725839

!Platform_sample_id = GSM725840

!Platform_sample_id = GSM725841

!Platform_sample_id = GSM725842

!Platform_sample_id = GSM725843

!Platform_sample_id = GSM725844

!Platform_sample_id = GSM725845

!Platform_sample_id = GSM725846

!Platform_sample_id = GSM725847

!Platform_sample_id = GSM725848

!Platform_sample_id = GSM725849

!Platform_sample_id = GSM725850

!Platform_sample_id = GSM725851

!Platform_sample_id = GSM725852

!Platform_sample_id = GSM725853

!Platform_sample_id = GSM725854

!Platform_sample_id = GSM725855

!Platform_sample_id = GSM725856

!Platform_sample_id = GSM725857

!Platform_sample_id = GSM725858

!Platform_sample_id = GSM725859

!Platform_sample_id = GSM729765

!Platform_sample_id = GSM729766

!Platform_sample_id = GSM729767

!Platform_sample_id = GSM729768

!Platform_sample_id = GSM736459

!Platform_sample_id = GSM736460

!Platform_sample_id = GSM736461

!Platform_sample_id = GSM736462

!Platform_sample_id = GSM736463

!Platform_sample_id = GSM736464

!Platform_sample_id = GSM736465

!Platform_sample_id = GSM736466

!Platform_sample_id = GSM736467

!Platform_sample_id = GSM736468

!Platform_sample_id = GSM736469

!Platform_sample_id = GSM736470

!Platform_sample_id = GSM736471

!Platform_sample_id = GSM736472

!Platform_sample_id = GSM736473

!Platform_sample_id = GSM740482

!Platform_sample_id = GSM740483

!Platform_sample_id = GSM740484

!Platform_sample_id = GSM740485

!Platform_sample_id = GSM740486

!Platform_sample_id = GSM740487

!Platform_sample_id = GSM740488

!Platform_sample_id = GSM743216

!Platform_sample_id = GSM743217

!Platform_sample_id = GSM743218

!Platform_sample_id = GSM743219

!Platform_sample_id = GSM743220

!Platform_sample_id = GSM743221

!Platform_sample_id = GSM743222

!Platform_sample_id = GSM743223

!Platform_sample_id = GSM743224

!Platform_sample_id = GSM743225

!Platform_sample_id = GSM743226

!Platform_sample_id = GSM743227

!Platform_sample_id = GSM743228

!Platform_sample_id = GSM743229

!Platform_sample_id = GSM743230

!Platform_sample_id = GSM743231

!Platform_sample_id = GSM743232

!Platform_sample_id = GSM743233

!Platform_sample_id = GSM743234

!Platform_sample_id = GSM743235

!Platform_sample_id = GSM743236

!Platform_sample_id = GSM743237

!Platform_sample_id = GSM743238

!Platform_sample_id = GSM743239

!Platform_sample_id = GSM743240

!Platform_sample_id = GSM743241

!Platform_sample_id = GSM743242

!Platform_sample_id = GSM743243

!Platform_sample_id = GSM743244

!Platform_sample_id = GSM743245

!Platform_sample_id = GSM743246

!Platform_sample_id = GSM743247

!Platform_sample_id = GSM743248

!Platform_sample_id = GSM743249

!Platform_sample_id = GSM743250

!Platform_sample_id = GSM743251

!Platform_sample_id = GSM743252

!Platform_sample_id = GSM743253

!Platform_sample_id = GSM743254

!Platform_sample_id = GSM743255

!Platform_sample_id = GSM743256

!Platform_sample_id = GSM743257

!Platform_sample_id = GSM743258

!Platform_sample_id = GSM743259

!Platform_sample_id = GSM743260

!Platform_sample_id = GSM743261

!Platform_sample_id = GSM743262

!Platform_sample_id = GSM743263

!Platform_sample_id = GSM743264

!Platform_sample_id = GSM743265

!Platform_sample_id = GSM743266

!Platform_sample_id = GSM743267

!Platform_sample_id = GSM743268

!Platform_sample_id = GSM743269

!Platform_sample_id = GSM743270

!Platform_sample_id = GSM743271

!Platform_sample_id = GSM743272

!Platform_sample_id = GSM743273

!Platform_sample_id = GSM743274

!Platform_sample_id = GSM743275

!Platform_sample_id = GSM743276

!Platform_sample_id = GSM743277

!Platform_sample_id = GSM743278

!Platform_sample_id = GSM743279

!Platform_sample_id = GSM743280

!Platform_sample_id = GSM743281

!Platform_sample_id = GSM743282

!Platform_sample_id = GSM743283

!Platform_sample_id = GSM743284

!Platform_sample_id = GSM743285

!Platform_sample_id = GSM743286

!Platform_sample_id = GSM743287

!Platform_sample_id = GSM743288

!Platform_sample_id = GSM743289

!Platform_sample_id = GSM743290

!Platform_sample_id = GSM743291

!Platform_sample_id = GSM743292

!Platform_sample_id = GSM743293

!Platform_sample_id = GSM743294

!Platform_sample_id = GSM743295

!Platform_sample_id = GSM743296

!Platform_sample_id = GSM743297

!Platform_sample_id = GSM743298

!Platform_sample_id = GSM743299

!Platform_sample_id = GSM743300

!Platform_sample_id = GSM743301

!Platform_sample_id = GSM743302

!Platform_sample_id = GSM743303

!Platform_sample_id = GSM743304

!Platform_sample_id = GSM743305

!Platform_sample_id = GSM743306

!Platform_sample_id = GSM743307

!Platform_sample_id = GSM743308

!Platform_sample_id = GSM743309

!Platform_sample_id = GSM743310

!Platform_sample_id = GSM743311

!Platform_sample_id = GSM743312

!Platform_sample_id = GSM743313

!Platform_sample_id = GSM743314

!Platform_sample_id = GSM743315

!Platform_sample_id = GSM743316

!Platform_sample_id = GSM743317

!Platform_sample_id = GSM743318

!Platform_sample_id = GSM743319

!Platform_sample_id = GSM745834

!Platform_sample_id = GSM745835

!Platform_sample_id = GSM745838

!Platform_sample_id = GSM745839

!Platform_sample_id = GSM745846

!Platform_sample_id = GSM745847

!Platform_sample_id = GSM745848

!Platform_sample_id = GSM745849

!Platform_sample_id = GSM745850

!Platform_sample_id = GSM745851

!Platform_sample_id = GSM745852

!Platform_sample_id = GSM745853

!Platform_sample_id = GSM745854

!Platform_sample_id = GSM745855

!Platform_sample_id = GSM745862

!Platform_sample_id = GSM745863

!Platform_sample_id = GSM745864

!Platform_sample_id = GSM745865

!Platform_sample_id = GSM745866

!Platform_sample_id = GSM745867

!Platform_sample_id = GSM745868

!Platform_sample_id = GSM745869

!Platform_sample_id = GSM745870

!Platform_sample_id = GSM745871

!Platform_sample_id = GSM758637

!Platform_sample_id = GSM758638

!Platform_sample_id = GSM758639

!Platform_sample_id = GSM758640

!Platform_sample_id = GSM758641

!Platform_sample_id = GSM758642

!Platform_sample_id = GSM758643

!Platform_sample_id = GSM758644

!Platform_sample_id = GSM758645

!Platform_sample_id = GSM758646

!Platform_sample_id = GSM758647

!Platform_sample_id = GSM758648

!Platform_sample_id = GSM758649

!Platform_sample_id = GSM758650

!Platform_sample_id = GSM758651

!Platform_sample_id = GSM758652

!Platform_sample_id = GSM758653

!Platform_sample_id = GSM758654

!Platform_sample_id = GSM758655

!Platform_sample_id = GSM758656

!Platform_sample_id = GSM758657

!Platform_sample_id = GSM758658

!Platform_sample_id = GSM758659

!Platform_sample_id = GSM758660

!Platform_sample_id = GSM758661

!Platform_sample_id = GSM758662

!Platform_sample_id = GSM758663

!Platform_sample_id = GSM758664

!Platform_sample_id = GSM758665

!Platform_sample_id = GSM758666

!Platform_sample_id = GSM758667

!Platform_sample_id = GSM758668

!Platform_sample_id = GSM758669

!Platform_sample_id = GSM758670

!Platform_sample_id = GSM758671

!Platform_sample_id = GSM758672

!Platform_sample_id = GSM758987

!Platform_sample_id = GSM758988

!Platform_sample_id = GSM758989

!Platform_sample_id = GSM758990

!Platform_sample_id = GSM758991

!Platform_sample_id = GSM758992

!Platform_sample_id = GSM758993

!Platform_sample_id = GSM758994

!Platform_sample_id = GSM758995

!Platform_sample_id = GSM758996

!Platform_sample_id = GSM759767

!Platform_sample_id = GSM759768

!Platform_sample_id = GSM759769

!Platform_sample_id = GSM759770

!Platform_sample_id = GSM759771

!Platform_sample_id = GSM759772

!Platform_sample_id = GSM777070

!Platform_sample_id = GSM777071

!Platform_sample_id = GSM777072

!Platform_sample_id = GSM777073

!Platform_sample_id = GSM777074

!Platform_sample_id = GSM777075

!Platform_sample_id = GSM777076

!Platform_sample_id = GSM777077

!Platform_sample_id = GSM777078

!Platform_sample_id = GSM777079

!Platform_sample_id = GSM777080

!Platform_sample_id = GSM777081

!Platform_sample_id = GSM777082

!Platform_sample_id = GSM777083

!Platform_sample_id = GSM777084

!Platform_sample_id = GSM777085

!Platform_sample_id = GSM777086

!Platform_sample_id = GSM777087

!Platform_sample_id = GSM781858

!Platform_sample_id = GSM781859

!Platform_sample_id = GSM781860

!Platform_sample_id = GSM781861

!Platform_sample_id = GSM781862

!Platform_sample_id = GSM781863

!Platform_sample_id = GSM781864

!Platform_sample_id = GSM781865

!Platform_sample_id = GSM781866

!Platform_sample_id = GSM781867

!Platform_sample_id = GSM781868

!Platform_sample_id = GSM781869

!Platform_sample_id = GSM781870

!Platform_sample_id = GSM781871

!Platform_sample_id = GSM781872

!Platform_sample_id = GSM781873

!Platform_sample_id = GSM781874

!Platform_sample_id = GSM788287

!Platform_sample_id = GSM788288

!Platform_sample_id = GSM788289

!Platform_sample_id = GSM788290

!Platform_sample_id = GSM788291

!Platform_sample_id = GSM788292

!Platform_sample_id = GSM788293

!Platform_sample_id = GSM788294

!Platform_sample_id = GSM788295

!Platform_sample_id = GSM788296

!Platform_sample_id = GSM788297

!Platform_sample_id = GSM788298

!Platform_sample_id = GSM791809

!Platform_sample_id = GSM791810

!Platform_sample_id = GSM791811

!Platform_sample_id = GSM791812

!Platform_sample_id = GSM791813

!Platform_sample_id = GSM791814

!Platform_sample_id = GSM791815

!Platform_sample_id = GSM791816

!Platform_sample_id = GSM791817

!Platform_sample_id = GSM791818

!Platform_sample_id = GSM791819

!Platform_sample_id = GSM791820

!Platform_sample_id = GSM791821

!Platform_sample_id = GSM791822

!Platform_sample_id = GSM791823

!Platform_sample_id = GSM791824

!Platform_sample_id = GSM791825

!Platform_sample_id = GSM791826

!Platform_sample_id = GSM796258

!Platform_sample_id = GSM796259

!Platform_sample_id = GSM796260

!Platform_sample_id = GSM796261

!Platform_sample_id = GSM799706

!Platform_sample_id = GSM799707

!Platform_sample_id = GSM799708

!Platform_sample_id = GSM799709

!Platform_sample_id = GSM799710

!Platform_sample_id = GSM799711

!Platform_sample_id = GSM799712

!Platform_sample_id = GSM799713

!Platform_sample_id = GSM799714

!Platform_sample_id = GSM799715

!Platform_sample_id = GSM799716

!Platform_sample_id = GSM799717

!Platform_sample_id = GSM799718

!Platform_sample_id = GSM799719

!Platform_sample_id = GSM799720

!Platform_sample_id = GSM799721

!Platform_sample_id = GSM813292

!Platform_sample_id = GSM813293

!Platform_sample_id = GSM813294

!Platform_sample_id = GSM813295

!Platform_sample_id = GSM813296

!Platform_sample_id = GSM813297

!Platform_sample_id = GSM813298

!Platform_sample_id = GSM813299

!Platform_sample_id = GSM813300

!Platform_sample_id = GSM813301

!Platform_sample_id = GSM813302

!Platform_sample_id = GSM813303

!Platform_sample_id = GSM813304

!Platform_sample_id = GSM813305

!Platform_sample_id = GSM813306

!Platform_sample_id = GSM813307

!Platform_sample_id = GSM813308

!Platform_sample_id = GSM813309

!Platform_sample_id = GSM813310

!Platform_sample_id = GSM813311

!Platform_sample_id = GSM813312

!Platform_sample_id = GSM813313

!Platform_sample_id = GSM813314

!Platform_sample_id = GSM813315

!Platform_sample_id = GSM813316

!Platform_sample_id = GSM813317

!Platform_sample_id = GSM813318

!Platform_sample_id = GSM813319

!Platform_sample_id = GSM813320

!Platform_sample_id = GSM813321

!Platform_sample_id = GSM813322

!Platform_sample_id = GSM813323

!Platform_sample_id = GSM813324

!Platform_sample_id = GSM813325

!Platform_sample_id = GSM813326

!Platform_sample_id = GSM813327

!Platform_sample_id = GSM813328

!Platform_sample_id = GSM813329

!Platform_sample_id = GSM813330

!Platform_sample_id = GSM813331

!Platform_sample_id = GSM813332

!Platform_sample_id = GSM813333

!Platform_sample_id = GSM813334

!Platform_sample_id = GSM813335

!Platform_sample_id = GSM813336

!Platform_sample_id = GSM813337

!Platform_sample_id = GSM813338

!Platform_sample_id = GSM813339

!Platform_sample_id = GSM813340

!Platform_sample_id = GSM813341

!Platform_sample_id = GSM813342

!Platform_sample_id = GSM813343

!Platform_sample_id = GSM813344

!Platform_sample_id = GSM813345

!Platform_sample_id = GSM813346

!Platform_sample_id = GSM813347

!Platform_sample_id = GSM813348

!Platform_sample_id = GSM813349

!Platform_sample_id = GSM813350

!Platform_sample_id = GSM813351

!Platform_sample_id = GSM813352

!Platform_sample_id = GSM813353

!Platform_sample_id = GSM813354

!Platform_sample_id = GSM813355

!Platform_sample_id = GSM813356

!Platform_sample_id = GSM813357

!Platform_sample_id = GSM813358

!Platform_sample_id = GSM813359

!Platform_sample_id = GSM813360

!Platform_sample_id = GSM813361

!Platform_sample_id = GSM813362

!Platform_sample_id = GSM813363

!Platform_sample_id = GSM813364

!Platform_sample_id = GSM813365

!Platform_sample_id = GSM813366

!Platform_sample_id = GSM813367

!Platform_sample_id = GSM813368

!Platform_sample_id = GSM813369

!Platform_sample_id = GSM813370

!Platform_sample_id = GSM813371

!Platform_sample_id = GSM813372

!Platform_sample_id = GSM813373

!Platform_sample_id = GSM813374

!Platform_sample_id = GSM813375

!Platform_sample_id = GSM813376

!Platform_sample_id = GSM813377

!Platform_sample_id = GSM813378

!Platform_sample_id = GSM813379

!Platform_sample_id = GSM813380

!Platform_sample_id = GSM813381

!Platform_sample_id = GSM813382

!Platform_sample_id = GSM813383

!Platform_sample_id = GSM813384

!Platform_sample_id = GSM813385

!Platform_sample_id = GSM813386

!Platform_sample_id = GSM813387

!Platform_sample_id = GSM813388

!Platform_sample_id = GSM813389

!Platform_sample_id = GSM813390

!Platform_sample_id = GSM813391

!Platform_sample_id = GSM813392

!Platform_sample_id = GSM813393

!Platform_sample_id = GSM813394

!Platform_sample_id = GSM813395

!Platform_sample_id = GSM813396

!Platform_sample_id = GSM813397

!Platform_sample_id = GSM813398

!Platform_sample_id = GSM813399

!Platform_sample_id = GSM813400

!Platform_sample_id = GSM813401

!Platform_sample_id = GSM813402

!Platform_sample_id = GSM813403

!Platform_sample_id = GSM813404

!Platform_sample_id = GSM813405

!Platform_sample_id = GSM813406

!Platform_sample_id = GSM813407

!Platform_sample_id = GSM813408

!Platform_sample_id = GSM813409

!Platform_sample_id = GSM813410

!Platform_sample_id = GSM821872

!Platform_sample_id = GSM821873

!Platform_sample_id = GSM821874

!Platform_sample_id = GSM821875

!Platform_sample_id = GSM821876

!Platform_sample_id = GSM821877

!Platform_sample_id = GSM821878

!Platform_sample_id = GSM821879

!Platform_sample_id = GSM821880

!Platform_sample_id = GSM821881

!Platform_sample_id = GSM821882

!Platform_sample_id = GSM821883

!Platform_sample_id = GSM821884

!Platform_sample_id = GSM821885

!Platform_sample_id = GSM821886

!Platform_sample_id = GSM821887

!Platform_sample_id = GSM821888

!Platform_sample_id = GSM821889

!Platform_sample_id = GSM821890

!Platform_sample_id = GSM821891

!Platform_sample_id = GSM821892

!Platform_sample_id = GSM821893

!Platform_sample_id = GSM821894

!Platform_sample_id = GSM821895

!Platform_sample_id = GSM821896

!Platform_sample_id = GSM821897

!Platform_sample_id = GSM821898

!Platform_sample_id = GSM821899

!Platform_sample_id = GSM821900

!Platform_sample_id = GSM821901

!Platform_sample_id = GSM821902

!Platform_sample_id = GSM821903

!Platform_sample_id = GSM821904

!Platform_sample_id = GSM821905

!Platform_sample_id = GSM824424

!Platform_sample_id = GSM824425

!Platform_sample_id = GSM824426

!Platform_sample_id = GSM824427

!Platform_sample_id = GSM824428

!Platform_sample_id = GSM824429

!Platform_sample_id = GSM824430

!Platform_sample_id = GSM824431

!Platform_sample_id = GSM824432

!Platform_sample_id = GSM824433

!Platform_sample_id = GSM824434

!Platform_sample_id = GSM824435

!Platform_sample_id = GSM824436

!Platform_sample_id = GSM824437

!Platform_sample_id = GSM824438

!Platform_sample_id = GSM824439

!Platform_sample_id = GSM824440

!Platform_sample_id = GSM824441

!Platform_sample_id = GSM824442

!Platform_sample_id = GSM824443

!Platform_sample_id = GSM824444

!Platform_sample_id = GSM824445

!Platform_sample_id = GSM824446

!Platform_sample_id = GSM824447

!Platform_sample_id = GSM824448

!Platform_sample_id = GSM824449

!Platform_sample_id = GSM824450

!Platform_sample_id = GSM824451

!Platform_sample_id = GSM824452

!Platform_sample_id = GSM824453

!Platform_sample_id = GSM824454

!Platform_sample_id = GSM826901

!Platform_sample_id = GSM826902

!Platform_sample_id = GSM828613

!Platform_sample_id = GSM828614

!Platform_sample_id = GSM828615

!Platform_sample_id = GSM828616

!Platform_sample_id = GSM828617

!Platform_sample_id = GSM828618

!Platform_sample_id = GSM828619

!Platform_sample_id = GSM828620

!Platform_sample_id = GSM828621

!Platform_sample_id = GSM828622

!Platform_sample_id = GSM828623

!Platform_sample_id = GSM828624

!Platform_sample_id = GSM828625

!Platform_sample_id = GSM828626

!Platform_sample_id = GSM828627

!Platform_sample_id = GSM828628

!Platform_sample_id = GSM828629

!Platform_sample_id = GSM828630

!Platform_sample_id = GSM828631

!Platform_sample_id = GSM828632

!Platform_sample_id = GSM828633

!Platform_sample_id = GSM828634

!Platform_sample_id = GSM828635

!Platform_sample_id = GSM828636

!Platform_sample_id = GSM838706

!Platform_sample_id = GSM838707

!Platform_sample_id = GSM838708

!Platform_sample_id = GSM838709

!Platform_sample_id = GSM838710

!Platform_sample_id = GSM838711

!Platform_sample_id = GSM838712

!Platform_sample_id = GSM838713

!Platform_sample_id = GSM858138

!Platform_sample_id = GSM858139

!Platform_sample_id = GSM858140

!Platform_sample_id = GSM858141

!Platform_sample_id = GSM858142

!Platform_sample_id = GSM858143

!Platform_sample_id = GSM858144

!Platform_sample_id = GSM858145

!Platform_sample_id = GSM858146

!Platform_sample_id = GSM858147

!Platform_sample_id = GSM858148

!Platform_sample_id = GSM858149

!Platform_sample_id = GSM858150

!Platform_sample_id = GSM858151

!Platform_sample_id = GSM858152

!Platform_sample_id = GSM858153

!Platform_sample_id = GSM858154

!Platform_sample_id = GSM858155

!Platform_sample_id = GSM858156

!Platform_sample_id = GSM858157

!Platform_sample_id = GSM858158

!Platform_sample_id = GSM858159

!Platform_sample_id = GSM860693

!Platform_sample_id = GSM860694

!Platform_sample_id = GSM860695

!Platform_sample_id = GSM860696

!Platform_sample_id = GSM860697

!Platform_sample_id = GSM860698

!Platform_sample_id = GSM860699

!Platform_sample_id = GSM860700

!Platform_sample_id = GSM860701

!Platform_sample_id = GSM860702

!Platform_sample_id = GSM860703

!Platform_sample_id = GSM860704

!Platform_sample_id = GSM860705

!Platform_sample_id = GSM860706

!Platform_sample_id = GSM860707

!Platform_sample_id = GSM860708

!Platform_sample_id = GSM860709

!Platform_sample_id = GSM860710

!Platform_sample_id = GSM860711

!Platform_sample_id = GSM860712

!Platform_sample_id = GSM860713

!Platform_sample_id = GSM860714

!Platform_sample_id = GSM860715

!Platform_sample_id = GSM860716

!Platform_sample_id = GSM860717

!Platform_sample_id = GSM860718

!Platform_sample_id = GSM860719

!Platform_sample_id = GSM860720

!Platform_sample_id = GSM860721

!Platform_sample_id = GSM860722

!Platform_sample_id = GSM860723

!Platform_sample_id = GSM860724

!Platform_sample_id = GSM860725

!Platform_sample_id = GSM860726

!Platform_sample_id = GSM860727

!Platform_sample_id = GSM860728

!Platform_sample_id = GSM860729

!Platform_sample_id = GSM860730

!Platform_sample_id = GSM860731

!Platform_sample_id = GSM860732

!Platform_sample_id = GSM860733

!Platform_sample_id = GSM860734

!Platform_sample_id = GSM860735

!Platform_sample_id = GSM860736

!Platform_sample_id = GSM860737

!Platform_sample_id = GSM860738

!Platform_sample_id = GSM860739

!Platform_sample_id = GSM860740

!Platform_sample_id = GSM860741

!Platform_sample_id = GSM860742

!Platform_sample_id = GSM860743

!Platform_sample_id = GSM860744

!Platform_sample_id = GSM860745

!Platform_sample_id = GSM860746

!Platform_sample_id = GSM860747

!Platform_sample_id = GSM860748

!Platform_sample_id = GSM860749

!Platform_sample_id = GSM860750

!Platform_sample_id = GSM860751

!Platform_sample_id = GSM860752

!Platform_sample_id = GSM860753

!Platform_sample_id = GSM860754

!Platform_sample_id = GSM860755

!Platform_sample_id = GSM860756

!Platform_sample_id = GSM860757

!Platform_sample_id = GSM860758

!Platform_sample_id = GSM860759

!Platform_sample_id = GSM867432

!Platform_sample_id = GSM867433

!Platform_sample_id = GSM867434

!Platform_sample_id = GSM867435

!Platform_sample_id = GSM867436

!Platform_sample_id = GSM867437

!Platform_sample_id = GSM867438

!Platform_sample_id = GSM867439

!Platform_sample_id = GSM867440

!Platform_sample_id = GSM867441

!Platform_sample_id = GSM867442

!Platform_sample_id = GSM867443

!Platform_sample_id = GSM868351

!Platform_sample_id = GSM868352

!Platform_sample_id = GSM868353

!Platform_sample_id = GSM868354

!Platform_sample_id = GSM868355

!Platform_sample_id = GSM868356

!Platform_sample_id = GSM868357

!Platform_sample_id = GSM868358

!Platform_sample_id = GSM868359

!Platform_sample_id = GSM868360

!Platform_sample_id = GSM868361

!Platform_sample_id = GSM878128

!Platform_sample_id = GSM878129

!Platform_sample_id = GSM878130

!Platform_sample_id = GSM878131

!Platform_sample_id = GSM878132

!Platform_sample_id = GSM878133

!Platform_sample_id = GSM878134

!Platform_sample_id = GSM878135

!Platform_sample_id = GSM878136

!Platform_sample_id = GSM878137

!Platform_sample_id = GSM878138

!Platform_sample_id = GSM878139

!Platform_sample_id = GSM878140

!Platform_sample_id = GSM878141

!Platform_sample_id = GSM878142

!Platform_sample_id = GSM878143

!Platform_sample_id = GSM878144

!Platform_sample_id = GSM878145

!Platform_sample_id = GSM878146

!Platform_sample_id = GSM879451

!Platform_sample_id = GSM879452

!Platform_sample_id = GSM879453

!Platform_sample_id = GSM879454

!Platform_sample_id = GSM879455

!Platform_sample_id = GSM879456

!Platform_sample_id = GSM879938

!Platform_sample_id = GSM879939

!Platform_sample_id = GSM879940

!Platform_sample_id = GSM879941

!Platform_sample_id = GSM879942

!Platform_sample_id = GSM879943

!Platform_sample_id = GSM879944

!Platform_sample_id = GSM879945

!Platform_sample_id = GSM879946

!Platform_sample_id = GSM879947

!Platform_sample_id = GSM879948

!Platform_sample_id = GSM879949

!Platform_sample_id = GSM879950

!Platform_sample_id = GSM879951

!Platform_sample_id = GSM879952

!Platform_sample_id = GSM879953

!Platform_sample_id = GSM879954

!Platform_sample_id = GSM879955

!Platform_sample_id = GSM879956

!Platform_sample_id = GSM879957

!Platform_sample_id = GSM879958

!Platform_sample_id = GSM879959

!Platform_sample_id = GSM879960

!Platform_sample_id = GSM879961

!Platform_sample_id = GSM879962

!Platform_sample_id = GSM879963

!Platform_sample_id = GSM879964

!Platform_sample_id = GSM879965

!Platform_sample_id = GSM879966

!Platform_sample_id = GSM879967

!Platform_sample_id = GSM889492

!Platform_sample_id = GSM889493

!Platform_sample_id = GSM889494

!Platform_sample_id = GSM889495

!Platform_sample_id = GSM889496

!Platform_sample_id = GSM889497

!Platform_sample_id = GSM889498

!Platform_sample_id = GSM889499

!Platform_sample_id = GSM889500

!Platform_sample_id = GSM889501

!Platform_sample_id = GSM889502

!Platform_sample_id = GSM889503

!Platform_sample_id = GSM889504

!Platform_sample_id = GSM889505

!Platform_sample_id = GSM889506

!Platform_sample_id = GSM889507

!Platform_sample_id = GSM903671

!Platform_sample_id = GSM903672

!Platform_sample_id = GSM903673

!Platform_sample_id = GSM903674

!Platform_sample_id = GSM903675

!Platform_sample_id = GSM903676

!Platform_sample_id = GSM903677

!Platform_sample_id = GSM903678

!Platform_sample_id = GSM903679

!Platform_sample_id = GSM903680

!Platform_sample_id = GSM903681

!Platform_sample_id = GSM903682

!Platform_sample_id = GSM903683

!Platform_sample_id = GSM903684

!Platform_sample_id = GSM903685

!Platform_sample_id = GSM903686

!Platform_sample_id = GSM903687

!Platform_sample_id = GSM903688

!Platform_sample_id = GSM903689

!Platform_sample_id = GSM903690

!Platform_sample_id = GSM903691

!Platform_sample_id = GSM903692

!Platform_sample_id = GSM903693

!Platform_sample_id = GSM903694

!Platform_sample_id = GSM903695

!Platform_sample_id = GSM903696

!Platform_sample_id = GSM903697

!Platform_sample_id = GSM903698

!Platform_sample_id = GSM903699

!Platform_sample_id = GSM903700

!Platform_sample_id = GSM903701

!Platform_sample_id = GSM903702

!Platform_sample_id = GSM903703

!Platform_sample_id = GSM903704

!Platform_sample_id = GSM903705

!Platform_sample_id = GSM903706

!Platform_sample_id = GSM903707

!Platform_sample_id = GSM903708

!Platform_sample_id = GSM903709

!Platform_sample_id = GSM903710

!Platform_sample_id = GSM903711

!Platform_sample_id = GSM903712

!Platform_sample_id = GSM903713

!Platform_sample_id = GSM903714

!Platform_sample_id = GSM903715

!Platform_sample_id = GSM903716

!Platform_sample_id = GSM903717

!Platform_sample_id = GSM903718

!Platform_sample_id = GSM903719

!Platform_sample_id = GSM903720

!Platform_sample_id = GSM903721

!Platform_sample_id = GSM903722

!Platform_sample_id = GSM903723

!Platform_sample_id = GSM903724

!Platform_sample_id = GSM903725

!Platform_sample_id = GSM903726

!Platform_sample_id = GSM903727

!Platform_sample_id = GSM903728

!Platform_sample_id = GSM903729

!Platform_sample_id = GSM903730

!Platform_sample_id = GSM903731

!Platform_sample_id = GSM903732

!Platform_sample_id = GSM903733

!Platform_sample_id = GSM903734

!Platform_sample_id = GSM903735

!Platform_sample_id = GSM903736

!Platform_sample_id = GSM903737

!Platform_sample_id = GSM903738

!Platform_sample_id = GSM903739

!Platform_sample_id = GSM903740

!Platform_sample_id = GSM903741

!Platform_sample_id = GSM903742

!Platform_sample_id = GSM903743

!Platform_sample_id = GSM903744

!Platform_sample_id = GSM903745

!Platform_sample_id = GSM903746

!Platform_sample_id = GSM903747

!Platform_sample_id = GSM903748

!Platform_sample_id = GSM903749

!Platform_sample_id = GSM903750

!Platform_sample_id = GSM903751

!Platform_sample_id = GSM903752

!Platform_sample_id = GSM903753

!Platform_sample_id = GSM903754

!Platform_sample_id = GSM903755

!Platform_sample_id = GSM903756

!Platform_sample_id = GSM903757

!Platform_sample_id = GSM903758

!Platform_sample_id = GSM903759

!Platform_sample_id = GSM903760

!Platform_sample_id = GSM903761

!Platform_sample_id = GSM903762

!Platform_sample_id = GSM903763

!Platform_sample_id = GSM903764

!Platform_sample_id = GSM903765

!Platform_sample_id = GSM903766

!Platform_sample_id = GSM903767

!Platform_sample_id = GSM903768

!Platform_sample_id = GSM903769

!Platform_sample_id = GSM903770

!Platform_sample_id = GSM903771

!Platform_sample_id = GSM903772

!Platform_sample_id = GSM903773

!Platform_sample_id = GSM903774

!Platform_sample_id = GSM903775

!Platform_sample_id = GSM903776

!Platform_sample_id = GSM903777

!Platform_sample_id = GSM903778

!Platform_sample_id = GSM903779

!Platform_sample_id = GSM903780

!Platform_sample_id = GSM903781

!Platform_sample_id = GSM903782

!Platform_sample_id = GSM903783

!Platform_sample_id = GSM903784

!Platform_sample_id = GSM903785

!Platform_sample_id = GSM903786

!Platform_sample_id = GSM903787

!Platform_sample_id = GSM903788

!Platform_sample_id = GSM903789

!Platform_sample_id = GSM903790

!Platform_sample_id = GSM903791

!Platform_sample_id = GSM903792

!Platform_sample_id = GSM903793

!Platform_sample_id = GSM903794

!Platform_sample_id = GSM903795

!Platform_sample_id = GSM903796

!Platform_sample_id = GSM903797

!Platform_sample_id = GSM903798

!Platform_sample_id = GSM903799

!Platform_sample_id = GSM903800

!Platform_sample_id = GSM903801

!Platform_sample_id = GSM903802

!Platform_sample_id = GSM903803

!Platform_sample_id = GSM903804

!Platform_sample_id = GSM903805

!Platform_sample_id = GSM903806

!Platform_sample_id = GSM903807

!Platform_sample_id = GSM903808

!Platform_sample_id = GSM903809

!Platform_sample_id = GSM903810

!Platform_sample_id = GSM903811

!Platform_sample_id = GSM903812

!Platform_sample_id = GSM903813

!Platform_sample_id = GSM903814

!Platform_sample_id = GSM903815

!Platform_sample_id = GSM903816

!Platform_sample_id = GSM903817

!Platform_sample_id = GSM903818

!Platform_sample_id = GSM903819

!Platform_sample_id = GSM903820

!Platform_sample_id = GSM903821

!Platform_sample_id = GSM903822

!Platform_sample_id = GSM903823

!Platform_sample_id = GSM903824

!Platform_sample_id = GSM903825

!Platform_sample_id = GSM903826

!Platform_sample_id = GSM903827

!Platform_sample_id = GSM903828

!Platform_sample_id = GSM903829

!Platform_sample_id = GSM903830

!Platform_sample_id = GSM903831

!Platform_sample_id = GSM903832

!Platform_sample_id = GSM903833

!Platform_sample_id = GSM903834

!Platform_sample_id = GSM903835

!Platform_sample_id = GSM903836

!Platform_sample_id = GSM903837

!Platform_sample_id = GSM903838

!Platform_sample_id = GSM903839

!Platform_sample_id = GSM903840

!Platform_sample_id = GSM903841

!Platform_sample_id = GSM903842

!Platform_sample_id = GSM903843

!Platform_sample_id = GSM903844

!Platform_sample_id = GSM903845

!Platform_sample_id = GSM903846

!Platform_sample_id = GSM903847

!Platform_sample_id = GSM903848

!Platform_sample_id = GSM903849

!Platform_sample_id = GSM903850

!Platform_sample_id = GSM903851

!Platform_sample_id = GSM903852

!Platform_sample_id = GSM903853

!Platform_sample_id = GSM903854

!Platform_sample_id = GSM903855

!Platform_sample_id = GSM903856

!Platform_sample_id = GSM903857

!Platform_sample_id = GSM903858

!Platform_sample_id = GSM903859

!Platform_sample_id = GSM903860

!Platform_sample_id = GSM903861

!Platform_sample_id = GSM903862

!Platform_sample_id = GSM903863

!Platform_sample_id = GSM903864

!Platform_sample_id = GSM903865

!Platform_sample_id = GSM903866

!Platform_sample_id = GSM903867

!Platform_sample_id = GSM903868

!Platform_sample_id = GSM903869

!Platform_sample_id = GSM903870

!Platform_sample_id = GSM903871

!Platform_sample_id = GSM903872

!Platform_sample_id = GSM903873

!Platform_sample_id = GSM903874

!Platform_sample_id = GSM903875

!Platform_sample_id = GSM903876

!Platform_sample_id = GSM903877

!Platform_sample_id = GSM903878

!Platform_sample_id = GSM903879

!Platform_sample_id = GSM903880

!Platform_sample_id = GSM903881

!Platform_sample_id = GSM903882

!Platform_sample_id = GSM903883

!Platform_sample_id = GSM903884

!Platform_sample_id = GSM903885

!Platform_sample_id = GSM903886

!Platform_sample_id = GSM903887

!Platform_sample_id = GSM903888

!Platform_sample_id = GSM903889

!Platform_sample_id = GSM903890

!Platform_sample_id = GSM903891

!Platform_sample_id = GSM903892

!Platform_sample_id = GSM903893

!Platform_sample_id = GSM903894

!Platform_sample_id = GSM903895

!Platform_sample_id = GSM903896

!Platform_sample_id = GSM903897

!Platform_sample_id = GSM903898

!Platform_sample_id = GSM903899

!Platform_sample_id = GSM903900

!Platform_sample_id = GSM903901

!Platform_sample_id = GSM903902

!Platform_sample_id = GSM903903

!Platform_sample_id = GSM903904

!Platform_sample_id = GSM903905

!Platform_sample_id = GSM903906

!Platform_sample_id = GSM903907

!Platform_sample_id = GSM903908

!Platform_sample_id = GSM903909

!Platform_sample_id = GSM903910

!Platform_sample_id = GSM903911

!Platform_sample_id = GSM903912

!Platform_sample_id = GSM903913

!Platform_sample_id = GSM903914

!Platform_sample_id = GSM903915

!Platform_sample_id = GSM903916

!Platform_sample_id = GSM903917

!Platform_sample_id = GSM903918

!Platform_sample_id = GSM903919

!Platform_sample_id = GSM903920

!Platform_sample_id = GSM903921

!Platform_sample_id = GSM903922

!Platform_sample_id = GSM903923

!Platform_sample_id = GSM903924

!Platform_sample_id = GSM903925

!Platform_sample_id = GSM903926

!Platform_sample_id = GSM903927

!Platform_sample_id = GSM903928

!Platform_sample_id = GSM903929

!Platform_sample_id = GSM903930

!Platform_sample_id = GSM903931

!Platform_sample_id = GSM903932

!Platform_sample_id = GSM903933

!Platform_sample_id = GSM903934

!Platform_sample_id = GSM903935

!Platform_sample_id = GSM903936

!Platform_sample_id = GSM903937

!Platform_sample_id = GSM903938

!Platform_sample_id = GSM903939

!Platform_sample_id = GSM903940

!Platform_sample_id = GSM903941

!Platform_sample_id = GSM903942

!Platform_sample_id = GSM903943

!Platform_sample_id = GSM903944

!Platform_sample_id = GSM903945

!Platform_sample_id = GSM903946

!Platform_sample_id = GSM903947

!Platform_sample_id = GSM903948

!Platform_sample_id = GSM903949

!Platform_sample_id = GSM903950

!Platform_sample_id = GSM903951

!Platform_sample_id = GSM903952

!Platform_sample_id = GSM903953

!Platform_sample_id = GSM903954

!Platform_sample_id = GSM903955

!Platform_sample_id = GSM903956

!Platform_sample_id = GSM903957

!Platform_sample_id = GSM903958

!Platform_sample_id = GSM903959

!Platform_sample_id = GSM903960

!Platform_sample_id = GSM903961

!Platform_sample_id = GSM903962

!Platform_sample_id = GSM903963

!Platform_sample_id = GSM903964

!Platform_sample_id = GSM903965

!Platform_sample_id = GSM903966

!Platform_sample_id = GSM903967

!Platform_sample_id = GSM903968

!Platform_sample_id = GSM903969

!Platform_sample_id = GSM903970

!Platform_sample_id = GSM903971

!Platform_sample_id = GSM903972

!Platform_sample_id = GSM903973

!Platform_sample_id = GSM903974

!Platform_sample_id = GSM903975

!Platform_sample_id = GSM903976

!Platform_sample_id = GSM903977

!Platform_sample_id = GSM903978

!Platform_sample_id = GSM903979

!Platform_sample_id = GSM903980

!Platform_sample_id = GSM903981

!Platform_sample_id = GSM903982

!Platform_sample_id = GSM903983

!Platform_sample_id = GSM903984

!Platform_sample_id = GSM903985

!Platform_sample_id = GSM903986

!Platform_sample_id = GSM903987

!Platform_sample_id = GSM903988

!Platform_sample_id = GSM903989

!Platform_sample_id = GSM903990

!Platform_sample_id = GSM903991

!Platform_sample_id = GSM903992

!Platform_sample_id = GSM903993

!Platform_sample_id = GSM903994

!Platform_sample_id = GSM903995

!Platform_sample_id = GSM903996

!Platform_sample_id = GSM903997

!Platform_sample_id = GSM903998

!Platform_sample_id = GSM903999

!Platform_sample_id = GSM904000

!Platform_sample_id = GSM904001

!Platform_sample_id = GSM904002

!Platform_sample_id = GSM904003

!Platform_sample_id = GSM904004

!Platform_sample_id = GSM904005

!Platform_sample_id = GSM904006

!Platform_sample_id = GSM904007

!Platform_sample_id = GSM904008

!Platform_sample_id = GSM904009

!Platform_sample_id = GSM904010

!Platform_sample_id = GSM904011

!Platform_sample_id = GSM904012

!Platform_sample_id = GSM904013

!Platform_sample_id = GSM904014

!Platform_sample_id = GSM904015

!Platform_sample_id = GSM904016

!Platform_sample_id = GSM904017

!Platform_sample_id = GSM904018

!Platform_sample_id = GSM904019

!Platform_sample_id = GSM904020

!Platform_sample_id = GSM904021

!Platform_sample_id = GSM904022

!Platform_sample_id = GSM904023

!Platform_sample_id = GSM904024

!Platform_sample_id = GSM904025

!Platform_sample_id = GSM904026

!Platform_sample_id = GSM904027

!Platform_sample_id = GSM904028

!Platform_sample_id = GSM904029

!Platform_sample_id = GSM904030

!Platform_sample_id = GSM904031

!Platform_sample_id = GSM904032

!Platform_sample_id = GSM904033

!Platform_sample_id = GSM904034

!Platform_sample_id = GSM904035

!Platform_sample_id = GSM904036

!Platform_sample_id = GSM904037

!Platform_sample_id = GSM904038

!Platform_sample_id = GSM904039

!Platform_sample_id = GSM904040

!Platform_sample_id = GSM904041

!Platform_sample_id = GSM904042

!Platform_sample_id = GSM904043

!Platform_sample_id = GSM904044

!Platform_sample_id = GSM904045

!Platform_sample_id = GSM904046

!Platform_sample_id = GSM904047

!Platform_sample_id = GSM904048

!Platform_sample_id = GSM904049

!Platform_sample_id = GSM904050

!Platform_sample_id = GSM904051

!Platform_sample_id = GSM904052

!Platform_sample_id = GSM904053

!Platform_sample_id = GSM904054

!Platform_sample_id = GSM904055

!Platform_sample_id = GSM904056

!Platform_sample_id = GSM904057

!Platform_sample_id = GSM904058

!Platform_sample_id = GSM904059

!Platform_sample_id = GSM904060

!Platform_sample_id = GSM904061

!Platform_sample_id = GSM904062

!Platform_sample_id = GSM904063

!Platform_sample_id = GSM904064

!Platform_sample_id = GSM904065

!Platform_sample_id = GSM904066

!Platform_sample_id = GSM904067

!Platform_sample_id = GSM904068

!Platform_sample_id = GSM904069

!Platform_sample_id = GSM904070

!Platform_sample_id = GSM904071

!Platform_sample_id = GSM904072

!Platform_sample_id = GSM904073

!Platform_sample_id = GSM904074

!Platform_sample_id = GSM904075

!Platform_sample_id = GSM904076

!Platform_sample_id = GSM904077

!Platform_sample_id = GSM904078

!Platform_sample_id = GSM904079

!Platform_sample_id = GSM904080

!Platform_sample_id = GSM904081

!Platform_sample_id = GSM904082

!Platform_sample_id = GSM904083

!Platform_sample_id = GSM904084

!Platform_sample_id = GSM904085

!Platform_sample_id = GSM904086

!Platform_sample_id = GSM904087

!Platform_sample_id = GSM904088

!Platform_sample_id = GSM904089

!Platform_sample_id = GSM904090

!Platform_sample_id = GSM904091

!Platform_sample_id = GSM904092

!Platform_sample_id = GSM904093

!Platform_sample_id = GSM904094

!Platform_sample_id = GSM904095

!Platform_sample_id = GSM904096

!Platform_sample_id = GSM904097

!Platform_sample_id = GSM904098

!Platform_sample_id = GSM904099

!Platform_sample_id = GSM904100

!Platform_sample_id = GSM904101

!Platform_sample_id = GSM904102

!Platform_sample_id = GSM904103

!Platform_sample_id = GSM904104

!Platform_sample_id = GSM904105

!Platform_sample_id = GSM904106

!Platform_sample_id = GSM904107

!Platform_sample_id = GSM904108

!Platform_sample_id = GSM904109

!Platform_sample_id = GSM904110

!Platform_sample_id = GSM904111

!Platform_sample_id = GSM904112

!Platform_sample_id = GSM904113

!Platform_sample_id = GSM904114

!Platform_sample_id = GSM904115

!Platform_sample_id = GSM904116

!Platform_sample_id = GSM904117

!Platform_sample_id = GSM904118

!Platform_sample_id = GSM904119

!Platform_sample_id = GSM904120

!Platform_sample_id = GSM904121

!Platform_sample_id = GSM904122

!Platform_sample_id = GSM904123

!Platform_sample_id = GSM904124

!Platform_sample_id = GSM904125

!Platform_sample_id = GSM904126

!Platform_sample_id = GSM904127

!Platform_sample_id = GSM904128

!Platform_sample_id = GSM904129

!Platform_sample_id = GSM904130

!Platform_sample_id = GSM904131

!Platform_sample_id = GSM904132

!Platform_sample_id = GSM904133

!Platform_sample_id = GSM904134

!Platform_sample_id = GSM904135

!Platform_sample_id = GSM904136

!Platform_sample_id = GSM904137

!Platform_sample_id = GSM904138

!Platform_sample_id = GSM904139

!Platform_sample_id = GSM904140

!Platform_sample_id = GSM904141

!Platform_sample_id = GSM904142

!Platform_sample_id = GSM904143

!Platform_sample_id = GSM904144

!Platform_sample_id = GSM904145

!Platform_sample_id = GSM904146

!Platform_sample_id = GSM904147

!Platform_sample_id = GSM904148

!Platform_sample_id = GSM904149

!Platform_sample_id = GSM904150

!Platform_sample_id = GSM904151

!Platform_sample_id = GSM904152

!Platform_sample_id = GSM904153

!Platform_sample_id = GSM904154

!Platform_sample_id = GSM904155

!Platform_sample_id = GSM904156

!Platform_sample_id = GSM904157

!Platform_sample_id = GSM904158

!Platform_sample_id = GSM904159

!Platform_sample_id = GSM904160

!Platform_sample_id = GSM904161

!Platform_sample_id = GSM904162

!Platform_sample_id = GSM904163

!Platform_sample_id = GSM904164

!Platform_sample_id = GSM904165

!Platform_sample_id = GSM904166

!Platform_sample_id = GSM904167

!Platform_sample_id = GSM904168

!Platform_sample_id = GSM904169

!Platform_sample_id = GSM904170

!Platform_sample_id = GSM904171

!Platform_sample_id = GSM904172

!Platform_sample_id = GSM904173

!Platform_sample_id = GSM904174

!Platform_sample_id = GSM904175

!Platform_sample_id = GSM904176

!Platform_sample_id = GSM904177

!Platform_sample_id = GSM904178

!Platform_sample_id = GSM904179

!Platform_sample_id = GSM904180

!Platform_sample_id = GSM904181

!Platform_sample_id = GSM904182

!Platform_sample_id = GSM904183

!Platform_sample_id = GSM904184

!Platform_sample_id = GSM904185

!Platform_sample_id = GSM904186

!Platform_sample_id = GSM904187

!Platform_sample_id = GSM904188

!Platform_sample_id = GSM904189

!Platform_sample_id = GSM904190

!Platform_sample_id = GSM904191

!Platform_sample_id = GSM904192

!Platform_sample_id = GSM904193

!Platform_sample_id = GSM904194

!Platform_sample_id = GSM904195

!Platform_sample_id = GSM904196

!Platform_sample_id = GSM904197

!Platform_sample_id = GSM904198

!Platform_sample_id = GSM904199

!Platform_sample_id = GSM904200

!Platform_sample_id = GSM904201

!Platform_sample_id = GSM904202

!Platform_sample_id = GSM904203

!Platform_sample_id = GSM904204

!Platform_sample_id = GSM904205

!Platform_sample_id = GSM904206

!Platform_sample_id = GSM904207

!Platform_sample_id = GSM904208

!Platform_sample_id = GSM904209

!Platform_sample_id = GSM904210

!Platform_sample_id = GSM904211

!Platform_sample_id = GSM904212

!Platform_sample_id = GSM904213

!Platform_sample_id = GSM904214

!Platform_sample_id = GSM904215

!Platform_sample_id = GSM904216

!Platform_sample_id = GSM904217

!Platform_sample_id = GSM904218

!Platform_sample_id = GSM904219

!Platform_sample_id = GSM904220

!Platform_sample_id = GSM904221

!Platform_sample_id = GSM904222

!Platform_sample_id = GSM904223

!Platform_sample_id = GSM904224

!Platform_sample_id = GSM904225

!Platform_sample_id = GSM904226

!Platform_sample_id = GSM904227

!Platform_sample_id = GSM904228

!Platform_sample_id = GSM904229

!Platform_sample_id = GSM904230

!Platform_sample_id = GSM904231

!Platform_sample_id = GSM904232

!Platform_sample_id = GSM904233

!Platform_sample_id = GSM904234

!Platform_sample_id = GSM904235

!Platform_sample_id = GSM904236

!Platform_sample_id = GSM904237

!Platform_sample_id = GSM904238

!Platform_sample_id = GSM904239

!Platform_sample_id = GSM904240

!Platform_sample_id = GSM904241

!Platform_sample_id = GSM904242

!Platform_sample_id = GSM904243

!Platform_sample_id = GSM904244

!Platform_sample_id = GSM904245

!Platform_sample_id = GSM904246

!Platform_sample_id = GSM904247

!Platform_sample_id = GSM904248

!Platform_sample_id = GSM904249

!Platform_sample_id = GSM904250

!Platform_sample_id = GSM904251

!Platform_sample_id = GSM904252

!Platform_sample_id = GSM904253

!Platform_sample_id = GSM904254

!Platform_sample_id = GSM904255

!Platform_sample_id = GSM904256

!Platform_sample_id = GSM904257

!Platform_sample_id = GSM904258

!Platform_sample_id = GSM904259

!Platform_sample_id = GSM904260

!Platform_sample_id = GSM904261

!Platform_sample_id = GSM904262

!Platform_sample_id = GSM904263

!Platform_sample_id = GSM904264

!Platform_sample_id = GSM904265

!Platform_sample_id = GSM904266

!Platform_sample_id = GSM904267

!Platform_sample_id = GSM904268

!Platform_sample_id = GSM904269

!Platform_sample_id = GSM904270

!Platform_sample_id = GSM904271

!Platform_sample_id = GSM904272

!Platform_sample_id = GSM904273

!Platform_sample_id = GSM904274

!Platform_sample_id = GSM904275

!Platform_sample_id = GSM904276

!Platform_sample_id = GSM904277

!Platform_sample_id = GSM904278

!Platform_sample_id = GSM904279

!Platform_sample_id = GSM904280

!Platform_sample_id = GSM904281

!Platform_sample_id = GSM904282

!Platform_sample_id = GSM904283

!Platform_sample_id = GSM904284

!Platform_sample_id = GSM904285

!Platform_sample_id = GSM904286

!Platform_sample_id = GSM904287

!Platform_sample_id = GSM904288

!Platform_sample_id = GSM904289

!Platform_sample_id = GSM904290

!Platform_sample_id = GSM904291

!Platform_sample_id = GSM904292

!Platform_sample_id = GSM904293

!Platform_sample_id = GSM904294

!Platform_sample_id = GSM904295

!Platform_sample_id = GSM904296

!Platform_sample_id = GSM904297

!Platform_sample_id = GSM904298

!Platform_sample_id = GSM904299

!Platform_sample_id = GSM904300

!Platform_sample_id = GSM904301

!Platform_sample_id = GSM904302

!Platform_sample_id = GSM904303

!Platform_sample_id = GSM904304

!Platform_sample_id = GSM904305

!Platform_sample_id = GSM904306

!Platform_sample_id = GSM904307

!Platform_sample_id = GSM904308

!Platform_sample_id = GSM904309

!Platform_sample_id = GSM904310

!Platform_sample_id = GSM904311

!Platform_sample_id = GSM904312

!Platform_sample_id = GSM904313

!Platform_sample_id = GSM904314

!Platform_sample_id = GSM904315

!Platform_sample_id = GSM904316

!Platform_sample_id = GSM904317

!Platform_sample_id = GSM904318

!Platform_sample_id = GSM904319

!Platform_sample_id = GSM904320

!Platform_sample_id = GSM904321

!Platform_sample_id = GSM904322

!Platform_sample_id = GSM904323

!Platform_sample_id = GSM904324

!Platform_sample_id = GSM904325

!Platform_sample_id = GSM904326

!Platform_sample_id = GSM904327

!Platform_sample_id = GSM904328

!Platform_sample_id = GSM904329

!Platform_sample_id = GSM904330

!Platform_sample_id = GSM904331

!Platform_sample_id = GSM904332

!Platform_sample_id = GSM904333

!Platform_sample_id = GSM904334

!Platform_sample_id = GSM904335

!Platform_sample_id = GSM904336

!Platform_sample_id = GSM904337

!Platform_sample_id = GSM904338

!Platform_sample_id = GSM904339

!Platform_sample_id = GSM904340

!Platform_sample_id = GSM904341

!Platform_sample_id = GSM904342

!Platform_sample_id = GSM904343

!Platform_sample_id = GSM904344

!Platform_sample_id = GSM904345

!Platform_sample_id = GSM904346

!Platform_sample_id = GSM904347

!Platform_sample_id = GSM904348

!Platform_sample_id = GSM904349

!Platform_sample_id = GSM904350

!Platform_sample_id = GSM904351

!Platform_sample_id = GSM904352

!Platform_sample_id = GSM904353

!Platform_sample_id = GSM904354

!Platform_sample_id = GSM904355

!Platform_sample_id = GSM904356

!Platform_sample_id = GSM904357

!Platform_sample_id = GSM904358

!Platform_sample_id = GSM904359

!Platform_sample_id = GSM904360

!Platform_sample_id = GSM904361

!Platform_sample_id = GSM904362

!Platform_sample_id = GSM904363

!Platform_sample_id = GSM904364

!Platform_sample_id = GSM904365

!Platform_sample_id = GSM904366

!Platform_sample_id = GSM904367

!Platform_sample_id = GSM904368

!Platform_sample_id = GSM904369

!Platform_sample_id = GSM904370

!Platform_sample_id = GSM904371

!Platform_sample_id = GSM904372

!Platform_sample_id = GSM904373

!Platform_sample_id = GSM904374

!Platform_sample_id = GSM904375

!Platform_sample_id = GSM904376

!Platform_sample_id = GSM904377

!Platform_sample_id = GSM904378

!Platform_sample_id = GSM904379

!Platform_sample_id = GSM904380

!Platform_sample_id = GSM904381

!Platform_sample_id = GSM904382

!Platform_sample_id = GSM904383

!Platform_sample_id = GSM904384

!Platform_sample_id = GSM904385

!Platform_sample_id = GSM904386

!Platform_sample_id = GSM904387

!Platform_sample_id = GSM904388

!Platform_sample_id = GSM904389

!Platform_sample_id = GSM904390

!Platform_sample_id = GSM904391

!Platform_sample_id = GSM904392

!Platform_sample_id = GSM904393

!Platform_sample_id = GSM904394

!Platform_sample_id = GSM904395

!Platform_sample_id = GSM904396

!Platform_sample_id = GSM904397

!Platform_sample_id = GSM904398

!Platform_sample_id = GSM904399

!Platform_sample_id = GSM904400

!Platform_sample_id = GSM904401

!Platform_sample_id = GSM904402

!Platform_sample_id = GSM904403

!Platform_sample_id = GSM904404

!Platform_sample_id = GSM904405

!Platform_sample_id = GSM904406

!Platform_sample_id = GSM904407

!Platform_sample_id = GSM904408

!Platform_sample_id = GSM904409

!Platform_sample_id = GSM904410

!Platform_sample_id = GSM904411

!Platform_sample_id = GSM904412

!Platform_sample_id = GSM904413

!Platform_sample_id = GSM904414

!Platform_sample_id = GSM904415

!Platform_sample_id = GSM904416

!Platform_sample_id = GSM904417

!Platform_sample_id = GSM904418

!Platform_sample_id = GSM904419

!Platform_sample_id = GSM904420

!Platform_sample_id = GSM904421

!Platform_sample_id = GSM904422

!Platform_sample_id = GSM904423

!Platform_sample_id = GSM904424

!Platform_sample_id = GSM904425

!Platform_sample_id = GSM904426

!Platform_sample_id = GSM904427

!Platform_sample_id = GSM904428

!Platform_sample_id = GSM904429

!Platform_sample_id = GSM904430

!Platform_sample_id = GSM904431

!Platform_sample_id = GSM904432

!Platform_sample_id = GSM904433

!Platform_sample_id = GSM904434

!Platform_sample_id = GSM904435

!Platform_sample_id = GSM904436

!Platform_sample_id = GSM904437

!Platform_sample_id = GSM904438

!Platform_sample_id = GSM904439

!Platform_sample_id = GSM904440

!Platform_sample_id = GSM904441

!Platform_sample_id = GSM904442

!Platform_sample_id = GSM904443

!Platform_sample_id = GSM904444

!Platform_sample_id = GSM904445

!Platform_sample_id = GSM904446

!Platform_sample_id = GSM904447

!Platform_sample_id = GSM904448

!Platform_sample_id = GSM904449

!Platform_sample_id = GSM904450

!Platform_sample_id = GSM904451

!Platform_sample_id = GSM904452

!Platform_sample_id = GSM904453

!Platform_sample_id = GSM904454

!Platform_sample_id = GSM904455

!Platform_sample_id = GSM904456

!Platform_sample_id = GSM904457

!Platform_sample_id = GSM904458

!Platform_sample_id = GSM904459

!Platform_sample_id = GSM904460

!Platform_sample_id = GSM904461

!Platform_sample_id = GSM904462

!Platform_sample_id = GSM904463

!Platform_sample_id = GSM904464

!Platform_sample_id = GSM904465

!Platform_sample_id = GSM904466

!Platform_sample_id = GSM904467

!Platform_sample_id = GSM904468

!Platform_sample_id = GSM904469

!Platform_sample_id = GSM904470

!Platform_sample_id = GSM904471

!Platform_sample_id = GSM904472

!Platform_sample_id = GSM904473

!Platform_sample_id = GSM904474

!Platform_sample_id = GSM904475

!Platform_sample_id = GSM904476

!Platform_sample_id = GSM904477

!Platform_sample_id = GSM904478

!Platform_sample_id = GSM904479

!Platform_sample_id = GSM904480

!Platform_sample_id = GSM904481

!Platform_sample_id = GSM904482

!Platform_sample_id = GSM904483

!Platform_sample_id = GSM904484

!Platform_sample_id = GSM904485

!Platform_sample_id = GSM904486

!Platform_sample_id = GSM904487

!Platform_sample_id = GSM904488

!Platform_sample_id = GSM904489

!Platform_sample_id = GSM904490

!Platform_sample_id = GSM904491

!Platform_sample_id = GSM904492

!Platform_sample_id = GSM904493

!Platform_sample_id = GSM904494

!Platform_sample_id = GSM904495

!Platform_sample_id = GSM904496

!Platform_sample_id = GSM904497

!Platform_sample_id = GSM904498

!Platform_sample_id = GSM904499

!Platform_sample_id = GSM904500

!Platform_sample_id = GSM904501

!Platform_sample_id = GSM904502

!Platform_sample_id = GSM904503

!Platform_sample_id = GSM904504

!Platform_sample_id = GSM904505

!Platform_sample_id = GSM904506

!Platform_sample_id = GSM904507

!Platform_sample_id = GSM904508

!Platform_sample_id = GSM904509

!Platform_sample_id = GSM904510

!Platform_sample_id = GSM904511

!Platform_sample_id = GSM904512

!Platform_sample_id = GSM904513

!Platform_sample_id = GSM904514

!Platform_sample_id = GSM904515

!Platform_sample_id = GSM904516

!Platform_sample_id = GSM904517

!Platform_sample_id = GSM904518

!Platform_sample_id = GSM904519

!Platform_sample_id = GSM904520

!Platform_sample_id = GSM904521

!Platform_sample_id = GSM904522

!Platform_sample_id = GSM904523

!Platform_sample_id = GSM904524

!Platform_sample_id = GSM904525

!Platform_sample_id = GSM904526

!Platform_sample_id = GSM904527

!Platform_sample_id = GSM904528

!Platform_sample_id = GSM904529

!Platform_sample_id = GSM904530

!Platform_sample_id = GSM904531

!Platform_sample_id = GSM904532

!Platform_sample_id = GSM904533

!Platform_sample_id = GSM904534

!Platform_sample_id = GSM904535

!Platform_sample_id = GSM904536

!Platform_sample_id = GSM904537

!Platform_sample_id = GSM904538

!Platform_sample_id = GSM904539

!Platform_sample_id = GSM904540

!Platform_sample_id = GSM904541

!Platform_sample_id = GSM904542

!Platform_sample_id = GSM904543

!Platform_sample_id = GSM904544

!Platform_sample_id = GSM904545

!Platform_sample_id = GSM904546

!Platform_sample_id = GSM904547

!Platform_sample_id = GSM904548

!Platform_sample_id = GSM904549

!Platform_sample_id = GSM904550

!Platform_sample_id = GSM904551

!Platform_sample_id = GSM904552

!Platform_sample_id = GSM904553

!Platform_sample_id = GSM904554

!Platform_sample_id = GSM904555

!Platform_sample_id = GSM904556

!Platform_sample_id = GSM904557

!Platform_sample_id = GSM904558

!Platform_sample_id = GSM904559

!Platform_sample_id = GSM904560

!Platform_sample_id = GSM904561

!Platform_sample_id = GSM904562

!Platform_sample_id = GSM904563

!Platform_sample_id = GSM904564

!Platform_sample_id = GSM904565

!Platform_sample_id = GSM904566

!Platform_sample_id = GSM904567

!Platform_sample_id = GSM904568

!Platform_sample_id = GSM904569

!Platform_sample_id = GSM904570

!Platform_sample_id = GSM904571

!Platform_sample_id = GSM904572

!Platform_sample_id = GSM904573

!Platform_sample_id = GSM904574

!Platform_sample_id = GSM904575

!Platform_sample_id = GSM904576

!Platform_sample_id = GSM904577

!Platform_sample_id = GSM904578

!Platform_sample_id = GSM904579

!Platform_sample_id = GSM904580

!Platform_sample_id = GSM904581

!Platform_sample_id = GSM904582

!Platform_sample_id = GSM904583

!Platform_sample_id = GSM904584

!Platform_sample_id = GSM904585

!Platform_sample_id = GSM904586

!Platform_sample_id = GSM904587

!Platform_sample_id = GSM904588

!Platform_sample_id = GSM904589

!Platform_sample_id = GSM904590

!Platform_sample_id = GSM904591

!Platform_sample_id = GSM904592

!Platform_sample_id = GSM904593

!Platform_sample_id = GSM904594

!Platform_sample_id = GSM904595

!Platform_sample_id = GSM904596

!Platform_sample_id = GSM904597

!Platform_sample_id = GSM904598

!Platform_sample_id = GSM904599

!Platform_sample_id = GSM904600

!Platform_sample_id = GSM904601

!Platform_sample_id = GSM904602

!Platform_sample_id = GSM904603

!Platform_sample_id = GSM904604

!Platform_sample_id = GSM904605

!Platform_sample_id = GSM904606

!Platform_sample_id = GSM904607

!Platform_sample_id = GSM904608

!Platform_sample_id = GSM904609

!Platform_sample_id = GSM904610

!Platform_sample_id = GSM904611

!Platform_sample_id = GSM904612

!Platform_sample_id = GSM904613

!Platform_sample_id = GSM904614

!Platform_sample_id = GSM904615

!Platform_sample_id = GSM904616

!Platform_sample_id = GSM904617

!Platform_sample_id = GSM904618

!Platform_sample_id = GSM904619

!Platform_sample_id = GSM904620

!Platform_sample_id = GSM904621

!Platform_sample_id = GSM904622

!Platform_sample_id = GSM904623

!Platform_sample_id = GSM904624

!Platform_sample_id = GSM904625

!Platform_sample_id = GSM904626

!Platform_sample_id = GSM904627

!Platform_sample_id = GSM904628

!Platform_sample_id = GSM904629

!Platform_sample_id = GSM904630

!Platform_sample_id = GSM907144

!Platform_sample_id = GSM907145

!Platform_sample_id = GSM907146

!Platform_sample_id = GSM907147

!Platform_sample_id = GSM907148

!Platform_sample_id = GSM907149

!Platform_sample_id = GSM907150

!Platform_sample_id = GSM907151

!Platform_sample_id = GSM907152

!Platform_sample_id = GSM907153

!Platform_sample_id = GSM907154

!Platform_sample_id = GSM907155

!Platform_sample_id = GSM907156

!Platform_sample_id = GSM907157

!Platform_sample_id = GSM907158

!Platform_sample_id = GSM907159

!Platform_sample_id = GSM907160

!Platform_sample_id = GSM907161

!Platform_sample_id = GSM907162

!Platform_sample_id = GSM907163

!Platform_sample_id = GSM907164

!Platform_sample_id = GSM907165

!Platform_sample_id = GSM907166

!Platform_sample_id = GSM907167

!Platform_sample_id = GSM907168

!Platform_sample_id = GSM907169

!Platform_sample_id = GSM907170

!Platform_sample_id = GSM907171

!Platform_sample_id = GSM907172

!Platform_sample_id = GSM907173

!Platform_sample_id = GSM907174

!Platform_sample_id = GSM907175

!Platform_sample_id = GSM911696

!Platform_sample_id = GSM911697

!Platform_sample_id = GSM911698

!Platform_sample_id = GSM911699

!Platform_sample_id = GSM911700

!Platform_sample_id = GSM911701

!Platform_sample_id = GSM911702

!Platform_sample_id = GSM911703

!Platform_sample_id = GSM911704

!Platform_sample_id = GSM911705

!Platform_sample_id = GSM911706

!Platform_sample_id = GSM911707

!Platform_sample_id = GSM911708

!Platform_sample_id = GSM911709

!Platform_sample_id = GSM911710

!Platform_sample_id = GSM911711

!Platform_sample_id = GSM911712

!Platform_sample_id = GSM911713

!Platform_sample_id = GSM911714

!Platform_sample_id = GSM911715

!Platform_sample_id = GSM911716

!Platform_sample_id = GSM911717

!Platform_sample_id = GSM911718

!Platform_sample_id = GSM911719

!Platform_sample_id = GSM911720

!Platform_sample_id = GSM911721

!Platform_sample_id = GSM911722

!Platform_sample_id = GSM911723

!Platform_sample_id = GSM911724

!Platform_sample_id = GSM911725

!Platform_sample_id = GSM911726

!Platform_sample_id = GSM911727

!Platform_sample_id = GSM911728

!Platform_sample_id = GSM911729

!Platform_sample_id = GSM911730

!Platform_sample_id = GSM911731

!Platform_sample_id = GSM911732

!Platform_sample_id = GSM911733

!Platform_sample_id = GSM911734

!Platform_sample_id = GSM911735

!Platform_sample_id = GSM921265

!Platform_sample_id = GSM921269

!Platform_sample_id = GSM922887

!Platform_sample_id = GSM922888

!Platform_sample_id = GSM922889

!Platform_sample_id = GSM922890

!Platform_sample_id = GSM922891

!Platform_sample_id = GSM922892

!Platform_sample_id = GSM922893

!Platform_sample_id = GSM922894

!Platform_sample_id = GSM922895

!Platform_sample_id = GSM922896

!Platform_sample_id = GSM922897

!Platform_sample_id = GSM922898

!Platform_sample_id = GSM922899

!Platform_sample_id = GSM922900

!Platform_sample_id = GSM922901

!Platform_sample_id = GSM922902

!Platform_sample_id = GSM922903

!Platform_sample_id = GSM922904

!Platform_sample_id = GSM922905

!Platform_sample_id = GSM922906

!Platform_sample_id = GSM922907

!Platform_sample_id = GSM922908

!Platform_sample_id = GSM922909

!Platform_sample_id = GSM922910

!Platform_sample_id = GSM922911

!Platform_sample_id = GSM922912

!Platform_sample_id = GSM922913

!Platform_sample_id = GSM922914

!Platform_sample_id = GSM922915

!Platform_sample_id = GSM922916

!Platform_sample_id = GSM922917

!Platform_sample_id = GSM922918

!Platform_sample_id = GSM922919

!Platform_sample_id = GSM922920

!Platform_sample_id = GSM922921

!Platform_sample_id = GSM922922

!Platform_sample_id = GSM922923

!Platform_sample_id = GSM922924

!Platform_sample_id = GSM922925

!Platform_sample_id = GSM922926

!Platform_sample_id = GSM922927

!Platform_sample_id = GSM922928

!Platform_sample_id = GSM922929

!Platform_sample_id = GSM922930

!Platform_sample_id = GSM922931

!Platform_sample_id = GSM922932

!Platform_sample_id = GSM922933

!Platform_sample_id = GSM922934

!Platform_sample_id = GSM922935

!Platform_sample_id = GSM922936

!Platform_sample_id = GSM922937

!Platform_sample_id = GSM922938

!Platform_sample_id = GSM922939

!Platform_sample_id = GSM922940

!Platform_sample_id = GSM922941

!Platform_sample_id = GSM922942

!Platform_sample_id = GSM922943

!Platform_sample_id = GSM922944

!Platform_sample_id = GSM922945

!Platform_sample_id = GSM922946

!Platform_sample_id = GSM922947

!Platform_sample_id = GSM922948

!Platform_sample_id = GSM922949

!Platform_sample_id = GSM922950

!Platform_sample_id = GSM922951

!Platform_sample_id = GSM922952

!Platform_sample_id = GSM922953

!Platform_sample_id = GSM922954

!Platform_sample_id = GSM925629

!Platform_sample_id = GSM925630

!Platform_sample_id = GSM925631

!Platform_sample_id = GSM925632

!Platform_sample_id = GSM925633

!Platform_sample_id = GSM925634

!Platform_sample_id = GSM925830

!Platform_sample_id = GSM925831

!Platform_sample_id = GSM925832

!Platform_sample_id = GSM925833

!Platform_sample_id = GSM925834

!Platform_sample_id = GSM925835

!Platform_sample_id = GSM925836

!Platform_sample_id = GSM925837

!Platform_sample_id = GSM925842

!Platform_sample_id = GSM925843

!Platform_sample_id = GSM925844

!Platform_sample_id = GSM925845

!Platform_sample_id = GSM925846

!Platform_sample_id = GSM925847

!Platform_sample_id = GSM925848

!Platform_sample_id = GSM925849

!Platform_sample_id = GSM925850

!Platform_sample_id = GSM925851

!Platform_sample_id = GSM925852

!Platform_sample_id = GSM925853

!Platform_sample_id = GSM925854

!Platform_sample_id = GSM925855

!Platform_sample_id = GSM925860

!Platform_sample_id = GSM925861

!Platform_sample_id = GSM925862

!Platform_sample_id = GSM925863

!Platform_sample_id = GSM925864

!Platform_sample_id = GSM925865

!Platform_sample_id = GSM925866

!Platform_sample_id = GSM925867

!Platform_sample_id = GSM925868

!Platform_sample_id = GSM925869

!Platform_sample_id = GSM925870

!Platform_sample_id = GSM925871

!Platform_sample_id = GSM925872

!Platform_sample_id = GSM925873

!Platform_sample_id = GSM927670

!Platform_sample_id = GSM927671

!Platform_sample_id = GSM927672

!Platform_sample_id = GSM927673

!Platform_sample_id = GSM927674

!Platform_sample_id = GSM927675

!Platform_sample_id = GSM927676

!Platform_sample_id = GSM927677

!Platform_sample_id = GSM927678

!Platform_sample_id = GSM927679

!Platform_sample_id = GSM927680

!Platform_sample_id = GSM927681

!Platform_sample_id = GSM927682

!Platform_sample_id = GSM927683

!Platform_sample_id = GSM927684

!Platform_sample_id = GSM927685

!Platform_sample_id = GSM927686

!Platform_sample_id = GSM927687

!Platform_sample_id = GSM927688

!Platform_sample_id = GSM927689

!Platform_sample_id = GSM927690

!Platform_sample_id = GSM927691

!Platform_sample_id = GSM927692

!Platform_sample_id = GSM927693

!Platform_sample_id = GSM927694

!Platform_sample_id = GSM927695

!Platform_sample_id = GSM927696

!Platform_sample_id = GSM927697

!Platform_sample_id = GSM927698

!Platform_sample_id = GSM927699

!Platform_sample_id = GSM927700

!Platform_sample_id = GSM927701

!Platform_sample_id = GSM927702

!Platform_sample_id = GSM927703

!Platform_sample_id = GSM927704

!Platform_sample_id = GSM927705

!Platform_sample_id = GSM927706

!Platform_sample_id = GSM927707

!Platform_sample_id = GSM927708

!Platform_sample_id = GSM927709

!Platform_sample_id = GSM927710

!Platform_sample_id = GSM927711

!Platform_sample_id = GSM927712

!Platform_sample_id = GSM927713

!Platform_sample_id = GSM927714

!Platform_sample_id = GSM927715

!Platform_sample_id = GSM927716

!Platform_sample_id = GSM927717

!Platform_sample_id = GSM927718

!Platform_sample_id = GSM927719

!Platform_sample_id = GSM927720

!Platform_sample_id = GSM927721

!Platform_sample_id = GSM927722

!Platform_sample_id = GSM927723

!Platform_sample_id = GSM927724

!Platform_sample_id = GSM927725

!Platform_sample_id = GSM927726

!Platform_sample_id = GSM927727

!Platform_sample_id = GSM927728

!Platform_sample_id = GSM927729

!Platform_sample_id = GSM927730

!Platform_sample_id = GSM927731

!Platform_sample_id = GSM927732

!Platform_sample_id = GSM927733

!Platform_sample_id = GSM927734

!Platform_sample_id = GSM927735

!Platform_sample_id = GSM927736

!Platform_sample_id = GSM927737

!Platform_sample_id = GSM927738

!Platform_sample_id = GSM927739

!Platform_sample_id = GSM927740

!Platform_sample_id = GSM927741

!Platform_sample_id = GSM927742

!Platform_sample_id = GSM927743

!Platform_sample_id = GSM927744

!Platform_sample_id = GSM927745

!Platform_sample_id = GSM927746

!Platform_sample_id = GSM927747

!Platform_sample_id = GSM927748

!Platform_sample_id = GSM927749

!Platform_sample_id = GSM927750

!Platform_sample_id = GSM927751

!Platform_sample_id = GSM927752

!Platform_sample_id = GSM927753

!Platform_sample_id = GSM927754

!Platform_sample_id = GSM927755

!Platform_sample_id = GSM927756

!Platform_sample_id = GSM927757

!Platform_sample_id = GSM927758

!Platform_sample_id = GSM927759

!Platform_sample_id = GSM927760

!Platform_sample_id = GSM927761

!Platform_sample_id = GSM927762

!Platform_sample_id = GSM927763

!Platform_sample_id = GSM927764

!Platform_sample_id = GSM927765

!Platform_sample_id = GSM927766

!Platform_sample_id = GSM927767

!Platform_sample_id = GSM927768

!Platform_sample_id = GSM927769

!Platform_sample_id = GSM927770

!Platform_sample_id = GSM927771

!Platform_sample_id = GSM927772

!Platform_sample_id = GSM927773

!Platform_sample_id = GSM927774

!Platform_sample_id = GSM927775

!Platform_sample_id = GSM927776

!Platform_sample_id = GSM927777

!Platform_sample_id = GSM927778

!Platform_sample_id = GSM927779

!Platform_sample_id = GSM927780

!Platform_sample_id = GSM927781

!Platform_sample_id = GSM927782

!Platform_sample_id = GSM927783

!Platform_sample_id = GSM927784

!Platform_sample_id = GSM927785

!Platform_sample_id = GSM927786

!Platform_sample_id = GSM927787

!Platform_sample_id = GSM927788

!Platform_sample_id = GSM927789

!Platform_sample_id = GSM927790

!Platform_sample_id = GSM927791

!Platform_sample_id = GSM927792

!Platform_sample_id = GSM927793

!Platform_sample_id = GSM927794

!Platform_sample_id = GSM927795

!Platform_sample_id = GSM927796

!Platform_sample_id = GSM927797

!Platform_sample_id = GSM927798

!Platform_sample_id = GSM927799

!Platform_sample_id = GSM927800

!Platform_sample_id = GSM927801

!Platform_sample_id = GSM927802

!Platform_sample_id = GSM927803

!Platform_sample_id = GSM927804

!Platform_sample_id = GSM927805

!Platform_sample_id = GSM927806

!Platform_sample_id = GSM927807

!Platform_sample_id = GSM927808

!Platform_sample_id = GSM927809

!Platform_sample_id = GSM927810

!Platform_sample_id = GSM927811

!Platform_sample_id = GSM927812

!Platform_sample_id = GSM927813

!Platform_sample_id = GSM927814

!Platform_sample_id = GSM927815

!Platform_sample_id = GSM927816

!Platform_sample_id = GSM927817

!Platform_sample_id = GSM927818

!Platform_sample_id = GSM927819

!Platform_sample_id = GSM927820

!Platform_sample_id = GSM927821

!Platform_sample_id = GSM927822

!Platform_sample_id = GSM927823

!Platform_sample_id = GSM927824

!Platform_sample_id = GSM927825

!Platform_sample_id = GSM927826

!Platform_sample_id = GSM927827

!Platform_sample_id = GSM927828

!Platform_sample_id = GSM927829

!Platform_sample_id = GSM927830

!Platform_sample_id = GSM927831

!Platform_sample_id = GSM927832

!Platform_sample_id = GSM927833

!Platform_sample_id = GSM927834

!Platform_sample_id = GSM927835

!Platform_sample_id = GSM927836

!Platform_sample_id = GSM927837

!Platform_sample_id = GSM927838

!Platform_sample_id = GSM927839

!Platform_sample_id = GSM927840

!Platform_sample_id = GSM927841

!Platform_sample_id = GSM927842

!Platform_sample_id = GSM927843

!Platform_sample_id = GSM927844

!Platform_sample_id = GSM927845

!Platform_sample_id = GSM927846

!Platform_sample_id = GSM927847

!Platform_sample_id = GSM927848

!Platform_sample_id = GSM927849

!Platform_sample_id = GSM927850

!Platform_sample_id = GSM927851

!Platform_sample_id = GSM927852

!Platform_sample_id = GSM927853

!Platform_sample_id = GSM927854

!Platform_sample_id = GSM927855

!Platform_sample_id = GSM927856

!Platform_sample_id = GSM927857

!Platform_sample_id = GSM927858

!Platform_sample_id = GSM927859

!Platform_sample_id = GSM927860

!Platform_sample_id = GSM927861

!Platform_sample_id = GSM927862

!Platform_sample_id = GSM927863

!Platform_sample_id = GSM927864

!Platform_sample_id = GSM927865

!Platform_sample_id = GSM927866

!Platform_sample_id = GSM927867

!Platform_sample_id = GSM927868

!Platform_sample_id = GSM927869

!Platform_sample_id = GSM927870

!Platform_sample_id = GSM927871

!Platform_sample_id = GSM927872

!Platform_sample_id = GSM927873

!Platform_sample_id = GSM927874

!Platform_sample_id = GSM927875

!Platform_sample_id = GSM927876

!Platform_sample_id = GSM927877

!Platform_sample_id = GSM927878

!Platform_sample_id = GSM927879

!Platform_sample_id = GSM927880

!Platform_sample_id = GSM927881

!Platform_sample_id = GSM927882

!Platform_sample_id = GSM927883

!Platform_sample_id = GSM927884

!Platform_sample_id = GSM927885

!Platform_sample_id = GSM927886

!Platform_sample_id = GSM927887

!Platform_sample_id = GSM927888

!Platform_sample_id = GSM927889

!Platform_sample_id = GSM927890

!Platform_sample_id = GSM927891

!Platform_sample_id = GSM927892

!Platform_sample_id = GSM927893

!Platform_sample_id = GSM927894

!Platform_sample_id = GSM927895

!Platform_sample_id = GSM927896

!Platform_sample_id = GSM927897

!Platform_sample_id = GSM927898

!Platform_sample_id = GSM927899

!Platform_sample_id = GSM927900

!Platform_sample_id = GSM927901

!Platform_sample_id = GSM927902

!Platform_sample_id = GSM927903

!Platform_sample_id = GSM927904

!Platform_sample_id = GSM927905

!Platform_sample_id = GSM927906

!Platform_sample_id = GSM927907

!Platform_sample_id = GSM927908

!Platform_sample_id = GSM927909

!Platform_sample_id = GSM927910

!Platform_sample_id = GSM927911

!Platform_sample_id = GSM927912

!Platform_sample_id = GSM927913

!Platform_sample_id = GSM927914

!Platform_sample_id = GSM927915

!Platform_sample_id = GSM927916

!Platform_sample_id = GSM927917

!Platform_sample_id = GSM927918

!Platform_sample_id = GSM927919

!Platform_sample_id = GSM927920

!Platform_sample_id = GSM927921

!Platform_sample_id = GSM927922

!Platform_sample_id = GSM927923

!Platform_sample_id = GSM927924

!Platform_sample_id = GSM927925

!Platform_sample_id = GSM927926

!Platform_sample_id = GSM927927

!Platform_sample_id = GSM927928

!Platform_sample_id = GSM927929

!Platform_sample_id = GSM927930

!Platform_sample_id = GSM927931

!Platform_sample_id = GSM927932

!Platform_sample_id = GSM927933

!Platform_sample_id = GSM927934

!Platform_sample_id = GSM927935

!Platform_sample_id = GSM927936

!Platform_sample_id = GSM927937

!Platform_sample_id = GSM927938

!Platform_sample_id = GSM927939

!Platform_sample_id = GSM927940

!Platform_sample_id = GSM927941

!Platform_sample_id = GSM927942

!Platform_sample_id = GSM927943

!Platform_sample_id = GSM927944

!Platform_sample_id = GSM927945

!Platform_sample_id = GSM927946

!Platform_sample_id = GSM927947

!Platform_sample_id = GSM927948

!Platform_sample_id = GSM927949

!Platform_sample_id = GSM927950

!Platform_sample_id = GSM927951

!Platform_sample_id = GSM927952

!Platform_sample_id = GSM927953

!Platform_sample_id = GSM927954

!Platform_sample_id = GSM927955

!Platform_sample_id = GSM927956

!Platform_sample_id = GSM927957

!Platform_sample_id = GSM927958

!Platform_sample_id = GSM927959

!Platform_sample_id = GSM927960

!Platform_sample_id = GSM927961

!Platform_sample_id = GSM927962

!Platform_sample_id = GSM927963

!Platform_sample_id = GSM927964

!Platform_sample_id = GSM927965

!Platform_sample_id = GSM927966

!Platform_sample_id = GSM927967

!Platform_sample_id = GSM927968

!Platform_sample_id = GSM927969

!Platform_sample_id = GSM927970

!Platform_sample_id = GSM927971

!Platform_sample_id = GSM927972

!Platform_sample_id = GSM927973

!Platform_sample_id = GSM927974

!Platform_sample_id = GSM927975

!Platform_sample_id = GSM927976

!Platform_sample_id = GSM927977

!Platform_sample_id = GSM927978

!Platform_sample_id = GSM927979

!Platform_sample_id = GSM927980

!Platform_sample_id = GSM927981

!Platform_sample_id = GSM927982

!Platform_sample_id = GSM927983

!Platform_sample_id = GSM927984

!Platform_sample_id = GSM927985

!Platform_sample_id = GSM927986

!Platform_sample_id = GSM927987

!Platform_sample_id = GSM927988

!Platform_sample_id = GSM927989

!Platform_sample_id = GSM927990

!Platform_sample_id = GSM927991

!Platform_sample_id = GSM927992

!Platform_sample_id = GSM927993

!Platform_sample_id = GSM927994

!Platform_sample_id = GSM927995

!Platform_sample_id = GSM927996

!Platform_sample_id = GSM927997

!Platform_sample_id = GSM927998

!Platform_sample_id = GSM927999

!Platform_sample_id = GSM928000

!Platform_sample_id = GSM928001

!Platform_sample_id = GSM928002

!Platform_sample_id = GSM928003

!Platform_sample_id = GSM928004

!Platform_sample_id = GSM928005

!Platform_sample_id = GSM928006

!Platform_sample_id = GSM928007

!Platform_sample_id = GSM928008

!Platform_sample_id = GSM928009

!Platform_sample_id = GSM928010

!Platform_sample_id = GSM928011

!Platform_sample_id = GSM928012

!Platform_sample_id = GSM928013

!Platform_sample_id = GSM928014

!Platform_sample_id = GSM928015

!Platform_sample_id = GSM928016

!Platform_sample_id = GSM928017

!Platform_sample_id = GSM928018

!Platform_sample_id = GSM928019

!Platform_sample_id = GSM928020

!Platform_sample_id = GSM928021

!Platform_sample_id = GSM928022

!Platform_sample_id = GSM928023

!Platform_sample_id = GSM928024

!Platform_sample_id = GSM928025

!Platform_sample_id = GSM928026

!Platform_sample_id = GSM928027

!Platform_sample_id = GSM928028

!Platform_sample_id = GSM928029

!Platform_sample_id = GSM928030

!Platform_sample_id = GSM928031

!Platform_sample_id = GSM928032

!Platform_sample_id = GSM928033

!Platform_sample_id = GSM928034

!Platform_sample_id = GSM928035

!Platform_sample_id = GSM928036

!Platform_sample_id = GSM928037

!Platform_sample_id = GSM928038

!Platform_sample_id = GSM928039

!Platform_sample_id = GSM928040

!Platform_sample_id = GSM928041

!Platform_sample_id = GSM928042

!Platform_sample_id = GSM928043

!Platform_sample_id = GSM928044

!Platform_sample_id = GSM928045

!Platform_sample_id = GSM928046

!Platform_sample_id = GSM928047

!Platform_sample_id = GSM928048

!Platform_sample_id = GSM928049

!Platform_sample_id = GSM928050

!Platform_sample_id = GSM928051

!Platform_sample_id = GSM928052

!Platform_sample_id = GSM928053

!Platform_sample_id = GSM928054

!Platform_sample_id = GSM928055

!Platform_sample_id = GSM928056

!Platform_sample_id = GSM928057

!Platform_sample_id = GSM928058

!Platform_sample_id = GSM928059

!Platform_sample_id = GSM928060

!Platform_sample_id = GSM928061

!Platform_sample_id = GSM928062

!Platform_sample_id = GSM928063

!Platform_sample_id = GSM928064

!Platform_sample_id = GSM928065

!Platform_sample_id = GSM928066

!Platform_sample_id = GSM928067

!Platform_sample_id = GSM928068

!Platform_sample_id = GSM928069

!Platform_sample_id = GSM928070

!Platform_sample_id = GSM928071

!Platform_sample_id = GSM928072

!Platform_sample_id = GSM928073

!Platform_sample_id = GSM928074

!Platform_sample_id = GSM928075

!Platform_sample_id = GSM928076

!Platform_sample_id = GSM928077

!Platform_sample_id = GSM928078

!Platform_sample_id = GSM928079

!Platform_sample_id = GSM928080

!Platform_sample_id = GSM928081

!Platform_sample_id = GSM928082

!Platform_sample_id = GSM928083

!Platform_sample_id = GSM928084

!Platform_sample_id = GSM928085

!Platform_sample_id = GSM928086

!Platform_sample_id = GSM928087

!Platform_sample_id = GSM928088

!Platform_sample_id = GSM928089

!Platform_sample_id = GSM928090

!Platform_sample_id = GSM928091

!Platform_sample_id = GSM928092

!Platform_sample_id = GSM928093

!Platform_sample_id = GSM928094

!Platform_sample_id = GSM928095

!Platform_sample_id = GSM928096

!Platform_sample_id = GSM928097

!Platform_sample_id = GSM928098

!Platform_sample_id = GSM928099

!Platform_sample_id = GSM928100

!Platform_sample_id = GSM928101

!Platform_sample_id = GSM928102

!Platform_sample_id = GSM928103

!Platform_sample_id = GSM928104

!Platform_sample_id = GSM928105

!Platform_sample_id = GSM928106

!Platform_sample_id = GSM928107

!Platform_sample_id = GSM928108

!Platform_sample_id = GSM931551

!Platform_sample_id = GSM931552

!Platform_sample_id = GSM931553

!Platform_sample_id = GSM931554

!Platform_sample_id = GSM931555

!Platform_sample_id = GSM931556

!Platform_sample_id = GSM931557

!Platform_sample_id = GSM931558

!Platform_sample_id = GSM931559

!Platform_sample_id = GSM931560

!Platform_sample_id = GSM931561

!Platform_sample_id = GSM931562

!Platform_sample_id = GSM931563

!Platform_sample_id = GSM931564

!Platform_sample_id = GSM931565

!Platform_sample_id = GSM931566

!Platform_sample_id = GSM931567

!Platform_sample_id = GSM931568

!Platform_sample_id = GSM931569

!Platform_sample_id = GSM931570

!Platform_sample_id = GSM931571

!Platform_sample_id = GSM931572

!Platform_sample_id = GSM931573

!Platform_sample_id = GSM931574

!Platform_sample_id = GSM931575

!Platform_sample_id = GSM931576

!Platform_sample_id = GSM931577

!Platform_sample_id = GSM931578

!Platform_sample_id = GSM931579

!Platform_sample_id = GSM931580

!Platform_sample_id = GSM931581

!Platform_sample_id = GSM931582

!Platform_sample_id = GSM931583

!Platform_sample_id = GSM931584

!Platform_sample_id = GSM931585

!Platform_sample_id = GSM931586

!Platform_sample_id = GSM931587

!Platform_sample_id = GSM931588

!Platform_sample_id = GSM931589

!Platform_sample_id = GSM931590

!Platform_sample_id = GSM931591

!Platform_sample_id = GSM931592

!Platform_sample_id = GSM931593

!Platform_sample_id = GSM931594

!Platform_sample_id = GSM931595

!Platform_sample_id = GSM931596

!Platform_sample_id = GSM931597

!Platform_sample_id = GSM931598

!Platform_sample_id = GSM931599

!Platform_sample_id = GSM931600

!Platform_sample_id = GSM931601

!Platform_sample_id = GSM931602

!Platform_sample_id = GSM931603

!Platform_sample_id = GSM931604

!Platform_sample_id = GSM931605

!Platform_sample_id = GSM931606

!Platform_sample_id = GSM931607

!Platform_sample_id = GSM931608

!Platform_sample_id = GSM931609

!Platform_sample_id = GSM931610

!Platform_sample_id = GSM931611

!Platform_sample_id = GSM931612

!Platform_sample_id = GSM931613

!Platform_sample_id = GSM931614

!Platform_sample_id = GSM931615

!Platform_sample_id = GSM931616

!Platform_sample_id = GSM931617

!Platform_sample_id = GSM931618

!Platform_sample_id = GSM931619

!Platform_sample_id = GSM931620

!Platform_sample_id = GSM931621

!Platform_sample_id = GSM931622

!Platform_sample_id = GSM931623

!Platform_sample_id = GSM931624

!Platform_sample_id = GSM931625

!Platform_sample_id = GSM931626

!Platform_sample_id = GSM931627

!Platform_sample_id = GSM931628

!Platform_sample_id = GSM931629

!Platform_sample_id = GSM931630

!Platform_sample_id = GSM943201

!Platform_sample_id = GSM943202

!Platform_sample_id = GSM943203

!Platform_sample_id = GSM943204

!Platform_sample_id = GSM943205

!Platform_sample_id = GSM943206

!Platform_sample_id = GSM943207

!Platform_sample_id = GSM943208

!Platform_sample_id = GSM943209

!Platform_sample_id = GSM943210

!Platform_sample_id = GSM943211

!Platform_sample_id = GSM943212

!Platform_sample_id = GSM943213

!Platform_sample_id = GSM943214

!Platform_sample_id = GSM943215

!Platform_sample_id = GSM943216

!Platform_sample_id = GSM943217

!Platform_sample_id = GSM943218

!Platform_sample_id = GSM943219

!Platform_sample_id = GSM943220

!Platform_sample_id = GSM943221

!Platform_sample_id = GSM943222

!Platform_sample_id = GSM943223

!Platform_sample_id = GSM943224

!Platform_sample_id = GSM943225

!Platform_sample_id = GSM943226

!Platform_sample_id = GSM943227

!Platform_sample_id = GSM943228

!Platform_sample_id = GSM943229

!Platform_sample_id = GSM943230

!Platform_sample_id = GSM943231

!Platform_sample_id = GSM943232

!Platform_sample_id = GSM943233

!Platform_sample_id = GSM943234

!Platform_sample_id = GSM943235

!Platform_sample_id = GSM943236

!Platform_sample_id = GSM943237

!Platform_sample_id = GSM950305

!Platform_sample_id = GSM950306

!Platform_sample_id = GSM950307

!Platform_sample_id = GSM950308

!Platform_sample_id = GSM950309

!Platform_sample_id = GSM950310

!Platform_sample_id = GSM950311

!Platform_sample_id = GSM950312

!Platform_sample_id = GSM950313

!Platform_sample_id = GSM950314

!Platform_sample_id = GSM950315

!Platform_sample_id = GSM950316

!Platform_sample_id = GSM950317

!Platform_sample_id = GSM950318

!Platform_sample_id = GSM950319

!Platform_sample_id = GSM950320

!Platform_sample_id = GSM957453

!Platform_sample_id = GSM957454

!Platform_sample_id = GSM957455

!Platform_sample_id = GSM957456

!Platform_sample_id = GSM957457

!Platform_sample_id = GSM957458

!Platform_sample_id = GSM957459

!Platform_sample_id = GSM957460

!Platform_sample_id = GSM973323

!Platform_sample_id = GSM973324

!Platform_sample_id = GSM973325

!Platform_sample_id = GSM973326

!Platform_sample_id = GSM973327

!Platform_sample_id = GSM973328

!Platform_sample_id = GSM973329

!Platform_sample_id = GSM973330

!Platform_sample_id = GSM973331

!Platform_sample_id = GSM973332

!Platform_sample_id = GSM973333

!Platform_sample_id = GSM973334

!Platform_sample_id = GSM973335

!Platform_sample_id = GSM973336

!Platform_sample_id = GSM973337

!Platform_sample_id = GSM973338

!Platform_sample_id = GSM973339

!Platform_sample_id = GSM973340

!Platform_sample_id = GSM973341

!Platform_sample_id = GSM973342

!Platform_sample_id = GSM973343

!Platform_sample_id = GSM979894

!Platform_sample_id = GSM979895

!Platform_sample_id = GSM979896

!Platform_sample_id = GSM979897

!Platform_sample_id = GSM979898

!Platform_sample_id = GSM979900

!Platform_sample_id = GSM982344

!Platform_sample_id = GSM982345

!Platform_sample_id = GSM982346

!Platform_sample_id = GSM982347

!Platform_sample_id = GSM982348

!Platform_sample_id = GSM982349

!Platform_sample_id = GSM982350

!Platform_sample_id = GSM982351

!Platform_sample_id = GSM982352

!Platform_sample_id = GSM982353

!Platform_sample_id = GSM982354

!Platform_sample_id = GSM982355

!Platform_sample_id = GSM982356

!Platform_sample_id = GSM982357

!Platform_sample_id = GSM982358

!Platform_sample_id = GSM982359

!Platform_sample_id = GSM982360

!Platform_sample_id = GSM982361

!Platform_sample_id = GSM982362

!Platform_sample_id = GSM982363

!Platform_sample_id = GSM982364

!Platform_sample_id = GSM982365

!Platform_sample_id = GSM982366

!Platform_sample_id = GSM982367

!Platform_sample_id = GSM982368

!Platform_sample_id = GSM982369

!Platform_sample_id = GSM982370

!Platform_sample_id = GSM982371

!Platform_sample_id = GSM982372

!Platform_sample_id = GSM982373

!Platform_sample_id = GSM982374

!Platform_sample_id = GSM982375

!Platform_sample_id = GSM982376

!Platform_sample_id = GSM982377

!Platform_sample_id = GSM982378

!Platform_sample_id = GSM982379

!Platform_sample_id = GSM982380

!Platform_sample_id = GSM982381

!Platform_sample_id = GSM982382

!Platform_sample_id = GSM982383

!Platform_sample_id = GSM982384

!Platform_sample_id = GSM982385

!Platform_sample_id = GSM982386

!Platform_sample_id = GSM982387

!Platform_sample_id = GSM982388

!Platform_sample_id = GSM982389

!Platform_sample_id = GSM982390

!Platform_sample_id = GSM982391

!Platform_sample_id = GSM982392

!Platform_sample_id = GSM982393

!Platform_sample_id = GSM982394

!Platform_sample_id = GSM982395

!Platform_sample_id = GSM982396

!Platform_sample_id = GSM982397

!Platform_sample_id = GSM982398

!Platform_sample_id = GSM982399

!Platform_sample_id = GSM982400

!Platform_sample_id = GSM982401

!Platform_sample_id = GSM982402

!Platform_sample_id = GSM982403

!Platform_sample_id = GSM982404

!Platform_sample_id = GSM982405

!Platform_sample_id = GSM982406

!Platform_sample_id = GSM982407

!Platform_sample_id = GSM982408

!Platform_sample_id = GSM982409

!Platform_sample_id = GSM982410

!Platform_sample_id = GSM982411

!Platform_sample_id = GSM982412

!Platform_sample_id = GSM982413

!Platform_sample_id = GSM982414

!Platform_sample_id = GSM982415

!Platform_sample_id = GSM982416

!Platform_sample_id = GSM982417

!Platform_sample_id = GSM982418

!Platform_sample_id = GSM982419

!Platform_sample_id = GSM982420

!Platform_sample_id = GSM982421

!Platform_sample_id = GSM982422

!Platform_sample_id = GSM982423

!Platform_sample_id = GSM982424

!Platform_sample_id = GSM982425

!Platform_sample_id = GSM982426

!Platform_sample_id = GSM982427

!Platform_sample_id = GSM982428

!Platform_sample_id = GSM983653

!Platform_sample_id = GSM983654

!Platform_sample_id = GSM983655

!Platform_sample_id = GSM983656

!Platform_sample_id = GSM983657

!Platform_sample_id = GSM983658

!Platform_sample_id = GSM983659

!Platform_sample_id = GSM983660

!Platform_sample_id = GSM983661

!Platform_sample_id = GSM983662

!Platform_sample_id = GSM983663

!Platform_sample_id = GSM983664

!Platform_sample_id = GSM983665

!Platform_sample_id = GSM983666

!Platform_sample_id = GSM983667

!Platform_sample_id = GSM983668

!Platform_sample_id = GSM983669

!Platform_sample_id = GSM983670

!Platform_sample_id = GSM983671

!Platform_sample_id = GSM983672

!Platform_sample_id = GSM983673

!Platform_sample_id = GSM983674

!Platform_sample_id = GSM983675

!Platform_sample_id = GSM983676

!Platform_sample_id = GSM991218

!Platform_sample_id = GSM991219

!Platform_sample_id = GSM991220

!Platform_sample_id = GSM991221

!Platform_sample_id = GSM991222

!Platform_sample_id = GSM991223

!Platform_sample_id = GSM991224

!Platform_sample_id = GSM991225

!Platform_sample_id = GSM997770

!Platform_sample_id = GSM997771

!Platform_sample_id = GSM997772

!Platform_sample_id = GSM997773

!Platform_sample_id = GSM997774

!Platform_sample_id = GSM997775

!Platform_sample_id = GSM997794

!Platform_sample_id = GSM997823

!Platform_sample_id = GSM997848

!Platform_sample_id = GSM997849

!Platform_sample_id = GSM997899

!Platform_sample_id = GSM997932

!Platform_sample_id = GSM1007849

!Platform_sample_id = GSM1007850

!Platform_sample_id = GSM1007851

!Platform_sample_id = GSM1007852

!Platform_sample_id = GSM1007853

!Platform_sample_id = GSM1007854

!Platform_sample_id = GSM1007855

!Platform_sample_id = GSM1007856

!Platform_sample_id = GSM1007857

!Platform_sample_id = GSM1007858

!Platform_sample_id = GSM1007859

!Platform_sample_id = GSM1007860

!Platform_sample_id = GSM1007861

!Platform_sample_id = GSM1007862

!Platform_sample_id = GSM1007863

!Platform_sample_id = GSM1008200

!Platform_sample_id = GSM1008201

!Platform_sample_id = GSM1008202

!Platform_sample_id = GSM1008203

!Platform_sample_id = GSM1008204

!Platform_sample_id = GSM1008205

!Platform_sample_id = GSM1008206

!Platform_sample_id = GSM1008207

!Platform_sample_id = GSM1008208

!Platform_sample_id = GSM1008209

!Platform_sample_id = GSM1008210

!Platform_sample_id = GSM1008211

!Platform_sample_id = GSM1008212

!Platform_sample_id = GSM1008213

!Platform_sample_id = GSM1008214

!Platform_sample_id = GSM1008215

!Platform_sample_id = GSM1008216

!Platform_sample_id = GSM1008217

!Platform_sample_id = GSM1008218

!Platform_sample_id = GSM1008219

!Platform_sample_id = GSM1008220

!Platform_sample_id = GSM1008221

!Platform_sample_id = GSM1008222

!Platform_sample_id = GSM1008223

!Platform_sample_id = GSM1008224

!Platform_sample_id = GSM1008225

!Platform_sample_id = GSM1008226

!Platform_sample_id = GSM1008227

!Platform_sample_id = GSM1008228

!Platform_sample_id = GSM1008229

!Platform_sample_id = GSM1008230

!Platform_sample_id = GSM1008231

!Platform_sample_id = GSM1008232

!Platform_sample_id = GSM1008233

!Platform_sample_id = GSM1008234

!Platform_sample_id = GSM1008235

!Platform_sample_id = GSM1008236

!Platform_sample_id = GSM1008237

!Platform_sample_id = GSM1008238

!Platform_sample_id = GSM1008239

!Platform_sample_id = GSM1030752

!Platform_sample_id = GSM1030753

!Platform_sample_id = GSM1030754

!Platform_sample_id = GSM1030755

!Platform_sample_id = GSM1030756

!Platform_sample_id = GSM1030757

!Platform_sample_id = GSM1030758

!Platform_sample_id = GSM1030759

!Platform_sample_id = GSM1030760

!Platform_sample_id = GSM1030761

!Platform_sample_id = GSM1030762

!Platform_sample_id = GSM1030763

!Platform_sample_id = GSM1030764

!Platform_sample_id = GSM1030765

!Platform_sample_id = GSM1030766

!Platform_sample_id = GSM1030767

!Platform_sample_id = GSM1030768

!Platform_sample_id = GSM1030769

!Platform_sample_id = GSM1030770

!Platform_sample_id = GSM1030771

!Platform_sample_id = GSM1030772

!Platform_sample_id = GSM1030773

!Platform_sample_id = GSM1040901

!Platform_sample_id = GSM1040902

!Platform_sample_id = GSM1040903

!Platform_sample_id = GSM1040904

!Platform_sample_id = GSM1040905

!Platform_sample_id = GSM1040906

!Platform_sample_id = GSM1040907

!Platform_sample_id = GSM1040908

!Platform_sample_id = GSM1040909

!Platform_sample_id = GSM1040910

!Platform_sample_id = GSM1040911

!Platform_sample_id = GSM1040912

!Platform_sample_id = GSM1040913

!Platform_sample_id = GSM1055143

!Platform_sample_id = GSM1055144

!Platform_sample_id = GSM1055145

!Platform_sample_id = GSM1055146

!Platform_sample_id = GSM1055147

!Platform_sample_id = GSM1058791

!Platform_sample_id = GSM1058792

!Platform_sample_id = GSM1058793

!Platform_sample_id = GSM1058794

!Platform_sample_id = GSM1058795

!Platform_sample_id = GSM1058796

!Platform_sample_id = GSM1058797

!Platform_sample_id = GSM1058798

!Platform_sample_id = GSM1064152

!Platform_sample_id = GSM1064153

!Platform_sample_id = GSM1064154

!Platform_sample_id = GSM1064155

!Platform_sample_id = GSM1064156

!Platform_sample_id = GSM1064157

!Platform_sample_id = GSM1064158

!Platform_sample_id = GSM1064159

!Platform_sample_id = GSM1064160

!Platform_sample_id = GSM1064161

!Platform_sample_id = GSM1064162

!Platform_sample_id = GSM1064163

!Platform_sample_id = GSM1064164

!Platform_sample_id = GSM1064165

!Platform_sample_id = GSM1064166

!Platform_sample_id = GSM1064882

!Platform_sample_id = GSM1064883

!Platform_sample_id = GSM1064884

!Platform_sample_id = GSM1064885

!Platform_sample_id = GSM1064886

!Platform_sample_id = GSM1064887

!Platform_sample_id = GSM1064888

!Platform_sample_id = GSM1064889

!Platform_sample_id = GSM1064890

!Platform_sample_id = GSM1064891

!Platform_sample_id = GSM1064892

!Platform_sample_id = GSM1064893

!Platform_sample_id = GSM1068196

!Platform_sample_id = GSM1068197

!Platform_sample_id = GSM1068198

!Platform_sample_id = GSM1082563

!Platform_sample_id = GSM1082564

!Platform_sample_id = GSM1082565

!Platform_sample_id = GSM1082566

!Platform_sample_id = GSM1082567

!Platform_sample_id = GSM1082568

!Platform_sample_id = GSM1082569

!Platform_sample_id = GSM1082570

!Platform_sample_id = GSM1082571

!Platform_sample_id = GSM1082572

!Platform_sample_id = GSM1082573

!Platform_sample_id = GSM1082574

!Platform_sample_id = GSM1082575

!Platform_sample_id = GSM1082576

!Platform_sample_id = GSM1082577

!Platform_sample_id = GSM1082578

!Platform_sample_id = GSM1082579

!Platform_sample_id = GSM1082580

!Platform_sample_id = GSM1082581

!Platform_sample_id = GSM1082582

!Platform_sample_id = GSM1082583

!Platform_sample_id = GSM1082584

!Platform_sample_id = GSM1082585

!Platform_sample_id = GSM1082586

!Platform_sample_id = GSM1082587

!Platform_sample_id = GSM1082588

!Platform_sample_id = GSM1082589

!Platform_sample_id = GSM1082590

!Platform_sample_id = GSM1082591

!Platform_sample_id = GSM1082592

!Platform_sample_id = GSM1082593

!Platform_sample_id = GSM1082594

!Platform_sample_id = GSM1082595

!Platform_sample_id = GSM1082596

!Platform_sample_id = GSM1082597

!Platform_sample_id = GSM1082598

!Platform_sample_id = GSM1082599

!Platform_sample_id = GSM1082600

!Platform_sample_id = GSM1082601

!Platform_sample_id = GSM1082602

!Platform_sample_id = GSM1082603

!Platform_sample_id = GSM1082604

!Platform_sample_id = GSM1082605

!Platform_sample_id = GSM1082606

!Platform_sample_id = GSM1082607

!Platform_sample_id = GSM1082608

!Platform_sample_id = GSM1082609

!Platform_sample_id = GSM1082610

!Platform_sample_id = GSM1082611

!Platform_sample_id = GSM1082612

!Platform_sample_id = GSM1082613

!Platform_sample_id = GSM1082614

!Platform_sample_id = GSM1082615

!Platform_sample_id = GSM1082616

!Platform_sample_id = GSM1082617

!Platform_sample_id = GSM1082618

!Platform_sample_id = GSM1082619

!Platform_sample_id = GSM1082620

!Platform_sample_id = GSM1082621

!Platform_sample_id = GSM1082622

!Platform_sample_id = GSM1082623

!Platform_sample_id = GSM1082624

!Platform_sample_id = GSM1082625

!Platform_sample_id = GSM1089046

!Platform_sample_id = GSM1089047

!Platform_sample_id = GSM1089048

!Platform_sample_id = GSM1089049

!Platform_sample_id = GSM1089050

!Platform_sample_id = GSM1089051

!Platform_sample_id = GSM1103820

!Platform_sample_id = GSM1103821

!Platform_sample_id = GSM1103822

!Platform_sample_id = GSM1103823

!Platform_sample_id = GSM1103824

!Platform_sample_id = GSM1103825

!Platform_sample_id = GSM1103826

!Platform_sample_id = GSM1103827

!Platform_sample_id = GSM1103828

!Platform_sample_id = GSM1103829

!Platform_sample_id = GSM1103830

!Platform_sample_id = GSM1103831

!Platform_sample_id = GSM1103832

!Platform_sample_id = GSM1103833

!Platform_sample_id = GSM1103834

!Platform_sample_id = GSM1103835

!Platform_sample_id = GSM1103836

!Platform_sample_id = GSM1103837

!Platform_sample_id = GSM1103838

!Platform_sample_id = GSM1103839

!Platform_sample_id = GSM1103840

!Platform_sample_id = GSM1103841

!Platform_sample_id = GSM1103842

!Platform_sample_id = GSM1103843

!Platform_sample_id = GSM1103844

!Platform_sample_id = GSM1103845

!Platform_sample_id = GSM1103846

!Platform_sample_id = GSM1103847

!Platform_sample_id = GSM1103848

!Platform_sample_id = GSM1103849

!Platform_sample_id = GSM1103850

!Platform_sample_id = GSM1103851

!Platform_sample_id = GSM1103852

!Platform_sample_id = GSM1103853

!Platform_sample_id = GSM1103854

!Platform_sample_id = GSM1103855

!Platform_sample_id = GSM1103856

!Platform_sample_id = GSM1103857

!Platform_sample_id = GSM1103858

!Platform_sample_id = GSM1103859

!Platform_sample_id = GSM1103860

!Platform_sample_id = GSM1103861

!Platform_sample_id = GSM1103862

!Platform_sample_id = GSM1103863

!Platform_sample_id = GSM1103864

!Platform_sample_id = GSM1103865

!Platform_sample_id = GSM1103866

!Platform_sample_id = GSM1103867

!Platform_sample_id = GSM1103868

!Platform_sample_id = GSM1103869

!Platform_sample_id = GSM1103870

!Platform_sample_id = GSM1103871

!Platform_sample_id = GSM1103872

!Platform_sample_id = GSM1103873

!Platform_sample_id = GSM1103874

!Platform_sample_id = GSM1103875

!Platform_sample_id = GSM1103876

!Platform_sample_id = GSM1103877

!Platform_sample_id = GSM1103878

!Platform_sample_id = GSM1103879

!Platform_sample_id = GSM1103880

!Platform_sample_id = GSM1103881

!Platform_sample_id = GSM1103882

!Platform_sample_id = GSM1103883

!Platform_sample_id = GSM1103884

!Platform_sample_id = GSM1103885

!Platform_sample_id = GSM1103886

!Platform_sample_id = GSM1103887

!Platform_sample_id = GSM1103888

!Platform_sample_id = GSM1103889

!Platform_sample_id = GSM1103890

!Platform_sample_id = GSM1103891

!Platform_sample_id = GSM1103892

!Platform_sample_id = GSM1103893

!Platform_sample_id = GSM1103894

!Platform_sample_id = GSM1103895

!Platform_sample_id = GSM1103896

!Platform_sample_id = GSM1103897

!Platform_sample_id = GSM1103898

!Platform_sample_id = GSM1103899

!Platform_sample_id = GSM1111110

!Platform_sample_id = GSM1111111

!Platform_sample_id = GSM1111112

!Platform_sample_id = GSM1111113

!Platform_sample_id = GSM1111114

!Platform_sample_id = GSM1111115

!Platform_sample_id = GSM1111116

!Platform_sample_id = GSM1111117

!Platform_sample_id = GSM1111118

!Platform_sample_id = GSM1111119

!Platform_sample_id = GSM1111120

!Platform_sample_id = GSM1111121

!Platform_sample_id = GSM1111122

!Platform_sample_id = GSM1112901

!Platform_sample_id = GSM1112902

!Platform_sample_id = GSM1112903

!Platform_sample_id = GSM1112904

!Platform_sample_id = GSM1112905

!Platform_sample_id = GSM1112906

!Platform_sample_id = GSM1112907

!Platform_sample_id = GSM1112908

!Platform_sample_id = GSM1112909

!Platform_sample_id = GSM1112910

!Platform_sample_id = GSM1112911

!Platform_sample_id = GSM1112912

!Platform_sample_id = GSM1112913

!Platform_sample_id = GSM1112914

!Platform_sample_id = GSM1112915

!Platform_sample_id = GSM1112916

!Platform_sample_id = GSM1112917

!Platform_sample_id = GSM1112918

!Platform_sample_id = GSM1112919

!Platform_sample_id = GSM1112920

!Platform_sample_id = GSM1112921

!Platform_sample_id = GSM1112922

!Platform_sample_id = GSM1112923

!Platform_sample_id = GSM1112924

!Platform_sample_id = GSM1112925

!Platform_sample_id = GSM1112926

!Platform_sample_id = GSM1112927

!Platform_sample_id = GSM1112928

!Platform_sample_id = GSM1112929

!Platform_sample_id = GSM1112930

!Platform_sample_id = GSM1112931

!Platform_sample_id = GSM1112932

!Platform_sample_id = GSM1112933

!Platform_sample_id = GSM1112934

!Platform_sample_id = GSM1112935

!Platform_sample_id = GSM1112936

!Platform_sample_id = GSM1112937

!Platform_sample_id = GSM1112938

!Platform_sample_id = GSM1112939

!Platform_sample_id = GSM1112940

!Platform_sample_id = GSM1112941

!Platform_sample_id = GSM1112942

!Platform_sample_id = GSM1112943

!Platform_sample_id = GSM1112944

!Platform_sample_id = GSM1112945

!Platform_sample_id = GSM1112946

!Platform_sample_id = GSM1112947

!Platform_sample_id = GSM1112948

!Platform_sample_id = GSM1112949

!Platform_sample_id = GSM1112950

!Platform_sample_id = GSM1112951

!Platform_sample_id = GSM1112952

!Platform_sample_id = GSM1112953

!Platform_sample_id = GSM1112954

!Platform_sample_id = GSM1112955

!Platform_sample_id = GSM1112956

!Platform_sample_id = GSM1112957

!Platform_sample_id = GSM1112958

!Platform_sample_id = GSM1112959

!Platform_sample_id = GSM1112960

!Platform_sample_id = GSM1112961

!Platform_sample_id = GSM1112962

!Platform_sample_id = GSM1112963

!Platform_sample_id = GSM1112964

!Platform_sample_id = GSM1112965

!Platform_sample_id = GSM1112966

!Platform_sample_id = GSM1112967

!Platform_sample_id = GSM1112968

!Platform_sample_id = GSM1112969

!Platform_sample_id = GSM1112970

!Platform_sample_id = GSM1112971

!Platform_sample_id = GSM1112972

!Platform_sample_id = GSM1112973

!Platform_sample_id = GSM1112974

!Platform_sample_id = GSM1112975

!Platform_sample_id = GSM1112976

!Platform_sample_id = GSM1112977

!Platform_sample_id = GSM1112978

!Platform_sample_id = GSM1112979

!Platform_sample_id = GSM1112980

!Platform_sample_id = GSM1112981

!Platform_sample_id = GSM1112982

!Platform_sample_id = GSM1112983

!Platform_sample_id = GSM1112984

!Platform_sample_id = GSM1112985

!Platform_sample_id = GSM1112986

!Platform_sample_id = GSM1112987

!Platform_sample_id = GSM1112988

!Platform_sample_id = GSM1112989

!Platform_sample_id = GSM1112990

!Platform_sample_id = GSM1112991

!Platform_sample_id = GSM1112992

!Platform_sample_id = GSM1112993

!Platform_sample_id = GSM1112994

!Platform_sample_id = GSM1112995

!Platform_sample_id = GSM1112996

!Platform_sample_id = GSM1112997

!Platform_sample_id = GSM1112998

!Platform_sample_id = GSM1112999

!Platform_sample_id = GSM1113000

!Platform_sample_id = GSM1113001

!Platform_sample_id = GSM1113002

!Platform_sample_id = GSM1113003

!Platform_sample_id = GSM1113004

!Platform_sample_id = GSM1113005

!Platform_sample_id = GSM1113006

!Platform_sample_id = GSM1113007

!Platform_sample_id = GSM1113008

!Platform_sample_id = GSM1113009

!Platform_sample_id = GSM1113010

!Platform_sample_id = GSM1113011

!Platform_sample_id = GSM1113012

!Platform_sample_id = GSM1113013

!Platform_sample_id = GSM1113014

!Platform_sample_id = GSM1113015

!Platform_sample_id = GSM1113016

!Platform_sample_id = GSM1113017

!Platform_sample_id = GSM1113018

!Platform_sample_id = GSM1113019

!Platform_sample_id = GSM1113020

!Platform_sample_id = GSM1113021

!Platform_sample_id = GSM1113022

!Platform_sample_id = GSM1113023

!Platform_sample_id = GSM1113024

!Platform_sample_id = GSM1113025

!Platform_sample_id = GSM1113026

!Platform_sample_id = GSM1113027

!Platform_sample_id = GSM1113028

!Platform_sample_id = GSM1113029

!Platform_sample_id = GSM1113030

!Platform_sample_id = GSM1113031

!Platform_sample_id = GSM1113032

!Platform_sample_id = GSM1113033

!Platform_sample_id = GSM1113034

!Platform_sample_id = GSM1113035

!Platform_sample_id = GSM1113036

!Platform_sample_id = GSM1113037

!Platform_sample_id = GSM1113038

!Platform_sample_id = GSM1113039

!Platform_sample_id = GSM1113040

!Platform_sample_id = GSM1113041

!Platform_sample_id = GSM1113042

!Platform_sample_id = GSM1113043

!Platform_sample_id = GSM1113044

!Platform_sample_id = GSM1113045

!Platform_sample_id = GSM1113046

!Platform_sample_id = GSM1113047

!Platform_sample_id = GSM1113048

!Platform_sample_id = GSM1113049

!Platform_sample_id = GSM1113050

!Platform_sample_id = GSM1113051

!Platform_sample_id = GSM1113052

!Platform_sample_id = GSM1113053

!Platform_sample_id = GSM1113054

!Platform_sample_id = GSM1113055

!Platform_sample_id = GSM1113056

!Platform_sample_id = GSM1113057

!Platform_sample_id = GSM1113058

!Platform_sample_id = GSM1113059

!Platform_sample_id = GSM1113060

!Platform_sample_id = GSM1113061

!Platform_sample_id = GSM1113062

!Platform_sample_id = GSM1113063

!Platform_sample_id = GSM1113064

!Platform_sample_id = GSM1113065

!Platform_sample_id = GSM1113066

!Platform_sample_id = GSM1113067

!Platform_sample_id = GSM1113068

!Platform_sample_id = GSM1113069

!Platform_sample_id = GSM1113070

!Platform_sample_id = GSM1113071

!Platform_sample_id = GSM1113072

!Platform_sample_id = GSM1113073

!Platform_sample_id = GSM1113074

!Platform_sample_id = GSM1113075

!Platform_sample_id = GSM1113076

!Platform_sample_id = GSM1113077

!Platform_sample_id = GSM1113078

!Platform_sample_id = GSM1113079

!Platform_sample_id = GSM1113080

!Platform_sample_id = GSM1113081

!Platform_sample_id = GSM1113082

!Platform_sample_id = GSM1113083

!Platform_sample_id = GSM1113084

!Platform_sample_id = GSM1113085

!Platform_sample_id = GSM1113086

!Platform_sample_id = GSM1113087

!Platform_sample_id = GSM1113088

!Platform_sample_id = GSM1113089

!Platform_sample_id = GSM1113090

!Platform_sample_id = GSM1113091

!Platform_sample_id = GSM1113092

!Platform_sample_id = GSM1113093

!Platform_sample_id = GSM1113094

!Platform_sample_id = GSM1113095

!Platform_sample_id = GSM1113096

!Platform_sample_id = GSM1113097

!Platform_sample_id = GSM1113098

!Platform_sample_id = GSM1113099

!Platform_sample_id = GSM1113100

!Platform_sample_id = GSM1113101

!Platform_sample_id = GSM1113102

!Platform_sample_id = GSM1113103

!Platform_sample_id = GSM1113104

!Platform_sample_id = GSM1113105

!Platform_sample_id = GSM1113106

!Platform_sample_id = GSM1113107

!Platform_sample_id = GSM1113108

!Platform_sample_id = GSM1113109

!Platform_sample_id = GSM1113110

!Platform_sample_id = GSM1113111

!Platform_sample_id = GSM1113112

!Platform_sample_id = GSM1113113

!Platform_sample_id = GSM1113114

!Platform_sample_id = GSM1113115

!Platform_sample_id = GSM1113116

!Platform_sample_id = GSM1113117

!Platform_sample_id = GSM1113118

!Platform_sample_id = GSM1113119

!Platform_sample_id = GSM1113120

!Platform_sample_id = GSM1113121

!Platform_sample_id = GSM1113122

!Platform_sample_id = GSM1113123

!Platform_sample_id = GSM1113124

!Platform_sample_id = GSM1113125

!Platform_sample_id = GSM1113126

!Platform_sample_id = GSM1113127

!Platform_sample_id = GSM1113128

!Platform_sample_id = GSM1113129

!Platform_sample_id = GSM1113130

!Platform_sample_id = GSM1113131

!Platform_sample_id = GSM1113132

!Platform_sample_id = GSM1113133

!Platform_sample_id = GSM1113134

!Platform_sample_id = GSM1113135

!Platform_sample_id = GSM1113136

!Platform_sample_id = GSM1113137

!Platform_sample_id = GSM1113138

!Platform_sample_id = GSM1113139

!Platform_sample_id = GSM1113140

!Platform_sample_id = GSM1113141

!Platform_sample_id = GSM1113142

!Platform_sample_id = GSM1113143

!Platform_sample_id = GSM1113144

!Platform_sample_id = GSM1113145

!Platform_sample_id = GSM1113146

!Platform_sample_id = GSM1113147

!Platform_sample_id = GSM1113148

!Platform_sample_id = GSM1113149

!Platform_sample_id = GSM1113150

!Platform_sample_id = GSM1113151

!Platform_sample_id = GSM1113152

!Platform_sample_id = GSM1113153

!Platform_sample_id = GSM1113154

!Platform_sample_id = GSM1113155

!Platform_sample_id = GSM1113156

!Platform_sample_id = GSM1113157

!Platform_sample_id = GSM1113158

!Platform_sample_id = GSM1113159

!Platform_sample_id = GSM1113160

!Platform_sample_id = GSM1113161

!Platform_sample_id = GSM1113162

!Platform_sample_id = GSM1113163

!Platform_sample_id = GSM1113164

!Platform_sample_id = GSM1113165

!Platform_sample_id = GSM1113166

!Platform_sample_id = GSM1113167

!Platform_sample_id = GSM1113168

!Platform_sample_id = GSM1113169

!Platform_sample_id = GSM1113170

!Platform_sample_id = GSM1113171

!Platform_sample_id = GSM1113172

!Platform_sample_id = GSM1113173

!Platform_sample_id = GSM1113174

!Platform_sample_id = GSM1113175

!Platform_sample_id = GSM1113176

!Platform_sample_id = GSM1113177

!Platform_sample_id = GSM1113178

!Platform_sample_id = GSM1113179

!Platform_sample_id = GSM1113180

!Platform_sample_id = GSM1113181

!Platform_sample_id = GSM1113182

!Platform_sample_id = GSM1113183

!Platform_sample_id = GSM1113184

!Platform_sample_id = GSM1113185

!Platform_sample_id = GSM1113186

!Platform_sample_id = GSM1113187

!Platform_sample_id = GSM1113188

!Platform_sample_id = GSM1113189

!Platform_sample_id = GSM1113190

!Platform_sample_id = GSM1113191

!Platform_sample_id = GSM1113192

!Platform_sample_id = GSM1113193

!Platform_sample_id = GSM1113194

!Platform_sample_id = GSM1113195

!Platform_sample_id = GSM1113196

!Platform_sample_id = GSM1113197

!Platform_sample_id = GSM1113198

!Platform_sample_id = GSM1113199

!Platform_sample_id = GSM1113200

!Platform_sample_id = GSM1113201

!Platform_sample_id = GSM1113202

!Platform_sample_id = GSM1113203

!Platform_sample_id = GSM1113204

!Platform_sample_id = GSM1113205

!Platform_sample_id = GSM1113206

!Platform_sample_id = GSM1113207

!Platform_sample_id = GSM1113208

!Platform_sample_id = GSM1113209

!Platform_sample_id = GSM1113210

!Platform_sample_id = GSM1113211

!Platform_sample_id = GSM1113212

!Platform_sample_id = GSM1113213

!Platform_sample_id = GSM1113214

!Platform_sample_id = GSM1113215

!Platform_sample_id = GSM1113216

!Platform_sample_id = GSM1113217

!Platform_sample_id = GSM1113218

!Platform_sample_id = GSM1113219

!Platform_sample_id = GSM1113220

!Platform_sample_id = GSM1113221

!Platform_sample_id = GSM1113222

!Platform_sample_id = GSM1113223

!Platform_sample_id = GSM1113224

!Platform_sample_id = GSM1113225

!Platform_sample_id = GSM1113226

!Platform_sample_id = GSM1113227

!Platform_sample_id = GSM1113228

!Platform_sample_id = GSM1113229

!Platform_sample_id = GSM1113230

!Platform_sample_id = GSM1113231

!Platform_sample_id = GSM1113232

!Platform_sample_id = GSM1113233

!Platform_sample_id = GSM1113234

!Platform_sample_id = GSM1113235

!Platform_sample_id = GSM1113236

!Platform_sample_id = GSM1113237

!Platform_sample_id = GSM1113238

!Platform_sample_id = GSM1113239

!Platform_sample_id = GSM1113240

!Platform_sample_id = GSM1115031

!Platform_sample_id = GSM1115032

!Platform_sample_id = GSM1115033

!Platform_sample_id = GSM1115034

!Platform_sample_id = GSM1115035

!Platform_sample_id = GSM1118030

!Platform_sample_id = GSM1118031

!Platform_sample_id = GSM1118032

!Platform_sample_id = GSM1118033

!Platform_sample_id = GSM1118034

!Platform_sample_id = GSM1118035

!Platform_sample_id = GSM1119621

!Platform_sample_id = GSM1119622

!Platform_sample_id = GSM1119623

!Platform_sample_id = GSM1119624

!Platform_sample_id = GSM1119625

!Platform_sample_id = GSM1119626

!Platform_sample_id = GSM1119627

!Platform_sample_id = GSM1119628

!Platform_sample_id = GSM1119629

!Platform_sample_id = GSM1119630

!Platform_sample_id = GSM1119631

!Platform_sample_id = GSM1119632

!Platform_sample_id = GSM1119633

!Platform_sample_id = GSM1119634

!Platform_sample_id = GSM1119635

!Platform_sample_id = GSM1119636

!Platform_sample_id = GSM1131902

!Platform_sample_id = GSM1131903

!Platform_sample_id = GSM1131904

!Platform_sample_id = GSM1131905

!Platform_sample_id = GSM1131906

!Platform_sample_id = GSM1131907

!Platform_sample_id = GSM1131908

!Platform_sample_id = GSM1131909

!Platform_sample_id = GSM1131910

!Platform_sample_id = GSM1131911

!Platform_sample_id = GSM1131912

!Platform_sample_id = GSM1131913

!Platform_sample_id = GSM1131914

!Platform_sample_id = GSM1131915

!Platform_sample_id = GSM1131916

!Platform_sample_id = GSM1131917

!Platform_sample_id = GSM1131918

!Platform_sample_id = GSM1131919

!Platform_sample_id = GSM1131920

!Platform_sample_id = GSM1131921

!Platform_sample_id = GSM1131922

!Platform_sample_id = GSM1131923

!Platform_sample_id = GSM1131924

!Platform_sample_id = GSM1131925

!Platform_sample_id = GSM1131926

!Platform_sample_id = GSM1131927

!Platform_sample_id = GSM1131928

!Platform_sample_id = GSM1131929

!Platform_sample_id = GSM1131930

!Platform_sample_id = GSM1131931

!Platform_sample_id = GSM1131932

!Platform_sample_id = GSM1131933

!Platform_sample_id = GSM1131934

!Platform_sample_id = GSM1131935

!Platform_sample_id = GSM1131936

!Platform_sample_id = GSM1131937

!Platform_sample_id = GSM1131938

!Platform_sample_id = GSM1131939

!Platform_sample_id = GSM1131940

!Platform_sample_id = GSM1131941

!Platform_sample_id = GSM1131942

!Platform_sample_id = GSM1131943

!Platform_sample_id = GSM1131944

!Platform_sample_id = GSM1131945

!Platform_sample_id = GSM1131946

!Platform_sample_id = GSM1131947

!Platform_sample_id = GSM1131948

!Platform_sample_id = GSM1131949

!Platform_sample_id = GSM1131950

!Platform_sample_id = GSM1131951

!Platform_sample_id = GSM1131952

!Platform_sample_id = GSM1131953

!Platform_sample_id = GSM1131954

!Platform_sample_id = GSM1131955

!Platform_sample_id = GSM1131956

!Platform_sample_id = GSM1131957

!Platform_sample_id = GSM1131958

!Platform_sample_id = GSM1131959

!Platform_sample_id = GSM1131960

!Platform_sample_id = GSM1131961

!Platform_sample_id = GSM1131962

!Platform_sample_id = GSM1131963

!Platform_sample_id = GSM1131964

!Platform_sample_id = GSM1131965

!Platform_sample_id = GSM1131966

!Platform_sample_id = GSM1131967

!Platform_sample_id = GSM1131968

!Platform_sample_id = GSM1131969

!Platform_sample_id = GSM1131970

!Platform_sample_id = GSM1131971

!Platform_sample_id = GSM1131972

!Platform_sample_id = GSM1131973

!Platform_sample_id = GSM1131974

!Platform_sample_id = GSM1131975

!Platform_sample_id = GSM1131976

!Platform_sample_id = GSM1131977

!Platform_sample_id = GSM1131978

!Platform_sample_id = GSM1131979

!Platform_sample_id = GSM1131980

!Platform_sample_id = GSM1131981

!Platform_sample_id = GSM1131982

!Platform_sample_id = GSM1131983

!Platform_sample_id = GSM1131984

!Platform_sample_id = GSM1131985

!Platform_sample_id = GSM1131986

!Platform_sample_id = GSM1131987

!Platform_sample_id = GSM1131988

!Platform_sample_id = GSM1131989

!Platform_sample_id = GSM1131990

!Platform_sample_id = GSM1131991

!Platform_sample_id = GSM1131992

!Platform_sample_id = GSM1131993

!Platform_sample_id = GSM1138986

!Platform_sample_id = GSM1138987

!Platform_sample_id = GSM1138988

!Platform_sample_id = GSM1138989

!Platform_sample_id = GSM1138990

!Platform_sample_id = GSM1138991

!Platform_sample_id = GSM1138992

!Platform_sample_id = GSM1138993

!Platform_sample_id = GSM1144714

!Platform_sample_id = GSM1144715

!Platform_sample_id = GSM1144716

!Platform_sample_id = GSM1144717

!Platform_sample_id = GSM1144718

!Platform_sample_id = GSM1144719

!Platform_sample_id = GSM1144720

!Platform_sample_id = GSM1144721

!Platform_sample_id = GSM1144722

!Platform_sample_id = GSM1144723

!Platform_sample_id = GSM1144724

!Platform_sample_id = GSM1144725

!Platform_sample_id = GSM1144726

!Platform_sample_id = GSM1144727

!Platform_sample_id = GSM1144728

!Platform_sample_id = GSM1144729

!Platform_sample_id = GSM1144730

!Platform_sample_id = GSM1144731

!Platform_sample_id = GSM1144732

!Platform_sample_id = GSM1144733

!Platform_sample_id = GSM1144734

!Platform_sample_id = GSM1144735

!Platform_sample_id = GSM1144736

!Platform_sample_id = GSM1144737

!Platform_sample_id = GSM1144738

!Platform_sample_id = GSM1144739

!Platform_sample_id = GSM1144740

!Platform_sample_id = GSM1144741

!Platform_sample_id = GSM1144742

!Platform_sample_id = GSM1144743

!Platform_sample_id = GSM1144744

!Platform_sample_id = GSM1144745

!Platform_sample_id = GSM1144746

!Platform_sample_id = GSM1144747

!Platform_sample_id = GSM1144748

!Platform_sample_id = GSM1144749

!Platform_sample_id = GSM1144750

!Platform_sample_id = GSM1144751

!Platform_sample_id = GSM1144752

!Platform_sample_id = GSM1144753

!Platform_sample_id = GSM1163986

!Platform_sample_id = GSM1163987

!Platform_sample_id = GSM1163988

!Platform_sample_id = GSM1163989

!Platform_sample_id = GSM1163990

!Platform_sample_id = GSM1163991

!Platform_sample_id = GSM1163992

!Platform_sample_id = GSM1163993

!Platform_sample_id = GSM1163994

!Platform_sample_id = GSM1163995

!Platform_sample_id = GSM1163996

!Platform_sample_id = GSM1163997

!Platform_sample_id = GSM1163998

!Platform_sample_id = GSM1163999

!Platform_sample_id = GSM1164000

!Platform_sample_id = GSM1164001

!Platform_sample_id = GSM1164002

!Platform_sample_id = GSM1164003

!Platform_sample_id = GSM1164004

!Platform_sample_id = GSM1164005

!Platform_sample_id = GSM1164006

!Platform_sample_id = GSM1164007

!Platform_sample_id = GSM1164008

!Platform_sample_id = GSM1164009

!Platform_sample_id = GSM1164010

!Platform_sample_id = GSM1164011

!Platform_sample_id = GSM1164012

!Platform_sample_id = GSM1164013

!Platform_sample_id = GSM1164014

!Platform_sample_id = GSM1164015

!Platform_sample_id = GSM1164016

!Platform_sample_id = GSM1164017

!Platform_sample_id = GSM1164018

!Platform_sample_id = GSM1164019

!Platform_sample_id = GSM1164020

!Platform_sample_id = GSM1164021

!Platform_sample_id = GSM1167041

!Platform_sample_id = GSM1167042

!Platform_sample_id = GSM1167043

!Platform_sample_id = GSM1167044

!Platform_sample_id = GSM1167045

!Platform_sample_id = GSM1167046

!Platform_sample_id = GSM1167047

!Platform_sample_id = GSM1167048

!Platform_sample_id = GSM1167049

!Platform_sample_id = GSM1167050

!Platform_sample_id = GSM1167051

!Platform_sample_id = GSM1167052

!Platform_sample_id = GSM1174295

!Platform_sample_id = GSM1174296

!Platform_sample_id = GSM1174297

!Platform_sample_id = GSM1174298

!Platform_sample_id = GSM1174299

!Platform_sample_id = GSM1174300

!Platform_sample_id = GSM1174301

!Platform_sample_id = GSM1174302

!Platform_sample_id = GSM1174303

!Platform_sample_id = GSM1174304

!Platform_sample_id = GSM1174305

!Platform_sample_id = GSM1174306

!Platform_sample_id = GSM1229439

!Platform_sample_id = GSM1229440

!Platform_sample_id = GSM1229441

!Platform_sample_id = GSM1229442

!Platform_sample_id = GSM1229443

!Platform_sample_id = GSM1229444

!Platform_sample_id = GSM1229445

!Platform_sample_id = GSM1229446

!Platform_sample_id = GSM1229447

!Platform_sample_id = GSM1229448

!Platform_sample_id = GSM1229449

!Platform_sample_id = GSM1229450

!Platform_sample_id = GSM1229451

!Platform_sample_id = GSM1229452

!Platform_sample_id = GSM1239854

!Platform_sample_id = GSM1239855

!Platform_sample_id = GSM1239856

!Platform_sample_id = GSM1239857

!Platform_sample_id = GSM1239858

!Platform_sample_id = GSM1239859

!Platform_sample_id = GSM1239860

!Platform_sample_id = GSM1239861

!Platform_sample_id = GSM1258005

!Platform_sample_id = GSM1258006

!Platform_sample_id = GSM1258007

!Platform_sample_id = GSM1261593

!Platform_sample_id = GSM1261594

!Platform_sample_id = GSM1261595

!Platform_sample_id = GSM1261596

!Platform_sample_id = GSM1261597

!Platform_sample_id = GSM1261598

!Platform_sample_id = GSM1261599

!Platform_sample_id = GSM1261600

!Platform_sample_id = GSM1261601

!Platform_sample_id = GSM1261602

!Platform_sample_id = GSM1261603

!Platform_sample_id = GSM1261604

!Platform_sample_id = GSM1261605

!Platform_sample_id = GSM1261606

!Platform_sample_id = GSM1261607

!Platform_sample_id = GSM1261608

!Platform_sample_id = GSM1261609

!Platform_sample_id = GSM1261610

!Platform_sample_id = GSM1261611

!Platform_sample_id = GSM1261612

!Platform_sample_id = GSM1261613

!Platform_sample_id = GSM1261614

!Platform_sample_id = GSM1261615

!Platform_sample_id = GSM1261616

!Platform_sample_id = GSM1261617

!Platform_sample_id = GSM1261618

!Platform_sample_id = GSM1261619

!Platform_sample_id = GSM1261620

!Platform_sample_id = GSM1261621

!Platform_sample_id = GSM1261622

!Platform_sample_id = GSM1261623

!Platform_sample_id = GSM1261624

!Platform_sample_id = GSM1263754

!Platform_sample_id = GSM1263755

!Platform_sample_id = GSM1263756

!Platform_sample_id = GSM1263757

!Platform_sample_id = GSM1263758

!Platform_sample_id = GSM1263759

!Platform_sample_id = GSM1263760

!Platform_sample_id = GSM1263761

!Platform_sample_id = GSM1263762

!Platform_sample_id = GSM1263763

!Platform_sample_id = GSM1263764

!Platform_sample_id = GSM1263765

!Platform_sample_id = GSM1263766

!Platform_sample_id = GSM1263767

!Platform_sample_id = GSM1263768

!Platform_sample_id = GSM1263769

!Platform_sample_id = GSM1263770

!Platform_sample_id = GSM1263771

!Platform_sample_id = GSM1263772

!Platform_sample_id = GSM1263773

!Platform_sample_id = GSM1263774

!Platform_sample_id = GSM1263775

!Platform_sample_id = GSM1280863

!Platform_sample_id = GSM1280864

!Platform_sample_id = GSM1280865

!Platform_sample_id = GSM1280866

!Platform_sample_id = GSM1280867

!Platform_sample_id = GSM1280868

!Platform_sample_id = GSM1280869

!Platform_sample_id = GSM1280870

!Platform_sample_id = GSM1280871

!Platform_sample_id = GSM1280872

!Platform_sample_id = GSM1280873

!Platform_sample_id = GSM1280874

!Platform_sample_id = GSM1280875

!Platform_sample_id = GSM1280876

!Platform_sample_id = GSM1280877

!Platform_sample_id = GSM1280878

!Platform_sample_id = GSM1285904

!Platform_sample_id = GSM1285905

!Platform_sample_id = GSM1285906

!Platform_sample_id = GSM1285907

!Platform_sample_id = GSM1285908

!Platform_sample_id = GSM1285909

!Platform_sample_id = GSM1285910

!Platform_sample_id = GSM1285911

!Platform_sample_id = GSM1285912

!Platform_sample_id = GSM1285913

!Platform_sample_id = GSM1285914

!Platform_sample_id = GSM1285915

!Platform_sample_id = GSM1285916

!Platform_sample_id = GSM1285917

!Platform_sample_id = GSM1285918

!Platform_sample_id = GSM1285919

!Platform_sample_id = GSM1285920

!Platform_sample_id = GSM1285921

!Platform_sample_id = GSM1285922

!Platform_sample_id = GSM1288413

!Platform_sample_id = GSM1288414

!Platform_sample_id = GSM1288415

!Platform_sample_id = GSM1288416

!Platform_sample_id = GSM1288417

!Platform_sample_id = GSM1288418

!Platform_sample_id = GSM1288419

!Platform_sample_id = GSM1288420

!Platform_sample_id = GSM1288421

!Platform_sample_id = GSM1288422

!Platform_sample_id = GSM1288423

!Platform_sample_id = GSM1288424

!Platform_sample_id = GSM1288425

!Platform_sample_id = GSM1288426

!Platform_sample_id = GSM1288427

!Platform_sample_id = GSM1288428

!Platform_sample_id = GSM1288429

!Platform_sample_id = GSM1288430

!Platform_sample_id = GSM1288431

!Platform_sample_id = GSM1288432

!Platform_sample_id = GSM1288433

!Platform_sample_id = GSM1288434

!Platform_sample_id = GSM1288435

!Platform_sample_id = GSM1288436

!Platform_sample_id = GSM1288437

!Platform_sample_id = GSM1288438

!Platform_sample_id = GSM1288439

!Platform_sample_id = GSM1288440

!Platform_sample_id = GSM1288441

!Platform_sample_id = GSM1288442

!Platform_sample_id = GSM1288443

!Platform_sample_id = GSM1288444

!Platform_sample_id = GSM1288445

!Platform_sample_id = GSM1288446

!Platform_sample_id = GSM1288447

!Platform_sample_id = GSM1288448

!Platform_sample_id = GSM1288449

!Platform_sample_id = GSM1288450

!Platform_sample_id = GSM1288451

!Platform_sample_id = GSM1288452

!Platform_sample_id = GSM1288453

!Platform_sample_id = GSM1288454

!Platform_sample_id = GSM1288455

!Platform_sample_id = GSM1288456

!Platform_sample_id = GSM1288457

!Platform_sample_id = GSM1288458

!Platform_sample_id = GSM1288459

!Platform_sample_id = GSM1288460

!Platform_sample_id = GSM1288461

!Platform_sample_id = GSM1288462

!Platform_sample_id = GSM1288463

!Platform_sample_id = GSM1288464

!Platform_sample_id = GSM1288465

!Platform_sample_id = GSM1288466

!Platform_sample_id = GSM1288467

!Platform_sample_id = GSM1288468

!Platform_sample_id = GSM1288469

!Platform_sample_id = GSM1288470

!Platform_sample_id = GSM1288471

!Platform_sample_id = GSM1288472

!Platform_sample_id = GSM1288473

!Platform_sample_id = GSM1288474

!Platform_sample_id = GSM1288475

!Platform_sample_id = GSM1288476

!Platform_sample_id = GSM1304238

!Platform_sample_id = GSM1304239

!Platform_sample_id = GSM1304240

!Platform_sample_id = GSM1304241

!Platform_sample_id = GSM1304242

!Platform_sample_id = GSM1304243

!Platform_sample_id = GSM1304244

!Platform_sample_id = GSM1304245

!Platform_sample_id = GSM1325452

!Platform_sample_id = GSM1325453

!Platform_sample_id = GSM1325454

!Platform_sample_id = GSM1325455

!Platform_sample_id = GSM1325456

!Platform_sample_id = GSM1325457

!Platform_sample_id = GSM1325458

!Platform_sample_id = GSM1325459

!Platform_sample_id = GSM1325460

!Platform_sample_id = GSM1325461

!Platform_sample_id = GSM1325462

!Platform_sample_id = GSM1325463

!Platform_sample_id = GSM1325464

!Platform_sample_id = GSM1325465

!Platform_sample_id = GSM1349722

!Platform_sample_id = GSM1349723

!Platform_sample_id = GSM1349724

!Platform_sample_id = GSM1349725

!Platform_sample_id = GSM1349726

!Platform_sample_id = GSM1349727

!Platform_sample_id = GSM1349728

!Platform_sample_id = GSM1349729

!Platform_sample_id = GSM1349730

!Platform_sample_id = GSM1349731

!Platform_sample_id = GSM1349732

!Platform_sample_id = GSM1349733

!Platform_sample_id = GSM1356732

!Platform_sample_id = GSM1356733

!Platform_sample_id = GSM1356734

!Platform_sample_id = GSM1356735

!Platform_sample_id = GSM1356736

!Platform_sample_id = GSM1356737

!Platform_sample_id = GSM1356738

!Platform_sample_id = GSM1356739

!Platform_sample_id = GSM1356740

!Platform_sample_id = GSM1356741

!Platform_sample_id = GSM1356742

!Platform_sample_id = GSM1356743

!Platform_sample_id = GSM1356744

!Platform_sample_id = GSM1356745

!Platform_sample_id = GSM1356746

!Platform_sample_id = GSM1356747

!Platform_sample_id = GSM1356748

!Platform_sample_id = GSM1356749

!Platform_sample_id = GSM1356750

!Platform_sample_id = GSM1356751

!Platform_sample_id = GSM1356752

!Platform_sample_id = GSM1356753

!Platform_sample_id = GSM1356754

!Platform_sample_id = GSM1356755

!Platform_sample_id = GSM1356756

!Platform_sample_id = GSM1356757

!Platform_sample_id = GSM1356758

!Platform_sample_id = GSM1356759

!Platform_sample_id = GSM1356760

!Platform_sample_id = GSM1356761

!Platform_sample_id = GSM1356762

!Platform_sample_id = GSM1356763

!Platform_sample_id = GSM1356764

!Platform_sample_id = GSM1356765

!Platform_sample_id = GSM1356766

!Platform_sample_id = GSM1356767

!Platform_sample_id = GSM1356768

!Platform_sample_id = GSM1356769

!Platform_sample_id = GSM1356770

!Platform_sample_id = GSM1356771

!Platform_sample_id = GSM1356772

!Platform_sample_id = GSM1356773

!Platform_sample_id = GSM1356774

!Platform_sample_id = GSM1356775

!Platform_sample_id = GSM1356776

!Platform_sample_id = GSM1356777

!Platform_sample_id = GSM1356778

!Platform_sample_id = GSM1356779

!Platform_sample_id = GSM1356780

!Platform_sample_id = GSM1356781

!Platform_sample_id = GSM1356782

!Platform_sample_id = GSM1356783

!Platform_sample_id = GSM1356784

!Platform_sample_id = GSM1356785

!Platform_sample_id = GSM1356786

!Platform_sample_id = GSM1356787

!Platform_sample_id = GSM1356788

!Platform_sample_id = GSM1356789

!Platform_sample_id = GSM1356790

!Platform_sample_id = GSM1356791

!Platform_sample_id = GSM1356792

!Platform_sample_id = GSM1356793

!Platform_sample_id = GSM1356794

!Platform_sample_id = GSM1356795

!Platform_sample_id = GSM1356796

!Platform_sample_id = GSM1356797

!Platform_sample_id = GSM1356798

!Platform_sample_id = GSM1356799

!Platform_sample_id = GSM1356800

!Platform_sample_id = GSM1356801

!Platform_sample_id = GSM1356802

!Platform_sample_id = GSM1369882

!Platform_sample_id = GSM1369883

!Platform_sample_id = GSM1369884

!Platform_sample_id = GSM1369885

!Platform_sample_id = GSM1369886

!Platform_sample_id = GSM1369887

!Platform_sample_id = GSM1369888

!Platform_sample_id = GSM1369889

!Platform_sample_id = GSM1369890

!Platform_sample_id = GSM1369891

!Platform_sample_id = GSM1369892

!Platform_sample_id = GSM1369893

!Platform_sample_id = GSM1369894

!Platform_sample_id = GSM1369895

!Platform_sample_id = GSM1369896

!Platform_sample_id = GSM1369897

!Platform_sample_id = GSM1377029

!Platform_sample_id = GSM1377030

!Platform_sample_id = GSM1377031

!Platform_sample_id = GSM1377032

!Platform_sample_id = GSM1409661

!Platform_sample_id = GSM1409662

!Platform_sample_id = GSM1409663

!Platform_sample_id = GSM1409664

!Platform_sample_id = GSM1409665

!Platform_sample_id = GSM1409666

!Platform_sample_id = GSM1436087

!Platform_sample_id = GSM1436088

!Platform_sample_id = GSM1436089

!Platform_sample_id = GSM1436090

!Platform_sample_id = GSM1502036

!Platform_sample_id = GSM1502037

!Platform_sample_id = GSM1502038

!Platform_sample_id = GSM1502039

!Platform_sample_id = GSM1502040

!Platform_sample_id = GSM1502041

!Platform_sample_id = GSM1502042

!Platform_sample_id = GSM1502043

!Platform_sample_id = GSM1502044

!Platform_sample_id = GSM1502045

!Platform_sample_id = GSM1502046

!Platform_sample_id = GSM1502047

!Platform_sample_id = GSM1502048

!Platform_sample_id = GSM1502049

!Platform_sample_id = GSM1502050

!Platform_sample_id = GSM1502051

!Platform_sample_id = GSM1502052

!Platform_sample_id = GSM1502053

!Platform_sample_id = GSM1502054

!Platform_sample_id = GSM1502055

!Platform_sample_id = GSM1502059

!Platform_sample_id = GSM1502060

!Platform_sample_id = GSM1502061

!Platform_sample_id = GSM1502062

!Platform_sample_id = GSM1502063

!Platform_sample_id = GSM1502064

!Platform_sample_id = GSM1502065

!Platform_sample_id = GSM1502066

!Platform_sample_id = GSM1502067

!Platform_sample_id = GSM1502068

!Platform_sample_id = GSM1502069

!Platform_sample_id = GSM1502070

!Platform_sample_id = GSM1502071

!Platform_sample_id = GSM1502072

!Platform_sample_id = GSM1502073

!Platform_sample_id = GSM1502074

!Platform_sample_id = GSM1502075

!Platform_sample_id = GSM1502076

!Platform_sample_id = GSM1502077

!Platform_sample_id = GSM1502078

!Platform_sample_id = GSM1502079

!Platform_sample_id = GSM1502080

!Platform_sample_id = GSM1502081

!Platform_sample_id = GSM1502082

!Platform_sample_id = GSM1502083

!Platform_sample_id = GSM1502084

!Platform_sample_id = GSM1502085

!Platform_sample_id = GSM1502086

!Platform_sample_id = GSM1502087

!Platform_sample_id = GSM1502088

!Platform_sample_id = GSM1502089

!Platform_sample_id = GSM1502090

!Platform_sample_id = GSM1502091

!Platform_sample_id = GSM1550170

!Platform_sample_id = GSM1550171

!Platform_sample_id = GSM1550172

!Platform_sample_id = GSM1550173

!Platform_sample_id = GSM1550174

!Platform_sample_id = GSM1550175

!Platform_sample_id = GSM1550176

!Platform_sample_id = GSM1550177

!Platform_sample_id = GSM1550178

!Platform_sample_id = GSM1550179

!Platform_sample_id = GSM1550180

!Platform_sample_id = GSM1550181

!Platform_sample_id = GSM1550182

!Platform_sample_id = GSM1550183

!Platform_sample_id = GSM1550184

!Platform_sample_id = GSM1550185

!Platform_sample_id = GSM1550186

!Platform_sample_id = GSM1550187

!Platform_sample_id = GSM1550188

!Platform_sample_id = GSM1550189

!Platform_sample_id = GSM1550190

!Platform_sample_id = GSM1550191

!Platform_sample_id = GSM1550192

!Platform_sample_id = GSM1550193

!Platform_sample_id = GSM1550194

!Platform_sample_id = GSM1550195

!Platform_sample_id = GSM1550196

!Platform_sample_id = GSM1550197

!Platform_sample_id = GSM1550198

!Platform_sample_id = GSM1550199

!Platform_sample_id = GSM1550200

!Platform_sample_id = GSM1550201

!Platform_sample_id = GSM1550202

!Platform_sample_id = GSM1550203

!Platform_sample_id = GSM1550204

!Platform_sample_id = GSM1550205

!Platform_sample_id = GSM1550206

!Platform_sample_id = GSM1550207

!Platform_sample_id = GSM1550208

!Platform_sample_id = GSM1550209

!Platform_sample_id = GSM1550210

!Platform_sample_id = GSM1550211

!Platform_sample_id = GSM1550212

!Platform_sample_id = GSM1550213

!Platform_sample_id = GSM1550214

!Platform_sample_id = GSM1550215

!Platform_sample_id = GSM1550216

!Platform_sample_id = GSM1550217

!Platform_sample_id = GSM1550218

!Platform_sample_id = GSM1550219

!Platform_sample_id = GSM1550220

!Platform_sample_id = GSM1550221

!Platform_sample_id = GSM1550222

!Platform_sample_id = GSM1550223

!Platform_sample_id = GSM1550224

!Platform_sample_id = GSM1550225

!Platform_sample_id = GSM1550226

!Platform_sample_id = GSM1550227

!Platform_sample_id = GSM1550228

!Platform_sample_id = GSM1550229

!Platform_sample_id = GSM1550230

!Platform_sample_id = GSM1550231

!Platform_sample_id = GSM1550232

!Platform_sample_id = GSM1550233

!Platform_sample_id = GSM1550234

!Platform_sample_id = GSM1575962

!Platform_sample_id = GSM1575963

!Platform_sample_id = GSM1575964

!Platform_sample_id = GSM1575965

!Platform_sample_id = GSM1575966

!Platform_sample_id = GSM1575967

!Platform_sample_id = GSM1575968

!Platform_sample_id = GSM1575969

!Platform_sample_id = GSM1575970

!Platform_sample_id = GSM1575971

!Platform_sample_id = GSM1575972

!Platform_sample_id = GSM1575973

!Platform_sample_id = GSM1575974

!Platform_sample_id = GSM1575975

!Platform_sample_id = GSM1575976

!Platform_sample_id = GSM1575977

!Platform_sample_id = GSM1575978

!Platform_sample_id = GSM1575979

!Platform_sample_id = GSM1575980

!Platform_sample_id = GSM1575981

!Platform_sample_id = GSM1575982

!Platform_sample_id = GSM1575983

!Platform_sample_id = GSM1575984

!Platform_sample_id = GSM1575985

!Platform_sample_id = GSM1575986

!Platform_sample_id = GSM1575987

!Platform_sample_id = GSM1575988

!Platform_sample_id = GSM1575989

!Platform_sample_id = GSM1575990

!Platform_sample_id = GSM1575991

!Platform_sample_id = GSM1575992

!Platform_sample_id = GSM1575993

!Platform_sample_id = GSM1575994

!Platform_sample_id = GSM1667368

!Platform_sample_id = GSM1667369

!Platform_sample_id = GSM1667370

!Platform_sample_id = GSM1667371

!Platform_sample_id = GSM1667372

!Platform_sample_id = GSM1667373

!Platform_sample_id = GSM1667374

!Platform_sample_id = GSM1667375

!Platform_sample_id = GSM1667376

!Platform_sample_id = GSM1667377

!Platform_sample_id = GSM1667378

!Platform_sample_id = GSM1667379

!Platform_sample_id = GSM1667380

!Platform_sample_id = GSM1667381

!Platform_sample_id = GSM1681194

!Platform_sample_id = GSM1681195

!Platform_sample_id = GSM1681196

!Platform_sample_id = GSM1681197

!Platform_sample_id = GSM1681198

!Platform_sample_id = GSM1681199

!Platform_sample_id = GSM1681200

!Platform_sample_id = GSM1681201

!Platform_sample_id = GSM1698519

!Platform_sample_id = GSM1698520

!Platform_sample_id = GSM1698521

!Platform_sample_id = GSM1698522

!Platform_sample_id = GSM1698523

!Platform_sample_id = GSM1698524

!Platform_sample_id = GSM1698525

!Platform_sample_id = GSM1698526

!Platform_sample_id = GSM1698527

!Platform_sample_id = GSM1698528

!Platform_sample_id = GSM1698529

!Platform_sample_id = GSM1698530

!Platform_sample_id = GSM1698531

!Platform_sample_id = GSM1698532

!Platform_sample_id = GSM1698533

!Platform_sample_id = GSM1698534

!Platform_sample_id = GSM1909288

!Platform_sample_id = GSM1909289

!Platform_sample_id = GSM1909290

!Platform_sample_id = GSM1909291

!Platform_sample_id = GSM1909292

!Platform_sample_id = GSM1909293

!Platform_sample_id = GSM1909294

!Platform_sample_id = GSM1909295

!Platform_sample_id = GSM1909296

!Platform_sample_id = GSM1909297

!Platform_sample_id = GSM1909298

!Platform_sample_id = GSM1909299

!Platform_sample_id = GSM1909300

!Platform_sample_id = GSM1909301

!Platform_sample_id = GSM1909302

!Platform_sample_id = GSM1909303

!Platform_sample_id = GSM2128369

!Platform_sample_id = GSM2128370

!Platform_sample_id = GSM2128371

!Platform_sample_id = GSM2128372

!Platform_sample_id = GSM2128373

!Platform_sample_id = GSM2128374

!Platform_sample_id = GSM2128375

!Platform_sample_id = GSM2128376

!Platform_sample_id = GSM2128377

!Platform_sample_id = GSM2128378

!Platform_sample_id = GSM2128379

!Platform_sample_id = GSM2128380

!Platform_sample_id = GSM2128381

!Platform_sample_id = GSM2128382

!Platform_sample_id = GSM2128383

!Platform_sample_id = GSM2128384

!Platform_sample_id = GSM2128385

!Platform_sample_id = GSM2128386

!Platform_sample_id = GSM2128387

!Platform_sample_id = GSM2128388

!Platform_sample_id = GSM2128389

!Platform_sample_id = GSM2128390

!Platform_sample_id = GSM2128391

!Platform_sample_id = GSM2128392

!Platform_sample_id = GSM2128393

!Platform_sample_id = GSM2128394

!Platform_sample_id = GSM2128395

!Platform_sample_id = GSM2128396

!Platform_sample_id = GSM2128397

!Platform_sample_id = GSM2128398

!Platform_sample_id = GSM2128399

!Platform_sample_id = GSM2128400

!Platform_sample_id = GSM2128401

!Platform_sample_id = GSM2128402

!Platform_sample_id = GSM2128403

!Platform_sample_id = GSM2128404

!Platform_sample_id = GSM2128405

!Platform_sample_id = GSM2128406

!Platform_sample_id = GSM2128407

!Platform_sample_id = GSM2128408

!Platform_sample_id = GSM2128409

!Platform_sample_id = GSM2128410

!Platform_sample_id = GSM2128411

!Platform_sample_id = GSM2128412

!Platform_sample_id = GSM2128413

!Platform_sample_id = GSM2131888

!Platform_sample_id = GSM2131889

!Platform_sample_id = GSM2131890

!Platform_sample_id = GSM2131891

!Platform_sample_id = GSM2131892

!Platform_sample_id = GSM2131893

!Platform_sample_id = GSM2131894

!Platform_sample_id = GSM2131895

!Platform_sample_id = GSM2131896

!Platform_sample_id = GSM2131897

!Platform_sample_id = GSM2131898

!Platform_sample_id = GSM2131899

!Platform_sample_id = GSM2131900

!Platform_sample_id = GSM2131901

!Platform_sample_id = GSM2131902

!Platform_sample_id = GSM2131903

!Platform_sample_id = GSM2131904

!Platform_sample_id = GSM2131905

!Platform_sample_id = GSM2131906

!Platform_sample_id = GSM2131907

!Platform_sample_id = GSM2131908

!Platform_sample_id = GSM2131909

!Platform_sample_id = GSM2131910

!Platform_sample_id = GSM2131911

!Platform_sample_id = GSM2131912

!Platform_sample_id = GSM2131913

!Platform_sample_id = GSM2131914

!Platform_sample_id = GSM2131915

!Platform_sample_id = GSM2131916

!Platform_sample_id = GSM2131917

!Platform_sample_id = GSM2131918

!Platform_sample_id = GSM2131919

!Platform_sample_id = GSM2131920

!Platform_sample_id = GSM2131921

!Platform_sample_id = GSM2131922

!Platform_sample_id = GSM2131923

!Platform_sample_id = GSM2131924

!Platform_sample_id = GSM2131925

!Platform_sample_id = GSM2131926

!Platform_sample_id = GSM2131927

!Platform_sample_id = GSM2131928

!Platform_sample_id = GSM2131929

!Platform_sample_id = GSM2131930

!Platform_sample_id = GSM2131931

!Platform_sample_id = GSM2131932

!Platform_sample_id = GSM2131933

!Platform_sample_id = GSM2131934

!Platform_sample_id = GSM2131935

!Platform_sample_id = GSM2131936

!Platform_sample_id = GSM2131937

!Platform_sample_id = GSM2131938

!Platform_sample_id = GSM2131939

!Platform_sample_id = GSM2131940

!Platform_sample_id = GSM2205684

!Platform_sample_id = GSM2205685

!Platform_sample_id = GSM2205686

!Platform_sample_id = GSM2205687

!Platform_sample_id = GSM2205688

!Platform_sample_id = GSM2205689

!Platform_sample_id = GSM2205690

!Platform_sample_id = GSM2205691

!Platform_sample_id = GSM2205692

!Platform_sample_id = GSM2205693

!Platform_sample_id = GSM2205694

!Platform_sample_id = GSM2205695

!Platform_sample_id = GSM2205696

!Platform_sample_id = GSM2205697

!Platform_sample_id = GSM2205698

!Platform_sample_id = GSM2205699

!Platform_sample_id = GSM2205700

!Platform_sample_id = GSM2205701

!Platform_sample_id = GSM2205702

!Platform_sample_id = GSM2205703

!Platform_sample_id = GSM2205704

!Platform_sample_id = GSM2205705

!Platform_sample_id = GSM2205706

!Platform_sample_id = GSM2205707

!Platform_sample_id = GSM2205708

!Platform_sample_id = GSM2205709

!Platform_sample_id = GSM2205710

!Platform_sample_id = GSM2205711

!Platform_sample_id = GSM2205712

!Platform_sample_id = GSM2205713

!Platform_sample_id = GSM2205714

!Platform_sample_id = GSM2205715

!Platform_sample_id = GSM2205716

!Platform_sample_id = GSM2205717

!Platform_sample_id = GSM2205718

!Platform_sample_id = GSM2205719

!Platform_sample_id = GSM2205720

!Platform_sample_id = GSM2205721

!Platform_sample_id = GSM2205722

!Platform_sample_id = GSM2205723

!Platform_sample_id = GSM2205724

!Platform_sample_id = GSM2205725

!Platform_sample_id = GSM2205726

!Platform_sample_id = GSM2205727

!Platform_sample_id = GSM2205728

!Platform_sample_id = GSM2205729

!Platform_sample_id = GSM2205730

!Platform_sample_id = GSM2205731

!Platform_sample_id = GSM2205732

!Platform_sample_id = GSM2205733

!Platform_sample_id = GSM2205734

!Platform_sample_id = GSM2205735

!Platform_sample_id = GSM2205736

!Platform_sample_id = GSM2205737

!Platform_sample_id = GSM2205738

!Platform_sample_id = GSM2205739

!Platform_sample_id = GSM2205740

!Platform_sample_id = GSM2205741

!Platform_sample_id = GSM2205742

!Platform_sample_id = GSM2205743

!Platform_sample_id = GSM2205744

!Platform_sample_id = GSM2205745

!Platform_sample_id = GSM2205746

!Platform_sample_id = GSM2205747

!Platform_sample_id = GSM2205748

!Platform_sample_id = GSM2205749

!Platform_sample_id = GSM2205750

!Platform_sample_id = GSM2205751

!Platform_sample_id = GSM2205752

!Platform_sample_id = GSM2205753

!Platform_sample_id = GSM2205754

!Platform_sample_id = GSM2205755

!Platform_sample_id = GSM2205756

!Platform_sample_id = GSM2205757

!Platform_sample_id = GSM2205758

!Platform_sample_id = GSM2205759

!Platform_sample_id = GSM2205760

!Platform_sample_id = GSM2205761

!Platform_sample_id = GSM2205762

!Platform_sample_id = GSM2205763

!Platform_sample_id = GSM2205764

!Platform_sample_id = GSM2205765

!Platform_sample_id = GSM2205766

!Platform_sample_id = GSM2205767

!Platform_sample_id = GSM2205768

!Platform_sample_id = GSM2205769

!Platform_sample_id = GSM2205770

!Platform_sample_id = GSM2205771

!Platform_sample_id = GSM2205772

!Platform_sample_id = GSM2205773

!Platform_sample_id = GSM2205774

!Platform_sample_id = GSM2205775

!Platform_sample_id = GSM2254799

!Platform_sample_id = GSM2254800

!Platform_sample_id = GSM2254801

!Platform_sample_id = GSM2254802

!Platform_sample_id = GSM2254803

!Platform_sample_id = GSM2254804

!Platform_sample_id = GSM2254805

!Platform_sample_id = GSM2254806

!Platform_sample_id = GSM2480237

!Platform_sample_id = GSM2480238

!Platform_sample_id = GSM2480239

!Platform_sample_id = GSM2480240

!Platform_sample_id = GSM2480241

!Platform_sample_id = GSM2480242

!Platform_sample_id = GSM2480243

!Platform_sample_id = GSM2480244

!Platform_sample_id = GSM2544450

!Platform_sample_id = GSM2544451

!Platform_sample_id = GSM2544452

!Platform_sample_id = GSM2544453

!Platform_sample_id = GSM2544454

!Platform_sample_id = GSM2544455

!Platform_sample_id = GSM2544456

!Platform_sample_id = GSM2544457

!Platform_sample_id = GSM2544458

!Platform_sample_id = GSM2544459

!Platform_sample_id = GSM2544460

!Platform_sample_id = GSM2544461

!Platform_sample_id = GSM2544462

!Platform_sample_id = GSM2544463

!Platform_sample_id = GSM2544464

!Platform_sample_id = GSM2544465

!Platform_sample_id = GSM2544466

!Platform_sample_id = GSM2544467

!Platform_sample_id = GSM2544468

!Platform_sample_id = GSM2544469

!Platform_sample_id = GSM2544470

!Platform_sample_id = GSM2544471

!Platform_sample_id = GSM2544472

!Platform_sample_id = GSM2544473

!Platform_sample_id = GSM2544474

!Platform_sample_id = GSM2544475

!Platform_sample_id = GSM2544476

!Platform_sample_id = GSM2544477

!Platform_sample_id = GSM2544478

!Platform_sample_id = GSM2544479

!Platform_sample_id = GSM2544480

!Platform_sample_id = GSM2544481

!Platform_sample_id = GSM2544482

!Platform_sample_id = GSM2544483

!Platform_sample_id = GSM2544484

!Platform_sample_id = GSM2544485

!Platform_sample_id = GSM2544486

!Platform_sample_id = GSM2544487

!Platform_sample_id = GSM2544488

!Platform_sample_id = GSM2544489

!Platform_sample_id = GSM2544490

!Platform_sample_id = GSM2544491

!Platform_sample_id = GSM2544492

!Platform_sample_id = GSM2544493

!Platform_sample_id = GSM2544494

!Platform_sample_id = GSM2544495

!Platform_sample_id = GSM2544496

!Platform_sample_id = GSM2544497

!Platform_sample_id = GSM2544498

!Platform_sample_id = GSM2544499

!Platform_sample_id = GSM2544500

!Platform_sample_id = GSM2544501

!Platform_sample_id = GSM2683216

!Platform_sample_id = GSM2683217

!Platform_sample_id = GSM2683218

!Platform_sample_id = GSM2683219

!Platform_sample_id = GSM2683220

!Platform_sample_id = GSM2683221

!Platform_sample_id = GSM2683222

!Platform_sample_id = GSM2683223

!Platform_sample_id = GSM2683224

!Platform_sample_id = GSM2683225

!Platform_sample_id = GSM2683226

!Platform_sample_id = GSM2683227

!Platform_sample_id = GSM2683228

!Platform_sample_id = GSM2683229

!Platform_sample_id = GSM2683230

!Platform_sample_id = GSM2683231

!Platform_sample_id = GSM2752201

!Platform_sample_id = GSM2752202

!Platform_sample_id = GSM2752203

!Platform_sample_id = GSM2752204

!Platform_sample_id = GSM2752205

!Platform_sample_id = GSM2752206

!Platform_sample_id = GSM2752207

!Platform_sample_id = GSM2752208

!Platform_sample_id = GSM2752252

!Platform_sample_id = GSM2752253

!Platform_sample_id = GSM2752254

!Platform_sample_id = GSM2752255

!Platform_sample_id = GSM2752256

!Platform_sample_id = GSM2752257

!Platform_sample_id = GSM2752258

!Platform_sample_id = GSM2752259

!Platform_sample_id = GSM3153079

!Platform_sample_id = GSM3153080

!Platform_sample_id = GSM3242812

!Platform_sample_id = GSM3242813

!Platform_sample_id = GSM3242814

!Platform_sample_id = GSM3242815

!Platform_sample_id = GSM3242816

!Platform_sample_id = GSM3242817

!Platform_sample_id = GSM3242818

!Platform_sample_id = GSM3242819

!Platform_sample_id = GSM3242820

!Platform_sample_id = GSM3242821

!Platform_sample_id = GSM3242822

!Platform_sample_id = GSM3242823

!Platform_sample_id = GSM3242824

!Platform_sample_id = GSM3242825

!Platform_sample_id = GSM3242826

!Platform_sample_id = GSM3242827

!Platform_sample_id = GSM3242828

!Platform_sample_id = GSM3242829

!Platform_sample_id = GSM3242830

!Platform_sample_id = GSM3242831

!Platform_sample_id = GSM3242832

!Platform_sample_id = GSM3242833

!Platform_sample_id = GSM3242834

!Platform_sample_id = GSM3242835

!Platform_sample_id = GSM3242836

!Platform_sample_id = GSM3242837

!Platform_sample_id = GSM3242838

!Platform_sample_id = GSM3242839

!Platform_sample_id = GSM3242840

!Platform_sample_id = GSM3242841

!Platform_sample_id = GSM3242842

!Platform_sample_id = GSM3242843

!Platform_sample_id = GSM3242844

!Platform_sample_id = GSM3242845

!Platform_sample_id = GSM3242846

!Platform_sample_id = GSM3242847

!Platform_sample_id = GSM3242848

!Platform_sample_id = GSM3242849

!Platform_sample_id = GSM3242850

!Platform_sample_id = GSM3242851

!Platform_sample_id = GSM3242852

!Platform_sample_id = GSM3242853

!Platform_sample_id = GSM3242854

!Platform_sample_id = GSM3242855

!Platform_sample_id = GSM3242856

!Platform_sample_id = GSM3242857

!Platform_sample_id = GSM3242858

!Platform_sample_id = GSM3242859

!Platform_sample_id = GSM3242860

!Platform_sample_id = GSM3242861

!Platform_sample_id = GSM3242862

!Platform_sample_id = GSM3242863

!Platform_sample_id = GSM3242864

!Platform_sample_id = GSM3242865

!Platform_sample_id = GSM3242866

!Platform_sample_id = GSM3242867

!Platform_sample_id = GSM3242868

!Platform_sample_id = GSM3242869

!Platform_sample_id = GSM3242870

!Platform_sample_id = GSM3242871

!Platform_sample_id = GSM3242872

!Platform_sample_id = GSM3242873

!Platform_sample_id = GSM3242874

!Platform_sample_id = GSM3242875

!Platform_sample_id = GSM3242876

!Platform_sample_id = GSM3242877

!Platform_sample_id = GSM3242878

!Platform_sample_id = GSM3242879

!Platform_sample_id = GSM3579081

!Platform_sample_id = GSM3579082

!Platform_sample_id = GSM4013300

!Platform_sample_id = GSM4013301

!Platform_sample_id = GSM4013302

!Platform_sample_id = GSM4013303

!Platform_sample_id = GSM4013304

!Platform_sample_id = GSM4013305

!Platform_sample_id = GSM4013306

!Platform_sample_id = GSM4013307

!Platform_sample_id = GSM4013308

!Platform_sample_id = GSM4013309

!Platform_sample_id = GSM4013310

!Platform_sample_id = GSM4013311

!Platform_sample_id = GSM4013312

!Platform_sample_id = GSM4013313

!Platform_sample_id = GSM4013314

!Platform_sample_id = GSM4013315

!Platform_sample_id = GSM4013316

!Platform_sample_id = GSM4013317

!Platform_sample_id = GSM4013318

!Platform_sample_id = GSM4013319

!Platform_sample_id = GSM4013320

!Platform_sample_id = GSM4013321

!Platform_sample_id = GSM4013322

!Platform_sample_id = GSM4013323

!Platform_sample_id = GSM4013324

!Platform_sample_id = GSM4013325

!Platform_sample_id = GSM4013326

!Platform_sample_id = GSM4013327

!Platform_sample_id = GSM4013328

!Platform_sample_id = GSM4013329

!Platform_sample_id = GSM4013330

!Platform_sample_id = GSM4013331

!Platform_sample_id = GSM4013332

!Platform_sample_id = GSM4013333

!Platform_sample_id = GSM4013334

!Platform_sample_id = GSM4013335

!Platform_sample_id = GSM4013336

!Platform_sample_id = GSM4013337

!Platform_sample_id = GSM4013338

!Platform_sample_id = GSM4013339

!Platform_sample_id = GSM4013340

!Platform_sample_id = GSM4013341

!Platform_sample_id = GSM4013342

!Platform_sample_id = GSM4013343

!Platform_sample_id = GSM4013344

!Platform_sample_id = GSM4013345

!Platform_sample_id = GSM4013346

!Platform_sample_id = GSM4013347

!Platform_sample_id = GSM4013348

!Platform_sample_id = GSM4013349

!Platform_sample_id = GSM4114209

!Platform_sample_id = GSM4114210

!Platform_sample_id = GSM4114211

!Platform_sample_id = GSM4114212

!Platform_sample_id = GSM4114213

!Platform_sample_id = GSM4114214

!Platform_sample_id = GSM4114215

!Platform_sample_id = GSM4114216

!Platform_sample_id = GSM4114217

!Platform_sample_id = GSM4114218

!Platform_sample_id = GSM4114219

!Platform_sample_id = GSM4114220

!Platform_sample_id = GSM4114221

!Platform_sample_id = GSM4114222

!Platform_sample_id = GSM4114223

!Platform_sample_id = GSM4114224

!Platform_sample_id = GSM4114225

!Platform_sample_id = GSM4114226

!Platform_sample_id = GSM4114227

!Platform_sample_id = GSM4114228

!Platform_sample_id = GSM4114229

!Platform_sample_id = GSM4143695

!Platform_sample_id = GSM4143696

!Platform_sample_id = GSM4143697

!Platform_sample_id = GSM4143698

!Platform_sample_id = GSM4143699

!Platform_sample_id = GSM4143700

!Platform_sample_id = GSM4143701

!Platform_sample_id = GSM4143702

!Platform_sample_id = GSM4143703

!Platform_sample_id = GSM4143704

!Platform_sample_id = GSM4143705

!Platform_sample_id = GSM4143706

!Platform_sample_id = GSM4143707

!Platform_sample_id = GSM4143708

!Platform_sample_id = GSM4143709

!Platform_sample_id = GSM4143710

!Platform_sample_id = GSM4143711

!Platform_sample_id = GSM4143712

!Platform_sample_id = GSM4143713

!Platform_sample_id = GSM4143714

!Platform_sample_id = GSM4143715

!Platform_sample_id = GSM4143716

!Platform_sample_id = GSM4143717

!Platform_sample_id = GSM4143718

!Platform_sample_id = GSM4748546

!Platform_sample_id = GSM4748547

!Platform_sample_id = GSM4748548

!Platform_sample_id = GSM4748549

!Platform_sample_id = GSM4748550

!Platform_sample_id = GSM4748551

!Platform_sample_id = GSM4748552

!Platform_sample_id = GSM4748553

!Platform_sample_id = GSM4748554

!Platform_sample_id = GSM4748555

!Platform_sample_id = GSM4748556

!Platform_sample_id = GSM4748557

!Platform_sample_id = GSM4748558

!Platform_sample_id = GSM4748559

!Platform_sample_id = GSM4748560

!Platform_sample_id = GSM4748561

!Platform_sample_id = GSM4748562

!Platform_sample_id = GSM4748563

!Platform_sample_id = GSM4748564

!Platform_sample_id = GSM4748565

!Platform_sample_id = GSM4748566

!Platform_sample_id = GSM4748567

!Platform_sample_id = GSM4748568

!Platform_sample_id = GSM4748569

!Platform_series_id = GSE12002

!Platform_series_id = GSE12120

!Platform_series_id = GSE13131

!Platform_series_id = GSE13699

!Platform_series_id = GSE14002

!Platform_series_id = GSE14368

!Platform_series_id = GSE14776

!Platform_series_id = GSE15180

!Platform_series_id = GSE15294

!Platform_series_id = GSE15355

!Platform_series_id = GSE15846

!Platform_series_id = GSE16170

!Platform_series_id = GSE16561

!Platform_series_id = GSE16671

!Platform_series_id = GSE17558

!Platform_series_id = GSE17564

!Platform_series_id = GSE17565

!Platform_series_id = GSE17572

!Platform_series_id = GSE17573

!Platform_series_id = GSE17575

!Platform_series_id = GSE17582

!Platform_series_id = GSE17599

!Platform_series_id = GSE17909

!Platform_series_id = GSE18142

!Platform_series_id = GSE18767

!Platform_series_id = GSE18769

!Platform_series_id = GSE19224

!Platform_series_id = GSE19426

!Platform_series_id = GSE20399

!Platform_series_id = GSE20532

!Platform_series_id = GSE20598

!Platform_series_id = GSE20675

!Platform_series_id = GSE20676

!Platform_series_id = GSE20692

!Platform_series_id = GSE21179

!Platform_series_id = GSE21302

!Platform_series_id = GSE21321

!Platform_series_id = GSE21425

!Platform_series_id = GSE21458

!Platform_series_id = GSE21830

!Platform_series_id = GSE21835

!Platform_series_id = GSE21955

!Platform_series_id = GSE22248

!Platform_series_id = GSE22402

!Platform_series_id = GSE22796

!Platform_series_id = GSE22801

!Platform_series_id = GSE22955

!Platform_series_id = GSE22956

!Platform_series_id = GSE22961

!Platform_series_id = GSE23011

!Platform_series_id = GSE23176

!Platform_series_id = GSE23385

!Platform_series_id = GSE23386

!Platform_series_id = GSE24261

!Platform_series_id = GSE24520

!Platform_series_id = GSE24583

!Platform_series_id = GSE24631

!Platform_series_id = GSE24748

!Platform_series_id = GSE25070

!Platform_series_id = GSE25137

!Platform_series_id = GSE25218

!Platform_series_id = GSE25233

!Platform_series_id = GSE25234

!Platform_series_id = GSE25296

!Platform_series_id = GSE25542

!Platform_series_id = GSE25608

!Platform_series_id = GSE25744

!Platform_series_id = GSE25837

!Platform_series_id = GSE26093

!Platform_series_id = GSE26168

!Platform_series_id = GSE26239

!Platform_series_id = GSE26485

!Platform_series_id = GSE26575

!Platform_series_id = GSE26740

!Platform_series_id = GSE26741

!Platform_series_id = GSE26781

!Platform_series_id = GSE26940

!Platform_series_id = GSE27272

!Platform_series_id = GSE27275

!Platform_series_id = GSE27507

!Platform_series_id = GSE28022

!Platform_series_id = GSE28024

!Platform_series_id = GSE28046

!Platform_series_id = GSE28064

!Platform_series_id = GSE28205

!Platform_series_id = GSE28316

!Platform_series_id = GSE28454

!Platform_series_id = GSE28475

!Platform_series_id = GSE28521

!Platform_series_id = GSE28546

!Platform_series_id = GSE28595

!Platform_series_id = GSE28688

!Platform_series_id = GSE28904

!Platform_series_id = GSE28948

!Platform_series_id = GSE28951

!Platform_series_id = GSE28985

!Platform_series_id = GSE28988

!Platform_series_id = GSE29344

!Platform_series_id = GSE29361

!Platform_series_id = GSE29377

!Platform_series_id = GSE29496

!Platform_series_id = GSE29689

!Platform_series_id = GSE29907

!Platform_series_id = GSE30032

!Platform_series_id = GSE30125

!Platform_series_id = GSE30574

!Platform_series_id = GSE30597

!Platform_series_id = GSE30630

!Platform_series_id = GSE31329

!Platform_series_id = GSE31460

!Platform_series_id = GSE31772

!Platform_series_id = GSE31970

!Platform_series_id = GSE32278

!Platform_series_id = GSE32279

!Platform_series_id = GSE32285

!Platform_series_id = GSE32862

!Platform_series_id = GSE33198

!Platform_series_id = GSE33340

!Platform_series_id = GSE33432

!Platform_series_id = GSE33493

!Platform_series_id = GSE33918

!Platform_series_id = GSE34943

!Platform_series_id = GSE35019

!Platform_series_id = GSE35401

!Platform_series_id = GSE35444

!Platform_series_id = GSE35962

!Platform_series_id = GSE36022

!Platform_series_id = GSE36051

!Platform_series_id = GSE36355

!Platform_series_id = GSE36868

!Platform_series_id = GSE36957

!Platform_series_id = GSE37128

!Platform_series_id = GSE37538

!Platform_series_id = GSE37587

!Platform_series_id = GSE37689

!Platform_series_id = GSE37709

!Platform_series_id = GSE37772

!Platform_series_id = GSE37991

!Platform_series_id = GSE38481

!Platform_series_id = GSE38485

!Platform_series_id = GSE38823

!Platform_series_id = GSE39168

!Platform_series_id = GSE39625

!Platform_series_id = GSE39823

!Platform_series_id = GSE39967

!Platform_series_id = GSE40006

!Platform_series_id = GSE40017

!Platform_series_id = GSE40314

!Platform_series_id = GSE40614

!Platform_series_id = GSE41038

!Platform_series_id = GSE41072

!Platform_series_id = GSE42023

!Platform_series_id = GSE42492

!Platform_series_id = GSE43016

!Platform_series_id = GSE43217

!Platform_series_id = GSE43218

!Platform_series_id = GSE43495

!Platform_series_id = GSE43523

!Platform_series_id = GSE43686

!Platform_series_id = GSE44295

!Platform_series_id = GSE44299

!Platform_series_id = GSE44693

!Platform_series_id = GSE44694

!Platform_series_id = GSE45407

!Platform_series_id = GSE45633

!Platform_series_id = GSE45634

!Platform_series_id = GSE45725

!Platform_series_id = GSE45777

!Platform_series_id = GSE45880

!Platform_series_id = GSE45918

!Platform_series_id = GSE45924

!Platform_series_id = GSE46539

!Platform_series_id = GSE46834

!Platform_series_id = GSE47097

!Platform_series_id = GSE47980

!Platform_series_id = GSE48056

!Platform_series_id = GSE48295

!Platform_series_id = GSE50796

!Platform_series_id = GSE51159

!Platform_series_id = GSE52050

!Platform_series_id = GSE52051

!Platform_series_id = GSE52232

!Platform_series_id = GSE52344

!Platform_series_id = GSE53037

!Platform_series_id = GSE53171

!Platform_series_id = GSE53243

!Platform_series_id = GSE53261

!Platform_series_id = GSE53961

!Platform_series_id = GSE54873

!Platform_series_id = GSE55154

!Platform_series_id = GSE55977

!Platform_series_id = GSE56153

!Platform_series_id = GSE56822

!Platform_series_id = GSE57200

!Platform_series_id = GSE58383

!Platform_series_id = GSE59382

!Platform_series_id = GSE61320

!Platform_series_id = GSE61321

!Platform_series_id = GSE61322

!Platform_series_id = GSE61400

!Platform_series_id = GSE63459

!Platform_series_id = GSE64638

!Platform_series_id = GSE64664

!Platform_series_id = GSE68309

!Platform_series_id = GSE68372

!Platform_series_id = GSE68778

!Platform_series_id = GSE69358

!Platform_series_id = GSE72829

!Platform_series_id = GSE74075

!Platform_series_id = GSE80496

!Platform_series_id = GSE80629

!Platform_series_id = GSE80631

!Platform_series_id = GSE80632

!Platform_series_id = GSE84962

!Platform_series_id = GSE84968

!Platform_series_id = GSE89953

!Platform_series_id = GSE94646

!Platform_series_id = GSE100447

!Platform_series_id = GSE102991

!Platform_series_id = GSE102993

!Platform_series_id = GSE106260

!Platform_series_id = GSE114890

!Platform_series_id = GSE116560

!Platform_series_id = GSE125624

!Platform_series_id = GSE135511

!Platform_series_id = GSE138609

!Platform_series_id = GSE138610

!Platform_series_id = GSE139559

!Platform_series_id = GSE156931

!Platform_data_row_count = 24526

#ID = Unique identifier for the probe (across all products and species)

#Species = 

#Source = Transcript sequence source name

#Search_Key = Internal id useful for custom design array

#Transcript = Internal transcript id

#ILMN_Gene = Internal gene symbol

#Source_Reference_ID = Id in the source database

#RefSeq_ID = Refseq id

#Entrez_Gene_ID = Entrez gene id

#GI = Genbank id

#Accession = Genbank accession number

#Symbol = Gene symbol from the source database

#Protein_Product = Genbank protein accession number

#Array_Address_Id = Decoder id

#Probe_Type = Information about what this probe is targeting

#Probe_Start = Position of the probe relative to the 5' of the source transcript sequence

#SEQUENCE = Probe sequence

#Chromosome = Chromosome

#Probe_Chr_Orientation = Orientation on the NCBI genome built

#Probe_Coordinates = genomic position of the probe on the NCBI genome build 36 version 3

#Cytoband = 

#Definition = Gene description from the source

#Ontology_Component = Cellular component annotations from Gene Ontology project

#Ontology_Process = Biological process annotations from Gene Ontology project

#Ontology_Function = Molecular function annotations from Gene Ontology project

#Synonyms = Gene symbol synonyms from Refseq

#GB_ACC =  LINK_PRE:"http://www.ncbi.nlm.nih.gov/nuccore/?term="

!platform_table_begin

ID	Species	Source	Search_Key	Transcript	ILMN_Gene	Source_Reference_ID	RefSeq_ID	Entrez_Gene_ID	GI	Accession	Symbol	Protein_Product	Array_Address_Id	Probe_Type	Probe_Start	SEQUENCE	Chromosome	Probe_Chr_Orientation	Probe_Coordinates	Cytoband	Definition	Ontology_Component	Ontology_Process	Ontology_Function	Synonyms	GB_ACC

ILMN_1722532	Homo sapiens	RefSeq	ILMN_25544	ILMN_25544	JMJD1A	NM_018433.3	NM_018433.3	55818	46358420	NM_018433.3	JMJD1A	NP_060903.2	1240504	S	4359	CCAGGCTGTAAAAGCAAAACCTCGTATCAGCTCTGGAACAATACCTGCAG	2	+	86572991-86573040	2p11.2e	Homo sapiens jumonji domain containing 1A (JMJD1A), mRNA.	nucleus [goid 5634] [evidence IEA]	chromatin modification [goid 16568] [evidence IEA]; transcription [goid 6350] [evidence IEA]; regulation of transcription, DNA-dependent [goid 6355] [evidence IEA]	oxidoreductase activity [goid 16491] [evidence IEA]; oxidoreductase activity, acting on single donors with incorporation of molecular oxygen, incorporation of two atoms of oxygen [goid 16702] [evidence IEA]; zinc ion binding [goid 8270] [evidence IEA]; metal ion binding [goid 46872] [evidence IEA]; iron ion binding [goid 5506] [evidence IEA]	JHMD2A; JMJD1; TSGA; KIAA0742; DKFZp686A24246; DKFZp686P07111	NM_018433.3

ILMN_1708805	Homo sapiens	RefSeq	ILMN_10519	ILMN_10519	NCOA3	NM_006534.2	NM_006534.2	8202	32307123	NM_006534.2	NCOA3	NP_006525.2	2760390	A	7834	CCACATGAAATGACTTATGGGGGATGGTGAGCTGTGACTGCTTTGCTGAC	20	+	45718934-45718983	20q13.12c	Homo sapiens nuclear receptor coactivator 3 (NCOA3), transcript variant 2, mRNA.	nucleus [goid 5634] [pmid 9267036] [evidence NAS]	positive regulation of transcription, DNA-dependent [goid 45893] [pmid 15572661] [evidence NAS]; androgen receptor signaling pathway [goid 30521] [pmid 15572661] [evidence NAS]; signal transduction [goid 7165] [evidence IEA]	acyltransferase activity [goid 8415] [evidence IEA]; thyroid hormone receptor binding [goid 46966] [pmid 9346901] [evidence NAS]; transferase activity [goid 16740] [evidence IEA]; transcription coactivator activity [goid 3713] [pmid 15572661] [evidence NAS]; androgen receptor binding [goid 50681] [pmid 15572661] [evidence NAS]; histone acetyltransferase activity [goid 4402] [pmid 9267036] [evidence TAS]; signal transducer activity [goid 4871] [evidence IEA]; transcription regulator activity [goid 30528] [evidence IEA]; protein binding [goid 5515] [pmid 15698540] [evidence IPI]	CAGH16; TNRC14; pCIP; ACTR; MGC141848; CTG26; AIB-1; TRAM-1; TNRC16; AIB1; SRC3; SRC-1; RAC3	NM_006534.2

ILMN_1672526	Homo sapiens	RefSeq	ILMN_17234	ILMN_17234	LOC389834	NM_001013655.1	NM_001013655.1	389834	61966764	NM_001013655.1	LOC389834	NP_001013677.1	1740239	S	3938	CCATTGGTTCTGTTTGGCATAACCCTATTAAATGGTGCGCAGAGCTGAAT	4	-	51062-51111		Homo sapiens hypothetical gene supported by AK123403 (LOC389834), mRNA.					NM_001013655.1

ILMN_1703284	Homo sapiens	RefSeq	ILMN_502	ILMN_502	SPIRE2	NM_032451.1	NM_032451.1	84501	55749599	NM_032451.1	SPIRE2	NP_115827.1	6040014	S	3080	ACATGTGTCCTGCCTCTCCTGGCCCTACCACATTCTGGTGCTGTCCTCAC	16	+	88465064-88465113	16q24.3b	Homo sapiens spire homolog 2 (Drosophila) (SPIRE2), mRNA.			zinc ion binding [goid 8270] [evidence IEA]	MGC117166; Spir-2	NM_032451.1

ILMN_2185604	Homo sapiens	RefSeq	ILMN_19244	ILMN_19244	C17ORF77	NM_152460.2	NM_152460.2	146723	48255961	NM_152460.2	C17orf77	NP_689673.2	6550343	S	2372	CTGCTCCAGTGAAGGGTGCACCAAAATCTCAGAAGTCACTGCTAAAGACC	17	+	70101790-70101839	17q25.1b	Homo sapiens chromosome 17 open reading frame 77 (C17orf77), mRNA.				FLJ31882	NM_152460.2

ILMN_1785107	Homo sapiens	RefSeq	ILMN_1567	ILMN_1567	NXT2	NM_018698.3	NM_018698.3	55916	21361723	NM_018698.3	NXT2	NP_061168.2	5270307	S	2605	ATGGCTGGAACTACTCGTATAAGGACTAGACTGTATTTTTGACATGCTCC	X	+	108674482-108674531	Xq22.3c	Homo sapiens nuclear transport factor 2-like export factor 2 (NXT2), mRNA.	intracellular [goid 5622] [evidence IEA]; nucleus [goid 5634] [evidence IEA]	mRNA processing [goid 6397] [evidence IEA]; transport [goid 6810] [evidence IEA]; protein transport [goid 15031] [evidence IEA]	transporter activity [goid 5215] [evidence IEA]	P15-2	NM_018698.3

ILMN_1689711	Homo sapiens	RefSeq	ILMN_2520	ILMN_2520	CHKB	NM_152253.1	NM_152253.1	1120	23238260	NM_152253.1	CHKB	NP_689466.1	5810382	I	953	CTAAATAAAAATAGACCAACGCTAAAGCCTGTGCTCCAGAGCCTCCAGGC				22q13.33b	Homo sapiens choline kinase beta (CHKB), transcript variant 2, mRNA.			transferase activity [goid 16740] [evidence IEA]; ethanolamine kinase activity [goid 4305] [evidence IEA]	CHKL; CHETK	NM_152253.1

ILMN_1782551	Homo sapiens	RefSeq	ILMN_17249	ILMN_17249	E2F5	NM_001951.2	NM_001951.2	1875	12669916	NM_001951.2	E2F5	NP_001942.1	6650196	S	957	CTTCTGACGTGTTTCCTCTCTTAAGGCTTTCTCCTACCCCGGCAGATGAC	8	+	86311683-86311691:86313240-86313280	8q21.2b	Homo sapiens E2F transcription factor 5, p130-binding (E2F5), mRNA.	transcription factor complex [goid 5667] [evidence IEA]; nucleus [goid 5634] [evidence IEA]	transcription [goid 6350] [evidence IEA]; regulation of transcription, DNA-dependent [goid 6355] [evidence IEA]	protein binding [goid 5515] [pmid 7760804] [evidence TAS]; transcription factor activity [goid 3700] [pmid 7892279] [evidence NAS]	E2F-5	NM_001951.2

ILMN_1656040	Homo sapiens	RefSeq	ILMN_6765	ILMN_6765	NTN2L	NM_006181.1	NM_006181.1	4917	5453809	NM_006181.1	NTN2L	NP_006172.1	6400669	S	1571	AAAGAAGTTCTGCAAGAAGGACTATGCGGTGCAGGTGGCGGTGGGTGCGC	16	+	2463480-2463505:2463758-2463781	16p13.3d	Homo sapiens netrin 2-like (chicken) (NTN2L), mRNA.	extracellular matrix (sensu Metazoa) [goid 5578] [evidence IEA]	axon guidance [goid 7411] [pmid 9143507] [evidence NAS]	structural molecule activity [goid 5198] [evidence IEA]		NM_006181.1

ILMN_1715540	Homo sapiens	RefSeq	ILMN_2384	ILMN_2384	TRAIP	NM_005879.2	NM_005879.2	10293	40807468	NM_005879.2	TRAIP	NP_005870.2	7380347	S	1609	TCGGGACCAGCCTGAGGTGTAAGGGCAGACAAACAGGTGAGGGTGAGTGT	3	-	49841397-49841446	3p21.31c	Homo sapiens TRAF interacting protein (TRAIP), mRNA.		cell proliferation [goid 8283] [pmid 9104814] [evidence TAS]; induction of apoptosis [goid 6917] [pmid 9104814] [evidence TAS]; signal transduction [goid 7165] [pmid 9104814] [evidence TAS]	metal ion binding [goid 46872] [evidence IEA]; zinc ion binding [goid 8270] [evidence IEA]; protein binding [goid 5515] [evidence IEA]	TRIP; RNF206	NM_005879.2

ILMN_2371280	Homo sapiens	RefSeq	ILMN_21047	ILMN_21047	CSF3R	NM_172313.1	NM_172313.1	1441	27437044	NM_172313.1	CSF3R	NP_758519.1	6270114	A	2459	GACCAGATCATGCTCCATCCAGCCCCACCCAATGGCCTTTTGTGCTTGTT	1	-	36704305-36704354	1p34.3d	Homo sapiens colony stimulating factor 3 receptor (granulocyte) (CSF3R), transcript variant 4, mRNA.	integral to plasma membrane [goid 5887] [pmid 7542747] [evidence TAS]; membrane [goid 16020] [evidence IEA]	cell adhesion [goid 7155] [evidence IEA]; defense response [goid 6952] [pmid 7542747] [evidence TAS]; signal transduction [goid 7165] [pmid 1371413] [evidence NAS]	receptor activity [goid 4872] [pmid 7542747] [evidence TAS]; hematopoietin/interferon-class (D200-domain) cytokine receptor activity [goid 4896] [evidence IEA]; protein binding [goid 5515] [evidence IEA]	GCSFR; CD114	NM_172313.1

ILMN_1777550	Homo sapiens	RefSeq	ILMN_25863	ILMN_25863	ARL13A	NM_001012990.1	NM_001012990.1	392509	61175259	NM_001012990.1	ARL13A	NP_001013008.1	4730291	S	678	GCCAACTACCACCTACCTCGAGCATCTCAATCTCCAAGAATAACACAGGC	X	+	100129126-100129175	Xq22.1c	Homo sapiens ADP-ribosylation factor-like 13A (ARL13A), mRNA.			nucleotide binding [goid 166] [evidence IEA]; GTP binding [goid 5525] [evidence IEA]	dJ341D10.2; ARL13	NM_001012990.1

ILMN_1788239	Homo sapiens	RefSeq	ILMN_26806	ILMN_26806	AMDHD1	NM_152435.1	NM_152435.1	144193	22748912	NM_152435.1	AMDHD1	NP_689648.1	6520112	S	1951	GCTTCCCAGCAGCGTTCAAGACACATCATTTATACACAGGCACAGGGGCC	12	+	94886316-94886365	12q23.1a	Homo sapiens amidohydrolase domain containing 1 (AMDHD1), mRNA.	cytoplasm [goid 5737] [evidence IEA]	histidine catabolism to glutamate and formamide [goid 19556] [evidence IEA]	hydrolase activity [goid 16787] [evidence IEA]	MGC35366; HMFT1272	NM_152435.1

ILMN_2148679	Homo sapiens	RefSeq	ILMN_175112	ILMN_175112	SDHAP3	NR_003263.1	NR_003263.1	728609	118130933	NR_003263.1	SDHAP3		6350341	S	14386	CGGGGATGTTTAGCTTGAATTGCACCTCTCAGTCTGTGTGCCACGGCCCC				5p15.33d	Homo sapiens succinate dehydrogenase complex, subunit A, flavoprotein pseudogene 3 (SDHAP3) on chromosome 5.				SDHAL; SDHACL	NR_003263.1

ILMN_1656792	Homo sapiens	RefSeq	ILMN_18604	ILMN_18604	FLYWCH1	NM_020912.1	NM_020912.1	84256	62953135	NM_020912.1	FLYWCH1	NP_065963.1	1450445	A	2380	CTCCCCACCACGGCCCAGCAGGAGGACCCAGAAAAGATTCAAGTTCAGCT	16	+	2928428-2928458:2930034-2930052	16p13.3d	Homo sapiens FLYWCH-type zinc finger 1 (FLYWCH1), transcript variant 2, mRNA.					NM_020912.1

ILMN_1803590	Homo sapiens	RefSeq	ILMN_139272	ILMN_139272	PSRC2	NM_144982.3	NM_144982.3	196441	34787414	NM_144982.3	PSRC2	NP_659419.2	3940451	S	7047	CGGTTGGATAAATGAACTTCCTGTTTGGCCTGCTTCTAGGCCCTGCCAGA	12	-	70290245-70290294	12q21.1a	Homo sapiens proline/serine-rich coiled-coil 2 (PSRC2), mRNA.	nucleus [goid 5634] [evidence IEA]	RNA processing [goid 6396] [evidence IEA]	binding [goid 5488] [evidence IEA]	MGC90200; KIAA0546; MGC23401; DKFZp686A0722	NM_144982.3

ILMN_1730765	Homo sapiens	RefSeq	ILMN_15436	ILMN_15436	DUSP22	NM_020185.3	NM_020185.3	56940	34147625	NM_020185.3	DUSP22	NP_064570.1	610072	I	560	GCCAGGCCTATGTTGGAGGGAGTTAAATACCTGTGCATCCCAGCAGCGGA	6	+	256945-256962:280114-280145	6p25.3b	Homo sapiens dual specificity phosphatase 22 (DUSP22), mRNA.	nucleus [goid 5634] [evidence IEA]; nucleus [goid 5634] [evidence IEA]	apoptosis [goid 6915] [pmid 9205128] [evidence TAS]; cell proliferation [goid 8283] [pmid 9205128] [evidence TAS]; inactivation of MAPK activity [goid 188] [pmid 9205128] [evidence TAS]; development [goid 7275] [pmid 9205128] [evidence TAS]; protein amino acid dephosphorylation [goid 6470] [pmid 9205128] [evidence TAS]; apoptosis [goid 6915] [pmid 9205128] [evidence TAS]; cell proliferation [goid 8283] [pmid 9205128] [evidence TAS]; inactivation of MAPK activity [goid 188] [pmid 9205128] [evidence TAS]; development [goid 7275] [pmid 9205128] [evidence TAS]; protein amino acid dephosphorylation [goid 6470] [pmid 9205128] [evidence TAS]	hydrolase activity [goid 16787] [evidence IEA]; protein tyrosine phosphatase activity [goid 4725] [evidence IEA]; protein tyrosine/serine/threonine phosphatase activity [goid 8138] [evidence IEA]; hydrolase activity [goid 16787] [evidence IEA]; protein tyrosine phosphatase activity [goid 4725] [evidence IEA]; protein tyrosine/serine/threonine phosphatase activity [goid 8138] [evidence IEA]	MKPX; VHX; JSP1; JKAP	NM_020185.3

ILMN_1671809	Homo sapiens	RefSeq	ILMN_15436	ILMN_15436	DUSP22	NM_020185.3	NM_020185.3	56940	34147625	NM_020185.3	DUSP22	NP_064570.1	3710626	A	1181	TTCCCCTTATCCCCACTGCTGTGGAGGTTTCTGTACCTCGCTTGGATGCC	6	+	296055-296104	6p25.3b	Homo sapiens dual specificity phosphatase 22 (DUSP22), mRNA.	nucleus [goid 5634] [evidence IEA]; nucleus [goid 5634] [evidence IEA]	apoptosis [goid 6915] [pmid 9205128] [evidence TAS]; cell proliferation [goid 8283] [pmid 9205128] [evidence TAS]; inactivation of MAPK activity [goid 188] [pmid 9205128] [evidence TAS]; development [goid 7275] [pmid 9205128] [evidence TAS]; protein amino acid dephosphorylation [goid 6470] [pmid 9205128] [evidence TAS]; apoptosis [goid 6915] [pmid 9205128] [evidence TAS]; cell proliferation [goid 8283] [pmid 9205128] [evidence TAS]; inactivation of MAPK activity [goid 188] [pmid 9205128] [evidence TAS]; development [goid 7275] [pmid 9205128] [evidence TAS]; protein amino acid dephosphorylation [goid 6470] [pmid 9205128] [evidence TAS]	hydrolase activity [goid 16787] [evidence IEA]; protein tyrosine phosphatase activity [goid 4725] [evidence IEA]; protein tyrosine/serine/threonine phosphatase activity [goid 8138] [evidence IEA]; hydrolase activity [goid 16787] [evidence IEA]; protein tyrosine phosphatase activity [goid 4725] [evidence IEA]; protein tyrosine/serine/threonine phosphatase activity [goid 8138] [evidence IEA]	MKPX; VHX; JSP1; JKAP	NM_020185.3

ILMN_1750625	Homo sapiens	RefSeq	ILMN_137331	ILMN_137331	RSPO4	NM_001029871.1	NM_001029871.1	343637	71274173	NM_001029871.1	RSPO4	NP_001025042.1	3870014	S	2804	ATATTACATTCCCGACCCCAAGAGAGCACCCACCCTCAGACCTGCCCTCC	20	-	887328-887377	20p13e	Homo sapiens R-spondin family, member 4 (RSPO4), mRNA.		electron transport [goid 6118] [evidence IEA]	electron transporter activity [goid 5489] [evidence IEA]; iron ion binding [goid 5506] [evidence IEA]	dJ824F16.3; C20orf182; FLJ16018	NM_001029871.1

ILMN_1689814	Homo sapiens	RefSeq	ILMN_11679	ILMN_11679	DUSP13	NM_016364.3	NM_016364.3	51207	56237017	NM_016364.3	DUSP13	NP_057448.3	6220279	I	9	AGAGTCCTGCCCCTGCACCCACTCCCCCATTCCCGGCCCCAGGCCATGCC	10	-	76529196-76529245	10q22.2c	Homo sapiens dual specificity phosphatase 13 (DUSP13), transcript variant 6, mRNA.		meiosis [goid 7126] [pmid 10585869] [evidence TAS]; protein amino acid dephosphorylation [goid 6470] [pmid 10585869] [evidence TAS]; spermatogenesis [goid 7283] [pmid 10585869] [evidence TAS]	hydrolase activity [goid 16787] [evidence IEA]; protein tyrosine phosphatase activity [goid 4725] [evidence IEA]; protein tyrosine/serine/threonine phosphatase activity [goid 8138] [pmid 10585869] [evidence TAS]	DUSP13A; TMDP; SKRP4; BEDP; MDSP; FLJ32450; DUSP13B	NM_016364.3

ILMN_2100046	Homo sapiens	RefSeq	ILMN_9838	ILMN_9838	IL22	NM_020525.4	NM_020525.4	50616	41393566	NM_020525.4	IL22	NP_065386.1	6590332	S	419	GGCCAGGCTCAGCAACAGGCTAAGCACATGTCATATTGAAGGTGATGACC	12	-	66931606-66931625:66932551-66932580	12q15a	Homo sapiens interleukin 22 (IL22), mRNA.	extracellular region [goid 5576] [pmid 10875937] [evidence IC ]; extracellular space [goid 5615] [evidence IEA]	acute-phase response [goid 6953] [pmid 11481447] [evidence NAS]; cell-cell signaling [goid 7267] [pmid 10875937] [evidence IC ]; inflammatory response [goid 6954] [pmid 10954742] [evidence NAS]	interleukin-22 receptor binding [goid 45518] [pmid 10875937] [evidence NAS]	IL21; IL-22; IL-TIF; TIFIL-23; IL-D110; ILTIF; TIFa; MGC79382; MGC79384; zcyto18; IL-21	NM_020525.4

ILMN_2137404	Homo sapiens	RefSeq	ILMN_18134	ILMN_18134	C1ORF141	NM_001013674.1	NM_001013674.1	400757	61966794	NM_001013674.1	C1orf141	NP_001013696.1	3400286	S	1997	CTGTTTCTCATTAACCCAAACAGTTTAAAGGCAGAATTCCACTTAGAAAC	1	-	67330543-67330592	1p31.3a	Homo sapiens chromosome 1 open reading frame 141 (C1orf141), mRNA.				MGC48454	NM_001013674.1

ILMN_1733860	Homo sapiens	RefSeq	ILMN_28753	ILMN_28753	SYNPR	NM_144642.3	NM_144642.3	132204	32401419	NM_144642.3	SYNPR	NP_653243.1	1850632	S	2108	AACTCAGCTGAAACACCAGGACCCAATAGAGAGGGCAAGCTGAGCATCTG	3	+	63577409-63577458	3p14.2a	Homo sapiens synaptoporin (SYNPR), mRNA.	synapse [goid 45202] [evidence IEA]; membrane [goid 16020] [evidence IEA]; integral to membrane [goid 16021] [evidence IEA]; synaptic vesicle [goid 8021] [evidence IEA]; synaptosome [goid 19717] [evidence IEA]	transport [goid 6810] [evidence IEA]	transporter activity [goid 5215] [evidence IEA]	DKFZp686G0883; MGC26651; SPO	NM_144642.3

ILMN_1762231	Homo sapiens	RefSeq	ILMN_20482	ILMN_20482	TCF8	NM_030751.2	NM_030751.2	6935	28077090	NM_030751.2	TCF8	NP_110378.2	1690768	S	3602	CGGGTGTGCCTGAACCTCAGACCTAGTAATTTTTCATGCAGTTTTCAAAG	10	+	31856403-31856452	10p11.22c	Homo sapiens zinc finger E-box binding homeobox 1 (ZEB1), mRNA.	intracellular [goid 5622] [evidence IEA]; nucleus [goid 5634] [evidence IEA]	negative regulation of transcription from RNA polymerase II promoter [goid 122] [pmid 1840704] [evidence TAS]; regulation of transcription, DNA-dependent [goid 6355] [evidence IEA]; cell proliferation [goid 8283] [pmid 1840704] [evidence TAS]; immune response [goid 6955] [pmid 1840704] [evidence TAS]	nucleic acid binding [goid 3676] [evidence IEA]; metal ion binding [goid 46872] [evidence IEA]; zinc ion binding [goid 8270] [pmid 8138542] [evidence TAS]; transcription factor activity [goid 3700] [pmid 8138542] [evidence TAS]; transcription corepressor activity [goid 3714] [pmid 8138542] [evidence TAS]; sequence-specific DNA binding [goid 43565] [evidence IEA]; transcription coactivator activity [goid 3713] [pmid 8138542] [evidence TAS]	NIL-2A; ZFHEP; ZEB; BZP; NIL-2-A; AREB6; MGC133261; TCF8; ZFHX1A	NM_030751.2

ILMN_1700240	Homo sapiens	RefSeq	ILMN_22841	ILMN_22841	MMD2	NM_198403.2	NM_198403.2	221938	46048200	NM_198403.2	MMD2	NP_940685.2	270592	S	1987	CCAGGTCCTCCCAACCTCTGAAGTGCTCAGTAGCCAAACAACAAGGCTGC	7	-	4912453-4912502	7p22.1d	Homo sapiens monocyte to macrophage differentiation-associated 2 (MMD2), mRNA.	integral to membrane [goid 16021] [evidence IEA]; membrane [goid 16020] [evidence IEA]	cytolysis [goid 19835] [evidence IEA]	receptor activity [goid 4872] [evidence IEA]	FLJ37205; PAQR10	NM_198403.2

ILMN_2052891	Homo sapiens	RefSeq	ILMN_167901	ILMN_167901	PKD2	NM_000297.2	NM_000297.2	5311	33286447	NM_000297.2	PKD2	NP_000288.1	70161	S	4717	ATTTGAAGTGCAGCTATTATGTGGTATCCATGTGTATCGACCATGTGCCA	4	+	89217614-89217663	4q22.1b	Homo sapiens polycystic kidney disease 2 (autosomal dominant) (PKD2), mRNA.	basal body [goid 5932] [pmid 15337773] [evidence IDA]; actin cytoskeleton [goid 15629] [pmid 10760273] [evidence IPI]; membrane [goid 16020] [evidence IEA]; integral to membrane [goid 16021] [pmid 8650545] [evidence TAS]; plasma membrane [goid 5886] [pmid 10770959] [evidence TAS]	cell-matrix adhesion [goid 7160] [pmid 10760273] [evidence TAS]; cation transport [goid 6812] [pmid 8650545] [evidence TAS]	cytoskeletal protein binding [goid 8092] [pmid 10760273] [evidence TAS]; calcium ion binding [goid 5509] [pmid 8650545] [evidence TAS]; ion channel activity [goid 5216] [evidence IEA]; protein C-terminus binding [goid 8022] [pmid 9171830] [evidence TAS]; voltage-gated sodium channel activity [goid 5248] [pmid 8650545] [evidence TAS]; voltage-gated chloride channel activity [goid 5247] [pmid 8650545] [evidence TAS]	PKD4; PC2; APKD2; MGC138468; MGC138466	NM_000297.2

ILMN_1713369	Homo sapiens	RefSeq	ILMN_2500	ILMN_2500	RPL13A	NM_012423.2	NM_012423.2	23521	14591905	NM_012423.2	RPL13A	NP_036555.1	6060356	S	729	TGCCACAGGCAGCCCTGGGACATAGGAAGCTGGGAGCAAGGAAAGGGTCT	19	+	54686979-54687028	19q13.33b	Homo sapiens ribosomal protein L13a (RPL13A), mRNA.	large ribosomal subunit [goid 15934] [pmid 10580157] [evidence TAS]; intracellular [goid 5622] [evidence IEA]	protein biosynthesis [goid 6412] [evidence IEA]	structural constituent of ribosome [goid 3735] [pmid 10580157] [evidence TAS]		NM_012423.2

ILMN_1800611	Homo sapiens	RefSeq	ILMN_10995	ILMN_10995	CEP72	NM_018140.2	NM_018140.2	55722	62899064	NM_018140.2	CEP72	NP_060610.2	1030368	S	1954	GACTCCTGCCGAGAAGCTGGGCCACCCCTTAAGCTTCCTGGTAAAGTTAC	5	+	706267-706268:706269-706316	5p15.33e	Homo sapiens centrosomal protein 72kDa (CEP72), mRNA.				KIAA1519; FLJ10565	NM_018140.2

ILMN_1727938	Homo sapiens	RefSeq	ILMN_7946	ILMN_7946	MGC13138	NM_033410.2	NM_033410.2	92595	34147458	NM_033410.2	MGC13138	NP_219363.1	5550470	S	2388	ACAGTTGTTGGGAGCTGAGCCGGAGCCAGAACTCACAATTCACCGTGGCC	16	-	30472886-30472935	16p11.2c	Homo sapiens zinc finger protein 764 (ZNF764), mRNA.	nucleus [goid 5634] [evidence IEA]; intracellular [goid 5622] [evidence IEA]	regulation of transcription, DNA-dependent [goid 6355] [evidence IEA]	zinc ion binding [goid 8270] [evidence IEA]; metal ion binding [goid 46872] [evidence IEA]; nucleic acid binding [goid 3676] [evidence IEA]	MGC13138	NM_033410.2

ILMN_1771827	Homo sapiens	RefSeq	ILMN_16667	ILMN_16667	AIF1	NM_004847.2	NM_004847.2	199	6680470	NM_004847.2	AIF1	NP_004838.1	6520154	I	1107	CCCTTGAGAGGAGTGTTCCCTGATCCCTGTGCCTCTTCCCATCTCAACCA	6	+	31692521-31692570	6p21.33a	Homo sapiens allograft inflammatory factor 1 (AIF1), transcript variant 2, mRNA.	nucleus [goid 5634] [pmid 9614071] [evidence TAS]	cell cycle arrest [goid 7050] [pmid 9614071] [evidence TAS]; negative regulation of cell proliferation [goid 8285] [pmid 9614071] [evidence TAS]; inflammatory response [goid 6954] [pmid 8912632] [evidence TAS]; response to stress [goid 6950] [pmid 9614071] [evidence TAS]	calcium ion binding [goid 5509] [evidence IEA]	AIF-1; IBA1; IRT-1	NM_004847.2

ILMN_1794912	Homo sapiens	RefSeq	ILMN_29612	ILMN_29612	ATP5H	NM_001003785.1	NM_001003785.1	10476	51479151	NM_001003785.1	ATP5H	NP_001003785.1	3450743	A	275	GAGAAGAAGGTGAAATCTTGTGCTGAGTGGGTGTCTCTCTCAAAGGCCAG	17	-	70546920-70546961:70549871-70549878	17q25.1c	Homo sapiens ATP synthase, H+ transporting, mitochondrial F0 complex, subunit d (ATP5H), nuclear gene encoding mitochondrial protein, transcript variant 2, mRNA.	mitochondrion [goid 5739] [evidence IEA]; proton-transporting ATP synthase complex, coupling factor F(o) [goid 45263] [evidence IEA]; proton-transporting two-sector ATPase complex [goid 16469] [evidence IEA]	ion transport [goid 6811] [evidence IEA]; ATP synthesis coupled proton transport [goid 15986] [evidence IEA]; proton transport [goid 15992] [evidence IEA]	hydrogen-transporting ATP synthase activity, rotational mechanism [goid 46933] [evidence IEA]; hydrogen-transporting ATPase activity, rotational mechanism [goid 46961] [evidence IEA]	ATP5JD; ATPQ	NM_001003785.1

ILMN_1726624	Homo sapiens	RefSeq	ILMN_21942	ILMN_21942	YPEL4	NM_145008.1	NM_145008.1	219539	21450726	NM_145008.1	YPEL4	NP_659445.1	3890082	S	1529	CCAGAGTAAGCAGTCTTTATGGGCTTTCTCTGAGGCCCAGTCACTGCTCC	11	-	57169279-57169328	11q12.1a	Homo sapiens yippee-like 4 (Drosophila) (YPEL4), mRNA.	nucleus [goid 5634] [evidence IEA]			MGC138324; MGC102723; FLJ30213	NM_145008.1

ILMN_1798817	Homo sapiens	RefSeq	ILMN_21115	ILMN_21115	HSPC105	NM_145168.1	NM_145168.1	93517	21553310	NM_145168.1	HSPC105	NP_660151.1	4390326	S	890	TTGAGGGCCTGGGCTACACATTCCCGTCTACCCGCCTGCCATTGACCTTG	16	-	80590540-80590589	16q23.3a	Homo sapiens NAD(P) dependent steroid dehydrogenase-like (HSPC105), mRNA.		steroid biosynthesis [goid 6694] [evidence IEA]	steroid delta-isomerase activity [goid 4769] [evidence IEA]; 3-beta-hydroxy-delta5-steroid dehydrogenase activity [goid 3854] [evidence IEA]		NM_145168.1

ILMN_1710427	Homo sapiens	RefSeq	ILMN_18457	ILMN_18457	VPS37B	NM_024667.1	NM_024667.1	79720	13375925	NM_024667.1	VPS37B	NP_078943.1	3830647	S	2501	CAGTCAGGCGGGCTTGCCATGTTCTGTGAATCTCGAGTGAGCGGTGCCAC	12	-	121916026-121916075	12q24.31d	Homo sapiens vacuolar protein sorting 37 homolog B (S. cerevisiae) (VPS37B), mRNA.				FLJ12750	NM_024667.1

ILMN_1688258	Homo sapiens	RefSeq	ILMN_10418	ILMN_10418	C20ORF144	NM_080825.2	NM_080825.2	128864	22507412	NM_080825.2	C20orf144	NP_543015.1	4120762	S	486	CAGCTTTAAACGCTTGGCCCGGACCCCGCCCAATAAAGAGTGCGTGGCAA	20	+	31715326-31715334:31715335-31715375	20q11.22a	Homo sapiens chromosome 20 open reading frame 144 (C20orf144), mRNA.				dJ63M2.6	NM_080825.2

ILMN_2253537	Homo sapiens	RefSeq	ILMN_17503	ILMN_17503	NXF2	NM_022053.1	NM_022053.1	56001	13430853	NM_022053.1	NXF2	NP_071336.1	670653	I	9	AGATTCTGAGGGGAAGTGTAGCTCCCAGGTTGGTTCCAAGTCTTCTTCCA	X	+	101388834-101388883	Xq22.1d	Homo sapiens nuclear RNA export factor 2 (NXF2), transcript variant 2, mRNA.	nuclear RNA export factor complex [goid 42272] [pmid 11073998] [evidence NAS]; nucleus [goid 5634] [evidence ISS]; cytoplasm [goid 5737] [evidence ISS]; intracellular [goid 5622] [evidence IEA]; nuclear RNA export factor complex [goid 42272] [pmid 11073998] [evidence NAS]; nucleus [goid 5634] [evidence ISS]; cytoplasm [goid 5737] [evidence ISS]; intracellular [goid 5622] [evidence IEA]	transport [goid 6810] [evidence IEA]; development [goid 7275] [evidence ISS]; RNA transport [goid 50658] [evidence ISS]; mRNA processing [goid 6397] [evidence IEA]; transport [goid 6810] [evidence IEA]; development [goid 7275] [evidence ISS]; RNA transport [goid 50658] [evidence ISS]; mRNA processing [goid 6397] [evidence IEA]	transferase activity [goid 16740] [evidence IEA]; RNA binding [goid 3723] [pmid 11073998] [evidence NAS]; nucleotide binding [goid 166] [evidence IEA]; protein binding [goid 5515] [evidence ISS]; transferase activity [goid 16740] [evidence IEA]; RNA binding [goid 3723] [pmid 11073998] [evidence NAS]; nucleotide binding [goid 166] [evidence IEA]; protein binding [goid 5515] [evidence ISS]	TAPL-2; FLJ20416	NM_022053.1

ILMN_2333829	Homo sapiens	RefSeq	ILMN_17503	ILMN_17503	NXF2	NM_022053.1	NM_022053.1	56001	13430853	NM_022053.1	NXF2	NP_071336.1	4860333	A	2060	TTCACTATGCTCCAGACCGAGGGCAAGATCCCCGCAGAGGCCTTCAAGCA	X	+	101467879-101467893:101468040-101468074	Xq22.1d	Homo sapiens nuclear RNA export factor 2 (NXF2), transcript variant 2, mRNA.	nuclear RNA export factor complex [goid 42272] [pmid 11073998] [evidence NAS]; nucleus [goid 5634] [evidence ISS]; cytoplasm [goid 5737] [evidence ISS]; intracellular [goid 5622] [evidence IEA]; nuclear RNA export factor complex [goid 42272] [pmid 11073998] [evidence NAS]; nucleus [goid 5634] [evidence ISS]; cytoplasm [goid 5737] [evidence ISS]; intracellular [goid 5622] [evidence IEA]	transport [goid 6810] [evidence IEA]; development [goid 7275] [evidence ISS]; RNA transport [goid 50658] [evidence ISS]; mRNA processing [goid 6397] [evidence IEA]; transport [goid 6810] [evidence IEA]; development [goid 7275] [evidence ISS]; RNA transport [goid 50658] [evidence ISS]; mRNA processing [goid 6397] [evidence IEA]	transferase activity [goid 16740] [evidence IEA]; RNA binding [goid 3723] [pmid 11073998] [evidence NAS]; nucleotide binding [goid 166] [evidence IEA]; protein binding [goid 5515] [evidence ISS]; transferase activity [goid 16740] [evidence IEA]; RNA binding [goid 3723] [pmid 11073998] [evidence NAS]; nucleotide binding [goid 166] [evidence IEA]; protein binding [goid 5515] [evidence ISS]	TAPL-2; FLJ20416	NM_022053.1

ILMN_1793351	Homo sapiens	RefSeq	ILMN_36185	ILMN_36185	LOC643842	XM_931851.1	XM_931851.1	643842	89035783	XM_931851.1	LOC643842	XP_936944.1	6060575	S	291	AGAGCTAAATCCCGCGCGGCTCCCCGGCTTTCCTGGAGGAGTCTCGCCGA	12	-	122762637-122762686		PREDICTED: Homo sapiens hypothetical protein LOC643842 (LOC643842), mRNA.					XM_931851.1

ILMN_1659082	Homo sapiens	RefSeq	ILMN_9760	ILMN_9760	ZCRB1	NM_033114.3	NM_033114.3	85437	51243064	NM_033114.3	ZCRB1	NP_149105.3	1990639	S	1634	TCTTCCCATTCTGTCTGCAGGTGGGTATATGGTAATGGGATTAGAGAGCC	12	-	40992315-40992364	12q12e	Homo sapiens zinc finger CCHC-type and RNA binding motif 1 (ZCRB1), mRNA.			metal ion binding [goid 46872] [evidence IEA]; nucleotide binding [goid 166] [evidence IEA]; zinc ion binding [goid 8270] [evidence IEA]; RNA binding [goid 3723] [evidence IEA]	RBM36; ZCCHC19; MADP-1; MGC26805; MADP1	NM_033114.3

ILMN_1789750	Homo sapiens	RefSeq	ILMN_2692	ILMN_2692	ZNF41	NM_153380.1	NM_153380.1	7592	23510454	NM_153380.1	ZNF41	NP_700359.1	2810274	I	12	CGGTAGGGACGGCCTGAGGCCGAGGGCACCCTGAGGGCGGAAGAGGCAAA	X	-	47227228-47227277	Xp11.3a	Homo sapiens zinc finger protein 41 (ZNF41), transcript variant 2, mRNA.	nucleus [goid 5634] [evidence NAS]; intracellular [goid 5622] [evidence IEA]	regulation of transcription, DNA-dependent [goid 6355] [evidence NAS]; transcription [goid 6350] [evidence IEA]	zinc ion binding [goid 8270] [evidence IEA]; metal ion binding [goid 46872] [evidence IEA]; transcription factor activity [goid 3700] [evidence NAS]	MRX89; MGC8941	NM_153380.1

ILMN_1768488	Homo sapiens	RefSeq	ILMN_21134	ILMN_21134	TERF2	NM_005652.2	NM_005652.2	7014	21536372	NM_005652.2	TERF2	NP_005643.1	4210400	S	2517	GGGCTATGTAGGCAGGTTAATCCTCCACTTCTCATGTGGTTGAACCAGTG	16	-	67947363-67947412	16q22.1d	Homo sapiens telomeric repeat binding factor 2 (TERF2), mRNA.	chromosome [goid 5694] [evidence IEA]; chromosome, telomeric region [goid 781] [pmid 9476899] [evidence TAS]; nucleus [goid 5634] [evidence IEA]	regulation of transcription [goid 45449] [evidence IEA]; cell cycle [goid 7049] [evidence IEA]	DNA binding [goid 3677] [evidence IEA]; protein binding [goid 5515] [pmid 15383534] [evidence IPI]	TRBF2; TRF2	NM_005652.2

ILMN_1694774	Homo sapiens	RefSeq	ILMN_26385	ILMN_26385	OR52J3	NM_001001916.1	NM_001001916.1	119679	50054458	NM_001001916.1	OR52J3	NP_001001916.1	2490370	S	700	GCTCAGCTAAAAGCCCTAAGCACGTGTGGCGCTCATGTTGGAGTCATCTG	11	+	5025031-5025080	11p15.4c	Homo sapiens olfactory receptor, family 52, subfamily J, member 3 (OR52J3), mRNA.	integral to membrane [goid 16021] [evidence IEA]; membrane [goid 16020] [evidence IEA]	G-protein coupled receptor protein signaling pathway [goid 7186] [evidence IEA]; signal transduction [goid 7165] [evidence IEA]	olfactory receptor activity [goid 4984] [evidence IEA]; receptor activity [goid 4872] [evidence IEA]	OR11-32	NM_001001916.1

ILMN_2411963	Homo sapiens	RefSeq	ILMN_20330	ILMN_20330	RBM39	NM_184234.1	NM_184234.1	9584	35493810	NM_184234.1	RBM39	NP_909122.1	1260010	A	295	GAACACGAGCACCACAGGCGCCCGAAGGCCGGAACAGGCGTTTAGAGAAA	20	-	33792210-33792210:33792211-33792223:33793277-33793312	20q11.22b	Homo sapiens RNA binding motif protein 39 (RBM39), transcript variant 1, mRNA.	nucleus [goid 5634] [evidence IEA]; nucleoplasm [goid 5654] [pmid 8227358] [evidence TAS]	transcription [goid 6350] [evidence IEA]; regulation of transcription, DNA-dependent [goid 6355] [evidence IEA]; mRNA processing [goid 6397] [evidence IEA]; nuclear mRNA splicing, via spliceosome [goid 398] [evidence IEA]	RNA binding [goid 3723] [evidence IEA]; nucleotide binding [goid 166] [evidence IEA]; nucleic acid binding [goid 3676] [evidence IEA]	DKFZp781C0423; RNPC2; CC1.3; CAPER; CAPERalpha; HCC1; FLJ44170	NM_184234.1

ILMN_1666057	Homo sapiens	RefSeq	ILMN_17526	ILMN_17526	REEP2	NM_016606.2	NM_016606.2	51308	42476205	NM_016606.2	REEP2	NP_057690.2	7330189	S	1964	GTCAGGGCCAGGAGGAACACGTGAAGGAGAAAGAGAAATGCAGGAGCCGC	5	+	137810422-137810471	5q31.2c	Homo sapiens receptor accessory protein 2 (REEP2), mRNA.	membrane [goid 16020] [evidence IEA]; integral to membrane [goid 16021] [evidence IEA]			SGC32445; C5orf19	NM_016606.2

ILMN_1737981	Homo sapiens	RefSeq	ILMN_2509	ILMN_2509	FSTL5	NM_020116.2	NM_020116.2	56884	34222114	NM_020116.2	FSTL5	NP_064501.1	1070162	S	4734	GTCTGTCGCATACATCCTTCTTTTGTAGCTTACACCATGTGGATGCTCTG	4	-	162524545-162524594	4q32.2a-q32.2b	Homo sapiens follistatin-like 5 (FSTL5), mRNA.			calcium ion binding [goid 5509] [evidence IEA]	KIAA1263; DKFZp566D234	NM_020116.2

ILMN_1702715	Homo sapiens	RefSeq	ILMN_19006	ILMN_19006	MECP2	NM_004992.2	NM_004992.2	4204	7710148	NM_004992.2	MECP2	NP_004983.1	5130021	S	9507	CCCCTTCCCATTCCATGGCGAAAACATCTCCTTAGAAAAGCCATTACCCT	X	-	152941083-152941132	Xq28g	Homo sapiens methyl CpG binding protein 2 (Rett syndrome) (MECP2), mRNA.	nucleus [goid 5634] [pmid 10773092] [evidence TAS]	regulation of transcription, DNA-dependent [goid 6355] [evidence IEA]; negative regulation of transcription from RNA polymerase II promoter [goid 122] [pmid 9620804] [evidence TAS]; transcription [goid 6350] [evidence IEA]	transcription corepressor activity [goid 3714] [pmid 10773092] [evidence TAS]; DNA binding [goid 3677] [pmid 9620804] [evidence TAS]	AUTSX3; RTT; DKFZp686A24160; PPMX; RTS; MRX79; MRX16	NM_004992.2

ILMN_2072296	Homo sapiens	RefSeq	ILMN_14702	ILMN_14702	CKS2	NM_001827.1	NM_001827.1	1164	4502858	NM_001827.1	CKS2	NP_001818.1	780528	S	239	CCAACAGAGTCTAGGCTGGGTTCATTACATGATTCATGAGCCAGAACCAC	9	+	91119989-91120032:91121108-91121113	9q22.2a	Homo sapiens CDC28 protein kinase regulatory subunit 2 (CKS2), mRNA.		cell proliferation [goid 8283] [pmid 8211159] [evidence TAS]; spindle organization and biogenesis [goid 7051] [pmid 15504738] [evidence NAS]; phosphoinositide-mediated signaling [goid 48015] [pmid 15504738] [evidence NAS]; cell cycle [goid 7049] [pmid 15504738] [evidence NAS]; cell division [goid 51301] [evidence IEA]	cyclin-dependent protein kinase regulator activity [goid 16538] [evidence IEA]	CKSHS2	NM_001827.1

ILMN_2061641	Homo sapiens	RefSeq	ILMN_743	ILMN_743	SGOL2	NM_152524.3	NM_152524.3	151246	62990153	NM_152524.3	SGOL2	NP_689737.3	1430309	S	3806	GCCAAGCCTCAGAGACAAGATGAGAAGATGAAGTGAATTTATGGATTCTG	2	+	201148415-201148429:201156417-201156432:201156433-201156451	2q33.1e	Homo sapiens shugoshin-like 2 (S. pombe) (SGOL2), mRNA.	nucleus [goid 5634] [evidence IEA]; chromosome, pericentric region [goid 775] [evidence IEA]	cell cycle [goid 7049] [evidence IEA]; chromosome segregation [goid 7059] [evidence IEA]; cell division [goid 51301] [evidence IEA]		FLJ25211; MGC129665; TRIPIN	NM_152524.3

ILMN_1764361	Homo sapiens	RefSeq	ILMN_12340	ILMN_12340	DUSP16	NM_030640.1	NM_030640.1	80824	38372910	NM_030640.1	DUSP16	NP_085143.1	1470465	S	3216	GAGCAAACCCAGTACCTCAGACAGGAAAGTCGGGGCTTTGACCACTACCA	12	-	12520398-12520447	12p13.2a-p13.1b	Homo sapiens dual specificity phosphatase 16 (DUSP16), mRNA.	nucleus [goid 5634] [pmid 11489891] [evidence TAS]; cytoplasm [goid 5737] [pmid 11489891] [evidence TAS]	MAPK phosphatase export from nucleus, leptomycin B sensitive [goid 45209] [pmid 11489891] [evidence TAS]; inactivation of MAPK activity [goid 188] [pmid 11489891] [evidence TAS]; MAPK export from nucleus [goid 45204] [pmid 11489891] [evidence TAS]; protein amino acid dephosphorylation [goid 6470] [evidence IEA]	MAP kinase phosphatase activity [goid 17017] [evidence IEA]; hydrolase activity [goid 16787] [evidence IEA]; protein tyrosine phosphatase activity [goid 4725] [evidence IEA]	MGC129701; MKP-7; KIAA1700; MKP7; MGC129702	NM_030640.1

ILMN_1698533	Homo sapiens	RefSeq	ILMN_3303	ILMN_3303	IDH3A	NM_005530.2	NM_005530.2	3419	28178835	NM_005530.2	IDH3A	NP_005521.1	3360100	S	2248	GAGCTTGGGCTTAGGCTTGGGCTCAGCTTTTGACCCTCAGGCATCTCCTT	15	+	76249522-76249571	15q25.1a	Homo sapiens isocitrate dehydrogenase 3 (NAD+) alpha (IDH3A), nuclear gene encoding mitochondrial protein, mRNA.	mitochondrion [goid 5739] [evidence IEA]	tricarboxylic acid cycle [goid 6099] [evidence IEA]; metabolism [goid 8152] [evidence IEA]; carbohydrate metabolism [goid 5975] [pmid 8833160] [evidence NAS]	oxidoreductase activity [goid 16491] [evidence IEA]; isocitrate dehydrogenase (NAD+) activity [goid 4449] [evidence IEA]		NM_005530.2

ILMN_2410038	Homo sapiens	RefSeq	ILMN_25514	ILMN_25514	FAM111A	NM_022074.2	NM_022074.2	63901	38505208	NM_022074.2	FAM111A	NP_071357.2	2680278	A	3375	GTGCCGGTAGTACAGATAACCCCTCATAAAGATGCTTATCTAACCTCCCC	11	+	58678868-58678917	11q12.1c	Homo sapiens family with sequence similarity 111, member A (FAM111A), transcript variant 1, mRNA.				FLJ22794; KIAA1895; DKFZp686A06175	NM_022074.2

ILMN_1778845	Homo sapiens	RefSeq	ILMN_25514	ILMN_25514	FAM111A	NM_022074.2	NM_022074.2	63901	38505208	NM_022074.2	FAM111A	NP_071357.2	3060458	A	3176	CAAGCACCCTCCCTCTAGGTCCAGGGACTATCACAGAAGAAGCAGGCATG	11	+	58678669-58678718	11q12.1c	Homo sapiens family with sequence similarity 111, member A (FAM111A), transcript variant 1, mRNA.				FLJ22794; KIAA1895; DKFZp686A06175	NM_022074.2

ILMN_1673769	Homo sapiens	RefSeq	ILMN_28652	ILMN_28652	KCNG1	NM_002237.2	NM_002237.2	3755	27436987	NM_002237.2	KCNG1	NP_002228.2	1400427	I	1781	CCCGCCCACCCCAGCCCCTATGTGTGTTTCCCTCAATAAGGAGATGCCTT	20	-	49053694-49053743	20q13.13f	Homo sapiens potassium voltage-gated channel, subfamily G, member 1 (KCNG1), transcript variant 1, mRNA.	integral to membrane [goid 16021] [evidence NAS]; membrane [goid 16020] [evidence IEA]; voltage-gated potassium channel complex [goid 8076] [evidence IEA]	potassium ion transport [goid 6813] [pmid 9434767] [evidence NAS]; ion transport [goid 6811] [evidence IEA]	voltage-gated potassium channel activity [goid 5249] [evidence IEA]; protein binding [goid 5515] [evidence IEA]; potassium ion binding [goid 30955] [evidence IEA]	KCNG; KV6.1; MGC12878; K13; kH2	NM_002237.2

ILMN_2355004	Homo sapiens	RefSeq	ILMN_21974	ILMN_21974	HMGN3	NM_004242.2	NM_004242.2	9324	23238229	NM_004242.2	HMGN3	NP_004233.1	4180167	A	350	AGAGGTGCTAAAGGGAAGAAGGAGGAAAAGCAGGAAGCTGGAAAGGAAGG	6	-	79968751-79968800	6q14.1c	Homo sapiens high mobility group nucleosomal binding domain 3 (HMGN3), transcript variant 1, mRNA.	nucleus [goid 5634] [evidence NAS]; chromatin [goid 785] [evidence IEA]		thyroid hormone receptor binding [goid 46966] [pmid 7776974] [evidence NAS]; DNA binding [goid 3677] [evidence IEA]	PNAS-24; TRIP7; PNAS-25; DKFZp686E20226	NM_004242.2

ILMN_1674650	Homo sapiens	RefSeq	ILMN_28428	ILMN_28428	C9ORF95	NM_017881.1	NM_017881.1	54981	8923529	NM_017881.1	C9orf95	NP_060351.1	1980180	S	1013	CTCCCTCTCCAGGGAGCGCATAGATACAGCAGAGCTCACAGTGAGTCAGA	9	-	76866031-76866080	9q21.13b	Homo sapiens chromosome 9 open reading frame 95 (C9orf95), mRNA.		pyridine nucleotide biosynthesis [goid 19363] [evidence IEA]	kinase activity [goid 16301] [evidence IEA]; ATP binding [goid 5524] [evidence IEA]; transferase activity [goid 16740] [evidence IEA]; uridine kinase activity [goid 4849] [evidence IEA]; nucleotide binding [goid 166] [evidence IEA]	NRK1; bA235O14.2; RP11-235O14.2; FLJ20559	NM_017881.1

ILMN_2110206	Homo sapiens	RefSeq	ILMN_5374	ILMN_5374	GNPTAB	NM_024312.3	NM_024312.3	79158	38202210	NM_024312.3	GNPTAB	NP_077288.2	2600544	S	5139	ACTGCAACCTCCGCCTCCCGGGTTCAAGCAGTTCTGTCTCAGCCTTCTGA	12	-	100663834-100663883	12q23.2a	Homo sapiens N-acetylglucosamine-1-phosphate transferase, alpha and beta subunits (GNPTAB), mRNA.	lysosome [goid 5764] [evidence IEA]; integral to membrane [goid 16021] [evidence IEA]; nucleus [goid 5634] [evidence IEA]; membrane [goid 16020] [evidence IEA]	cell differentiation [goid 30154] [evidence IEA]	transferase activity [goid 16740] [evidence IEA]; transcription factor binding [goid 8134] [evidence IEA]; calcium ion binding [goid 5509] [evidence IEA]	MGC4170; KIAA1208; DKFZp762B226; GNPTA; ICD	NM_024312.3

ILMN_1809894	Homo sapiens	RefSeq	ILMN_21932	ILMN_21932	TMEM117	NM_032256.1	NM_032256.1	84216	14149980	NM_032256.1	TMEM117	NP_115632.1	290360	S	2529	GCCAACCCTGAGCAAGGGAACTCCTCAAAAAATCATGCAGCGGAACCTTG	12	+	43069640-43069689	12q12f-q12g	Homo sapiens transmembrane protein 117 (TMEM117), mRNA.	integral to membrane [goid 16021] [evidence IEA]; endoplasmic reticulum [goid 5783] [pmid 11256614] [evidence IDA]			DKFZp434K2435	NM_032256.1

ILMN_1720390	Homo sapiens	RefSeq	ILMN_44186	ILMN_44186	LOC653602	XM_928353.1	XM_928353.1	653602	88952995	XM_928353.1	LOC653602	XP_933446.1	4230768	S	42	AAGGAGTAGCCGCCTAGGGGCTGCCGGCCCCTCTGCCTCCCCCGCACCTC	2	+	14692425-14692474		PREDICTED: Homo sapiens similar to family with sequence similarity 84, member A (LOC653602), mRNA.					XM_928353.1

ILMN_1806052	Homo sapiens	RefSeq	ILMN_20431	ILMN_20431	UNC119	NM_054035.1	NM_054035.1	9094	16936534	NM_054035.1	UNC119	NP_473376.1	1260546	I	829	AAGAGGCTGGGGATATTTCAGGCTGTTTGGCTGTCCCTGTACCCCAGTCC	17	-	23898621-23898670	17q11.2a	Homo sapiens unc-119 homolog (C. elegans) (UNC119), transcript variant 2, mRNA.	cytosol [goid 5829] [pmid 9538874] [evidence TAS]; soluble fraction [goid 5625] [pmid 9538874] [evidence TAS]	phototransduction [goid 7602] [pmid 9538874] [evidence TAS]; visual perception [goid 7601] [pmid 10329014] [evidence TAS]; synaptic transmission [goid 7268] [pmid 9538874] [evidence TAS]		HRG4	NM_054035.1

ILMN_1704305	Homo sapiens	RefSeq	ILMN_28300	ILMN_28300	NIP7	NM_016101.3	NM_016101.3	51388	59710091	NM_016101.3	NIP7	NP_057185.1	6280482	S	1959	CAGAGGCCACGACATAAAAATTCAGTCCCTTTGTCCTTCCCCGTGCCTCC	16	+	67934285-67934334	16q22.1d	Homo sapiens nuclear import 7 homolog (S. cerevisiae) (NIP7), mRNA.	nucleus [goid 5634] [evidence IEA]	ribosome biogenesis [goid 7046] [evidence IEA]	RNA binding [goid 3723] [evidence IEA]; protein binding [goid 5515] [pmid 14660641] [evidence IPI]	HSPC031; FLJ10296; KD93; CGI-37	NM_016101.3

ILMN_1791569	Homo sapiens	RefSeq	ILMN_912	ILMN_912	PLXNA1	NM_032242.2	NM_032242.2	5361	49355817	NM_032242.2	PLXNA1	NP_115618.2	6450685	S	8773	TAGCTGTCCTTTAACACCGCAGAACCCCCTCCCAGAAGAAGAGCGATCCC	3	+	128238697-128238746	3q21.3a	Homo sapiens plexin A1 (PLXNA1), mRNA.	membrane [goid 16020] [evidence IEA]; integral to membrane [goid 16021] [evidence IEA]	development [goid 7275] [pmid 8570614] [evidence TAS]	receptor activity [goid 4872] [pmid 8570614] [evidence TAS]; semaphorin receptor activity [goid 17154] [pmid 10520995] [evidence TAS]	NOV; PLXN1; NOVP; PLEXIN-A1	NM_032242.2

ILMN_1771174	Homo sapiens	RefSeq	ILMN_18984	ILMN_18984	KRTAP10-1	NM_198691.2	NM_198691.2	386677	63053511	NM_198691.2	KRTAP10-1	NP_941964.2	3420129	S	927	ATGGGCACCCGCCCTGGGCCAGCTGGGCTCAGTTCCTGACCTGGGTTAGG	21	-	44783530-44783579	21q22.3d	Homo sapiens keratin associated protein 10-1 (KRTAP10-1), mRNA.	keratin filament [goid 45095] [evidence IEA]			KAP18.1; KRTAP18.1; KAP10.1; KRTAP18-1; KAP18-1; KRTAP10.1	NM_198691.2

ILMN_1663749	Homo sapiens	RefSeq	ILMN_9927	ILMN_9927	BTNL3	NM_006707.2	NM_006707.2	10917	37574625	NM_006707.2	BTNL3	NP_006698.1	5890523	I	747	CTCCCACACATGGTTCTCCCGGGTCCCTCCCTGATCCACAGTTTGAGCCT	5	+	180363503-180363552	5q35.3g	Homo sapiens butyrophilin-like 3 (BTNL3), transcript variant 2, mRNA.	integral to membrane [goid 16021] [evidence IEA]; membrane [goid 16020] [evidence IEA]	lipid metabolism [goid 6629] [pmid 10429365] [evidence TAS]		BTNLR	NM_006707.2

ILMN_1766698	Homo sapiens	RefSeq	ILMN_5519	ILMN_5519	OR5T1	NM_001004745.1	NM_001004745.1	390155	52317131	NM_001004745.1	OR5T1	NP_001004745.1	5090377	S	720	GCAGTCTGCTGAAGGGAGGAGAAAAGTCTTCTCTACATGTGGAGCTCACC	11	+	55800410-55800459	11q11c	Homo sapiens olfactory receptor, family 5, subfamily T, member 1 (OR5T1), mRNA.	integral to membrane [goid 16021] [evidence IEA]	sensory perception [goid 7600] [evidence IEA]; signal transduction [goid 7165] [evidence IEA]; G-protein coupled receptor protein signaling pathway [goid 7186] [evidence IEA]	olfactory receptor activity [goid 4984] [evidence IEA]; receptor activity [goid 4872] [evidence IEA]	OR11-179; OR5T1P	NM_001004745.1

ILMN_2401946	Homo sapiens	RefSeq	ILMN_13858	ILMN_13858	HSFY2	NM_153716.1	NM_153716.1	159119	32526912	NM_153716.1	HSFY2	NP_714927.1	240273	A	261	TCAGGTTTTGTCACAAGGATCCTTGTTAGAAAGTCCAAGTTACACAGTTT	Y	-	19394699-19394748	Yq11.222a	Homo sapiens heat shock transcription factor, Y linked 2 (HSFY2), transcript variant 1, mRNA.	nucleus [goid 5634] [evidence IEA]; nucleus [goid 5634] [evidence IEA]	regulation of transcription, DNA-dependent [goid 6355] [evidence IEA]; transcription [goid 6350] [evidence IEA]; regulation of transcription, DNA-dependent [goid 6355] [evidence IEA]; transcription [goid 6350] [evidence IEA]	sequence-specific DNA binding [goid 43565] [evidence IEA]; transcription factor activity [goid 3700] [evidence IEA]; sequence-specific DNA binding [goid 43565] [evidence IEA]; transcription factor activity [goid 3700] [evidence IEA]	HSF2L; HSFY; FLJ25453	NM_153716.1

ILMN_2291538	Homo sapiens	RefSeq	ILMN_13858	ILMN_13858	HSFY2	NM_153716.1	NM_153716.1	159119	32526912	NM_153716.1	HSFY2	NP_714927.1	1300152	I	1114	AATGGTTATTTTGGGCTGACAGTGGAACCATCTGCTGTTCCCACACGATA	Y	-	19393368-19393417	Yq11.222a	Homo sapiens heat shock transcription factor, Y linked 2 (HSFY2), transcript variant 1, mRNA.	nucleus [goid 5634] [evidence IEA]; nucleus [goid 5634] [evidence IEA]	regulation of transcription, DNA-dependent [goid 6355] [evidence IEA]; transcription [goid 6350] [evidence IEA]; regulation of transcription, DNA-dependent [goid 6355] [evidence IEA]; transcription [goid 6350] [evidence IEA]	sequence-specific DNA binding [goid 43565] [evidence IEA]; transcription factor activity [goid 3700] [evidence IEA]; sequence-specific DNA binding [goid 43565] [evidence IEA]; transcription factor activity [goid 3700] [evidence IEA]	HSF2L; HSFY; FLJ25453	NM_153716.1

ILMN_1739345	Homo sapiens	RefSeq	ILMN_24145	ILMN_24145	C11ORF48	NM_024099.2	NM_024099.2	79081	46198300	NM_024099.2	C11orf48	NP_077004.2	7100280	S	940	GATCCGGCTTGCCCAGAAAGAGAAGACAGCCATGGAAGTGGAAGCCCCTT	11	-	62187195-62187207:62187284-62187320	11q12.3a	Homo sapiens chromosome 11 open reading frame 48 (C11orf48), mRNA.				MGC2477	NM_024099.2

ILMN_2056569	Homo sapiens	RefSeq	ILMN_9969	ILMN_9969	FGF21	NM_019113.2	NM_019113.2	26291	68215584	NM_019113.2	FGF21	NP_061986.1	6200392	S	543	ATACAATGTTTACCAGTCCGAAGCCCACGGCCTCCCGCTGCACCTGCCAG	19	+	53953052-53953101	19q13.33a	Homo sapiens fibroblast growth factor 21 (FGF21), mRNA.	extracellular region [goid 5576] [pmid 10858549] [evidence TAS]; soluble fraction [goid 5625] [pmid 10858549] [evidence TAS]	cell-cell signaling [goid 7267] [pmid 10858549] [evidence TAS]; signal transduction [goid 7165] [pmid 10858549] [evidence TAS]	growth factor activity [goid 8083] [evidence IEA]		NM_019113.2

ILMN_1777691	Homo sapiens	RefSeq	ILMN_25508	ILMN_25508	ARL9	NM_206919.1	NM_206919.1	132946	51011132	NM_206919.1	ARL9	NP_996802.1	6350066	S	760	ACCCTCCACCATGCAAGATGCCAAAGACTTGATTGCACAGCTGGCTGCAG	4	+	57084739-57084788	4q12e	Homo sapiens ADP-ribosylation factor-like 9 (ARL9), mRNA.		small GTPase mediated signal transduction [goid 7264] [evidence IEA]	GTP binding [goid 5525] [evidence IEA]; nucleotide binding [goid 166] [evidence IEA]		NM_206919.1

ILMN_1687971	Homo sapiens	RefSeq	ILMN_1628	ILMN_1628	CAPN3	NM_000070.2	NM_000070.2	825	27765081	NM_000070.2	CAPN3	NP_000061.1	3870441	A	2989	CAAACCCTTGTCCCTTTGCCATGTGGAGGAAAGTGCCTGCCTCTGGTCCG	15	+	40491480-40491529	15q15.1d	Homo sapiens calpain 3, (p94) (CAPN3), transcript variant 1, mRNA.	intracellular [goid 5622] [pmid 7720071] [evidence TAS]	muscle development [goid 7517] [pmid 9642272] [evidence TAS]	calpain activity [goid 4198] [pmid 9642272] [evidence TAS]; signal transducer activity [goid 4871] [pmid 7720071] [evidence TAS]; calcium ion binding [goid 5509] [evidence IEA]	CANP3; MGC14344; p94; LGMD2; MGC10767; CANPL3; MGC11121; MGC4403; LGMD2A; nCL-1	NM_000070.2

ILMN_1810011	Homo sapiens	RefSeq	ILMN_10895	ILMN_10895	PTPDC1	NM_152422.3	NM_152422.3	138639	30089951	NM_152422.3	PTPDC1	NP_689635.3	520711	I	215	AAGCTGCTGTCCTCGTCCTCTCTCCAGGTGATGGTGGCTGTTTCCTCAGT	9	+	95886781-95886830	9q22.32a	Homo sapiens protein tyrosine phosphatase domain containing 1 (PTPDC1), transcript variant 1, mRNA.		protein amino acid dephosphorylation [goid 6470] [evidence IEA]; protein amino acid dephosphorylation [goid 6470] [evidence IEA]	hydrolase activity [goid 16787] [evidence IEA]; protein tyrosine/serine/threonine phosphatase activity [goid 8138] [evidence IEA]; hydrolase activity [goid 16787] [evidence IEA]; protein tyrosine/serine/threonine phosphatase activity [goid 8138] [evidence IEA]	FLJ42922; PTP9Q22	NM_152422.3

ILMN_1761031	Homo sapiens	RefSeq	ILMN_10895	ILMN_10895	PTPDC1	NM_152422.3	NM_152422.3	138639	30089951	NM_152422.3	PTPDC1	NP_689635.3	3520220	A	4007	TGGGAAATTGAGTCCAGTGGATGTTAATGGAGTGGGTTGCCCATCCCTGA	9	+	95911566-95911615	9q22.32a	Homo sapiens protein tyrosine phosphatase domain containing 1 (PTPDC1), transcript variant 1, mRNA.		protein amino acid dephosphorylation [goid 6470] [evidence IEA]; protein amino acid dephosphorylation [goid 6470] [evidence IEA]	hydrolase activity [goid 16787] [evidence IEA]; protein tyrosine/serine/threonine phosphatase activity [goid 8138] [evidence IEA]; hydrolase activity [goid 16787] [evidence IEA]; protein tyrosine/serine/threonine phosphatase activity [goid 8138] [evidence IEA]	FLJ42922; PTP9Q22	NM_152422.3

ILMN_1670719	Homo sapiens	RefSeq	ILMN_13015	ILMN_13015	TPD52L1	NM_001003395.1	NM_001003395.1	7164	51173743	NM_001003395.1	TPD52L1	NP_001003395.1	5420035	I	71	AGGGAATGTGACTCTTTTCGCCCAGCGCCGTGGACTCGCGGCTTGTGGCT	6	+	125517189-125517238	6q22.31e	Homo sapiens tumor protein D52-like 1 (TPD52L1), transcript variant 2, mRNA.	perinuclear region [goid 48471] [pmid 16112108] [evidence IDA]; cytoplasm [goid 5737] [pmid 16112108] [evidence IDA]	G2/M transition of mitotic cell cycle [goid 86] [pmid 16112108] [evidence IDA]; DNA fragmentation during apoptosis [goid 6309] [pmid 14761963] [evidence IDA]; induction of apoptosis [goid 6917] [pmid 14761963] [evidence IDA]; positive regulation of JNK cascade [goid 46330] [pmid 14761963] [evidence IDA]; positive regulation of MAPK activity [goid 43406] [pmid 14761963] [evidence IDA]	protein homodimerization activity [goid 42803] [pmid 9484778] [evidence IDA]; protein heterodimerization activity [goid 46982] [pmid 9484778] [evidence IDA]; caspase activator activity [goid 8656] [pmid 14761963] [evidence IDA]; protein binding [goid 5515] [pmid 14761963] [evidence IPI]	D53; MGC8556; hD53; TPD52L2	NM_001003395.1

ILMN_1754716	Homo sapiens	RefSeq	ILMN_21289	ILMN_21289	HAS1	NM_001523.1	NM_001523.1	3036	4504338	NM_001523.1	HAS1	NP_001514.1	6270300	S	1835	CCCGAGCCACGAACTTGCTGGGTGGTTCTCTGGGCCTCAGTTTCCCTCCT	19	-	56908379-56908428	19q13.33e	Homo sapiens hyaluronan synthase 1 (HAS1), mRNA.	integral to plasma membrane [goid 5887] [pmid 9169154] [evidence TAS]; membrane [goid 16020] [evidence IEA]; extracellular matrix (sensu Metazoa) [goid 5578] [evidence NR ]	substrate-bound cell migration [goid 6929] [evidence NR ]; cell adhesion [goid 7155] [pmid 8798544] [evidence TAS]; glycosaminoglycan biosynthesis [goid 6024] [pmid 8798544] [evidence TAS]	transferase activity, transferring glycosyl groups [goid 16757] [evidence IEA]; hyaluronan synthase activity [goid 50501] [evidence IEA]	HAS	NM_001523.1

ILMN_1730698	Homo sapiens	RefSeq	ILMN_1195	ILMN_1195	ODF2	NM_002540.3	NM_002540.3	4957	24430180	NM_002540.3	ODF2	NP_002531.3	6330368	I	3475	CCCAAGGCTCCCTTCCCAAGCTCAGTGCAAACCTCTCACTCCCAAGTTTC	9	+	130302827-130302876	9q34.11b	Homo sapiens outer dense fiber of sperm tails 2 (ODF2), transcript variant 1, mRNA.			structural molecule activity [goid 5198] [pmid 10072582] [evidence TAS]	ODF84; MGC9034; MGC111096; ODF2/2; ODF2/1; FLJ44866	NM_002540.3

ILMN_2354930	Homo sapiens	RefSeq	ILMN_183646	ILMN_183646	ANKRD7	NM_001077708.1	NM_001077708.1	56311	118150651	NM_001077708.1	ANKRD7	NP_001071176.1	2370672	A	864	GCAAGGTGTGGAATTATGTTACGAAGGTATTGTGGATTCACAGCTGAGGA				7q31.31a	Homo sapiens ankyrin repeat domain 7 (ANKRD7), transcript variant 1, mRNA.		male gonad development [goid 8584] [pmid 8812458] [evidence TAS]		TSA806	NM_001077708.1

ILMN_2414848	Homo sapiens	RefSeq	ILMN_24003	ILMN_24003	TBRG4	NM_030900.2	NM_030900.2	9238	40217813	NM_030900.2	TBRG4	NP_112162.1	830341	A	1481	CGTTCTTGCGGTGGGAGTTCCCCAACTTCAACAGCCGAAGCAAGGACTTG	7	-	45107441-45107490	7p13c	Homo sapiens transforming growth factor beta regulator 4 (TBRG4), transcript variant 2, mRNA.	mitochondrion [goid 5739] [pmid 11256614] [evidence IDA]	G1 phase of mitotic cell cycle [goid 80] [pmid 9383053] [evidence TAS]; apoptosis [goid 6915] [evidence IEA]; cell cycle arrest [goid 7050] [pmid 9383053] [evidence TAS]; positive regulation of cell proliferation [goid 8284] [pmid 9383053] [evidence TAS]	ATP binding [goid 5524] [evidence IEA]; protein kinase activity [goid 4672] [evidence IEA]	CPR2; FASTKD4; KIAA0948	NM_030900.2

ILMN_1724986	Homo sapiens	RefSeq	ILMN_27855	ILMN_27855	WDR53	NM_182627.1	NM_182627.1	348793	32699063	NM_182627.1	WDR53	NP_872433.1	430731	S	792	CCTGCTGGCTTCTGCTGACGACTCTGGGGCAATCAAAATCCTAGACTTGG	3	-	197772373-197772422	3q29g	Homo sapiens WD repeat domain 53 (WDR53), mRNA.				MGC64882	NM_182627.1

ILMN_2206413	Homo sapiens	RefSeq	ILMN_22541	ILMN_22541	CTAG1A	NM_139250.1	NM_139250.1	246100	21281684	NM_139250.1	CTAG1A	NP_640343.1	6770332	S	121	TTCCTGATGGCCCAGGGGGCAATGCTGGCGGCCCAGGAGAGGCGGGTGCC	X	-	153500546-153500595	Xq28g	Homo sapiens cancer/testis antigen 1A (CTAG1A), mRNA.				ESO1; LAGE2A	NM_139250.1

ILMN_1760708	Homo sapiens	RefSeq	ILMN_26818	ILMN_26818	CRYBB2	NM_000496.1	NM_000496.1	1415	4503062	NM_000496.1	CRYBB2	NP_000487.1	1780369	S	388	GATGACGATGTACCCAGCTTCCACGCCCATGGCTACCAGGAGAAGGTGTC	22	+	23955472-23955521	22q11.23c	Homo sapiens crystallin, beta B2 (CRYBB2), mRNA.		sensory perception [goid 7600] [evidence IEA]; visual perception [goid 7601] [pmid 9158139] [evidence TAS]	structural constituent of eye lens [goid 5212] [evidence IEA]	CCA2; D22S665; CRYB2; CRYB2A	NM_000496.1

ILMN_1746128	Homo sapiens	RefSeq	ILMN_14514	ILMN_14514	ACSM2	NM_182617.2	NM_182617.2	348158	52138579	NM_182617.2	ACSM2	NP_872423.2	4760202	I	1318	CAGGTTATAGATGATAAGGGCAACGTCCTGCCCCCCGGCACAGAAGGAGA	16	-	20464034-20464081:20465217-20465218	16p12.3a	Homo sapiens acyl-CoA synthetase medium-chain family member 2 (ACSM2), nuclear gene encoding mitochondrial protein, mRNA.		metabolism [goid 8152] [evidence IEA]	catalytic activity [goid 3824] [evidence IEA]	HYST1046; HXMA	NM_182617.2

ILMN_1731785	Homo sapiens	RefSeq	ILMN_16361	ILMN_16361	ORM2	NM_000608.2	NM_000608.2	5005	40807473	NM_000608.2	ORM2	NP_000599.1	450020	S	473	GCTGTTCCTTAGGGACACCAAGACCTTGATGTTTGGTTCCTACCTGGACG	9	+	116133696-116133745	9q32d	Homo sapiens orosomucoid 2 (ORM2), mRNA.	extracellular space [goid 5615] [pmid 2970990] [evidence TAS]	acute-phase response [goid 6953] [pmid 2970990] [evidence TAS]	binding [goid 5488] [evidence IEA]	AGP-B'; AGP2; AGP-B	NM_000608.2

ILMN_1742967	Homo sapiens	RefSeq	ILMN_15842	ILMN_15842	LOC441177	NM_001013720.1	NM_001013720.1	441177	61966886	NM_001013720.1	LOC441177	NP_001013742.1	730546	S	1720	CAGATGTCGCTGAAGTGAACCTAAGGAAGTTTGCTACCCCAAGACCCGGG	6	+	166322748-166322797	6q27b	Homo sapiens hypothetical protein LOC441177 (LOC441177), mRNA.				MGC131672	NM_001013720.1

ILMN_1744217	Homo sapiens	RefSeq	ILMN_8849	ILMN_8849	HTR7	NM_000872.3	NM_000872.3	3363	30795200	NM_000872.3	HTR7	NP_000863.1	3780390	A	2972	CCAGACATGGGGAAAAGCTACCTTTCCTGAAAGGGGAGGAGGGCACTGTC	10	-	92490747-92490796	10q23.31d	Homo sapiens 5-hydroxytryptamine (serotonin) receptor 7 (adenylate cyclase-coupled) (HTR7), transcript variant a, mRNA.	integral to membrane [goid 16021] [evidence IEA]; integral to plasma membrane [goid 5887] [pmid 8226867] [evidence TAS]; membrane [goid 16020] [evidence IEA]	synaptic transmission [goid 7268] [pmid 8226867] [evidence TAS]; circulation [goid 8015] [pmid 8226867] [evidence TAS]; G-protein signaling, coupled to cyclic nucleotide second messenger [goid 7187] [pmid 8226867] [evidence TAS]; G-protein coupled receptor protein signaling pathway [goid 7186] [evidence IEA]; circadian rhythm [goid 7623] [pmid 8398139] [evidence TAS]; signal transduction [goid 7165] [evidence IEA]	melanocortin receptor activity [goid 4977] [evidence IEA]; receptor activity [goid 4872] [evidence IEA]; rhodopsin-like receptor activity [goid 1584] [evidence IEA]; serotonin receptor activity [goid 4993] [pmid 8226867] [evidence TAS]	5-HT7	NM_000872.3

ILMN_1725306	Homo sapiens	RefSeq	ILMN_3182	ILMN_3182	RNF6	NM_183045.1	NM_183045.1	6049	34305296	NM_183045.1	RNF6	NP_898866.1	5360184	A	683	ACTGCAACAGCGGTTAGATGGCGTCAAGGAACAACTAGCATCTCAGCCTG	13	-	25690674-25690723	13q12.13b	Homo sapiens ring finger protein (C3H2C3 type) 6 (RNF6), transcript variant 2, mRNA.	ubiquitin ligase complex [goid 151] [evidence IEA]	protein ubiquitination [goid 16567] [evidence IEA]	ubiquitin-protein ligase activity [goid 4842] [evidence IEA]; metal ion binding [goid 46872] [evidence IEA]; zinc ion binding [goid 8270] [pmid 10331950] [evidence NAS]	DKFZp686P0776	NM_183045.1

ILMN_1693771	Homo sapiens	RefSeq	ILMN_1139	ILMN_1139	ASPH	NM_020164.2	NM_020164.2	444	14589858	NM_020164.2	ASPH	NP_064549.1	5890619	A	259	TAGGAATCTATGATGCTGATGGTGATGGAGATTTTGATGTGGATGATGCC	8	-	62756091-62756140	8q12.3a	Homo sapiens aspartate beta-hydroxylase (ASPH), transcript variant 5, mRNA.	integral to membrane [goid 16021] [evidence IEA]; membrane [goid 16020] [evidence IEA]; endoplasmic reticulum [goid 5783] [pmid 11007777] [evidence TAS]; endoplasmic reticulum membrane [goid 5789] [pmid 11007777] [evidence TAS]; integral to endoplasmic reticulum membrane [goid 30176] [evidence IEA]	peptidyl-amino acid modification [goid 18193] [evidence IEA]; muscle contraction [goid 6936] [pmid 10974562] [evidence TAS]	oxidoreductase activity, acting on single donors with incorporation of molecular oxygen, incorporation of two atoms of oxygen [goid 16702] [evidence IEA]; electron carrier activity [goid 9055] [pmid 7821814] [evidence TAS]; binding [goid 5488] [evidence IEA]; iron ion binding [goid 5506] [evidence IEA]; peptide-aspartate beta-dioxygenase activity [goid 4597] [pmid 11007777] [evidence TAS]; structural constituent of muscle [goid 8307] [pmid 11007777] [evidence TAS]; calcium ion binding [goid 5509] [pmid 11007777] [evidence TAS]	BAH; junctin; CASQ2BP1; JCTN; HAAH	NM_020164.2

ILMN_1793182	Homo sapiens	RefSeq	ILMN_28935	ILMN_28935	SLC36A2	NM_181776.1	NM_181776.1	153201	32401452	NM_181776.1	SLC36A2	NP_861441.1	6180711	S	3225	CCCAGTTGAGCCCTGTCCGCAGATCAACCAGCCTACCAACTTCCAGACAC	5	-	150674846-150674895	5q33.1d	Homo sapiens solute carrier family 36 (proton/amino acid symporter), member 2 (SLC36A2), mRNA.				PAT2; TRAMD1; MGC119658; MGC119660; FLJ16051	NM_181776.1

ILMN_1693233	Homo sapiens	RefSeq	ILMN_21473	ILMN_21473	KIAA0513	NM_014732.2	NM_014732.2	9764	57242775	NM_014732.2	KIAA0513	NP_055547.1	5870301	S	7011	CTTCTTGAACCTGGTGGCCCCCGTTGGAACTATCAGTGGCGTCTCCCATG	16	+	83684987-83685036	16q24.1a-q24.1b	Homo sapiens KIAA0513 (KIAA0513), mRNA.					NM_014732.2

ILMN_2191949	Homo sapiens	RefSeq	ILMN_7387	ILMN_7387	OR8J1	NM_001005205.1	NM_001005205.1	219477	52353297	NM_001005205.1	OR8J1	NP_001005205.1	5090039	S	862	CCCTTGATCTACAGCCTGAGGAATAAGGATGTGAAGACTGCTCTACAGAG	11	+	55885160-55885209	11q11c	Homo sapiens olfactory receptor, family 8, subfamily J, member 1 (OR8J1), mRNA.	integral to membrane [goid 16021] [evidence IEA]; membrane [goid 16020] [evidence IEA]	G-protein coupled receptor protein signaling pathway [goid 7186] [evidence IEA]; signal transduction [goid 7165] [evidence IEA]	olfactory receptor activity [goid 4984] [evidence IEA]; receptor activity [goid 4872] [evidence IEA]	OR11-183	NM_001005205.1

ILMN_1789887	Homo sapiens	RefSeq	ILMN_19257	ILMN_19257	PSPN	NM_004158.2	NM_004158.2	5623	21614546	NM_004158.2	PSPN	NP_004149.1	6960113	S	185	TGTCTGGTCCATGCCAGCTGTGGAGCCTGACCCTGTCCGTGGCAGAGCTA	19	-	6326541-6326590	19p13.3a	Homo sapiens persephin (PSPN), mRNA.		central nervous system development [goid 7417] [pmid 9491986] [evidence TAS]	growth factor activity [goid 8083] [evidence IEA]	PSP	NM_004158.2

ILMN_1711092	Homo sapiens	RefSeq	ILMN_14811	ILMN_14811	KCNB1	NM_004975.2	NM_004975.2	3745	27436972	NM_004975.2	KCNB1	NP_004966.1	6900196	S	3421	CTGGCAATCTGGGAAGGGTTCAGAAGGTGGGCACCCAGCCAACAGCATGA	20	-	47422197-47422246	20q13.13c-q13.13d	Homo sapiens potassium voltage-gated channel, Shab-related subfamily, member 1 (KCNB1), mRNA.	membrane fraction [goid 5624] [evidence NR ]; voltage-gated potassium channel complex [goid 8076] [evidence IEA]; membrane [goid 16020] [evidence IEA]	ion transport [goid 6811] [evidence IEA]; potassium ion transport [goid 6813] [evidence IEA]	potassium ion binding [goid 30955] [evidence IEA]; delayed rectifier potassium channel activity [goid 5251] [evidence NR ]; protein binding [goid 5515] [pmid 11852086] [evidence IPI]	KV2.1; h-DRK1; DRK1	NM_004975.2

ILMN_1665691	Homo sapiens	RefSeq	ILMN_15544	ILMN_15544	ACTN3	NM_001104.1	NM_001104.1	89	4557240	NM_001104.1	ACTN3	NP_001095.1	830348	S	2675	TGGACTACGTGGCCTTCTCCAGTGCCCTCTATGGGGAGAGCGACCTTTGA	11	+	66087191-66087240	11q13.1e	Homo sapiens actinin, alpha 3 (ACTN3), mRNA.	actin filament [goid 5884] [pmid 1339456] [evidence TAS]; focal adhesion [goid 5925] [pmid 16807302] [evidence IMP]	regulation of apoptosis [goid 42981] [pmid 16807302] [evidence NAS]; focal adhesion formation [goid 48041] [pmid 16807302] [evidence IMP]	integrin binding [goid 5178] [pmid 8104223] [evidence TAS]; protein homodimerization activity [goid 42803] [pmid 15841212] [evidence TAS]; structural constituent of muscle [goid 8307] [pmid 1339456] [evidence TAS]; calcium ion binding [goid 5509] [evidence IEA]; actin binding [goid 3779] [evidence IEA]; protein binding [goid 5515] [pmid 11171996] [evidence IPI]	MGC117002; MGC117005	NM_001104.1

ILMN_1669592	Homo sapiens	RefSeq	ILMN_137964	ILMN_137964	March 2	XM_940510.1	XM_940510.1	51257	89057114	XM_940510.1	March 2	XP_945603.1	6770360	A	445	GAGTGGAGAAAGACCAACCAGAAAGTTCGCCTGAAGATCCGGGAGGCGGA				19p13.2d	PREDICTED: Homo sapiens membrane-associated ring finger (C3HC4) 2 (MARCH2), mRNA.					XM_940510.1

ILMN_1782352	Homo sapiens	RefSeq	ILMN_13185	ILMN_13185	VENTX	NM_014468.2	NM_014468.2	27287	33356561	NM_014468.2	VENTX	NP_055283.1	5050634	S	2330	ACTGGGTTTGGCCTGGACAGCACTGATTTGTGGATGTGGATGGGGGCACG	10	+	134905342-134905391	10q26.3f	Homo sapiens VENT homeobox homolog (Xenopus laevis) (VENTX), mRNA.	nucleus [goid 5634] [evidence IEA]	regulation of transcription, DNA-dependent [goid 6355] [evidence IEA]	sequence-specific DNA binding [goid 43565] [evidence IEA]; transcription factor activity [goid 3700] [evidence IEA]	HPX42B; MGC119910; MGC119911; VENTX2; NA88A	NM_014468.2

ILMN_2124236	Homo sapiens	RefSeq	ILMN_11084	ILMN_11084	C3ORF42	NM_001039102.1	NM_001039102.1	84657	84993244	NM_001039102.1	C3orf42	NP_001034191.1	7040292	S	495	TCAGTCCACATGTTTAGGCTAAGGTGGGCATGACCGAGTGGCCTTCCCCC	3	+	10301597-10301625:10301626-10301646	3p25.3b	Homo sapiens chromosome 3 open reading frame 42 (C3orf42), mRNA.				NAG73	NM_001039102.1

ILMN_1727740	Homo sapiens	RefSeq	ILMN_28470	ILMN_28470	SYNCRIP	NM_006372.3	NM_006372.3	10492	23397426	NM_006372.3	SYNCRIP	NP_006363.3	4880500	S	2525	CCGCTTGGACACGAACAAAGCCACACTTCTAACTGCTTCTGGCGAACTGA	6	-	86381015-86381064	6q14.3c	Homo sapiens synaptotagmin binding, cytoplasmic RNA interacting protein (SYNCRIP), mRNA.	ribonucleoprotein complex [goid 30529] [pmid 9847309] [evidence TAS]; nucleus [goid 5634] [pmid 9847309] [evidence TAS]; endoplasmic reticulum [goid 5783] [evidence IEA]	RNA splicing [goid 8380] [pmid 9847309] [evidence TAS]; nuclear mRNA splicing, via spliceosome [goid 398] [evidence IEA]	RNA binding [goid 3723] [pmid 9847309] [evidence TAS]; nucleotide binding [goid 166] [evidence IEA]	dJ3J17.2; pp68; HNRPQ1; RP1-3J17.2; hnRNP-Q; NSAP1; GRY-RBP	NM_006372.3

ILMN_1720844	Homo sapiens	RefSeq	ILMN_18888	ILMN_18888	SSX2IP	NM_014021.2	NM_014021.2	117178	41281570	NM_014021.2	SSX2IP	NP_054740.2	1440546	S	5263	CAGTCTGTTCATAAAACATGGACTGATGGGTCTGCTCCAGGCCACATTTG	1	-	84882502-84882551	1p22.3f	Homo sapiens synovial sarcoma, X breakpoint 2 interacting protein (SSX2IP), mRNA.	nucleus [goid 5634] [evidence IEA]; protein complex [goid 43234] [pmid 11256614] [evidence IDA]	cell adhesion [goid 7155] [evidence IEA]	protein binding [goid 5515] [evidence IEA]	KIAA0923; MGC75026; FLJ10848; ADIP	NM_014021.2

ILMN_1699843	Homo sapiens	RefSeq	ILMN_27180	ILMN_27180	CRTC1	NM_015321.1	NM_015321.1	23373	34732708	NM_015321.1	CRTC1	NP_056136.1	1780097	A	1998	TCCCTCGCCAACGGCCGAGCTTGTGATTCTGAGCTTGCAATGCCGCCAAG	19	+	18749276-18749325	19p13.11b	Homo sapiens CREB regulated transcription coactivator 1 (CRTC1), transcript variant 1, mRNA.	nucleus [goid 5634] [pmid 14506290] [evidence IDA]	transcription [goid 6350] [evidence IEA]; positive regulation of transcription from RNA polymerase II promoter [goid 45944] [pmid 14536081] [evidence IDA]; regulation of transcription, DNA-dependent [goid 6355] [evidence IEA]	protein binding [goid 5515] [pmid 14506290] [evidence IPI]; cAMP response element binding protein binding [goid 8140] [pmid 14536081] [evidence IDA]	WAMTP1; MECT1; KIAA0616; TORC1; FLJ14027	NM_015321.1

ILMN_1675721	Homo sapiens	RefSeq	ILMN_23117	ILMN_23117	UBE2R2	NM_017811.3	NM_017811.3	54926	58530887	NM_017811.3	UBE2R2	NP_060281.2	5270291	S	4115	GGGGCACATGTTGTAAGAAACTGATTGGAAGGGGAAATGTGCAGCTCTCC	9	+	33910059-33910108	9p13.3d	Homo sapiens ubiquitin-conjugating enzyme E2R 2 (UBE2R2), mRNA.		ubiquitin cycle [goid 6512] [evidence IEA]	ligase activity [goid 16874] [evidence IEA]; ubiquitin-protein ligase activity [goid 4842] [evidence IEA]	UBC3B; FLJ20419; MGC10481; CDC34B	NM_017811.3

ILMN_2195821	Homo sapiens	RefSeq	ILMN_8744	ILMN_8744	LOC153222	NM_153607.1	NM_153607.1	153222	23957697	NM_153607.1	LOC153222	NP_705835.1	6860228	S	5038	GACATAGGCAAGCTGTGCAGCTTTACATTTTAACCAGGGGACTCTGTGGC	5	+	172496168-172496217	5q35.2a	Homo sapiens adult retina protein (LOC153222), mRNA.	nucleus [goid 5634] [evidence IEA]	regulation of transcription, DNA-dependent [goid 6355] [evidence IEA]	protein dimerization activity [goid 46983] [evidence IEA]; sequence-specific DNA binding [goid 43565] [evidence IEA]; transcription factor activity [goid 3700] [evidence IEA]	DKFZp686G2059; DKFZp313F2319	NM_153607.1

ILMN_1799466	Homo sapiens	RefSeq	ILMN_28953	ILMN_28953	MTX2	NM_001006635.1	NM_001006635.1	10651	54792076	NM_001006635.1	MTX2	NP_001006636.1	4540615	I	403	ATCTGCATGTACTTTAAAGAAATACTTTTGAGTCGGTGGACTGAACATGA	2	+	176843331-176843380	2q31.1i	Homo sapiens metaxin 2 (MTX2), transcript variant 2, mRNA.	mitochondrion [goid 5739] [evidence IEA]; mitochondrial outer membrane [goid 5741] [pmid 10381257] [evidence TAS]	mitochondrial transport [goid 6839] [pmid 10381257] [evidence TAS]; protein transport [goid 15031] [evidence IEA]		MGC111067	NM_001006635.1

ILMN_2282352	Homo sapiens	RefSeq	ILMN_18235	ILMN_18235	PHYH	NM_006214.3	NM_006214.3	5264	83281448	NM_006214.3	PHYH	NP_006205.1	4060546	I	152	GCCGGGGCTGTCGTAGCTCATCCCACTTCAGGGACTATTTCCTCTGCCAG	10	-	13380213-13380251:13381974-13381984	10p13d	Homo sapiens phytanoyl-CoA 2-hydroxylase (PHYH), transcript variant 1, mRNA.	peroxisome [goid 5777] [pmid 8954107] [evidence TAS]; peroxisome [goid 5777] [pmid 8954107] [evidence TAS]	visual perception [goid 7601] [evidence IEA]; lipid metabolism [goid 6629] [pmid 8954107] [evidence TAS]; visual perception [goid 7601] [evidence IEA]; lipid metabolism [goid 6629] [pmid 8954107] [evidence TAS]	phytanoyl-CoA dioxygenase activity [goid 48244] [evidence IEA]; electron carrier activity [goid 9055] [pmid 8954107] [evidence TAS]; iron ion binding [goid 5506] [evidence IEA]; L-ascorbic acid binding [goid 31418] [evidence IEA]; phytanoyl-CoA dioxygenase activity [goid 48244] [evidence IEA]; electron carrier activity [goid 9055] [pmid 8954107] [evidence TAS]; iron ion binding [goid 5506] [evidence IEA]; L-ascorbic acid binding [goid 31418] [evidence IEA]	LN1; PAHX; LNAP1; PHYH1; RD	NM_006214.3

ILMN_2385566	Homo sapiens	RefSeq	ILMN_18235	ILMN_18235	PHYH	NM_006214.3	NM_006214.3	5264	83281448	NM_006214.3	PHYH	NP_006205.1	2850056	A	615	AGGACCTGCACTATTTCCCCTTCAGGCCCAGCGATCTCATCGTTTGCGCC	10	-	13370467-13370516	10p13d	Homo sapiens phytanoyl-CoA 2-hydroxylase (PHYH), transcript variant 1, mRNA.	peroxisome [goid 5777] [pmid 8954107] [evidence TAS]; peroxisome [goid 5777] [pmid 8954107] [evidence TAS]	visual perception [goid 7601] [evidence IEA]; lipid metabolism [goid 6629] [pmid 8954107] [evidence TAS]; visual perception [goid 7601] [evidence IEA]; lipid metabolism [goid 6629] [pmid 8954107] [evidence TAS]	phytanoyl-CoA dioxygenase activity [goid 48244] [evidence IEA]; electron carrier activity [goid 9055] [pmid 8954107] [evidence TAS]; iron ion binding [goid 5506] [evidence IEA]; L-ascorbic acid binding [goid 31418] [evidence IEA]; phytanoyl-CoA dioxygenase activity [goid 48244] [evidence IEA]; electron carrier activity [goid 9055] [pmid 8954107] [evidence TAS]; iron ion binding [goid 5506] [evidence IEA]; L-ascorbic acid binding [goid 31418] [evidence IEA]	LN1; PAHX; LNAP1; PHYH1; RD	NM_006214.3

ILMN_2409220	Homo sapiens	RefSeq	ILMN_17450	ILMN_17450	HMMR	NM_012484.1	NM_012484.1	3161	7108348	NM_012484.1	HMMR	NP_036616.1	4050400	A	2882	TTTCTTCAGAGTTTGTCATATACTGCTTGTCATCTGCATGTCTACTCAGC	5	+	162851419-162851468	5q34c	Homo sapiens hyaluronan-mediated motility receptor (RHAMM) (HMMR), transcript variant 1, mRNA.		cell motility [goid 6928] [evidence NR ]	hyaluronic acid binding [goid 5540] [evidence IEA]	RHAMM; MGC119495; IHABP; MGC119494; CD168	NM_012484.1

ILMN_1660551	Homo sapiens	RefSeq	ILMN_12672	ILMN_12672	CRAMP1L	NM_020825.2	NM_020825.2	57585	62079294	NM_020825.2	CRAMP1L	NP_065876.2	5340066	S	6996	AAAACCCACAGCACACCCTTCGCGGCTGTCAGCGCTCTCCTGATGTCACA	16	+	1667493-1667542	16p13.3e	Homo sapiens Crm, cramped-like (Drosophila) (CRAMP1L), mRNA.				TCE4	NM_020825.2

ILMN_1659564	Homo sapiens	RefSeq	ILMN_9397	ILMN_9397	SEC61A1	NM_013336.3	NM_013336.3	29927	60218911	NM_013336.3	SEC61A1	NP_037468.1	1030471	S	3537	GCTGACCCCAGCTTCCAGGGGACTGTCACTGTGGACGCCAAAATGGCATA	3	+	129273117-129273166	3q21.3b	Homo sapiens Sec61 alpha 1 subunit (S. cerevisiae) (SEC61A1), mRNA.	membrane [goid 16020] [evidence IEA]; endoplasmic reticulum [goid 5783] [evidence IEA]; integral to membrane [goid 16021] [evidence IEA]	protein targeting [goid 6605] [evidence IEA]; protein secretion [goid 9306] [evidence IEA]; protein transport [goid 15031] [evidence IEA]	protein translocase activity [goid 15450] [evidence IEA]	HSEC61; SEC61A; SEC61	NM_013336.3

ILMN_2386982	Homo sapiens	RefSeq	ILMN_176361	ILMN_176361	PRKCZ	NM_002744.4	NM_002744.4	5590	75709224	NM_002744.4	PRKCZ	NP_002735.3	2750324	A	2235	TCCACGGAAACAGAACTCGATGCACTGACCTGCTCCGCCAGGAAAGTGAG	1	+	2106603-2106652	1p36.33a	Homo sapiens protein kinase C, zeta (PRKCZ), transcript variant 1, mRNA.	cytoplasm [goid 5737] [pmid 7925449] [evidence TAS]; membrane fraction [goid 5624] [pmid 7925449] [evidence TAS]; plasma membrane [goid 5886] [pmid 7925449] [evidence TAS]	protein amino acid phosphorylation [goid 6468] [pmid 10477520] [evidence TAS]; anti-apoptosis [goid 6916] [pmid 10770953] [evidence TAS]; intracellular signaling cascade [goid 7242] [evidence IEA]	protein binding [goid 5515] [pmid 12893243] [evidence IPI]; diacylglycerol binding [goid 19992] [evidence IEA]; protein serine/threonine kinase activity [goid 4674] [evidence IEA]; ATP binding [goid 5524] [evidence IEA]; metal ion binding [goid 46872] [evidence IEA]; zinc ion binding [goid 8270] [evidence IEA]; nucleotide binding [goid 166] [evidence IEA]; atypical protein kinase C activity [goid 4700] [pmid 8224878] [evidence TAS]; transferase activity [goid 16740] [evidence IEA]	PKC2	NM_002744.4

ILMN_2157099	Homo sapiens	RefSeq	ILMN_11325	ILMN_11325	CCNA1	NM_003914.2	NM_003914.2	8900	16306528	NM_003914.2	CCNA1	NP_003905.1	7400279	S	1182	CTTGAGGCGACAAGGAGTGTGCGTCAGGACTGAGAACCTGGCTAAGTACG	13	+	35912278-35912320:35913255-35913261	13q13.3b	Homo sapiens cyclin A1 (CCNA1), mRNA.	microtubule cytoskeleton [goid 15630] [pmid 11256614] [evidence IDA]; nucleus [goid 5634] [evidence IEA]; cytosol [goid 5829] [pmid 9041194] [evidence TAS]	male meiosis I [goid 7141] [pmid 9843212] [evidence TAS]; spermatogenesis [goid 7283] [pmid 9843212] [evidence TAS]; mitosis [goid 7067] [evidence IEA]; meiosis [goid 7126] [evidence IEA]; cell cycle [goid 7049] [evidence IEA]; cell division [goid 51301] [evidence IEA]	protein binding [goid 5515] [pmid 15232106] [evidence IPI]		NM_003914.2

ILMN_1754507	Homo sapiens	RefSeq	ILMN_12414	ILMN_12414	IRF4	NM_002460.1	NM_002460.1	3662	4505286	NM_002460.1	IRF4	NP_002451.1	6980370	S	4986	CCCGTGTTGCTTCAAACTGAGACAGATGGGACTTAACAGGCAATGGGGTC	6	+	356123-356172	6p25.3b	Homo sapiens interferon regulatory factor 4 (IRF4), mRNA.	nucleus [goid 5634] [pmid 8657101] [evidence NAS]	positive regulation of interleukin-13 biosynthesis [goid 45368] [pmid 12374808] [evidence IDA]; positive regulation of interleukin-4 biosynthesis [goid 45404] [pmid 12374808] [evidence IDA]; positive regulation of interleukin-10 biosynthesis [goid 45082] [pmid 12374808] [evidence IDA]; positive regulation of interleukin-2 biosynthesis [goid 45086] [pmid 12374808] [evidence IDA]; transcription [goid 6350] [evidence IEA]; positive regulation of transcription [goid 45941] [pmid 12374808] [evidence IDA]; regulation of transcription, DNA-dependent [goid 6355] [pmid 8657101] [evidence NAS]; regulation of T-helper cell differentiation [goid 45622] [pmid 12374808] [evidence NAS]	RNA polymerase II transcription factor activity [goid 3702] [pmid 8921401] [evidence TAS]; transcriptional activator activity [goid 16563] [pmid 12374808] [evidence IDA]; transcription factor activity [goid 3700] [pmid 12374808] [evidence NAS]; transcription factor binding [goid 8134] [pmid 12374808] [evidence NAS]	MUM1; LSIRF	NM_002460.1

ILMN_1735908	Homo sapiens	RefSeq	ILMN_8080	ILMN_8080	UTP15	NM_032175.2	NM_032175.2	84135	50980308	NM_032175.2	UTP15	NP_115551.2	3130626	S	3515	GATTTCGTACAGCACAGTGGCTTATAAGGAACCAGCAGTGTTTTTCCCTG	5	+	72913410-72913459	5q13.2c	Homo sapiens UTP15, U3 small nucleolar ribonucleoprotein, homolog (S. cerevisiae) (UTP15), mRNA.	nucleus [goid 5634] [evidence IEA]; cytoplasm [goid 5737] [pmid 11256614] [evidence IDA]	rRNA processing [goid 6364] [evidence IEA]		FLJ12787	NM_032175.2

ILMN_1700652	Homo sapiens	RefSeq	ILMN_21067	ILMN_21067	CHAD	NM_001267.1	NM_001267.1	1101	4502798	NM_001267.1	CHAD	NP_001258.1	4890167	S	1653	GTTTTAAAGCCCATGCCCCAACTCTGCCAGCCCCCACCTGCCAGGACGTT	17	-	45896940-45896989	17q21.33b	Homo sapiens chondroadherin (CHAD), mRNA.	extracellular matrix (sensu Metazoa) [goid 5578] [evidence TAS]	regulation of cell growth [goid 1558] [evidence NAS]	extracellular matrix structural constituent [goid 5201] [evidence NAS]	SLRR4A	NM_001267.1

ILMN_1753568	Homo sapiens	RefSeq	ILMN_4245	ILMN_4245	LRRC34	NM_153353.2	NM_153353.2	151827	37059768	NM_153353.2	LRRC34	NP_699184.1	5290519	S	943	AGCGTTGTCAGTAGTCAGCAACAACATAGAGGGAGAAGGACTTGTTGCAC	3	-	170996045-170996093:170996696-170996696	3q26.2b	Homo sapiens leucine rich repeat containing 34 (LRRC34), mRNA.			transferase activity [goid 16740] [evidence IEA]	FLJ27346; MGC27085	NM_153353.2

ILMN_2297824	Homo sapiens	RefSeq	ILMN_22176	ILMN_22176	UBE2G2	NM_182688.1	NM_182688.1	7327	33359700	NM_182688.1	UBE2G2	NP_872630.1	6220168	I	147	GAAGAAGGCCTGACTTGCTGCTGCGGAATTAGGAGGGAAAAGTGTATGCG	21	-	45045663-45045712	21q22.3d	Homo sapiens ubiquitin-conjugating enzyme E2G 2 (UBC7 homolog, yeast) (UBE2G2), transcript variant 2, mRNA.		ubiquitin cycle [goid 6512] [evidence IEA]; ubiquitin cycle [goid 6512] [evidence IEA]	ubiquitin-protein ligase activity [goid 4842] [evidence IEA]; ligase activity [goid 16874] [evidence IEA]; ubiquitin-protein ligase activity [goid 4842] [evidence IEA]; ligase activity [goid 16874] [evidence IEA]	UBC7	NM_182688.1

ILMN_1785179	Homo sapiens	RefSeq	ILMN_22176	ILMN_22176	UBE2G2	NM_182688.1	NM_182688.1	7327	33359700	NM_182688.1	UBE2G2	NP_872630.1	2750750	A	2848	ACAATTGCCTGGAGGCTTCTGTGAGATCGGGAGAGGGAGGAGAGGCAGTC	21	-	45013510-45013559	21q22.3d	Homo sapiens ubiquitin-conjugating enzyme E2G 2 (UBC7 homolog, yeast) (UBE2G2), transcript variant 2, mRNA.		ubiquitin cycle [goid 6512] [evidence IEA]; ubiquitin cycle [goid 6512] [evidence IEA]	ubiquitin-protein ligase activity [goid 4842] [evidence IEA]; ligase activity [goid 16874] [evidence IEA]; ubiquitin-protein ligase activity [goid 4842] [evidence IEA]; ligase activity [goid 16874] [evidence IEA]	UBC7	NM_182688.1

ILMN_1680349	Homo sapiens	RefSeq	ILMN_29387	ILMN_29387	RIBC2	NM_015653.2	NM_015653.2	26150	55953113	NM_015653.2	RIBC2	NP_056468.1	3420750	S	1004	GTGGTCCCTGACCGCTGGAAGGGCATGACCCAGGAGCAGCTGGAGCAGAT	22	+	44200633-44200682	22q13.31c	Homo sapiens RIB43A domain with coiled-coils 2 (RIBC2), mRNA.				C22orf11	NM_015653.2

ILMN_1754017	Homo sapiens	RefSeq	ILMN_23437	ILMN_23437	FLJ11331	NM_018392.3	NM_018392.3	55345	38016155	NM_018392.3	FLJ11331	NP_060862.2	6400367	S	2949	GGATCAGCTACTAGTGGTGTAATGGTCAGAGGACACAGCTCACAGCTAGG	4	-	113744222-113744271	4q25f	Homo sapiens chromosome 4 open reading frame 21 (C4orf21), mRNA.				FLJ11331	NM_018392.3

ILMN_1704512	Homo sapiens	RefSeq	ILMN_5169	ILMN_5169	SERINC4	NM_001033517.1	NM_001033517.1	619189	75677607	NM_001033517.1	SERINC4	NP_001028689.1	7610148	S	1302	GTCAAGGTTGCCTCATGCTGGGCCTGCGTACTCCTCTATCTGGGGCTGTT	15	-	41874595-41874644	15q15.3b	Homo sapiens serine incorporator 4 (SERINC4), mRNA.	membrane [goid 16020] [evidence IEA]			FLJ40363	NM_001033517.1

ILMN_1720241	Homo sapiens	RefSeq	ILMN_21755	ILMN_21755	TRIP12	NM_004238.1	NM_004238.1	9320	10863902	NM_004238.1	TRIP12	NP_004229.1	6590441	S	6031	GCGTGAAAAACTGTTGATAGCAGCAAGAGAAGGGCAGCAGTCGTTCCATC	2	-	230340521-230340570	2q36.3e	Homo sapiens thyroid hormone receptor interactor 12 (TRIP12), mRNA.	protein complex [goid 43234] [evidence IEA]; cytosol [goid 5829] [evidence IEA]; intracellular [goid 5622] [evidence IEA]	protein ubiquitination [goid 16567] [evidence NAS]	thyroid hormone receptor binding [goid 46966] [pmid 7776974] [evidence IDA]; ligase activity [goid 16874] [evidence IEA]; ubiquitin-protein ligase activity [goid 4842] [evidence NAS]; binding [goid 5488] [evidence IEA]	KIAA0045; MGC138850; MGC138849	NM_004238.1

ILMN_2414014	Homo sapiens	RefSeq	ILMN_29246	ILMN_29246	RBM10	NM_152856.1	NM_152856.1	8241	23111017	NM_152856.1	RBM10	NP_690595.1	4480603	A	3080	GAGGTGGTGACTTTTGTTGGAAAATTGGGCTGGGATCACGTCCTGTTTTG	X	+	46931084-46931133	Xp11.3a	Homo sapiens RNA binding motif protein 10 (RBM10), transcript variant 2, mRNA.	nucleus [goid 5634] [evidence NAS]; intracellular [goid 5622] [evidence IEA]		zinc ion binding [goid 8270] [evidence IEA]; metal ion binding [goid 46872] [evidence IEA]; RNA binding [goid 3723] [evidence NAS]; nucleic acid binding [goid 3676] [evidence IEA]; nucleotide binding [goid 166] [evidence IEA]	DXS8237E; KIAA0122; ZRANB5; MGC1132; MGC997; GPATC9; GPATCH9	NM_152856.1

ILMN_2073969	Homo sapiens	RefSeq	ILMN_182273	ILMN_182273	ABHD13	NM_032859.2	NM_032859.2	84945	49355780	NM_032859.2	ABHD13	NP_116248.2	5870288	S	5146	CTCAAATTTGAATGTCATAGTACATTGTGTGCTAACCATGGCAAGCAAAC	13	+	107684448-107684497	13q33.3b	Homo sapiens abhydrolase domain containing 13 (ABHD13), mRNA.		aromatic compound metabolism [goid 6725] [evidence IEA]	hydrolase activity [goid 16787] [evidence IEA]	RP11-153I24.2; bA153I24.2; FLJ14906; C13orf6; MGC27058; BEM46L1	NM_032859.2

ILMN_1716766	Homo sapiens	RefSeq	ILMN_4860	ILMN_4860	CEBPG	NM_001806.2	NM_001806.2	1054	34452718	NM_001806.2	CEBPG	NP_001797.1	4230431	S	3459	CGTTTCCCAGTCCCCATTAGAGGGCTTGAGACCTTGTACCTGAACAACCC	19	+	38565155-38565204	19q13.11b	Homo sapiens CCAAT/enhancer binding protein (C/EBP), gamma (CEBPG), mRNA.	nucleus [goid 5634] [pmid 7501458] [evidence ISS]	B cell differentiation [goid 30183] [evidence ISS]; immune response [goid 6955] [evidence ISS]; chromatin remodeling [goid 6338] [evidence ISS]; liver development [goid 1889] [evidence ISS]; positive regulation of transcription factor activity [goid 51091] [pmid 7665092] [evidence TAS]; natural killer cell mediated cytotoxicity [goid 42267] [evidence ISS]; positive regulation of interferon-gamma biosynthesis [goid 45078] [evidence ISS]; positive regulation of DNA binding [goid 43388] [pmid 7665092] [evidence TAS]; positive regulation of DNA repair [goid 45739] [pmid 16255782] [evidence IEP]; regulation of transcription, DNA-dependent [goid 6355] [evidence IEA]; nucleosome disassembly [goid 6337] [evidence ISS]; enucleate erythrocyte differentiation [goid 43353] [evidence ISS]; transcription [goid 6350] [evidence IEA]; negative regulation of transcription factor activity [goid 43433] [pmid 7501458] [evidence ISS]	transcription factor activity [goid 3700] [evidence IEA]; protein heterodimerization activity [goid 46982] [pmid 7665092] [evidence IDA]; transcription factor binding [goid 8134] [pmid 7665092] [evidence IDA]; sequence-specific DNA binding [goid 43565] [pmid 7665092] [evidence IDA]	GPE1BP; IG/EBP-1	NM_001806.2

ILMN_1802397	Homo sapiens	RefSeq	ILMN_25749	ILMN_25749	GNA11	NM_002067.1	NM_002067.1	2767	4504036	NM_002067.1	GNA11	NP_002058.1	7650246	S	1209	CGCGGCCGTGAAGGACACCATCCTGCAGCTCAACCTCAAGGAGTACAACC	19	+	3072186-3072235	19p13.3f	Homo sapiens guanine nucleotide binding protein (G protein), alpha 11 (Gq class) (GNA11), mRNA.	cytoplasm [goid 5737] [pmid 9175863] [evidence TAS]; plasma membrane [goid 5886] [pmid 9175863] [evidence TAS]	protein amino acid ADP-ribosylation [goid 6471] [evidence IEA]; signal transduction [goid 7165] [pmid 8530500] [evidence TAS]; G-protein coupled receptor protein signaling pathway [goid 7186] [evidence IEA]	nucleotide binding [goid 166] [evidence IEA]; signal transducer activity [goid 4871] [evidence IEA]; GTPase activity [goid 3924] [pmid 8530500] [evidence TAS]; GTP binding [goid 5525] [evidence IEA]	GNA-11	NM_002067.1

ILMN_2106449	Homo sapiens	RefSeq	ILMN_179796	ILMN_179796	PLEKHF2	NM_024613.2	NM_024613.2	79666	31543413	NM_024613.2	PLEKHF2	NP_078889.1	2190634	S	848	GTGCGGATTTGTGACTTCTGCTATGACCTGCTTTCTGCTGGGGACATGGC	8	+	96236055-96236104	8q22.1c	Homo sapiens pleckstrin homology domain containing, family F (with FYVE domain) member 2 (PLEKHF2), mRNA.	transport vesicle [goid 30133] [pmid 11256614] [evidence IDA]		zinc ion binding [goid 8270] [evidence IEA]	FLJ13187; ZFYVE18; PHAFIN2	NM_024613.2

ILMN_2224657	Homo sapiens	RefSeq	ILMN_38286	ILMN_38286	KLRG2	NM_198508.2	NM_198508.2	346689	87080809	NM_198508.2	KLRG2	NP_940910.1	2450487	S	1356	AGGCCAGTTGAGAGCTTGGGCAGCCTCTTCCTGGACCCAGTTATCCAGGT	7	-	138788766-138788815	7q34b	Homo sapiens killer cell lectin-like receptor subfamily G, member 2 (KLRG2), mRNA.			sugar binding [goid 5529] [evidence IEA]	CLEC15B; MGC131846; FLJ44186	NM_198508.2

ILMN_1685781	Homo sapiens	RefSeq	ILMN_28666	ILMN_28666	C14ORF142	NM_032490.3	NM_032490.3	84520	62909993	NM_032490.3	C14orf142	NP_115879.1	610523	S	851	GGAGAGTCCTTGAAAGAGACCCAAGGAAACCCTGAATTCATACCCACGTC	14	-	92739245-92739294	14q32.12b	Homo sapiens chromosome 14 open reading frame 142 (C14orf142), mRNA.				MGC104244; MGC133207; PNAS-127	NM_032490.3

ILMN_1674924	Homo sapiens	RefSeq	ILMN_10135	ILMN_10135	LOC284739	NM_207349.1	NM_207349.1	284739	46409331	NM_207349.1	LOC284739	NP_997232.1	1450717	S	1397	AGAAAGAAGTAACCTCCCAAGCTGACCCTGACCCAGCCCCACACTCTGTG	20	+	62141506-62141555	20q13.33e	Homo sapiens proline rich 17 (PRR17), mRNA.				FLJ27267; DKFZp434G015	NM_207349.1

ILMN_1774330	Homo sapiens	RefSeq	ILMN_23483	ILMN_23483	KIAA0523	NM_015253.1	NM_015253.1	23302	54792093	NM_015253.1	KIAA0523	NP_056068.1	6940431	S	5447	CCTGGACTAAGCCAATGACACCTTCCATCTTTCCAGCTATGGTGACTGGG	17	+	5968097-5968146	17p13.2a	Homo sapiens WSC domain containing 1 (WSCD1), mRNA.				KIAA0523	NM_015253.1

ILMN_2162367	Homo sapiens	RefSeq	ILMN_167637	ILMN_167637	DMC1	NM_007068.2	NM_007068.2	11144	23238218	NM_007068.2	DMC1	NP_008999.2	5670435	S	1995	CAAGTGCAGTGGCATGTGCTTGTAATCCCAGCTACTCTGGAGGCTGAGGC	22	-	37245124-37245173	22q13.1b-q13.1c	Homo sapiens DMC1 dosage suppressor of mck1 homolog, meiosis-specific homologous recombination (yeast) (DMC1), mRNA.	intracellular [goid 5622] [evidence IEA]; condensed nuclear chromosome [goid 794] [pmid 8602360] [evidence TAS]; nucleus [goid 5634] [evidence IEA]	cell cycle [goid 7049] [evidence IEA]; meiosis [goid 7126] [pmid 8602360] [evidence TAS]; meiotic recombination [goid 7131] [pmid 8602360] [evidence TAS]; DNA metabolism [goid 6259] [evidence IEA]; spermatogenesis [goid 7283] [pmid 8590282] [evidence TAS]; female gamete generation [goid 7292] [pmid 8602360] [evidence TAS]	DNA-dependent ATPase activity [goid 8094] [evidence IEA]; ATP binding [goid 5524] [pmid 8602360] [evidence TAS]; DNA binding [goid 3677] [pmid 8602360] [evidence TAS]; nucleotide binding [goid 166] [evidence IEA]; nucleoside-triphosphatase activity [goid 17111] [evidence IEA]	DMC1H; HsLim15; dJ199H16.1; MGC150473; MGC150472; LIM15	NM_007068.2

ILMN_1782558	Homo sapiens	RefSeq	ILMN_10002	ILMN_10002	XG	NM_175569.1	NM_175569.1	7499	28212219	NM_175569.1	XG	NP_780778.1	5810026	S	1860	CTTCAAAGAGAGAAGGTTGAAAGTGGAAAGCACTTGAAAGGGCTCCCCGG	X	+	2743537-2743586	Xp22.33c	Homo sapiens Xg blood group (XG), mRNA.	membrane [goid 16020] [evidence NAS]; integral to membrane [goid 16021] [evidence IEA]	biological process unknown [goid 4] [evidence ND ]	molecular function unknown [goid 5554] [pmid 8054981] [evidence ND ]	MGC118760; MGC118759; MGC118758; PBDX; MGC118761	NM_175569.1

ILMN_1706825	Homo sapiens	RefSeq	ILMN_12035	ILMN_12035	PKN2	NM_006256.1	NM_006256.1	5586	5453973	NM_006256.1	PKN2	NP_006247.1	4490242	S	2884	CCACCTCGAGAACCAAGGATACTTTCGGAAGAGGAGCAGGAAATGTTCAG	1	+	89071640-89071689	1p22.2d	Homo sapiens protein kinase N2 (PKN2), mRNA.	intracellular [goid 5622] [evidence IEA]	signal transduction [goid 7165] [pmid 7851406] [evidence TAS]; protein amino acid phosphorylation [goid 6468] [pmid 9092545] [evidence TAS]	nucleotide binding [goid 166] [evidence IEA]; protein kinase activity [goid 4672] [evidence IEA]; transferase activity [goid 16740] [evidence IEA]; protein serine/threonine kinase activity [goid 4674] [evidence IEA]; ATP binding [goid 5524] [evidence IEA]	PRKCL2; PRO2042; MGC71074; PRK2	NM_006256.1

ILMN_1700540	Homo sapiens	RefSeq	ILMN_20884	ILMN_20884	OR51I2	NM_001004754.1	NM_001004754.1	390064	52317264	NM_001004754.1	OR51I2	NP_001004754.1	7650224	S	645	CCTCTCCTATGTGCTCATTCTGCGTTCTGTCATGGCCACTGCTTCCCGTG	11	+	5431939-5431988	11p15.4c	Homo sapiens olfactory receptor, family 51, subfamily I, member 2 (OR51I2), mRNA.	integral to membrane [goid 16021] [pmid 11121057] [evidence NAS]	sensory perception [goid 7600] [evidence IEA]; signal transduction [goid 7165] [evidence IEA]; G-protein coupled receptor protein signaling pathway [goid 7186] [evidence IEA]	olfactory receptor activity [goid 4984] [pmid 11121057] [evidence NAS]; receptor activity [goid 4872] [evidence IEA]	OR11-38	NM_001004754.1

ILMN_1784884	Homo sapiens	RefSeq	ILMN_14901	ILMN_14901	LILRB3	NM_006864.1	NM_006864.1	11025	5803059	NM_006864.1	LILRB3	NP_006855.1	2470017	S	2063	CCATGAGGAGACGCTGGGAACTTGTGGGACTCACCTGACTCAAAGATGAC	19	-	59412606-59412655	19q13.42a	Homo sapiens leukocyte immunoglobulin-like receptor, subfamily B (with TM and ITIM domains), member 3 (LILRB3), mRNA.	integral to plasma membrane [goid 5887] [pmid 9278324] [evidence TAS]; membrane [goid 16020] [evidence IEA]; membrane [goid 16020] [evidence IEA]; integral to plasma membrane [goid 5887] [pmid 9278324] [evidence TAS]	immune response [goid 6955] [evidence IEA]; cell surface receptor linked signal transduction [goid 7166] [pmid 9382880] [evidence TAS]; cell surface receptor linked signal transduction [goid 7166] [pmid 9382880] [evidence TAS]; immune response [goid 6955] [evidence IEA]	transmembrane receptor activity [goid 4888] [pmid 9278324] [evidence TAS]; transmembrane receptor activity [goid 4888] [pmid 9278324] [evidence TAS]	LIR3; HL9; LIR-3; CD85A; ILT5	NM_006864.1

ILMN_2406132	Homo sapiens	RefSeq	ILMN_14901	ILMN_14901	LILRB3	NM_006864.1	NM_006864.1	11025	5803059	NM_006864.1	LILRB3	NP_006855.1	7380349	A	2345	GCTATGACTGTGCCACTGCACTCCAGCCTGTGTGACAGAGCGAGACCTTG	19	-		19q13.42a	Homo sapiens leukocyte immunoglobulin-like receptor, subfamily B (with TM and ITIM domains), member 3 (LILRB3), mRNA.	integral to plasma membrane [goid 5887] [pmid 9278324] [evidence TAS]; membrane [goid 16020] [evidence IEA]; membrane [goid 16020] [evidence IEA]; integral to plasma membrane [goid 5887] [pmid 9278324] [evidence TAS]	immune response [goid 6955] [evidence IEA]; cell surface receptor linked signal transduction [goid 7166] [pmid 9382880] [evidence TAS]; cell surface receptor linked signal transduction [goid 7166] [pmid 9382880] [evidence TAS]; immune response [goid 6955] [evidence IEA]	transmembrane receptor activity [goid 4888] [pmid 9278324] [evidence TAS]; transmembrane receptor activity [goid 4888] [pmid 9278324] [evidence TAS]	LIR3; HL9; LIR-3; CD85A; ILT5	NM_006864.1

ILMN_1701308	Homo sapiens	RefSeq	ILMN_11548	ILMN_11548	COL1A1	NM_000088.2	NM_000088.2	1277	14719826	NM_000088.2	COL1A1	NP_000079.1	6960142	S	5730	TCCCTCCTAGTCTGTCCTGCGTCCTCTGTCCCCGGGTTTCAGAGACAACT	17	-	45616596-45616645	17q21.33a	Homo sapiens collagen, type I, alpha 1 (COL1A1), mRNA.	collagen [goid 5581] [evidence IEA]; collagen type I [goid 5584] [evidence NR ]; cytoplasm [goid 5737] [evidence IEA]	epidermis development [goid 8544] [pmid 1303238] [evidence TAS]; skeletal development [goid 1501] [pmid 1874719] [evidence TAS]; phosphate transport [goid 6817] [evidence IEA]	extracellular matrix structural constituent [goid 5201] [evidence IEA]; structural constituent of bone [goid 8147] [evidence NR ]	aa 694-711; OI4	NM_000088.2

ILMN_1695382	Homo sapiens	RefSeq	ILMN_20126	ILMN_20126	TSC22D3	NM_001015881.1	NM_001015881.1	1831	62865624	NM_001015881.1	TSC22D3	NP_001015881.1	6770703	I	102	CGCCGCTTGGGAGAAGGCCGGAAGCTTACCAGCCGAGAAGGAATTCCTAG	X	-	106846216-106846265	Xq22.3b	Homo sapiens TSC22 domain family, member 3 (TSC22D3), transcript variant 3, mRNA.		regulation of transcription, DNA-dependent [goid 6355] [pmid 8982256] [evidence TAS]	transcription factor activity [goid 3700] [pmid 8982256] [evidence TAS]	hDIP; DIP; DKFZp313A1123; DSIPI; TSC-22R; GILZ	NM_001015881.1

ILMN_1722491	Homo sapiens	RefSeq	ILMN_4221	ILMN_4221	APRT	NM_000485.2	NM_000485.2	353	71773149	NM_000485.2	APRT	NP_000476.1	160746	I	479	TGAGGTCCTGGAGTGCGTGAGCCTGGTGGAGCTGACCTCGCTTAAGGGCA	16	-	87403656-87403705	16q24.3a	Homo sapiens adenine phosphoribosyltransferase (APRT), transcript variant 1, mRNA.	cytoplasm [goid 5737] [pmid 16130169] [evidence TAS]	purine ribonucleoside salvage [goid 6166] [evidence IEA]; nucleoside metabolism [goid 9116] [evidence IEA]; adenine salvage [goid 6168] [evidence IEA]	transferase activity, transferring glycosyl groups [goid 16757] [evidence IEA]; adenine phosphoribosyltransferase activity [goid 3999] [pmid 3531209] [evidence TAS]; AMP binding [goid 16208] [pmid 15196008] [evidence IDA]	AMP; MGC125856; MGC129961; MGC125857; DKFZp686D13177	NM_000485.2

ILMN_1670693	Homo sapiens	RefSeq	ILMN_896	ILMN_896	LIPE	NM_005357.2	NM_005357.2	3991	21328445	NM_005357.2	LIPE	NP_005348.2	1170059	S	3500	CGACACTAAAAGCCTGTTGTTCCCATCTGCGCCGGCCTCCGTCATGAATG	19	-	47597762-47597803:47597804-47597811	19q13.2c	Homo sapiens lipase, hormone-sensitive (LIPE), mRNA.		fatty acid metabolism [goid 6631] [evidence NR ]; steroid metabolism [goid 8202] [evidence IEA]; lipid catabolism [goid 16042] [evidence IEA]; protein amino acid phosphorylation [goid 6468] [pmid 3420405] [evidence TAS]; cholesterol metabolism [goid 8203] [evidence IEA]; metabolism [goid 8152] [evidence IEA]; generation of precursor metabolites and energy [goid 6091] [evidence NR ]	lipase activity [goid 16298] [evidence IEA]; hydrolase activity [goid 16787] [evidence IEA]	LHS; HSL	NM_005357.2

ILMN_1673721	Homo sapiens	RefSeq	ILMN_7092	ILMN_7092	EXO1	NM_003686.3	NM_003686.3	9156	39995068	NM_003686.3	EXO1	NP_003677.3	1770646	A	2866	GAAACCCCTGTCCCCAGTCAGAGATAACATCCAACTAACTCCAGAAGCGG	1	+	240119417-240119466	1q43e	Homo sapiens exonuclease 1 (EXO1), transcript variant 3, mRNA.	nucleus [goid 5634] [pmid 14676842] [evidence IDA]	base-excision repair [goid 6284] [evidence IEA]; immune response [goid 6955] [evidence IEA]; nucleotide-excision repair [goid 6289] [evidence IEA]; DNA recombination [goid 6310] [pmid 10364235] [evidence IGI]; meiosis [goid 7126] [evidence IEA]; mismatch repair [goid 6298] [pmid 14636568] [evidence IDA]	hydrolase activity [goid 16787] [evidence IEA]; flap endonuclease activity [goid 48256] [pmid 11842105] [evidence IDA]; DNA binding [goid 3677] [pmid 11842105] [evidence IDA]; endonuclease activity [goid 4519] [evidence IEA]; protein binding [goid 5515] [pmid 15886194] [evidence IPI]	HEX1; hExoI	NM_003686.3

ILMN_2127298	Homo sapiens	RefSeq	ILMN_43570	ILMN_43570	F2RL3	NM_003950.2	NM_003950.2	9002	89353782	NM_003950.2	F2RL3	NP_003941.2	6250139	S	2517	CATGTGGCGGCAGAGGCAGAGATGGGAGTGATGCGGACGGACACAAACTA	19	+	16863616-16863665	19p13.11e	Homo sapiens coagulation factor II (thrombin) receptor-like 3 (F2RL3), mRNA.	plasma membrane [goid 5886] [pmid 9618465] [evidence TAS]; integral to plasma membrane [goid 5887] [pmid 9618465] [evidence TAS]	blood coagulation [goid 7596] [pmid 10500152] [evidence TAS]; response to wounding [goid 9611] [pmid 9618465] [evidence TAS]; G-protein signaling, coupled to IP3 second messenger (phospholipase C activating) [goid 7200] [pmid 9618465] [evidence TAS]; signal transduction [goid 7165] [pmid 10702240] [evidence TAS]	thrombin receptor activity [goid 15057] [pmid 10500152] [evidence TAS]; receptor activity [goid 4872] [evidence IEA]; rhodopsin-like receptor activity [goid 1584] [evidence IEA]	PAR4	NM_003950.2

ILMN_1767747	Homo sapiens	RefSeq	ILMN_28766	ILMN_28766	HDAC2	NM_001527.1	NM_001527.1	3066	4557640	NM_001527.1	HDAC2	NP_001518.1	6900750	S	1638	AGGAACCAAATCAGAACAGCTCAGCAACCCCTGAATTTGACAGTCTCACC	6	-	114368896-114368914:114368915-114368945	6q22.1a	Homo sapiens histone deacetylase 2 (HDAC2), mRNA.	cytoplasm [goid 5737] [pmid 12711221] [evidence TAS]; histone deacetylase complex [goid 118] [pmid 12711221] [evidence TAS]; nucleus [goid 5634] [pmid 12711221] [evidence TAS]	regulation of transcription, DNA-dependent [goid 6355] [pmid 8917507] [evidence TAS]; histone deacetylation [goid 16575] [evidence IEA]; transcription [goid 6350] [evidence IEA]; chromatin modification [goid 16568] [pmid 12711221] [evidence TAS]	transcription factor binding [goid 8134] [pmid 12711221] [evidence TAS]; hydrolase activity [goid 16787] [evidence IEA]; histone deacetylase activity [goid 4407] [pmid 12711221] [evidence TAS]; transcription factor activity [goid 3700] [pmid 8917507] [evidence TAS]	YAF1; RPD3	NM_001527.1

ILMN_1810604	Homo sapiens	RefSeq	ILMN_19505	ILMN_19505	ELMOD1	NM_018712.2	NM_018712.2	55531	34222111	NM_018712.2	ELMOD1	NP_061182.2	4810487	S	2249	CTGCCTCTTGCGGAACTGGGTTACACCCTGGCACTGTTCTGATCCAAGCA	11	+	107042230-107042279	11q22.3c	Homo sapiens ELMO/CED-12 domain containing 1 (ELMOD1), mRNA.	cytoskeleton [goid 5856] [evidence IEA]	apoptosis [goid 6915] [evidence IEA]; phagocytosis [goid 6909] [evidence IEA]		DKFZp547C176	NM_018712.2

ILMN_2070896	Homo sapiens	RefSeq	ILMN_169269	ILMN_169269	BMPR2	NM_001204.5	NM_001204.5	659	72376969	NM_001204.5	BMPR2	NP_001195.2	460730	S	11002	AGGCTAGAAAATACTCGCACTTCCTCAGAACCCTCTTTCTTGTTAACGGG	2	+	203140272-203140321	2q33.1g	Homo sapiens bone morphogenetic protein receptor, type II (serine/threonine kinase) (BMPR2), mRNA.	membrane [goid 16020] [evidence IEA]; integral to plasma membrane [goid 5887] [pmid 7791754] [evidence TAS]	protein amino acid phosphorylation [goid 6468] [evidence IEA]; skeletal development [goid 1501] [evidence NR ]; transmembrane receptor protein serine/threonine kinase signaling pathway [goid 7178] [pmid 7644468] [evidence TAS]	protein binding [goid 5515] [pmid 15188402] [evidence IPI]; transforming growth factor beta receptor activity [goid 5024] [evidence IEA]; protein serine/threonine kinase activity [goid 4674] [evidence IEA]; magnesium ion binding [goid 287] [evidence IEA]; receptor activity [goid 4872] [evidence IEA]; ATP binding [goid 5524] [evidence IEA]; nucleotide binding [goid 166] [evidence IEA]; manganese ion binding [goid 30145] [evidence IEA]; transferase activity [goid 16740] [evidence IEA]	BRK-3; BMPR3; BMPR-II; BMR2; T-ALK	NM_001204.5

ILMN_1673586	Homo sapiens	RefSeq	ILMN_25763	ILMN_25763	SLC6A6	NM_003043.2	NM_003043.2	6533	54607093	NM_003043.2	SLC6A6	NP_003034.2	2810280	S	4457	GGAAGTCGTTCCTCAACTCTCCCCAAGGCACCTGTCTCCAATCAGAGCCC	3	+	14503810-14503859	3p25.1a	Homo sapiens solute carrier family 6 (neurotransmitter transporter, taurine), member 6 (SLC6A6), mRNA.	membrane [goid 16020] [evidence IEA]; integral to plasma membrane [goid 5887] [evidence IEA]	neurotransmitter transport [goid 6836] [evidence IEA]; amino acid metabolism [goid 6520] [pmid 8010975] [evidence TAS]	taurine:sodium symporter activity [goid 5369] [pmid 8010975] [evidence TAS]; symporter activity [goid 15293] [evidence IEA]	TAUT; MGC10619	NM_003043.2

ILMN_1762608	Homo sapiens	RefSeq	ILMN_19319	ILMN_19319	KIAA1632	NM_020964.1	NM_020964.1	57724	46195732	NM_020964.1	KIAA1632	NP_066015.1	3780709	S	4120	GCTCTTGGTTCAGAGCAGGCAGAACCTCGTGGCTGAGGAGAGACTCAGCT	18	-	41691867-41691916	18q12.3f-q21.1a	Homo sapiens KIAA1632 (KIAA1632), mRNA.				HEEW1; DKFZp667P2311	NM_020964.1

ILMN_2229214	Homo sapiens	RefSeq	ILMN_2228	ILMN_2228	STOX1	NM_152709.3	NM_152709.3	219736	63025199	NM_152709.3	STOX1	NP_689922.3	4220674	S	2898	CGAAGGCACAAAGAGCAGTCAACCACTCACATCTAATTCCTTACTACCGC	10	+	70322426-70322475	10q21.3e	Homo sapiens storkhead box 1 (STOX1), mRNA.	nucleus [goid 5634] [evidence IEA]		DNA binding [goid 3677] [evidence IEA]	PEE4; C10orf24	NM_152709.3

ILMN_2054442	Homo sapiens	RefSeq	ILMN_20136	ILMN_20136	ZNF146	NM_007145.1	NM_007145.1	7705	6005965	NM_007145.1	ZNF146	NP_009076.1	3140167	S	2996	CTCAAAATAGGAATGGGAGTGAGGATGGGAATGCTGTATCTGTGGAAGTC	19	+	41421322-41421371	19q13.12b	Homo sapiens zinc finger protein 146 (ZNF146), mRNA.	intracellular [goid 5622] [evidence IEA]; nucleus [goid 5634] [pmid 8665923] [evidence TAS]	regulation of transcription, DNA-dependent [goid 6355] [pmid 8107129] [evidence TAS]	DNA binding [goid 3677] [pmid 8665923] [evidence TAS]; heparin binding [goid 8201] [pmid 8665923] [evidence TAS]; zinc ion binding [goid 8270] [pmid 8665923] [evidence TAS]; metal ion binding [goid 46872] [evidence IEA]	MGC125661; OZF; MGC125660	NM_007145.1

ILMN_1700766	Homo sapiens	RefSeq	ILMN_4605	ILMN_4605	FLJ45850	NM_207395.1	NM_207395.1	388569	46409421	NM_207395.1	FLJ45850	NP_997278.1	770019	S	2811	ACCCAGTGTGATGGGCCTGCATGGCAGAGACAAAAGGGTAGACTGGGGGT	19	+	63660827-63660876	19q13.43c	Homo sapiens zinc finger protein 324B (ZNF324B), mRNA.	nucleus [goid 5634] [evidence IEA]; intracellular [goid 5622] [evidence IEA]	regulation of transcription, DNA-dependent [goid 6355] [evidence IEA]	zinc ion binding [goid 8270] [evidence IEA]; metal ion binding [goid 46872] [evidence IEA]; nucleic acid binding [goid 3676] [evidence IEA]	FLJ45850	NM_207395.1

ILMN_1709817	Homo sapiens	RefSeq	ILMN_26894	ILMN_26894	SLC35A5	NM_017945.2	NM_017945.2	55032	31543636	NM_017945.2	SLC35A5	NP_060415.1	1500132	S	2686	GGGTCATGCAGCTGGGTGATGATAGAAGAGTGGGCTTTAACTGGCAGGCC	3	+	113785439-113785488	3q13.2a	Homo sapiens solute carrier family 35, member A5 (SLC35A5), mRNA.	integral to membrane [goid 16021] [evidence IEA]; Golgi membrane [goid 139] [evidence IEA]	nucleotide-sugar transport [goid 15780] [evidence IEA]	nucleotide-sugar transporter activity [goid 5338] [evidence IEA]; sugar porter activity [goid 5351] [evidence IEA]	FLJ25973; DKFZp434E102; FLJ11130; FLJ20730	NM_017945.2

ILMN_1799320	Homo sapiens	RefSeq	ILMN_12183	ILMN_12183	C9ORF37	NM_032937.3	NM_032937.3	85026	63999354	NM_032937.3	C9orf37	NP_116326.2	4200204	S	1329	TGGAGGGTGCCCAAGGCGAGGCCGGTGAGGCCCAGCTCTACAAATAAAGT	9	-	139629619-139629668	9q34.3f	Homo sapiens chromosome 9 open reading frame 37 (C9orf37), mRNA.					NM_032937.3

ILMN_2366795	Homo sapiens	RefSeq	ILMN_15132	ILMN_15132	KIF27	NM_017576.1	NM_017576.1	55582	30794487	NM_017576.1	KIF27	NP_060046.1	2000725	A	4263	GCGACGTTCCAGTCTTGGAGTTGGCATTGGATCAATGGCTGCTGATTCCA	9	-	85641773-85641822	9q21.32c	Homo sapiens kinesin family member 27 (KIF27), mRNA.	microtubule associated complex [goid 5875] [evidence IEA]; microtubule [goid 5874] [evidence IEA]; microtubule associated complex [goid 5875] [evidence IEA]; microtubule [goid 5874] [evidence IEA]	microtubule-based movement [goid 7018] [evidence IEA]; microtubule-based movement [goid 7018] [evidence IEA]	ATP binding [goid 5524] [evidence IEA]; microtubule motor activity [goid 3777] [evidence IEA]; nucleotide binding [goid 166] [evidence IEA]; ATP binding [goid 5524] [evidence IEA]; microtubule motor activity [goid 3777] [evidence IEA]; nucleotide binding [goid 166] [evidence IEA]	DKFZp434D0917; RP11-575L7.3	NM_017576.1

ILMN_1747353	Homo sapiens	RefSeq	ILMN_15132	ILMN_15132	KIF27	NM_017576.1	NM_017576.1	55582	30794487	NM_017576.1	KIF27	NP_060046.1	2120176	I	2727	AGAAAATGAAAAAAGGAAGCAACTGGATGCAGTAATTAAGCGGGACCAGC	9	-	85685042-85685091	9q21.32c	Homo sapiens kinesin family member 27 (KIF27), mRNA.	microtubule associated complex [goid 5875] [evidence IEA]; microtubule [goid 5874] [evidence IEA]; microtubule associated complex [goid 5875] [evidence IEA]; microtubule [goid 5874] [evidence IEA]	microtubule-based movement [goid 7018] [evidence IEA]; microtubule-based movement [goid 7018] [evidence IEA]	ATP binding [goid 5524] [evidence IEA]; microtubule motor activity [goid 3777] [evidence IEA]; nucleotide binding [goid 166] [evidence IEA]; ATP binding [goid 5524] [evidence IEA]; microtubule motor activity [goid 3777] [evidence IEA]; nucleotide binding [goid 166] [evidence IEA]	DKFZp434D0917; RP11-575L7.3	NM_017576.1

ILMN_2043079	Homo sapiens	RefSeq	ILMN_30033	ILMN_30033	ILDR1	NM_175924.2	NM_175924.2	286676	31341675	NM_175924.2	ILDR1	NP_787120.1	2680241	S	2451	GAGAAGCAGTTTTGCACCAGCCTTATTCCTGTGCCTTGTTTTCCTCTTGC	3	-	123189018-123189067	3q13.33c	Homo sapiens immunoglobulin-like domain containing receptor 1 (ILDR1), mRNA.	membrane [goid 16020] [evidence IEA]; integral to membrane [goid 16021] [evidence IEA]		receptor activity [goid 4872] [evidence IEA]	ILDR1alpha; MGC50831; ILDR1beta	NM_175924.2

ILMN_1691789	Homo sapiens	RefSeq	ILMN_27698	ILMN_27698	SMNDC1	NM_005871.2	NM_005871.2	10285	21361283	NM_005871.2	SMNDC1	NP_005862.1	6520605	S	1838	CAGGTTGTCTGCATTTGTTGGTGTAAGTGAACATCATCACAGTTATCCTG	10	-	112042919-112042968	10q25.2a	Homo sapiens survival motor neuron domain containing 1 (SMNDC1), mRNA.	nucleus [goid 5634] [pmid 9817934] [evidence TAS]; spliceosome complex [goid 5681] [pmid 9731529] [evidence TAS]; cytoplasm [goid 5737] [evidence IEA]	spliceosome assembly [goid 245] [evidence IEA]; apoptosis [goid 6915] [evidence IEA]; induction of apoptosis [goid 6917] [pmid 9817934] [evidence TAS]; RNA splicing [goid 8380] [pmid 9731529] [evidence TAS]	RNA splicing factor activity, transesterification mechanism [goid 31202] [pmid 9731529] [evidence TAS]; protein binding [goid 5515] [pmid 15494309] [evidence IPI]	SPF30; SMNR	NM_005871.2

ILMN_1718950	Homo sapiens	RefSeq	ILMN_25465	ILMN_25465	ZNF433	NM_152602.1	NM_152602.1	163059	22749236	NM_152602.1	ZNF433	NP_689815.1	2600674	S	2158	GTGCATGGAAGGGCTCACTGCATAGACACCCCATAACCCCAGGCTTTAGG	19	-	11986645-11986659:11986660-11986694	19p13.2a	Homo sapiens zinc finger protein 433 (ZNF433), mRNA.	nucleus [goid 5634] [evidence IEA]	regulation of transcription, DNA-dependent [goid 6355] [evidence IEA]; transcription [goid 6350] [evidence IEA]	metal ion binding [goid 46872] [evidence IEA]; zinc ion binding [goid 8270] [evidence IEA]; DNA binding [goid 3677] [evidence IEA]	FLJ40981	NM_152602.1

ILMN_1685631	Homo sapiens	RefSeq	ILMN_14761	ILMN_14761	KIAA0892	NM_015329.2	NM_015329.2	23383	50726969	NM_015329.2	KIAA0892	NP_056144.2	7400243	S	3640	CTCCCTGGGATAAGCACTCCCAGCCCCGTTTATCAGAAACACAGGCAAGG	19	+	19330217-19330266	19p13.11a	Homo sapiens KIAA0892 (KIAA0892), mRNA.			binding [goid 5488] [evidence IEA]	MAU2L; MGC75361; mau-2	NM_015329.2

ILMN_1700690	Homo sapiens	RefSeq	ILMN_26285	ILMN_26285	VAT1	NM_006373.2	NM_006373.2	10493	18379348	NM_006373.2	VAT1	NP_006364.2	2600746	S	2443	AGGACCTGGGCCATTGCAACCAAAATGGGGACTTCCTGGGTAGGGAGGTC	17	-	38420349-38420398	17q21.31a	Homo sapiens vesicle amine transport protein 1 homolog (T californica) (VAT1), mRNA.	integral to membrane [goid 16021] [pmid 8938427] [evidence TAS]; synaptic vesicle [goid 8021] [evidence NR ]; nucleus [goid 5634] [evidence NAS]	cell growth [goid 16049] [pmid 7545954] [evidence NAS]	zinc ion binding [goid 8270] [evidence IEA]; oxidoreductase activity [goid 16491] [evidence IEA]; DNA binding [goid 3677] [pmid 7545954] [evidence NAS]	FLJ20230; VATI	NM_006373.2

ILMN_1807467	Homo sapiens	RefSeq	ILMN_35121	ILMN_35121	RGNEF	XM_943466.1	XM_943466.1	64283	88988225	XM_943466.1	RGNEF	XP_948559.1	4230026	A	1435	GTTCTAGCCTTGATGCCTTGGACGCCGACAGTGAAGGGGAAGGGCATTCT				5q13.2c	PREDICTED: Homo sapiens Rho-guanine nucleotide exchange factor, transcript variant 4 (RGNEF), mRNA.					XM_943466.1

ILMN_1801814	Homo sapiens	RefSeq	ILMN_15862	ILMN_15862	VEGFB	NM_003377.3	NM_003377.3	7423	39725673	NM_003377.3	VEGFB	NP_003368.1	5700201	I	499	GGACTCTGCCCCCGGAGCACCCTCCCCAGCTGACATCACCCATCCCACTC	11	+	63761516-63761565	11q13.1a	Homo sapiens vascular endothelial growth factor B (VEGFB), mRNA.	extracellular region [goid 5576] [pmid 8919691] [evidence NAS]; membrane [goid 16020] [evidence IEA]; extracellular region [goid 5576] [pmid 8919691] [evidence NAS]; membrane [goid 16020] [evidence IEA]	cell proliferation [goid 8283] [evidence IEA]; regulation of cell growth [goid 1558] [pmid 8919691] [evidence NAS]; signal transduction [goid 7165] [pmid 8637916] [evidence TAS]; positive regulation of cell proliferation [goid 8284] [pmid 8637916] [evidence TAS]; cell proliferation [goid 8283] [evidence IEA]; regulation of cell growth [goid 1558] [pmid 8919691] [evidence NAS]; signal transduction [goid 7165] [pmid 8637916] [evidence TAS]; positive regulation of cell proliferation [goid 8284] [pmid 8637916] [evidence TAS]	vascular endothelial growth factor receptor binding [goid 5172] [pmid 8919691] [evidence NAS]; heparin binding [goid 8201] [evidence IEA]; growth factor activity [goid 8083] [evidence IEA]; vascular endothelial growth factor receptor binding [goid 5172] [pmid 8919691] [evidence NAS]; heparin binding [goid 8201] [evidence IEA]; growth factor activity [goid 8083] [evidence IEA]	VRF; VEGFL	NM_003377.3

ILMN_1722855	Homo sapiens	RefSeq	ILMN_15862	ILMN_15862	VEGFB	NM_003377.3	NM_003377.3	7423	39725673	NM_003377.3	VEGFB	NP_003368.1	5890288	A	898	GGACAGAGTTGGAAGAGGAGACTGGGAGGCAGCAAGAGGGGTCACATACC	11	+	63762615-63762664	11q13.1a	Homo sapiens vascular endothelial growth factor B (VEGFB), mRNA.	extracellular region [goid 5576] [pmid 8919691] [evidence NAS]; membrane [goid 16020] [evidence IEA]; extracellular region [goid 5576] [pmid 8919691] [evidence NAS]; membrane [goid 16020] [evidence IEA]	cell proliferation [goid 8283] [evidence IEA]; regulation of cell growth [goid 1558] [pmid 8919691] [evidence NAS]; signal transduction [goid 7165] [pmid 8637916] [evidence TAS]; positive regulation of cell proliferation [goid 8284] [pmid 8637916] [evidence TAS]; cell proliferation [goid 8283] [evidence IEA]; regulation of cell growth [goid 1558] [pmid 8919691] [evidence NAS]; signal transduction [goid 7165] [pmid 8637916] [evidence TAS]; positive regulation of cell proliferation [goid 8284] [pmid 8637916] [evidence TAS]	vascular endothelial growth factor receptor binding [goid 5172] [pmid 8919691] [evidence NAS]; heparin binding [goid 8201] [evidence IEA]; growth factor activity [goid 8083] [evidence IEA]; vascular endothelial growth factor receptor binding [goid 5172] [pmid 8919691] [evidence NAS]; heparin binding [goid 8201] [evidence IEA]; growth factor activity [goid 8083] [evidence IEA]	VRF; VEGFL	NM_003377.3

ILMN_2398995	Homo sapiens	RefSeq	ILMN_29128	ILMN_29128	MRPL24	NM_024540.2	NM_024540.2	79590	22035587	NM_024540.2	MRPL24	NP_078816.2	3800445	A	393	GGGTGGTCGTGGGAGGGCTGAACACACATTACCGCTACATTGGCAAGACC	1	-	154974526-154974550:154974759-154974783	1q23.1a	Homo sapiens mitochondrial ribosomal protein L24 (MRPL24), nuclear gene encoding mitochondrial protein, transcript variant 2, mRNA.	ribosome [goid 5840] [evidence IEA]; intracellular [goid 5622] [evidence IEA]; ribosome [goid 5840] [evidence IEA]; intracellular [goid 5622] [evidence IEA]	protein biosynthesis [goid 6412] [evidence IEA]; protein biosynthesis [goid 6412] [evidence IEA]	structural constituent of ribosome [goid 3735] [evidence IEA]; structural constituent of ribosome [goid 3735] [evidence IEA]	FLJ20917; MRP-L18; MGC22737; MGC9831	NM_024540.2

ILMN_1695576	Homo sapiens	RefSeq	ILMN_29128	ILMN_29128	MRPL24	NM_024540.2	NM_024540.2	79590	22035587	NM_024540.2	MRPL24	NP_078816.2	7610747	A	628	TGGCATCGTCCCTGAAACGTGGATTGATGGCCCCAAAGACACATCAGTGG	1	-	154973926-154973950:154974062-154974086	1q23.1a	Homo sapiens mitochondrial ribosomal protein L24 (MRPL24), nuclear gene encoding mitochondrial protein, transcript variant 2, mRNA.	ribosome [goid 5840] [evidence IEA]; intracellular [goid 5622] [evidence IEA]; ribosome [goid 5840] [evidence IEA]; intracellular [goid 5622] [evidence IEA]	protein biosynthesis [goid 6412] [evidence IEA]; protein biosynthesis [goid 6412] [evidence IEA]	structural constituent of ribosome [goid 3735] [evidence IEA]; structural constituent of ribosome [goid 3735] [evidence IEA]	FLJ20917; MRP-L18; MGC22737; MGC9831	NM_024540.2

ILMN_2237746	Homo sapiens	RefSeq	ILMN_177083	ILMN_177083	ING3	NM_019071.2	NM_019071.2	54556	38201654	NM_019071.2	ING3	NP_061944.2	7550707	I	1921	GCAGGCTGAAGGAAATGGTTCATGTGATAATGTGGGCTGGTATCCTCTAG	7	+	120402664-120402713	7q31.31d	Homo sapiens inhibitor of growth family, member 3 (ING3), transcript variant 1, mRNA.	nucleus [goid 5634] [evidence IEA]	transcription [goid 6350] [evidence IEA]; regulation of cell growth [goid 1558] [evidence IEA]; regulation of transcription, DNA-dependent [goid 6355] [evidence IEA]; chromatin modification [goid 16568] [evidence IEA]	protein binding [goid 5515] [evidence IEA]; metal ion binding [goid 46872] [evidence IEA]; zinc ion binding [goid 8270] [evidence IEA]	FLJ20089; p47ING3; ING2; Eaf4	NM_019071.2

ILMN_1738075	Homo sapiens	RefSeq	ILMN_13851	ILMN_13851	CMIP	NM_030629.1	NM_030629.1	80790	29789254	NM_030629.1	CMIP	NP_085132.1	360626	A	3880	TCTTTCCCCCCTCCGGTCCCATACTTCACAGCACTCTGGTGCGGGAAGAA	16	+	80302617-80302666	16q23.2b	Homo sapiens c-Maf-inducing protein (CMIP), transcript variant Tc-mip, mRNA.				KIAA1694	NM_030629.1

ILMN_1690888	Homo sapiens	RefSeq	ILMN_13851	ILMN_13851	CMIP	NM_030629.1	NM_030629.1	80790	29789254	NM_030629.1	CMIP	NP_085132.1	2480592	I	87	AGGAGGGAAGTTACAGATCTCCGCCCTGGCGTCCGGGGAAGGATGGGACA	16	+	80086541-80086582:80086583-80086590	16q23.2b	Homo sapiens c-Maf-inducing protein (CMIP), transcript variant Tc-mip, mRNA.				KIAA1694	NM_030629.1

ILMN_2160388	Homo sapiens	RefSeq	ILMN_10411	ILMN_10411	RPL24	NM_000986.3	NM_000986.3	6152	78190466	NM_000986.3	RPL24	NP_000977.1	1940546	S	22	GTCTTTCCGTGGAGCTGTCGCCATGAAGGTCGAGCTGTGCAGTTTTAGCG	3	-	102888068-102888091:102888206-102888210:102888211-102888231	3q12.3a	Homo sapiens ribosomal protein L24 (RPL24), mRNA.	ribosome [goid 5840] [evidence IEA]; intracellular [goid 5622] [evidence IEA]	protein biosynthesis [goid 6412] [evidence IEA]	structural constituent of ribosome [goid 3735] [evidence IEA]; protein binding [goid 5515] [pmid 15231747] [evidence IPI]		NM_000986.3

ILMN_1680110	Homo sapiens	RefSeq	ILMN_1735	ILMN_1735	C10ORF116	NM_006829.2	NM_006829.2	10974	47078273	NM_006829.2	C10orf116	NP_006820.1	6290168	S	445	GGCAGCCACCACCTCCTCGGTCTGCCCCCTCATTAAAATTCACGTTCCCA	10	+	88720419-88720468	10q23.2a	Homo sapiens chromosome 10 open reading frame 116 (C10orf116), mRNA.				APM2	NM_006829.2

ILMN_1727402	Homo sapiens	RefSeq	ILMN_10504	ILMN_10504	HCLS1	NM_005335.3	NM_005335.3	3059	37059786	NM_005335.3	HCLS1	NP_005326.1	1300408	S	1731	GTGTTCCTGACTCCTTCCCAATGAACACCTCTCTGCCACCCCAAGCTCTG	3	-	122833112-122833161	3q13.33c	Homo sapiens hematopoietic cell-specific Lyn substrate 1 (HCLS1), mRNA.	DNA-directed RNA polymerase II, core complex [goid 5665] [pmid 2587259] [evidence TAS]; nucleus [goid 5634] [evidence ISS]; cytoplasm [goid 5737] [evidence ISS]	response to hormone stimulus [goid 9725] [evidence ISS]; positive regulation of tyrosine phosphorylation of STAT protein [goid 42531] [evidence ISS]; intracellular signaling cascade [goid 7242] [pmid 8978766] [evidence TAS]; erythrocyte differentiation [goid 30218] [evidence ISS]; regulation of transcription, DNA-dependent [goid 6355] [pmid 2587259] [evidence TAS]; positive regulation of cell proliferation [goid 8284] [evidence ISS]	transcription factor activity [goid 3700] [pmid 2587259] [evidence TAS]; protein binding [goid 5515] [evidence ISS]	HS1; CTTNL	NM_005335.3

ILMN_1730867	Homo sapiens	RefSeq	ILMN_19400	ILMN_19400	AZU1	NM_001700.3	NM_001700.3	566	28416954	NM_001700.3	AZU1	NP_001691.1	5670739	S	527	AACGTGACTGTGACCCCCGAGGACCAGTGTCGCCCCAACAACGTGTGCAC	19	+	781858-781907	19p13.3i	Homo sapiens azurocidin 1 (cationic antimicrobial protein 37) (AZU1), mRNA.	extracellular region [goid 5576] [pmid 11861296] [evidence NAS]; azurophil granule [goid 42582] [pmid 11861296] [evidence IDA]	monocyte activation [goid 42117] [pmid 12465046] [evidence TAS]; chemotaxis [goid 6935] [evidence IEA]; induction of positive chemotaxis [goid 50930] [pmid 12465046] [evidence NAS]; cellular extravasation [goid 45123] [pmid 11861296] [evidence NAS]; positive regulation of phagocytosis [goid 50766] [pmid 12465046] [evidence IDA]; microglial cell activation [goid 1774] [pmid 12465046] [evidence IEP]; positive regulation of MHC class II biosynthesis [goid 45348] [pmid 12465046] [evidence IEP]; regulation of vascular permeability [goid 43114] [pmid 11861296] [evidence NAS]; macrophage chemotaxis [goid 48246] [pmid 1919011] [evidence NAS]; positive regulation of fractalkine biosynthesis [goid 50754] [pmid 12465046] [evidence IDA]; positive regulation of tumor necrosis factor-alpha biosynthesis [goid 42535] [pmid 12465046] [evidence IDA]; glial cell migration [goid 8347] [pmid 12465046] [evidence IDA]; positive regulation of cell adhesion [goid 45785] [pmid 12826073] [evidence IDA]; anti-apoptosis [goid 6916] [pmid 10510329] [evidence NAS]; protein kinase C activation [goid 7205] [pmid 12465046] [evidence TAS]; positive regulation of interleukin-1 beta biosynthesis [goid 50725] [pmid 12465046] [evidence IDA]	serine-type endopeptidase activity [goid 4252] [evidence IEA]; toxin binding [goid 15643] [pmid 10534120] [evidence NAS]; heparin binding [goid 8201] [pmid 11994286] [evidence NAS]	HBP; CAP37; NAZC; HUMAZUR; AZU; AZAMP	NM_001700.3

ILMN_1668778	Homo sapiens	RefSeq	ILMN_13994	ILMN_13994	PRKAA2	NM_006252.2	NM_006252.2	5563	46877067	NM_006252.2	PRKAA2	NP_006243.2	1770577	S	2253	CTGCCTAGTGTATTCAACAGAAGGACTGTGGTCATGTAACAGGTAACCAC	1	+	56946527-56946576	1p32.2c	Homo sapiens protein kinase, AMP-activated, alpha 2 catalytic subunit (PRKAA2), mRNA.		signal transduction [goid 7165] [pmid 7959015] [evidence TAS]; cholesterol biosynthesis [goid 6695] [evidence IEA]; fatty acid biosynthesis [goid 6633] [evidence IEA]; protein amino acid phosphorylation [goid 6468] [pmid 7959015] [evidence TAS]	nucleotide binding [goid 166] [evidence IEA]; transferase activity [goid 16740] [evidence IEA]; protein serine/threonine kinase activity [goid 4674] [evidence IEA]; ATP binding [goid 5524] [evidence IEA]	AMPK; PRKAA; AMPK2	NM_006252.2

ILMN_1689110	Homo sapiens	RefSeq	ILMN_30324	ILMN_30324	NOB1P	NM_014062.1	NM_014062.1	28987	7661531	NM_014062.1	NOB1P	NP_054781.1	1430544	S	1346	ACCCGATGGAAATAACAGGCGGGCTTCACGGTGCGGCTCTGTCCGCCCAT	16	-	68333595-68333644	16q22.1e	Homo sapiens NIN1/RPN12 binding protein 1 homolog (S. cerevisiae) (NOB1), mRNA.	nucleus [goid 5634] [evidence IEA]		zinc ion binding [goid 8270] [evidence IEA]; metal ion binding [goid 46872] [evidence IEA]	PSMD8BP1; MSTP158; ART-4; MST158; NOB1P	NM_014062.1

ILMN_1724410	Homo sapiens	RefSeq	ILMN_2873	ILMN_2873	USP46	NM_022832.2	NM_022832.2	64854	31377708	NM_022832.2	USP46	NP_073743.2	4230215	S	3665	GGTGTGGGAGATGTGAGACCATTCTGAGGTCAGCGATAGCCCAAAGGCTC	4	-	53156072-53156121	4q12a	Homo sapiens ubiquitin specific peptidase 46 (USP46), mRNA.		ubiquitin-dependent protein catabolism [goid 6511] [evidence IEA]; ubiquitin cycle [goid 6512] [evidence IEA]	cysteine-type endopeptidase activity [goid 4197] [evidence IEA]; ubiquitin thiolesterase activity [goid 4221] [evidence IEA]	FLJ12552	NM_022832.2

ILMN_1784834	Homo sapiens	RefSeq	ILMN_27524	ILMN_27524	OR52E6	NM_001005167.1	NM_001005167.1	390078	52353255	NM_001005167.1	OR52E6	NP_001005167.1	3520600	S	846	GGTTGTTCCTCCCACCCTCAATCCTGTAATCTATGGGGTCAGAACCAAAC	11	-	5818808-5818857	11p15.4c	Homo sapiens olfactory receptor, family 52, subfamily E, member 6 (OR52E6), mRNA.	integral to membrane [goid 16021] [evidence IEA]; membrane [goid 16020] [evidence IEA]	G-protein coupled receptor protein signaling pathway [goid 7186] [evidence IEA]; signal transduction [goid 7165] [evidence IEA]	olfactory receptor activity [goid 4984] [evidence IEA]; receptor activity [goid 4872] [evidence IEA]	OR11-58	NM_001005167.1

ILMN_1662232	Homo sapiens	RefSeq	ILMN_11887	ILMN_11887	DCTN2	NM_006400.3	NM_006400.3	10540	34335254	NM_006400.3	DCTN2	NP_006391.1	5820050	S	1591	GGCCCAGCCACATGCCAACTCATGTCCAATACTGCTTTGCCTGGTGTGGG	12	-	56210451-56210500	12q13.3b	Homo sapiens dynactin 2 (p50) (DCTN2), mRNA.	dynein complex [goid 30286] [evidence IEA]; centrosome [goid 5813] [pmid 8647893] [evidence TAS]; dynactin complex [goid 5869] [pmid 8647893] [evidence TAS]; microtubule [goid 5874] [evidence IEA]; kinetochore [goid 776] [pmid 8647893] [evidence TAS]; cytoskeleton [goid 5856] [evidence IEA]; membrane [goid 16020] [evidence IEA]	microtubule-based process [goid 7017] [evidence IEA]; cell proliferation [goid 8283] [pmid 8647893] [evidence TAS]; mitosis [goid 7067] [pmid 8647893] [evidence TAS]	motor activity [goid 3774] [evidence IEA]	DCTN50; DYNAMITIN; RBP50	NM_006400.3

ILMN_1666670	Homo sapiens	RefSeq	ILMN_19521	ILMN_19521	RBX1	NM_014248.2	NM_014248.2	9978	22091459	NM_014248.2	RBX1	NP_055063.1	2070746	S	172	CTTTGCATAGAATGTCAAGCTAACCAGGCGTCCGCTACTTCAGAAGAGTG	22	+	39679580-39679583:39689997-39690042	22q13.2a	Homo sapiens ring-box 1 (RBX1), mRNA.	nucleus [goid 5634] [evidence IEA]	ubiquitin cycle [goid 6512] [evidence IEA]	zinc ion binding [goid 8270] [evidence IEA]; metal ion binding [goid 46872] [evidence IEA]; protein binding [goid 5515] [pmid 12504026] [evidence IPI]	BA554C12.1; RNF75; MGC13357; MGC1481; ROC1	NM_014248.2

ILMN_1717706	Homo sapiens	RefSeq	ILMN_5648	ILMN_5648	PLK2	NM_006622.1	NM_006622.1	10769	5730054	NM_006622.1	PLK2	NP_006613.1	1740746	S	2678	GGAACTGTGAATATACTTCCTGAAGGGGAGGGAGAAGGGAGGAAGCTCCC	5	-	57785798-57785847	5q11.2g	Homo sapiens polo-like kinase 2 (Drosophila) (PLK2), mRNA.		positive regulation of I-kappaB kinase/NF-kappaB cascade [goid 43123] [pmid 12761501] [evidence IMP]; protein amino acid phosphorylation [goid 6468] [evidence IEA]	nucleotide binding [goid 166] [evidence IEA]; signal transducer activity [goid 4871] [pmid 12761501] [evidence IMP]; protein binding [goid 5515] [evidence IEA]; transferase activity [goid 16740] [evidence IEA]; protein serine/threonine kinase activity [goid 4674] [evidence IEA]; ATP binding [goid 5524] [evidence IEA]	SNK	NM_006622.1

ILMN_1681886	Homo sapiens	RefSeq	ILMN_22081	ILMN_22081	ADAMTS5	NM_007038.2	NM_007038.2	11096	73765553	NM_007038.2	ADAMTS5	NP_008969.1	6180332	S	8366	CACTCAGGCACAACGTAAACCTTGATGGCTCATCTTGCTACAATTACGAG	21	-	27212742-27212791	21q21.3a	Homo sapiens ADAM metallopeptidase with thrombospondin type 1 motif, 5 (aggrecanase-2) (ADAMTS5), mRNA.	extracellular matrix (sensu Metazoa) [goid 5578] [pmid 10438522] [evidence TAS]		zinc ion binding [goid 8270] [evidence IEA]; metal ion binding [goid 46872] [evidence IEA]; integrin binding [goid 5178] [pmid 10438522] [evidence TAS]; metalloendopeptidase activity [goid 4222] [evidence IEA]	ADAMTS11; ADMP-2; FLJ36738	NM_007038.2

ILMN_2054213	Homo sapiens	RefSeq	ILMN_4262	ILMN_4262	HSMPP8	NM_017520.2	NM_017520.2	54737	41055988	NM_017520.2	HSMPP8	NP_059990.2	60370	S	2604	GGACTGGGCGGAGTTCTCTTCAGACCGATTCCTATACTCTCTTTGACAGC	13	+	19144027-19144076	13q12.11a	Homo sapiens M-phase phosphoprotein, mpp8 (HSMPP8), mRNA.	nucleus [goid 5634] [pmid 8885239] [evidence IDA]; chromatin [goid 785] [evidence IEA]; cytoplasm [goid 5737] [pmid 8885239] [evidence IDA]	cell cycle [goid 7049] [pmid 8885239] [evidence NAS]; chromatin assembly or disassembly [goid 6333] [evidence IEA]	chromatin binding [goid 3682] [evidence IEA]	FLJ35237	NM_017520.2

ILMN_1765332	Homo sapiens	RefSeq	ILMN_22808	ILMN_22808	TIMM10	NM_012456.1	NM_012456.1	26519	6912707	NM_012456.1	TIMM10	NP_036588.1	3310376	S	526	TCCCGGAGTGGTAGCGCTGTCTCCTGGTGAAGGAGTATTTGTCACACTGG	11	-	57052592-57052641	11q12.1a	Homo sapiens translocase of inner mitochondrial membrane 10 homolog (yeast) (TIMM10), mRNA.	mitochondrion [goid 5739] [evidence IEA]; mitochondrial inner membrane protein insertion complex [goid 42721] [evidence IEA]	protein transport [goid 15031] [evidence IEA]		TIM10; TIM10A	NM_012456.1

ILMN_1784040	Homo sapiens	RefSeq	ILMN_12115	ILMN_12115	NAPSA	NM_004851.1	NM_004851.1	9476	4758753	NM_004851.1	NAPSA	NP_004842.1	2100296	S	1080	GTCATCCAGACTACTCGAAATGGCGTCCGCCTCTGCTTGTCCGGTTTCCA	19	-	55553808-55553849:55554080-55554087	19q13.33c	Homo sapiens napsin A aspartic peptidase (NAPSA), mRNA.			pepsin A activity [goid 4194] [evidence IEA]; peptidase activity [goid 8233] [evidence IEA]	Kdap; NAP1; SNAPA; NAPA; KAP	NM_004851.1

ILMN_1717295	Homo sapiens	RefSeq	ILMN_19360	ILMN_19360	C6ORF122	NM_207502.1	NM_207502.1	401288	46409625	NM_207502.1	C6orf122	NP_997385.1	6860326	S	2078	CGGGACCTTGACAACACCTGGCCCCACCCACACGTCCTGCAATATTCACT	6	-	169931101-169931150	6q27f	Homo sapiens chromosome 6 open reading frame 122 (C6orf122), mRNA.				dJ266L20.5; FLJ31451	NM_207502.1

ILMN_2057359	Homo sapiens	RefSeq	ILMN_167808	ILMN_167808	TAF9B	NM_015975.4	NM_015975.4	51616	85062626	NM_015975.4	TAF9B	NP_057059.2	3460484	S	2645	AGGAATTATTGCATTTGTTCCAAGGTTAATAAAAATTTGAGCTTAAAAAA	X	-		Xq21.1a	Homo sapiens TAF9B RNA polymerase II, TATA box binding protein (TBP)-associated factor, 31kDa (TAF9B), mRNA.	nucleus [goid 5634] [evidence IEA]; transcription factor TFIID complex [goid 5669] [evidence IEA]	regulation of transcription, DNA-dependent [goid 6355] [evidence IEA]; transcription initiation [goid 6352] [evidence IEA]; transcription [goid 6350] [evidence IEA]		DN7; TAFII31L; TAF9L; TFIID-31; DN-7	NM_015975.4

ILMN_1757910	Homo sapiens	RefSeq	ILMN_23615	ILMN_23615	HIP1R	NM_003959.1	NM_003959.1	9026	48762941	NM_003959.1	HIP1R	NP_003950.1	2450670	I	518	CCTGGAGGTGACAGATGAGGTACTGGAGAAGGCAGCTGGGACCGATGTCA	12	+	121901355-121901404	12q24.31d	Homo sapiens huntingtin interacting protein 1 related (HIP1R), mRNA.	coated pit [goid 5905] [evidence NAS]; clathrin-coated vesicle [goid 30136] [evidence NAS]	biological process unknown [goid 4] [evidence ND ]	actin binding [goid 3779] [evidence NAS]; phospholipid binding [goid 5543] [evidence IEA]	HIP3; HIP12; KIAA0655; FLJ14000; ILWEQ; MGC47513	NM_003959.1

ILMN_1792437	Homo sapiens	RefSeq	ILMN_21133	ILMN_21133	LOC348174	NM_182619.1	NM_182619.1	348174	33504574	NM_182619.1	LOC348174	NP_872425.1	4040240	S	74	GAGGACACTGTCCCAGCCAGGACACGGCCATCGGTCACTAATCTGCAGCA	16	+	68542384-68542433	16q22.1e	Homo sapiens secretory protein LOC348174 (LOC348174), mRNA.	extracellular region [goid 5576] [evidence IEA]		sugar binding [goid 5529] [evidence IEA]		NM_182619.1

ILMN_1721035	Homo sapiens	RefSeq	ILMN_1889	ILMN_1889	MS4A6A	NM_152851.1	NM_152851.1	64231	23238235	NM_152851.1	MS4A6A	NP_690590.1	520360	A	692	CTCTCTGATGCTGATTTGCACTCTGCTGGAATTCTGCCTAGCTGTGCTCA	11	-	59697120-59697169	11q12.1d-q12.2a	Homo sapiens membrane-spanning 4-domains, subfamily A, member 6A (MS4A6A), transcript variant 3, mRNA.	membrane [goid 16020] [evidence IEA]; integral to membrane [goid 16021] [evidence IEA]; membrane [goid 16020] [evidence IEA]; integral to membrane [goid 16021] [evidence IEA]	signal transduction [goid 7165] [evidence IEA]; signal transduction [goid 7165] [evidence IEA]	receptor activity [goid 4872] [evidence IEA]; receptor activity [goid 4872] [evidence IEA]	CDA01; MSTP090; MGC22650; 4SPAN3; 4SPAN3.2; MS4A6; CD20L3; MST090; MGC131944	NM_152851.1

ILMN_2359800	Homo sapiens	RefSeq	ILMN_1889	ILMN_1889	MS4A6A	NM_152851.1	NM_152851.1	64231	23238235	NM_152851.1	MS4A6A	NP_690590.1	1770152	A	383	GGGACTATCCAGATCTTGTGTGGCATGATGGTATTGAGCTTGGGGATCAT	11	-	59703967-59704014:59705630-59705631	11q12.1d-q12.2a	Homo sapiens membrane-spanning 4-domains, subfamily A, member 6A (MS4A6A), transcript variant 3, mRNA.	membrane [goid 16020] [evidence IEA]; integral to membrane [goid 16021] [evidence IEA]; membrane [goid 16020] [evidence IEA]; integral to membrane [goid 16021] [evidence IEA]	signal transduction [goid 7165] [evidence IEA]; signal transduction [goid 7165] [evidence IEA]	receptor activity [goid 4872] [evidence IEA]; receptor activity [goid 4872] [evidence IEA]	CDA01; MSTP090; MGC22650; 4SPAN3; 4SPAN3.2; MS4A6; CD20L3; MST090; MGC131944	NM_152851.1

ILMN_1691022	Homo sapiens	RefSeq	ILMN_3291	ILMN_3291	ZNF365	NM_199451.1	NM_199451.1	22891	40789305	NM_199451.1	ZNF365	NP_955523.1	2120519	I	1325	GCCCCACCTGTGCCCTGGATCATTTTAGCCAGCTTTCTCTGGATTCTCGG	10	+	64052932-64052981	10q21.2b	Homo sapiens zinc finger protein 365 (ZNF365), transcript variant C, mRNA.	intracellular [goid 5622] [evidence IEA]		protein binding [goid 5515] [pmid 16682949] [evidence IPI]; nucleic acid binding [goid 3676] [evidence IEA]; zinc ion binding [goid 8270] [evidence IEA]	MGC87345; KIAA0844; MGC41821; UAN; ZNF365D	NM_199451.1

ILMN_1652072	Homo sapiens	RefSeq	ILMN_7380	ILMN_7380	MGC42105	NM_153361.2	NM_153361.2	167359	37059769	NM_153361.2	MGC42105	NP_699192.1	1740551	S	2063	CCAAAGGAAGAAGGCTTTGGAAAGTGTCCCAGTCATGATGCTACCAGACC	5	+	43316459-43316508	5p12c	Homo sapiens hypothetical protein MGC42105 (MGC42105), mRNA.		protein amino acid phosphorylation [goid 6468] [pmid 15733851] [evidence IDA]	ATP binding [goid 5524] [pmid 15733851] [evidence IDA]; transferase activity [goid 16740] [evidence IEA]; magnesium ion binding [goid 287] [pmid 15733851] [evidence IDA]; protein serine/threonine kinase activity [goid 4674] [pmid 15733851] [evidence IDA]; nucleotide binding [goid 166] [evidence IEA]		NM_153361.2

ILMN_1668880	Homo sapiens	RefSeq	ILMN_22268	ILMN_22268	AKR1C4	NM_001818.2	NM_001818.2	1109	24497584	NM_001818.2	AKR1C4	NP_001809.2	2650736	S	1001	ATTAGCATAGAGGGTGTTGCACGACATCTAGCAGAAGGCCCTGTGTGTGG	10	+	5250719-5250723:5250724-5250768	10p15.1c	Homo sapiens aldo-keto reductase family 1, member C4 (chlordecone reductase; 3-alpha hydroxysteroid dehydrogenase, type I; dihydrodiol dehydrogenase 4) (AKR1C4), mRNA.	cytoplasm [goid 5737] [pmid 2187532] [evidence TAS]	androgen metabolism [goid 8209] [pmid 7650035] [evidence TAS]; bile acid transport [goid 15721] [pmid 8172617] [evidence TAS]	chlordecone reductase activity [goid 47743] [evidence IEA]; 3-alpha-hydroxysteroid dehydrogenase (B-specific) activity [goid 47042] [evidence IEA]; bile acid transporter activity [goid 15125] [pmid 8172617] [evidence TAS]; electron carrier activity [goid 9055] [pmid 8172617] [evidence TAS]; aldo-keto reductase activity [goid 4033] [pmid 7650035] [evidence TAS]	CHDR; C11; 3-alpha-HSD; HAKRA; DD4; CDR; MGC22581	NM_001818.2

ILMN_2167426	Homo sapiens	RefSeq	ILMN_16388	ILMN_16388	ASPHD2	NM_020437.3	NM_020437.3	57168	29648312	NM_020437.3	ASPHD2	NP_065170.1	7400102	S	1469	TTGCTCCGGGACGATGAGAGTATTTCCCATGCTGGAGTCGGCGAGAAGGG	22	+	25169156-25169172:25169173-25169205	22q12.1a	Homo sapiens aspartate beta-hydroxylase domain containing 2 (ASPHD2), mRNA.	integral to endoplasmic reticulum membrane [goid 30176] [evidence IEA]	peptidyl-amino acid modification [goid 18193] [evidence IEA]	peptide-aspartate beta-dioxygenase activity [goid 4597] [evidence IEA]	FLJ39838	NM_020437.3

ILMN_2270015	Homo sapiens	RefSeq	ILMN_28717	ILMN_28717	AADAT	NM_016228.3	NM_016228.3	51166	33469971	NM_016228.3	AADAT	NP_057312.1	520039	I	237	GGCGTTGCCAGAGTGAGGAGTTAGCAGGCAGGACTTGACGAGGCTCTTTG	4	-	171247472-171247521	4q33a	Homo sapiens aminoadipate aminotransferase (AADAT), transcript variant 1, mRNA.	mitochondrion [goid 5739] [evidence IEA]	biosynthesis [goid 9058] [evidence IEA]	2-aminoadipate transaminase activity [goid 47536] [evidence IEA]; kynurenine-oxoglutarate transaminase activity [goid 16212] [evidence IEA]	KATII; KAT2	NM_016228.3

ILMN_1706413	Homo sapiens	RefSeq	ILMN_20031	ILMN_20031	C1ORF66	NM_015997.2	NM_015997.2	51093	21361524	NM_015997.2	C1orf66	NP_057081.2	7610202	S	1870	CCCACTGGTGGAGACGCTTATTCTACTGGACCGGCTGCTGTACCTTCAGG	1	+	154972270-154972319	1q23.1a	Homo sapiens chromosome 1 open reading frame 66 (C1orf66), mRNA.				CGI-41	NM_015997.2

ILMN_2148913	Homo sapiens	RefSeq	ILMN_30168	ILMN_30168	TMEM45A	NM_018004.1	NM_018004.1	55076	8922242	NM_018004.1	TMEM45A	NP_060474.1	6280520	S	1220	TTGGAGAACAGCTGGCTAAGGATGACTCTAAGTGTACTGTTTGCATTTCC	3	+	101778631-101778680	3q12.2a	Homo sapiens transmembrane protein 45A (TMEM45A), mRNA.	membrane [goid 16020] [evidence IEA]; integral to membrane [goid 16021] [evidence IEA]			DERP7; FLJ10134	NM_018004.1

ILMN_1728349	Homo sapiens	RefSeq	ILMN_28224	ILMN_28224	TMEM63B	NM_018426.1	NM_018426.1	55362	55769588	NM_018426.1	TMEM63B	NP_060896.1	5130327	S	2840	AGCATGACCAGGAGAGGGTTAATGAGAGCCAAGAGGAGTACCTGGTGCAC	6	+	44230875-44230924	6p21.1b	Homo sapiens transmembrane protein 63B (TMEM63B), mRNA.	membrane [goid 16020] [evidence IEA]		nucleotide binding [goid 166] [evidence IEA]	DKFZp686N2275; C6orf110; RP3-421H19.2	NM_018426.1

ILMN_1697971	Homo sapiens	RefSeq	ILMN_13190	ILMN_13190	TRIM38	NM_006355.2	NM_006355.2	10475	24497622	NM_006355.2	TRIM38	NP_006346.1	3930377	S	3062	GCAACAGTTGTGTCTAGATGTCAGAGGCATGGCTGGGCCTCCATCTCTGC	6	+	26093123-26093172	6p22.2a	Homo sapiens tripartite motif-containing 38 (TRIM38), mRNA.	intracellular [goid 5622] [evidence IEA]	positive regulation of I-kappaB kinase/NF-kappaB cascade [goid 43123] [pmid 12761501] [evidence IMP]	zinc ion binding [goid 8270] [evidence IEA]; metal ion binding [goid 46872] [evidence IEA]; signal transducer activity [goid 4871] [pmid 12761501] [evidence IMP]; protein binding [goid 5515] [evidence IEA]	RNF15; RORET; MGC8946	NM_006355.2

ILMN_1802646	Homo sapiens	RefSeq	ILMN_27325	ILMN_27325	EPHB6	NM_004445.2	NM_004445.2	2051	56119211	NM_004445.2	EPHB6	NP_004436.1	7400017	S	3825	TGAGGCAGCAGGGCTCAGTGGAGGTCTGAGAATGACGATACCCGTGACTC	7	+	142278751-142278779:142278780-142278800	7q34f	Homo sapiens EPH receptor B6 (EPHB6), mRNA.	membrane [goid 16020] [evidence IEA]; integral to membrane [goid 16021] [evidence IEA]	transmembrane receptor protein tyrosine kinase signaling pathway [goid 7169] [evidence IEA]; protein amino acid phosphorylation [goid 6468] [evidence IEA]	ATP binding [goid 5524] [evidence IEA]; receptor activity [goid 4872] [pmid 9207182] [evidence TAS]; protein-tyrosine kinase activity [goid 4713] [evidence IEA]; nucleotide binding [goid 166] [evidence IEA]; ephrin receptor activity [goid 5003] [pmid 10984508] [evidence TAS]	MGC129910; MGC129911; HEP	NM_004445.2

ILMN_1657302	Homo sapiens	RefSeq	ILMN_29763	ILMN_29763	SULT1A1	NM_177536.1	NM_177536.1	6817	29540542	NM_177536.1	SULT1A1	NP_803880.1	990669	I	394	GGTCTCGGCCTTCTACGCCGGTATGAGCATTCTCCAGGGAAAGGATGACA	16	-	28538927-28538955:28541953-28541973	16p11.2e	Homo sapiens sulfotransferase family, cytosolic, 1A, phenol-preferring, member 1 (SULT1A1), transcript variant 5, mRNA.		amine metabolism [goid 9308] [pmid 8661000] [evidence TAS]; catecholamine metabolism [goid 6584] [evidence IEA]; lipid metabolism [goid 6629] [evidence IEA]; steroid metabolism [goid 8202] [evidence IEA]	transferase activity [goid 16740] [evidence IEA]; aryl sulfotransferase activity [goid 4062] [evidence IEA]; sulfotransferase activity [goid 8146] [evidence IEA]	MGC5163; MGC131921; TSPST1; STP; PST; HAST1/HAST2; P-PST; ST1A3; STP1	NM_177536.1

ILMN_1811367	Homo sapiens	RefSeq	ILMN_18923	ILMN_18923	MAT2B	NM_013283.3	NM_013283.3	27430	33519456	NM_013283.3	MAT2B	NP_037415.1	3170398	A	1775	ACTGTCCTTTTCATCCCATGTTGCCGCTAAGTGATATTTCATATGTGTGG	5	+	162878609-162878658	5q34c	Homo sapiens methionine adenosyltransferase II, beta (MAT2B), transcript variant 1, mRNA.	methionine adenosyltransferase complex [goid 48269] [pmid 10644686] [evidence IDA]; nucleus [goid 5634] [pmid 11256614] [evidence IDA]; intracellular [goid 5622] [pmid 10644686] [evidence IC ]; methionine adenosyltransferase complex [goid 48269] [pmid 10644686] [evidence IDA]; nucleus [goid 5634] [pmid 11256614] [evidence IDA]; intracellular [goid 5622] [pmid 10644686] [evidence IC ]	extracellular polysaccharide biosynthesis [goid 45226] [evidence IEA]; S-adenosylmethionine biosynthesis [goid 6556] [pmid 10644686] [evidence IDA]; extracellular polysaccharide biosynthesis [goid 45226] [evidence IEA]; S-adenosylmethionine biosynthesis [goid 6556] [pmid 10644686] [evidence IDA]	transferase activity [goid 16740] [evidence IEA]; methionine adenosyltransferase regulator activity [goid 48270] [pmid 10644686] [evidence IDA]; dTDP-4-dehydrorhamnose reductase activity [goid 8831] [evidence IEA]; protein binding [goid 5515] [pmid 10644686] [evidence IPI]; transferase activity [goid 16740] [evidence IEA]; methionine adenosyltransferase regulator activity [goid 48270] [pmid 10644686] [evidence IDA]; dTDP-4-dehydrorhamnose reductase activity [goid 8831] [evidence IEA]; protein binding [goid 5515] [pmid 10644686] [evidence IPI]	TGR; MAT-II; MGC12237; Nbla02999; MATIIbeta	NM_013283.3

ILMN_1680246	Homo sapiens	RefSeq	ILMN_18923	ILMN_18923	MAT2B	NM_013283.3	NM_013283.3	27430	33519456	NM_013283.3	MAT2B	NP_037415.1	6250373	I	120	GGAGAAAGAGCTCTCTATACACTTTGTTCCCGGGAGCTGTCGGCTGGTGG	5	+	162865282-162865331	5q34c	Homo sapiens methionine adenosyltransferase II, beta (MAT2B), transcript variant 1, mRNA.	methionine adenosyltransferase complex [goid 48269] [pmid 10644686] [evidence IDA]; nucleus [goid 5634] [pmid 11256614] [evidence IDA]; intracellular [goid 5622] [pmid 10644686] [evidence IC ]; methionine adenosyltransferase complex [goid 48269] [pmid 10644686] [evidence IDA]; nucleus [goid 5634] [pmid 11256614] [evidence IDA]; intracellular [goid 5622] [pmid 10644686] [evidence IC ]	extracellular polysaccharide biosynthesis [goid 45226] [evidence IEA]; S-adenosylmethionine biosynthesis [goid 6556] [pmid 10644686] [evidence IDA]; extracellular polysaccharide biosynthesis [goid 45226] [evidence IEA]; S-adenosylmethionine biosynthesis [goid 6556] [pmid 10644686] [evidence IDA]	transferase activity [goid 16740] [evidence IEA]; methionine adenosyltransferase regulator activity [goid 48270] [pmid 10644686] [evidence IDA]; dTDP-4-dehydrorhamnose reductase activity [goid 8831] [evidence IEA]; protein binding [goid 5515] [pmid 10644686] [evidence IPI]; transferase activity [goid 16740] [evidence IEA]; methionine adenosyltransferase regulator activity [goid 48270] [pmid 10644686] [evidence IDA]; dTDP-4-dehydrorhamnose reductase activity [goid 8831] [evidence IEA]; protein binding [goid 5515] [pmid 10644686] [evidence IPI]	TGR; MAT-II; MGC12237; Nbla02999; MATIIbeta	NM_013283.3

ILMN_2200836	Homo sapiens	RefSeq	ILMN_26974	ILMN_26974	HSPB7	NM_014424.3	NM_014424.3	27129	34147560	NM_014424.3	HSPB7	NP_055239.1	4560523	S	2287	GCCTTAACCCTGGGAAATGCCTGCTGCCCCCAGTGACTCTTGGTTTCGTC	1	-	16213331-16213380	1p36.13f	Homo sapiens heat shock 27kDa protein family, member 7 (cardiovascular) (HSPB7), mRNA.		protein folding [goid 6457] [evidence IEA]; response to unfolded protein [goid 6986] [pmid 10593960] [evidence TAS]	protein C-terminus binding [goid 8022] [pmid 10593960] [evidence TAS]	DKFZp779D0968; cvHSP; FLJ32733	NM_014424.3

ILMN_2406151	Homo sapiens	RefSeq	ILMN_9136	ILMN_9136	UMOD	NM_001008389.1	NM_001008389.1	7369	56550048	NM_001008389.1	UMOD	NP_001008390.1	5340632	A	1690	GAGTCCTCCCAGGGCCGATTTTCCGTCCAGATGTTCCGGTTTGCTGGAAA	16	-	20256180-20256229	16p12.3a	Homo sapiens uromodulin (uromucoid, Tamm-Horsfall glycoprotein) (UMOD), transcript variant 2, mRNA.	membrane [goid 16020] [evidence IEA]; extrinsic to membrane [goid 19898] [pmid 7873609] [evidence TAS]; extracellular space [goid 5615] [evidence NR ]	cellular defense response [goid 6968] [pmid 2409603] [evidence TAS]; negative regulation of cell proliferation [goid 8285] [pmid 2409603] [evidence TAS]	GPI anchor binding [goid 48503] [evidence IEA]; calcium ion binding [goid 5509] [evidence IEA]	THGP; HNFJ; ADMCKD2; MCKD2; FJHN	NM_001008389.1

ILMN_1680927	Homo sapiens	RefSeq	ILMN_15486	ILMN_15486	CASC2	NM_178816.2	NM_178816.2	255082	31341470	NM_178816.2	CASC2	NP_848931.1	10577	I	2696	GGTCATGGCCAGAGCCCAAGGGTTTGAGGAGCCTTCTATGACGTGATGAG	10	+	119805190-119805239	10q26.11b	Homo sapiens cancer susceptibility candidate 2 (CASC2), transcript variant 1, mRNA.				C10orf5	NM_178816.2

ILMN_1722279	Homo sapiens	RefSeq	ILMN_8334	ILMN_8334	DMD	NM_004012.1	NM_004012.1	1756	5032290	NM_004012.1	DMD	NP_004003.1	870519	I	183	TCTATCAACAGAGCTGAATGAGTGCCAGGAAGCTGCGAAATCTGTCTTAC	X	-	32340060-32340095:32340096-32340109	Xp21.2a-p21.1d	Homo sapiens dystrophin (muscular dystrophy, Duchenne and Becker types) (DMD), transcript variant Dp260-2, mRNA.	dystrophin-associated glycoprotein complex [goid 16010] [pmid 8282811] [evidence TAS]; cytoskeleton [goid 5856] [pmid 3282674] [evidence TAS]; costamere [goid 43034] [pmid 16000376] [evidence IDA]	cytoskeletal anchoring [goid 7016] [pmid 2261642] [evidence ISS]; muscle contraction [goid 6936] [evidence NR ]; muscle development [goid 7517] [pmid 1824797] [evidence NAS]	protein binding [goid 5515] [pmid 16000376] [evidence IPI]; actin binding [goid 3779] [pmid 12376554] [evidence TAS]; calcium ion binding [goid 5509] [evidence IEA]; structural molecule activity [goid 5198] [evidence IEA]; structural constituent of muscle [goid 8307] [pmid 16000376] [evidence IDA]; zinc ion binding [goid 8270] [evidence IEA]; structural constituent of cytoskeleton [goid 5200] [pmid 3282674] [evidence TAS]	DXS272; DXS269; DXS268; DXS270; DXS239; DXS142; DXS206; DXS230; CMD3B; DXS164; BMD	NM_004012.1

ILMN_1740339	Homo sapiens	RefSeq	ILMN_27390	ILMN_27390	ZNF473	NM_015428.1	NM_015428.1	25888	54792147	NM_015428.1	ZNF473	NP_056243.1	6580609	I	196	TCCTCCTGGACATTTTGGGGGCTCGTCAGCATGGACAGCGAGTCAGCCAT	19	+	55225988-55226037	19q13.33b	Homo sapiens zinc finger protein 473 (ZNF473), transcript variant 1, mRNA.	nucleus [goid 5634] [evidence IEA]; intracellular [goid 5622] [evidence IEA]	regulation of transcription, DNA-dependent [goid 6355] [evidence IEA]	zinc ion binding [goid 8270] [evidence IEA]; metal ion binding [goid 46872] [evidence IEA]; DNA binding [goid 3677] [evidence IEA]	HZFP100; ZN473	NM_015428.1

ILMN_2177965	Homo sapiens	RefSeq	ILMN_8107	ILMN_8107	RPS19BP1	NM_194326.2	NM_194326.2	91582	55775474	NM_194326.2	RPS19BP1	NP_919307.1	6590209	S	626	AGCAGATGGCGATGCAGGACCAGCCTGGCTCGAGGAAGCCGCGGAGCTGA	22	-	38255295-38255344	22q13.1d	Homo sapiens ribosomal protein S19 binding protein 1 (RPS19BP1), mRNA.	nucleolus [goid 5730] [pmid 16289379] [evidence ISS]; nucleoplasm [goid 5654] [pmid 16289379] [evidence ISS]		protein binding [goid 5515] [pmid 16289379] [evidence ISS]	S19BP; FLJ21770; dJ1104E15.4; MGC52010	NM_194326.2

ILMN_1741465	Homo sapiens	RefSeq	ILMN_8628	ILMN_8628	PTPRH	NM_002842.2	NM_002842.2	5794	67190343	NM_002842.2	PTPRH	NP_002833.2	7400768	S	3529	TGGTTTCCCCAGGAGAGAGTGGTCTGGTGGGCTTCAGATGAGTCCTATGG	19	-	60384744-60384793	19q13.42b	Homo sapiens protein tyrosine phosphatase, receptor type, H (PTPRH), mRNA.	membrane [goid 16020] [evidence IEA]; integral to plasma membrane [goid 5887] [pmid 8294459] [evidence TAS]; integral to membrane [goid 16021] [evidence IEA]	protein amino acid dephosphorylation [goid 6470] [pmid 8294459] [evidence TAS]	receptor activity [goid 4872] [evidence IEA]; transmembrane receptor protein tyrosine phosphatase activity [goid 5001] [pmid 8294459] [evidence TAS]; protein tyrosine phosphatase activity [goid 4725] [evidence IEA]; hydrolase activity [goid 16787] [evidence IEA]	FLJ39938; SAP-1; MGC133058; MGC133059	NM_002842.2

ILMN_1653730	Homo sapiens	RefSeq	ILMN_24641	ILMN_24641	OXCT2	NM_022120.1	NM_022120.1	64064	11545840	NM_022120.1	OXCT2	NP_071403.1	1400037	S	1751	CTCCTACTTTCCTCCCTAGGTGGACAGTGCTCCTCTAGAGAGCTGCGACT	1	-	40007807-40007856	1p34.2d	Homo sapiens 3-oxoacid CoA transferase 2 (OXCT2), mRNA.	flagellum (sensu Eukaryota) [goid 9434] [pmid 11756565] [evidence IDA]; mitochondrion [goid 5739] [pmid 11756565] [evidence IDA]	metabolism [goid 8152] [evidence IEA]	transferase activity [goid 16740] [evidence IEA]; CoA-transferase activity [goid 8410] [evidence IEA]; 3-oxoacid CoA-transferase activity [goid 8260] [evidence IEA]	FKSG25; SCOT-T; FLJ00030	NM_022120.1

ILMN_1730809	Homo sapiens	RefSeq	ILMN_26468	ILMN_26468	SLC29A2	NM_001532.2	NM_001532.2	3177	38708298	NM_001532.2	SLC29A2	NP_001523.2	20609	S	2300	GGTGACAAAACTGAGTCCTGGGGAAAGTGACTGGTCCGTGGTAGAGCCGG	11	-	65886733-65886782	11q13.1e	Homo sapiens solute carrier family 29 (nucleoside transporters), member 2 (SLC29A2), mRNA.	nucleus [goid 5634] [evidence IEA]; integral to plasma membrane [goid 5887] [pmid 7639753] [evidence TAS]; membrane [goid 16020] [evidence IEA]; nucleolus [goid 5730] [pmid 7639753] [evidence TAS]	transport [goid 6810] [evidence IEA]; nucleoside transport [goid 15858] [pmid 9396714] [evidence TAS]; cell proliferation [goid 8283] [pmid 7639753] [evidence TAS]; nucleobase, nucleoside, nucleotide and nucleic acid metabolism [goid 6139] [pmid 9396714] [evidence TAS]	nucleoside transporter activity [goid 5337] [pmid 9396714] [evidence TAS]	HNP36; ENT2; DER12	NM_001532.2

ILMN_1801387	Homo sapiens	RefSeq	ILMN_16428	ILMN_16428	YEATS4	NM_006530.2	NM_006530.2	8089	29337287	NM_006530.2	YEATS4	NP_006521.1	3370747	S	949	GGTGGGCTTCACTGGAGAAATGGACTTACTGCAAATGCTGTGATGTTTCT	12	+	68070407-68070456	12q15c	Homo sapiens YEATS domain containing 4 (YEATS4), mRNA.	nucleus [goid 5634] [pmid 9302258] [evidence TAS]	chromatin modification [goid 16568] [evidence IEA]; regulation of transcription, DNA-dependent [goid 6355] [evidence IEA]; regulation of cell growth [goid 1558] [evidence IEA]; transcription [goid 6350] [evidence IEA]	transcription factor activity [goid 3700] [pmid 9302258] [evidence TAS]	B230215M10Rik; GAS41; NUBI-1; YAF9; 4930573H17Rik	NM_006530.2

ILMN_1768480	Homo sapiens	RefSeq	ILMN_29344	ILMN_29344	VGLL4	NM_014667.1	NM_014667.1	9686	42734311	NM_014667.1	VGLL4	NP_055482.1	5220491	S	3374	GCGCTGCCTGCAGTGCGCTCTGACCTTCTCTTCATGTGTGTAAATCTGTA	3	-	11572662-11572711	3p25.2b	Homo sapiens vestigial like 4 (Drosophila) (VGLL4), mRNA.	nucleus [goid 5634] [evidence IEA]	regulation of transcription, DNA-dependent [goid 6355] [evidence IEA]; transcription [goid 6350] [evidence IEA]		VGL-4; KIAA0121	NM_014667.1

ILMN_1659415	Homo sapiens	RefSeq	ILMN_13073	ILMN_13073	MAP2K1IP1	NM_021970.2	NM_021970.2	8649	21614526	NM_021970.2	MAP2K1IP1	NP_068805.1	4480026	S	950	CCACTTGAGCCGTTAAGTGCTGCCAATTGTACAATATGCCCAGGCTTGCA	4	-	101021798-101021847	4q23b	Homo sapiens mitogen-activated protein kinase kinase 1 interacting protein 1 (MAP2K1IP1), mRNA.	membrane [goid 16020] [evidence IEA]			MP1	NM_021970.2

ILMN_1653211	Homo sapiens	RefSeq	ILMN_29810	ILMN_29810	ATP1B4	NM_012069.2	NM_012069.2	23439	12965168	NM_012069.2	ATP1B4	NP_036201.1	6100706	S	3644	TGTGGCAGAAAGAATTGCTGTTCCTCTTTGGAATCTCCTTCCCAGACACC	X	+	119400042-119400091	Xq24d	Homo sapiens ATPase, (Na+)/K+ transporting, beta 4 polypeptide (ATP1B4), mRNA.	integral to plasma membrane [goid 5887] [pmid 10456317] [evidence TAS]; membrane [goid 16020] [evidence IEA]	ion transport [goid 6811] [evidence IEA]; potassium ion transport [goid 6813] [evidence IEA]; proton transport [goid 15992] [evidence IEA]; sodium ion transport [goid 6814] [evidence IEA]	sodium:potassium-exchanging ATPase activity [goid 5391] [evidence IEA]; hydrogen ion transporter activity [goid 15078] [evidence IEA]		NM_012069.2

ILMN_1739275	Homo sapiens	RefSeq	ILMN_15908	ILMN_15908	HTR3C	NM_130770.2	NM_130770.2	170572	47519866	NM_130770.2	HTR3C	NP_570126.2	1110301	S	1569	CAGGCTGCTCATTCCTGCTCACCCTCAGTCTCCCTGAGCTACCACCTAAC	3	+	185261025-185261074	3q27.1b	Homo sapiens 5-hydroxytryptamine (serotonin) receptor 3, family member C (HTR3C), mRNA.	integral to membrane [goid 16021] [evidence IEA]; postsynaptic membrane [goid 45211] [evidence IEA]	ion transport [goid 6811] [evidence IEA]	ion channel activity [goid 5216] [evidence IEA]; extracellular ligand-gated ion channel activity [goid 5230] [evidence IEA]; neurotransmitter receptor activity [goid 30594] [evidence IEA]		NM_130770.2

ILMN_1778213	Homo sapiens	RefSeq	ILMN_6990	ILMN_6990	STK33	NM_030906.2	NM_030906.2	65975	44890053	NM_030906.2	STK33	NP_112168.1	630088	S	2267	GACAGCCACCAGTAGGCTTGGCAGTGGGCTGCAGTGGAAATCAACTCAAG	11	-	8370384-8370433	11p15.4b	Homo sapiens serine/threonine kinase 33 (STK33), mRNA.		protein amino acid phosphorylation [goid 6468] [evidence IEA]	ATP binding [goid 5524] [evidence IEA]; transferase activity [goid 16740] [evidence IEA]; protein serine/threonine kinase activity [goid 4674] [evidence IEA]; nucleotide binding [goid 166] [evidence IEA]		NM_030906.2

ILMN_2228453	Homo sapiens	RefSeq	ILMN_176078	ILMN_176078	KIAA0562	NM_014704.2	NM_014704.2	9731	108860688	NM_014704.2	KIAA0562	NP_055519.1	6650288	S	3540	CCTTTTGCACATCGGTCTCTGCCACACGCAGTAGAATTTCCGCAGGGCTG				1p36.32b	Homo sapiens KIAA0562 (KIAA0562), mRNA.			binding [goid 5488] [evidence IEA]	RP1-286D6.4; GlyBP	NM_014704.2

ILMN_1789505	Homo sapiens	RefSeq	ILMN_12245	ILMN_12245	ITPR1	NM_002222.1	NM_002222.1	3708	10835022	NM_002222.1	ITPR1	NP_002213.1	3990646	S	8888	CTGGTGATGCTGTTTCTCGTTAGTGGCAGTAGTGCCTCCGTCTCCTAGTG	3	+	4863464-4863513	3p26.2a	Homo sapiens inositol 1,4,5-triphosphate receptor, type 1 (ITPR1), mRNA.	endoplasmic reticulum membrane [goid 5789] [evidence NAS]; endoplasmic reticulum [goid 5783] [pmid 8648241] [evidence NAS]; membrane [goid 16020] [evidence IEA]; integral to plasma membrane [goid 5887] [pmid 8132516] [evidence TAS]	calcium ion transport [goid 6816] [pmid 7852357] [evidence NAS]; signal transduction [goid 7165] [pmid 8648241] [evidence NAS]; ion transport [goid 6811] [evidence IEA]	protein binding [goid 5515] [pmid 15652484] [evidence IPI]; calcium channel activity [goid 5262] [evidence IEA]; calcium ion binding [goid 5509] [evidence IEA]; inositol 1,4,5-triphosphate-sensitive calcium-release channel activity [goid 5220] [evidence IEA]; inositol-1,4,5-triphosphate receptor activity [goid 8095] [pmid 8648241] [evidence TAS]; ion channel activity [goid 5216] [evidence IEA]; calcium ion transporter activity [goid 15085] [pmid 7500840] [evidence TAS]	IP3R1; Insp3r1; IP3R	NM_002222.1

ILMN_1714216	Homo sapiens	RefSeq	ILMN_30148	ILMN_30148	TSC2	NM_021055.1	NM_021055.1	7249	10938007	NM_021055.1	TSC2	NP_066399.1	450376	A	5039	TGCACGCAAATATGGCCTCACAGGTGCATCATAGCCGCTCCAACCCCACC	16	+	2078131-2078141:2078229-2078267	16p13.3e	Homo sapiens tuberous sclerosis 2 (TSC2), transcript variant 2, mRNA.	membrane fraction [goid 5624] [pmid 7608212] [evidence TAS]; cytosol [goid 5829] [pmid 10585443] [evidence TAS]; plasma membrane [goid 5886] [pmid 10807585] [evidence TAS]	endocytosis [goid 6897] [pmid 9045618] [evidence TAS]; protein folding [goid 6457] [pmid 10585443] [evidence TAS]; cell cycle [goid 7049] [evidence IEA]	GTPase activator activity [goid 5096] [pmid 7608212] [evidence TAS]; unfolded protein binding [goid 51082] [pmid 10585443] [evidence TAS]	TSC4; uberin; LAM; TUBERIN	NM_021055.1

ILMN_2121958	Homo sapiens	RefSeq	ILMN_168521	ILMN_168521	OC90	NM_001080399.1	NM_001080399.1	729330	122937196	NM_001080399.1	OC90	NP_001073868.1	5490309	S	674	AGAAAAAAGCAGGCCACGATCAGGAAGGAGTGGGAGCTGCTAGGGCTACG				8q24.22b	Homo sapiens otoconin 90 (OC90), mRNA.		lipid catabolism [goid 16042] [evidence IEA]; phospholipid metabolism [goid 6644] [evidence IEA]	phospholipase A2 activity [goid 4623] [evidence IEA]; calcium ion binding [goid 5509] [evidence IEA]	PLA2L	NM_001080399.1

ILMN_2277537	Homo sapiens	RefSeq	ILMN_164818	ILMN_164818	MUTYH	NM_001048174.1	NM_001048174.1	4595	115298653	NM_001048174.1	MUTYH	NP_001041639.1	7150341	I	7	GGCGGGAACGCGGGGCCTCCGTGTTCTGCTGTCTTCATCAGCGTGGGCCG				1p34.1c	Homo sapiens mutY homolog (E. coli) (MUTYH), transcript variant beta3, mRNA.	nucleus [goid 5634] [pmid 7823963] [evidence TAS]; intracellular [goid 5622] [evidence IEA]	metabolism [goid 8152] [evidence IEA]; base-excision repair [goid 6284] [evidence IEA]; mismatch repair [goid 6298] [pmid 7823963] [evidence TAS]; cell cycle [goid 7049] [evidence IEA]	4 iron, 4 sulfur cluster binding [goid 51539] [evidence IEA]; DNA N-glycosylase activity [goid 19104] [pmid 10583946] [evidence TAS]; DNA binding [goid 3677] [evidence IEA]; metal ion binding [goid 46872] [evidence IEA]; iron ion binding [goid 5506] [evidence IEA]; hydrolase activity, acting on glycosyl bonds [goid 16798] [evidence IEA]; endonuclease activity [goid 4519] [evidence IEA]	MGC4416; MYH	NM_001048174.1

ILMN_1735712	Homo sapiens	RefSeq	ILMN_11426	ILMN_11426	KRT1	NM_006121.2	NM_006121.2	3848	17318568	NM_006121.2	KRT1	NP_006112.2	2450647	S	2044	GCAAGACCGAGGTCGATTTGTCCCAGCCTTACCGGAGAAAAGAGCTATGG	12	-	51355132-51355181	12q13.13d	Homo sapiens keratin 1 (epidermolytic hyperkeratosis) (KRT1), mRNA.	cytoskeleton [goid 5856] [pmid 1381288] [evidence TAS]; intermediate filament [goid 5882] [pmid 1380725] [evidence TAS]; membrane [goid 16020] [pmid 11290596] [evidence IDA]	epidermis development [goid 8544] [pmid 1380725] [evidence TAS]; complement activation, lectin pathway [goid 1867] [pmid 11549596] [evidence IPI]; fibrinolysis [goid 42730] [pmid 11290596] [evidence NAS]; response to oxidative stress [goid 6979] [pmid 11549596] [evidence NAS]; regulation of angiogenesis [goid 45765] [pmid 11290596] [evidence NAS]	protein binding [goid 5515] [pmid 11290596] [evidence IPI]; receptor activity [goid 4872] [pmid 11290596] [evidence NAS]; sugar binding [goid 5529] [pmid 11549596] [evidence IPI]; structural constituent of cytoskeleton [goid 5200] [pmid 1380725] [evidence TAS]	CK1; KRT1A; EHK1; K1	NM_006121.2

ILMN_1799688	Homo sapiens	RefSeq	ILMN_30120	ILMN_30120	CDC23	NM_004661.2	NM_004661.2	8697	16554575	NM_004661.2	CDC23	NP_004652.1	1470750	S	2976	AGCCTTCTCAGGCAAGCTGTATACTAGTTACTGGTCTCCACTGCCATGCC	5	-	137551352-137551401	5q31.2c	Homo sapiens CDC23 (cell division cycle 23, yeast, homolog) (CDC23), mRNA.	anaphase-promoting complex [goid 5680] [pmid 14657031] [evidence IDA]	G1 phase of mitotic cell cycle [goid 80] [pmid 12629511] [evidence IDA]; regulation of mitotic metaphase/anaphase transition [goid 30071] [pmid 9790767] [evidence IDA]; cell division [goid 51301] [evidence IEA]; ubiquitin-dependent protein catabolism [goid 6511] [pmid 9790767] [evidence TAS]; ubiquitin cycle [goid 6512] [evidence IEA]; mitotic metaphase plate congression [goid 7080] [pmid 14657031] [evidence IDA]; regulation of exit from mitosis [goid 7096] [pmid 9790767] [evidence TAS]	ubiquitin-protein ligase activity [goid 4842] [pmid 12629511] [evidence TAS]; binding [goid 5488] [evidence IEA]	APC8	NM_004661.2

ILMN_2197647	Homo sapiens	RefSeq	ILMN_20810	ILMN_20810	MSX2P	NR_002307.1	NR_002307.1	55545	62955053	NR_002307.1	MSX2P		7050735	S	559	GCGGACTTCTCCAGCTCTCCGAACCTCACGGAGACTCAGGTCAAAATCTT	17	+	53589877-53589926	17q22d	Homo sapiens msh homeobox 2 pseudogene 1 (MSX2P1) on chromosome 17.				MSX2P; HPX5; HSHPX5	NR_002307.1

ILMN_2145116	Homo sapiens	RefSeq	ILMN_18797	ILMN_18797	TMEM173	NM_198282.1	NM_198282.1	340061	38093658	NM_198282.1	TMEM173	NP_938023.1	3460008	S	1611	TCACTGCCTTACCTCCCTCACGGTTGTTGTGAGGACTGAGTGTGTGGAAG	5	-	138835760-138835809	5q31.2d	Homo sapiens transmembrane protein 173 (TMEM173), mRNA.				FLJ38577	NM_198282.1

ILMN_2405156	Homo sapiens	RefSeq	ILMN_6145	ILMN_6145	PPAP2C	NM_177526.1	NM_177526.1	8612	29171744	NM_177526.1	PPAP2C	NP_803545.1	6580754	A	1151	CCCCAAATATCCCCTTCTTTTTATGGGGTTAAGGAAGGGACCGAGAGATC	19	-	232112-232161	19p13.3j	Homo sapiens phosphatidic acid phosphatase type 2C (PPAP2C), transcript variant 2, mRNA.	membrane [goid 16020] [pmid 9607309] [evidence TAS]; integral to membrane [goid 16021] [evidence IEA]		hydrolase activity [goid 16787] [evidence IEA]; phosphoprotein phosphatase activity [goid 4721] [pmid 9607309] [evidence TAS]; phosphatidate phosphatase activity [goid 8195] [evidence IEA]	PAP-2c; PAP2-g; LPP2	NM_177526.1

ILMN_1810782	Homo sapiens	RefSeq	ILMN_18782	ILMN_18782	SH3KBP1	NM_031892.1	NM_031892.1	30011	13994241	NM_031892.1	SH3KBP1	NP_114098.1	3450059	I	3032	CCACTAGAGGCCACTGTCTTCAAAGCTTCTCTCACCCTAGCCAAAGGTCC	X	-	19463663-19463712	Xp22.12b	Homo sapiens SH3-domain kinase binding protein 1 (SH3KBP1), transcript variant 1, mRNA.	nucleus [goid 5634] [evidence IEA]; membrane [goid 16020] [evidence IEA]	cell-cell signaling [goid 7267] [pmid 10679202] [evidence NAS]	kinase activity [goid 16301] [evidence IEA]; protein binding [goid 5515] [pmid 12029088] [evidence IPI]	MIG18; GIG10; CIN85	NM_031892.1

ILMN_2225595	Homo sapiens	RefSeq	ILMN_19744	ILMN_19744	ACAD8	NM_014384.2	NM_014384.2	27034	111120326	NM_014384.2	ACAD8	NP_055199.1	730671	S	1721	GAAGGGGAAATGGAGGAATGCCCTCCTGTCTGTGTCGTTCTCTGTGCCAC				11q25e	Homo sapiens acyl-Coenzyme A dehydrogenase family, member 8 (ACAD8), mRNA.	mitochondrion [goid 5739] [evidence IEA]	metabolism [goid 8152] [evidence IEA]; branched chain family amino acid catabolism [goid 9083] [evidence IEA]; transcription [goid 6350] [evidence IEA]; regulation of transcription, DNA-dependent [goid 6355] [evidence IEA]; lipid metabolism [goid 6629] [pmid 10524212] [evidence TAS]; electron transport [goid 6118] [evidence IEA]	acyl-CoA dehydrogenase activity [goid 3995] [pmid 10524212] [evidence TAS]; oxidoreductase activity [goid 16491] [evidence IEA]; FAD binding [goid 50660] [evidence IEA]	FLJ22590; ACAD-8	NM_014384.2

ILMN_1789781	Homo sapiens	RefSeq	ILMN_19535	ILMN_19535	PIM3	NM_001001852.2	NM_001001852.2	415116	52138581	NM_001001852.2	PIM3	NP_001001852.1	4480437	I	933	CGTGCACCGCGACATTAAGGACGAAAATCTGCTTGTGGACCTGCGCTCCG	22	+	48741345-48741394	22q13.33a	Homo sapiens pim-3 oncogene (PIM3), mRNA.		protein amino acid phosphorylation [goid 6468] [evidence IEA]; protein amino acid phosphorylation [goid 6468] [evidence IEA]	protein serine/threonine kinase activity [goid 4674] [evidence IEA]; transferase activity [goid 16740] [evidence IEA]; nucleotide binding [goid 166] [evidence IEA]; protein kinase activity [goid 4672] [evidence IEA]; ATP binding [goid 5524] [evidence IEA]; protein serine/threonine kinase activity [goid 4674] [evidence IEA]; transferase activity [goid 16740] [evidence IEA]; nucleotide binding [goid 166] [evidence IEA]; protein kinase activity [goid 4672] [evidence IEA]; ATP binding [goid 5524] [evidence IEA]	pim-3	NM_001001852.2
[truncated: 16,642,208 more chars]
