# Supplementary material for: Comprehensive Analysis of Hub Genes Associated With Competing Endogenous RNA Networks in Stroke Using Bioinformatics Analysis
Source: Front Genet. 2022 Jan 12;12:779923. doi: 10.3389/fgene.2021.779923 (PMC8790239; doi:10.3389/fgene.2021.779923)
Supplement: Supplementary file 3 [file DataSheet9.ZIP › Figure 9--raw data/lncRNA_mRNA_ROC in validation dataset/DElncRNA-ROC/DKFZP434L187-ROC.xlsx]

## Sheet: Sheet1
Outcome	DKFZP434L187
control	2.6266
control	2.78759
control	3.08269
control	2.94568
control	2.58618
control	2.81252
control	2.57402
control	2.83371
control	2.59395
control	2.71189
control	2.70257
control	2.65053
control	3.04008
control	3.02858
control	2.69715
control	2.95182
control	2.92779
control	2.49419
control	2.60592
control	2.78366
IS patient	3.04454
IS patient	2.70032
IS patient	2.78008
IS patient	2.50353
IS patient	2.79699
IS patient	2.9254
IS patient	2.69751
IS patient	2.51241
IS patient	2.68391
IS patient	2.71824
IS patient	2.73887
IS patient	2.78322
IS patient	2.74527
IS patient	2.87145
IS patient	2.68285
IS patient	2.77876
IS patient	2.94359
IS patient	3.07632
IS patient	2.60292
IS patient	2.55765
