# Supplementary material for: Comprehensive Analysis of Hub Genes Associated With Competing Endogenous RNA Networks in Stroke Using Bioinformatics Analysis
Source: Front Genet. 2022 Jan 12;12:779923. doi: 10.3389/fgene.2021.779923 (PMC8790239; doi:10.3389/fgene.2021.779923)
Supplement: Supplementary file 3 [file DataSheet9.ZIP › Figure 9--raw data/lncRNA_mRNA_ROC in validation dataset/DElncRNA-ROC/RP1-193H18.2-ROC.xlsx]

## Sheet: Sheet1
Outcome	RP1-193H18.2
control	5.68031
control	5.96633
control	5.86114
control	5.81708
control	5.61188
control	6.07596
control	5.94796
control	5.87882
control	5.84024
control	5.50183
control	5.88917
control	5.60303
control	5.56678
control	5.75667
control	5.59828
control	5.92243
control	5.62969
control	5.55897
control	5.0252
control	5.16013
IS patient	4.85634
IS patient	5.24973
IS patient	5.38554
IS patient	4.74283
IS patient	5.16922
IS patient	5.60015
IS patient	5.55256
IS patient	5.2522
IS patient	5.51019
IS patient	5.12003
IS patient	6.09534
IS patient	5.76158
IS patient	5.65417
IS patient	5.89011
IS patient	5.56053
IS patient	5.60885
IS patient	5.317
IS patient	5.57108
IS patient	5.39991
IS patient	5.41775
