# Supplementary material for: Comprehensive Analysis of Hub Genes Associated With Competing Endogenous RNA Networks in Stroke Using Bioinformatics Analysis
Source: Front Genet. 2022 Jan 12;12:779923. doi: 10.3389/fgene.2021.779923 (PMC8790239; doi:10.3389/fgene.2021.779923)
Supplement: Supplementary file 3 [file DataSheet9.ZIP › Figure 9--raw data/lncRNA_mRNA_ROC in validation dataset/DElncRNA-ROC/RP11-111K18.2-ROC.xlsx]

## Sheet: Sheet1
Outcome	RP11-111K18.2
control	3.37995
control	3.53487
control	3.37903
control	3.29731
control	3.57548
control	3.34992
control	3.15582
control	3.20728
control	3.83995
control	3.37628
control	3.34715
control	3.35547
control	3.38059
control	3.32132
control	3.44168
control	2.94059
control	3.44798
control	3.49583
control	3.61728
control	3.20828
IS patient	3.87967
IS patient	3.34768
IS patient	3.2231
IS patient	3.23361
IS patient	3.05222
IS patient	3.17229
IS patient	3.28363
IS patient	3.19394
IS patient	3.23424
IS patient	3.20369
IS patient	3.26154
IS patient	3.588
IS patient	3.41779
IS patient	3.39772
IS patient	3.4003
IS patient	3.04344
IS patient	3.52609
IS patient	3.46412
IS patient	3.5514
IS patient	3.089
