# Supplementary material for: Comprehensive Analysis of Hub Genes Associated With Competing Endogenous RNA Networks in Stroke Using Bioinformatics Analysis
Source: Front Genet. 2022 Jan 12;12:779923. doi: 10.3389/fgene.2021.779923 (PMC8790239; doi:10.3389/fgene.2021.779923)
Supplement: Supplementary file 3 [file DataSheet9.ZIP › Figure 9--raw data/lncRNA_mRNA_ROC in validation dataset/DEmRNA-ROC/AGFG1-ROC.xlsx]

## Sheet: Sheet1
Outcome	AGFG1
control	6.93963
control	7.15531
control	6.56919
control	7.26608
control	6.43135
control	6.75869
control	6.69678
control	7.18442
control	7.0261
control	6.37974
control	6.85606
control	6.81392
control	5.84299
control	5.60985
control	5.70404
control	6.49021
control	6.22123
control	5.92455
control	6.03312
control	6.08856
IS patient	5.7014
IS patient	6.39138
IS patient	6.20526
IS patient	6.41916
IS patient	5.93045
IS patient	6.3604
IS patient	6.19781
IS patient	5.9254
IS patient	6.41457
IS patient	6.1137
IS patient	7.20095
IS patient	5.21133
IS patient	6.62396
IS patient	5.56432
IS patient	6.7685
IS patient	7.00714
IS patient	6.77777
IS patient	6.63633
IS patient	6.45559
IS patient	6.57408
