# Supplementary material for: Comprehensive Analysis of Hub Genes Associated With Competing Endogenous RNA Networks in Stroke Using Bioinformatics Analysis
Source: Front Genet. 2022 Jan 12;12:779923. doi: 10.3389/fgene.2021.779923 (PMC8790239; doi:10.3389/fgene.2021.779923)
Supplement: Supplementary file 3 [file DataSheet9.ZIP › Figure 9--raw data/lncRNA_mRNA_ROC in validation dataset/DEmRNA-ROC/ARRDC4-ROC.xlsx]

## Sheet: Sheet1
Outcome	ARRDC4
control	8.43047
control	7.76149
control	7.33961
control	8.7282
control	7.45904
control	7.94702
control	7.73508
control	8.16033
control	8.38545
control	8.79275
control	7.8211
control	7.24815
control	6.88659
control	7.05217
control	5.65496
control	6.9234
control	5.92465
control	6.86738
control	5.88941
control	5.5892
IS patient	7.70193
IS patient	6.89506
IS patient	7.47207
IS patient	5.55291
IS patient	5.1378
IS patient	7.90345
IS patient	7.07143
IS patient	5.23357
IS patient	5.36541
IS patient	6.07778
IS patient	7.68513
IS patient	7.15799
IS patient	7.60626
IS patient	7.47344
IS patient	7.0172
IS patient	7.78405
IS patient	8.18678
IS patient	7.5829
IS patient	8.35728
IS patient	7.67269
