# Supplementary material for: Comprehensive Analysis of Hub Genes Associated With Competing Endogenous RNA Networks in Stroke Using Bioinformatics Analysis
Source: Front Genet. 2022 Jan 12;12:779923. doi: 10.3389/fgene.2021.779923 (PMC8790239; doi:10.3389/fgene.2021.779923)
Supplement: Supplementary file 3 [file DataSheet9.ZIP › Figure 9--raw data/lncRNA_mRNA_ROC in validation dataset/DEmRNA-ROC/CREB1-ROC.xlsx]

## Sheet: Sheet1
Outcome	CREB1
control	8.05856
control	8.53161
control	8.19668
control	8.22918
control	8.25068
control	8.23929
control	8.33104
control	8.65221
control	8.07383
control	8.36022
control	8.51507
control	8.33595
control	7.94317
control	7.57203
control	7.25237
control	8.35139
control	8.05544
control	7.78333
control	7.84617
control	8.03397
IS patient	8.08288
IS patient	7.99905
IS patient	7.68207
IS patient	7.81061
IS patient	8.2116
IS patient	8.23862
IS patient	7.63587
IS patient	7.95675
IS patient	8.26938
IS patient	7.83733
IS patient	8.20226
IS patient	7.65722
IS patient	8.32706
IS patient	7.73149
IS patient	8.20869
IS patient	8.66164
IS patient	8.15572
IS patient	7.7349
IS patient	8.46212
IS patient	8.2448
