# Supplementary material for: Comprehensive Analysis of Hub Genes Associated With Competing Endogenous RNA Networks in Stroke Using Bioinformatics Analysis
Source: Front Genet. 2022 Jan 12;12:779923. doi: 10.3389/fgene.2021.779923 (PMC8790239; doi:10.3389/fgene.2021.779923)
Supplement: Supplementary file 3 [file DataSheet9.ZIP › Figure 9--raw data/lncRNA_mRNA_ROC in validation dataset/DEmRNA-ROC/SETD7-ROC.xlsx]

## Sheet: Sheet1
Outcome	SETD7
control	8.84103
control	8.94826
control	8.54595
control	9.15435
control	7.99394
control	8.74131
control	8.46078
control	8.83325
control	8.42689
control	8.60374
control	8.41128
control	8.2688
control	7.83608
control	7.92446
control	7.63275
control	8.03771
control	8.16481
control	8.16909
control	7.86858
control	7.69666
IS patient	8.60948
IS patient	8.44887
IS patient	8.46873
IS patient	8.39838
IS patient	7.86779
IS patient	8.88255
IS patient	8.57308
IS patient	7.91576
IS patient	7.97931
IS patient	8.14223
IS patient	8.2131
IS patient	8.03288
IS patient	8.45823
IS patient	8.08118
IS patient	8.75132
IS patient	8.53183
IS patient	8.57503
IS patient	8.0861
IS patient	8.37402
IS patient	8.79792
