# Supplementary material for: Comprehensive Analysis of Hub Genes Associated With Competing Endogenous RNA Networks in Stroke Using Bioinformatics Analysis
Source: Front Genet. 2022 Jan 12;12:779923. doi: 10.3389/fgene.2021.779923 (PMC8790239; doi:10.3389/fgene.2021.779923)
Supplement: Supplementary file 3 [file DataSheet9.ZIP › Figure 9--raw data/lncRNA_mRNA_ROC in validation dataset/DEmRNA-ROC/SGMS2-ROC.xlsx]

## Sheet: Sheet1
Outcome	SGMS2
control	8.14514
control	8.17762
control	7.41448
control	8.10685
control	6.89601
control	8.27044
control	7.68647
control	8.11101
control	8.2102
control	7.8098
control	7.56462
control	7.41868
control	6.66877
control	6.62718
control	5.56798
control	7.32824
control	6.77108
control	6.45597
control	5.9282
control	5.24163
IS patient	7.33524
IS patient	7.13816
IS patient	7.17216
IS patient	7.47563
IS patient	4.48065
IS patient	7.6388
IS patient	7.4959
IS patient	5.36667
IS patient	5.95308
IS patient	5.92988
IS patient	8.04522
IS patient	7.15144
IS patient	7.84011
IS patient	7.6325
IS patient	7.74387
IS patient	7.80147
IS patient	7.80137
IS patient	6.95042
IS patient	7.87113
IS patient	8.10863
