# Supplementary material for: Comprehensive Analysis of Hub Genes Associated With Competing Endogenous RNA Networks in Stroke Using Bioinformatics Analysis
Source: Front Genet. 2022 Jan 12;12:779923. doi: 10.3389/fgene.2021.779923 (PMC8790239; doi:10.3389/fgene.2021.779923)
Supplement: Supplementary file 3 [file DataSheet9.ZIP › Figure 9--raw data/lncRNA_mRNA_ROC in validation dataset/DEmRNA-ROC/TANC2-ROC.xlsx]

## Sheet: Sheet1
Outcome	TANC2
control	3.09981
control	3.36281
control	3.3025
control	3.30167
control	3.40712
control	3.32501
control	3.04811
control	3.36995
control	3.12283
control	3.46797
control	3.48379
control	3.36906
control	3.77807
control	3.78088
control	3.54415
control	3.46491
control	3.35672
control	3.53199
control	3.87174
control	3.92074
IS patient	3.45708
IS patient	3.43658
IS patient	3.75679
IS patient	3.10035
IS patient	3.47026
IS patient	3.36601
IS patient	3.55472
IS patient	3.17181
IS patient	3.77054
IS patient	3.39733
IS patient	3.17129
IS patient	3.60337
IS patient	3.15345
IS patient	3.61706
IS patient	3.51546
IS patient	3.33845
IS patient	3.36806
IS patient	3.69032
IS patient	3.21182
IS patient	3.43807
