# Supplementary material for: Comprehensive Analysis of Hub Genes Associated With Competing Endogenous RNA Networks in Stroke Using Bioinformatics Analysis
Source: Front Genet. 2022 Jan 12;12:779923. doi: 10.3389/fgene.2021.779923 (PMC8790239; doi:10.3389/fgene.2021.779923)
Supplement: Supplementary file 3 [file DataSheet9.ZIP › Figure 9--raw data/lncRNA_mRNA_ROC in validation dataset/DEmRNA-ROC/mRNA_1-ROC.xlsx]

## Sheet: Sheet1
Outcome	SGMS2	SETD7	SIX3
control	8.14514	8.84103	3.59135
control	8.17762	8.94826	3.42106
control	7.41448	8.54595	3.46852
control	8.10685	9.15435	3.29726
control	6.89601	7.99394	3.30674
control	8.27044	8.74131	3.58446
control	7.68647	8.46078	3.38372
control	8.11101	8.83325	3.35234
control	8.2102	8.42689	3.40069
control	7.8098	8.60374	3.45966
control	7.56462	8.41128	3.59738
control	7.41868	8.2688	3.50007
control	6.66877	7.83608	3.49555
control	6.62718	7.92446	3.4902
control	5.56798	7.63275	3.66088
control	7.32824	8.03771	3.39138
control	6.77108	8.16481	3.40479
control	6.45597	8.16909	3.39051
control	5.9282	7.86858	3.26879
control	5.24163	7.69666	3.27402
Stroke	7.33524	8.60948	3.47004
Stroke	7.13816	8.44887	3.78532
Stroke	7.17216	8.46873	3.40364
Stroke	7.47563	8.39838	3.3682
Stroke	4.48065	7.86779	3.84833
Stroke	7.6388	8.88255	3.27541
Stroke	7.4959	8.57308	3.49075
Stroke	5.36667	7.91576	3.31994
Stroke	5.95308	7.97931	3.56279
Stroke	5.92988	8.14223	3.33819
Stroke	8.04522	8.2131	3.74931
Stroke	7.15144	8.03288	3.34818
Stroke	7.84011	8.45823	3.57892
Stroke	7.6325	8.08118	3.41564
Stroke	7.74387	8.75132	3.50878
Stroke	7.80147	8.53183	3.49541
Stroke	7.80137	8.57503	3.46537
Stroke	6.95042	8.0861	3.429
Stroke	7.87113	8.37402	3.44781
Stroke	8.10863	8.79792	3.65232
