# Supplementary material for: Comprehensive Analysis of Hub Genes Associated With Competing Endogenous RNA Networks in Stroke Using Bioinformatics Analysis
Source: Front Genet. 2022 Jan 12;12:779923. doi: 10.3389/fgene.2021.779923 (PMC8790239; doi:10.3389/fgene.2021.779923)
Supplement: Supplementary file 3 [file DataSheet9.ZIP › Figure 9--raw data/lncRNA_mRNA_ROC in validation dataset/DEmRNA-ROC/mRNA_2-ROC.xlsx]

## Sheet: Sheet1
Outcome	CREB1	AGFG1
control	8.05856	6.93963
control	8.53161	7.15531
control	8.19668	6.56919
control	8.22918	7.26608
control	8.25068	6.43135
control	8.23929	6.75869
control	8.33104	6.69678
control	8.65221	7.18442
control	8.07383	7.0261
control	8.36022	6.37974
control	8.51507	6.85606
control	8.33595	6.81392
control	7.94317	5.84299
control	7.57203	5.60985
control	7.25237	5.70404
control	8.35139	6.49021
control	8.05544	6.22123
control	7.78333	5.92455
control	7.84617	6.03312
control	8.03397	6.08856
Stroke	8.08288	5.7014
Stroke	7.99905	6.39138
Stroke	7.68207	6.20526
Stroke	7.81061	6.41916
Stroke	8.2116	5.93045
Stroke	8.23862	6.3604
Stroke	7.63587	6.19781
Stroke	7.95675	5.9254
Stroke	8.26938	6.41457
Stroke	7.83733	6.1137
Stroke	8.20226	7.20095
Stroke	7.65722	5.21133
Stroke	8.32706	6.62396
Stroke	7.73149	5.56432
Stroke	8.20869	6.7685
Stroke	8.66164	7.00714
Stroke	8.15572	6.77777
Stroke	7.7349	6.63633
Stroke	8.46212	6.45559
Stroke	8.2448	6.57408
