# Supplementary material for: Comprehensive Analysis of Hub Genes Associated With Competing Endogenous RNA Networks in Stroke Using Bioinformatics Analysis
Source: Front Genet. 2022 Jan 12;12:779923. doi: 10.3389/fgene.2021.779923 (PMC8790239; doi:10.3389/fgene.2021.779923)
Supplement: Supplementary file 3 [file DataSheet9.ZIP › Figure 9--raw data/lncRNA_mRNA_ROC in validation dataset/DEmRNA-ROC/mRNA_3-ROC.xlsx]

## Sheet: Sheet1
Outcome	ARRDC4	TANC2
control	8.43047	3.09981
control	7.76149	3.36281
control	7.33961	3.3025
control	8.7282	3.30167
control	7.45904	3.40712
control	7.94702	3.32501
control	7.73508	3.04811
control	8.16033	3.36995
control	8.38545	3.12283
control	8.79275	3.46797
control	7.8211	3.48379
control	7.24815	3.36906
control	6.88659	3.77807
control	7.05217	3.78088
control	5.65496	3.54415
control	6.9234	3.46491
control	5.92465	3.35672
control	6.86738	3.53199
control	5.88941	3.87174
control	5.5892	3.92074
Stroke	7.70193	3.45708
Stroke	6.89506	3.43658
Stroke	7.47207	3.75679
Stroke	5.55291	3.10035
Stroke	5.1378	3.47026
Stroke	7.90345	3.36601
Stroke	7.07143	3.55472
Stroke	5.23357	3.17181
Stroke	5.36541	3.77054
Stroke	6.07778	3.39733
Stroke	7.68513	3.17129
Stroke	7.15799	3.60337
Stroke	7.60626	3.15345
Stroke	7.47344	3.61706
Stroke	7.0172	3.51546
Stroke	7.78405	3.33845
Stroke	8.18678	3.36806
Stroke	7.5829	3.69032
Stroke	8.35728	3.21182
Stroke	7.67269	3.43807
