# Supplementary material for: Comprehensive Analysis of Hub Genes Associated With Competing Endogenous RNA Networks in Stroke Using Bioinformatics Analysis
Source: Front Genet. 2022 Jan 12;12:779923. doi: 10.3389/fgene.2021.779923 (PMC8790239; doi:10.3389/fgene.2021.779923)
Supplement: Supplementary file 3 [file DataSheet9.ZIP › Figure 9--raw data/lncRNA_mRNA_ROC in validation dataset/GSE_22255DEmRNA_lncRNA.xlsx]

## Sheet: lncRNAs
Outcome	RP11-111K18.2	RP1-193H18.2
control	3.37995	5.68031
control	3.53487	5.96633
control	3.37903	5.86114
control	3.29731	5.81708
control	3.57548	5.61188
control	3.34992	6.07596
control	3.15582	5.94796
control	3.20728	5.87882
control	3.83995	5.84024
control	3.37628	5.50183
control	3.34715	5.88917
control	3.35547	5.60303
control	3.38059	5.56678
control	3.32132	5.75667
control	3.44168	5.59828
control	2.94059	5.92243
control	3.44798	5.62969
control	3.49583	5.55897
control	3.61728	5.0252
control	3.20828	5.16013
Stroke	3.87967	4.85634
Stroke	3.34768	5.24973
Stroke	3.2231	5.38554
Stroke	3.23361	4.74283
Stroke	3.05222	5.16922
Stroke	3.17229	5.60015
Stroke	3.28363	5.55256
Stroke	3.19394	5.2522
Stroke	3.23424	5.51019
Stroke	3.20369	5.12003
Stroke	3.26154	6.09534
Stroke	3.588	5.76158
Stroke	3.41779	5.65417
Stroke	3.39772	5.89011
Stroke	3.4003	5.56053
Stroke	3.04344	5.60885
Stroke	3.52609	5.317
Stroke	3.46412	5.57108
Stroke	3.5514	5.39991
Stroke	3.089	5.41775

## Sheet: 前3mRNA
Outcome	TANC2	SGMS2	SETD7	SIX3
control	3.09981	8.14514	8.84103	3.59135
control	3.36281	8.17762	8.94826	3.42106
control	3.3025	7.41448	8.54595	3.46852
control	3.30167	8.10685	9.15435	3.29726
control	3.40712	6.89601	7.99394	3.30674
control	3.32501	8.27044	8.74131	3.58446
control	3.04811	7.68647	8.46078	3.38372
control	3.36995	8.11101	8.83325	3.35234
control	3.12283	8.2102	8.42689	3.40069
control	3.46797	7.8098	8.60374	3.45966
control	3.48379	7.56462	8.41128	3.59738
control	3.36906	7.41868	8.2688	3.50007
control	3.77807	6.66877	7.83608	3.49555
control	3.78088	6.62718	7.92446	3.4902
control	3.54415	5.56798	7.63275	3.66088
control	3.46491	7.32824	8.03771	3.39138
control	3.35672	6.77108	8.16481	3.40479
control	3.53199	6.45597	8.16909	3.39051
control	3.87174	5.9282	7.86858	3.26879
control	3.92074	5.24163	7.69666	3.27402
Stroke	3.45708	7.33524	8.60948	3.47004
Stroke	3.43658	7.13816	8.44887	3.78532
Stroke	3.75679	7.17216	8.46873	3.40364
Stroke	3.10035	7.47563	8.39838	3.3682
Stroke	3.47026	4.48065	7.86779	3.84833
Stroke	3.36601	7.6388	8.88255	3.27541
Stroke	3.55472	7.4959	8.57308	3.49075
Stroke	3.17181	5.36667	7.91576	3.31994
Stroke	3.77054	5.95308	7.97931	3.56279
Stroke	3.39733	5.92988	8.14223	3.33819
Stroke	3.17129	8.04522	8.2131	3.74931
Stroke	3.60337	7.15144	8.03288	3.34818
Stroke	3.15345	7.84011	8.45823	3.57892
Stroke	3.61706	7.6325	8.08118	3.41564
Stroke	3.51546	7.74387	8.75132	3.50878
Stroke	3.33845	7.80147	8.53183	3.49541
Stroke	3.36806	7.80137	8.57503	3.46537
Stroke	3.69032	6.95042	8.0861	3.429
Stroke	3.21182	7.87113	8.37402	3.44781
Stroke	3.43807	8.10863	8.79792	3.65232

## Sheet: 后3mRNA
Outcome	CREB1	ARRDC4	AGFG1
control	8.05856	8.43047	6.93963
control	8.53161	7.76149	7.15531
control	8.19668	7.33961	6.56919
control	8.22918	8.7282	7.26608
control	8.25068	7.45904	6.43135
control	8.23929	7.94702	6.75869
control	8.33104	7.73508	6.69678
control	8.65221	8.16033	7.18442
control	8.07383	8.38545	7.0261
control	8.36022	8.79275	6.37974
control	8.51507	7.8211	6.85606
control	8.33595	7.24815	6.81392
control	7.94317	6.88659	5.84299
control	7.57203	7.05217	5.60985
control	7.25237	5.65496	5.70404
control	8.35139	6.9234	6.49021
control	8.05544	5.92465	6.22123
control	7.78333	6.86738	5.92455
control	7.84617	5.88941	6.03312
control	8.03397	5.5892	6.08856
Stroke	8.08288	7.70193	5.7014
Stroke	7.99905	6.89506	6.39138
Stroke	7.68207	7.47207	6.20526
Stroke	7.81061	5.55291	6.41916
Stroke	8.2116	5.1378	5.93045
Stroke	8.23862	7.90345	6.3604
Stroke	7.63587	7.07143	6.19781
Stroke	7.95675	5.23357	5.9254
Stroke	8.26938	5.36541	6.41457
Stroke	7.83733	6.07778	6.1137
Stroke	8.20226	7.68513	7.20095
Stroke	7.65722	7.15799	5.21133
Stroke	8.32706	7.60626	6.62396
Stroke	7.73149	7.47344	5.56432
Stroke	8.20869	7.0172	6.7685
Stroke	8.66164	7.78405	7.00714
Stroke	8.15572	8.18678	6.77777
Stroke	7.7349	7.5829	6.63633
Stroke	8.46212	8.35728	6.45559
Stroke	8.2448	7.67269	6.57408
