# Supplementary material for: Comprehensive Analysis of Hub Genes Associated With Competing Endogenous RNA Networks in Stroke Using Bioinformatics Analysis
Source: Front Genet. 2022 Jan 12;12:779923. doi: 10.3389/fgene.2021.779923 (PMC8790239; doi:10.3389/fgene.2021.779923)
Supplement: Supplementary file 3 [file DataSheet9.ZIP › Figure 9--raw data/lncRNA_mRNA_ROC in validation dataset/GSE_22255DEmRNA_lncRNA_expr.txt]

rowname	GSM554014	GSM554015	GSM554016	GSM554017	GSM554018	GSM554019	GSM554020	GSM554021	GSM554022	GSM554023	GSM554024	GSM554025	GSM554026	GSM554027	GSM554028	GSM554029	GSM554030	GSM554031	GSM554032	GSM554033	GSM554034	GSM554035	GSM554036	GSM554037	GSM554038	GSM554039	GSM554040	GSM554041	GSM554042	GSM554043	GSM554044	GSM554045	GSM554046	GSM554047	GSM554048	GSM554049	GSM554050	GSM554051	GSM554052	GSM554053
DKFZP434L187	2.78366	2.60592	2.49419	2.92779	2.95182	2.69715	3.02858	3.04008	2.65053	2.70257	2.71189	2.59395	2.83371	2.57402	2.81252	2.58618	2.94568	3.08269	2.78759	2.6266	2.55765	2.60292	3.07632	2.94359	2.77876	2.68285	2.87145	2.74527	2.78322	2.73887	2.71824	2.68391	2.51241	2.69751	2.9254	2.79699	2.50353	2.78008	2.70032	3.04454
LINC00550	2.52875	2.56843	2.66635	2.53669	2.37059	2.62363	2.34231	2.71047	2.36296	2.47084	2.47461	2.55047	2.72796	2.45291	2.30798	2.45639	2.42584	2.50508	2.62329	2.57099	2.72075	2.73042	2.72315	2.65308	2.43796	2.55875	2.5245	2.47487	2.52374	2.50511	2.37133	2.47019	2.58102	2.42196	2.43564	2.66589	2.45086	2.64905	2.71554	2.79664
RP11-111K18.2	3.20828	3.61728	3.49583	3.44798	2.94059	3.44168	3.32132	3.38059	3.35547	3.34715	3.37628	3.83995	3.20728	3.15582	3.34992	3.57548	3.29731	3.37903	3.53487	3.37995	3.089	3.5514	3.46412	3.52609	3.04344	3.4003	3.39772	3.41779	3.588	3.26154	3.20369	3.23424	3.19394	3.28363	3.17229	3.05222	3.23361	3.2231	3.34768	3.87967
RP1-193H18.2	5.16013	5.0252	5.55897	5.62969	5.92243	5.59828	5.75667	5.56678	5.60303	5.88917	5.50183	5.84024	5.87882	5.94796	6.07596	5.61188	5.81708	5.86114	5.96633	5.68031	5.41775	5.39991	5.57108	5.317	5.60885	5.56053	5.89011	5.65417	5.76158	6.09534	5.12003	5.51019	5.2522	5.55256	5.60015	5.16922	4.74283	5.38554	5.24973	4.85634
TANC2	3.92074	3.87174	3.53199	3.35672	3.46491	3.54415	3.78088	3.77807	3.36906	3.48379	3.46797	3.12283	3.36995	3.04811	3.32501	3.40712	3.30167	3.3025	3.36281	3.09981	3.43807	3.21182	3.69032	3.36806	3.33845	3.51546	3.61706	3.15345	3.60337	3.17129	3.39733	3.77054	3.17181	3.55472	3.36601	3.47026	3.10035	3.75679	3.43658	3.45708
SIX3	3.27402	3.26879	3.39051	3.40479	3.39138	3.66088	3.4902	3.49555	3.50007	3.59738	3.45966	3.40069	3.35234	3.38372	3.58446	3.30674	3.29726	3.46852	3.42106	3.59135	3.65232	3.44781	3.429	3.46537	3.49541	3.50878	3.41564	3.57892	3.34818	3.74931	3.33819	3.56279	3.31994	3.49075	3.27541	3.84833	3.3682	3.40364	3.78532	3.47004
SGMS2	5.24163	5.9282	6.45597	6.77108	7.32824	5.56798	6.62718	6.66877	7.41868	7.56462	7.8098	8.2102	8.11101	7.68647	8.27044	6.89601	8.10685	7.41448	8.17762	8.14514	8.10863	7.87113	6.95042	7.80137	7.80147	7.74387	7.6325	7.84011	7.15144	8.04522	5.92988	5.95308	5.36667	7.4959	7.6388	4.48065	7.47563	7.17216	7.13816	7.33524
SETD7	7.69666	7.86858	8.16909	8.16481	8.03771	7.63275	7.92446	7.83608	8.2688	8.41128	8.60374	8.42689	8.83325	8.46078	8.74131	7.99394	9.15435	8.54595	8.94826	8.84103	8.79792	8.37402	8.0861	8.57503	8.53183	8.75132	8.08118	8.45823	8.03288	8.2131	8.14223	7.97931	7.91576	8.57308	8.88255	7.86779	8.39838	8.46873	8.44887	8.60948
NETO2	6.14118	6.06141	5.93879	5.92449	6.21039	5.96729	5.82469	5.42779	5.8768	6.28941	5.91881	6.65469	5.92643	5.75141	6.25465	6.14436	6.69725	5.98452	6.32908	6.02642	5.73109	6.09136	5.9907	6.33729	6.01728	6.13023	6.11003	6.31117	5.73804	6.23538	5.72984	5.52076	5.33758	6.596	6.26981	5.17077	6.68285	6.69488	6.22249	6.54303
LIN54	3.6612	3.68413	3.79898	3.82455	3.8035	4.06044	3.67456	3.51616	3.80667	3.80155	3.95207	3.5332	3.73306	3.86969	3.83734	3.73951	3.7161	3.2669	3.69599	3.6573	3.82614	3.9441	3.65511	3.55417	3.93904	3.76172	4.01058	3.77258	3.829	4.14715	3.65174	3.7989	3.99735	3.901	3.71287	3.58878	3.82025	3.77674	3.78822	3.67746
DCUN1D1	7.88117	7.94446	8.05328	8.01432	8.44301	8.27141	8.32306	8.38416	8.34427	8.57665	8.18789	8.24187	8.54203	8.48272	8.37508	8.38597	8.46391	8.1978	8.52368	8.46007	8.21683	8.35693	8.24251	8.22093	8.29974	8.2157	8.39158	8.32434	9.34324	8.39716	7.75182	8.13202	8.0126	8.26306	8.44874	8.01615	7.85759	8.03788	8.01234	8.45712
CREB1	8.03397	7.84617	7.78333	8.05544	8.35139	7.25237	7.57203	7.94317	8.33595	8.51507	8.36022	8.07383	8.65221	8.33104	8.23929	8.25068	8.22918	8.19668	8.53161	8.05856	8.2448	8.46212	7.7349	8.15572	8.66164	8.20869	7.73149	8.32706	7.65722	8.20226	7.83733	8.26938	7.95675	7.63587	8.23862	8.2116	7.81061	7.68207	7.99905	8.08288
BCAT1	5.74829	5.27537	5.58903	5.30483	5.27931	4.82247	5.55457	5.12756	5.53348	5.33574	5.7744	6.08128	5.14353	5.65462	5.65301	5.33979	5.65665	4.86354	5.61149	5.72032	5.62961	5.53956	5.43056	5.68184	5.59019	5.50686	5.51158	5.30321	5.13673	6.09624	5.72882	5.48076	5.18582	5.65203	5.48534	5.2754	5.4342	5.57764	5.5386	5.70503
ASPH	4.33686	4.10025	3.82321	4.11927	4.05272	4.06777	4.05282	3.92371	4.73801	4.53902	4.84041	4.43405	4.73566	4.35591	4.38934	4.4715	4.67051	4.06483	4.86995	4.47383	4.35288	4.57384	4.24751	4.3246	4.64842	4.51999	3.64168	4.32067	4.00691	5.05496	4.54042	4.31008	4.03879	4.41494	4.30785	4.24802	4.10458	4.14469	4.08938	4.41324
ARRDC4	5.5892	5.88941	6.86738	5.92465	6.9234	5.65496	7.05217	6.88659	7.24815	7.8211	8.79275	8.38545	8.16033	7.73508	7.94702	7.45904	8.7282	7.33961	7.76149	8.43047	7.67269	8.35728	7.5829	8.18678	7.78405	7.0172	7.47344	7.60626	7.15799	7.68513	6.07778	5.36541	5.23357	7.07143	7.90345	5.1378	5.55291	7.47207	6.89506	7.70193
AREL1	5.37048	5.47261	5.48125	5.35153	5.2725	4.79424	5.51514	5.15732	5.52739	5.1826	5.3241	5.44879	5.22863	5.25104	5.18788	5.56522	5.04082	5.12196	5.36952	5.6238	5.46868	5.40606	5.33428	5.33552	5.23789	5.07413	5.25716	5.45344	5.3372	5.52114	5.6564	5.36143	5.37449	5.30113	5.31187	5.75678	5.38777	5.50076	5.40369	5.35667
AGFG1	6.08856	6.03312	5.92455	6.22123	6.49021	5.70404	5.60985	5.84299	6.81392	6.85606	6.37974	7.0261	7.18442	6.69678	6.75869	6.43135	7.26608	6.56919	7.15531	6.93963	6.57408	6.45559	6.63633	6.77777	7.00714	6.7685	5.56432	6.62396	5.21133	7.20095	6.1137	6.41457	5.9254	6.19781	6.3604	5.93045	6.41916	6.20526	6.39138	5.7014
