# Supplementary material for: Comprehensive Analysis of Hub Genes Associated With Competing Endogenous RNA Networks in Stroke Using Bioinformatics Analysis
Source: Front Genet. 2022 Jan 12;12:779923. doi: 10.3389/fgene.2021.779923 (PMC8790239; doi:10.3389/fgene.2021.779923)
Supplement: Supplementary file 5 [file DataSheet4.ZIP]

Archive with 3 entries (2 files):
- Figure 3--raw data/easy_input.csv
- Figure 3--raw data/gene.location.csv
- Figure 3--raw data/
