# Supplementary material for: Comprehensive Analysis of Hub Genes Associated With Competing Endogenous RNA Networks in Stroke Using Bioinformatics Analysis
Source: Front Genet. 2022 Jan 12;12:779923. doi: 10.3389/fgene.2021.779923 (PMC8790239; doi:10.3389/fgene.2021.779923)
Supplement: Supplementary file 5 [file DataSheet4.ZIP › Figure 3--raw data/gene.location.csv]

chromosome_name	start_position	end_position	strand	ensembl_gene_id	entrezgene	external_gene_id
13	23551994	23552136	-1	ENSG00000223116	NA	AL157931.1
13	23708313	23708703	1	ENSG00000233440	NA	HMGA1P6
13	23726725	23726825	-1	ENSG00000207157	NA	RNY3P4
13	23743974	23744736	-1	ENSG00000229483	NA	LINC00362
13	23791571	23791673	-1	ENSG00000252952	100873766	RNU6-58P
13	23817659	23821323	1	ENSG00000235205	NA	TATDN2P3
13	93708910	93710179	1	ENSG00000232849	NA	LINC00363
13	23841645	23843289	1	ENSG00000236803	NA	SDAD1P4
13	23947562	23948200	1	ENSG00000232163	NA	RPLP1P13
13	94021100	94021213	-1	ENSG00000252365	NA	SNORD22
13	23993110	24002818	1	ENSG00000229558	100506680	SACS-AS1
13	94047230	94048108	-1	ENSG00000235784	NA	HNRNPA1P29
13	94470677	94488397	-1	ENSG00000224394	NA	GPC6-AS2
13	94677724	94677852	-1	ENSG00000212559	NA	RNA5SP35
13	24040710	24061603	1	ENSG00000232977	100506697	LINC00327
13	94806447	94840245	-1	ENSG00000236520	100873972	GPC6-AS1
13	24072935	24077013	1	ENSG00000227893	NA	LINC00352
13	95117554	95117644	-1	ENSG00000212057	NA	AL139318.1
13	95303651	95303783	-1	ENSG00000222129	NA	RNA5SP36
13	24340073	24340243	-1	ENSG00000232102	NA	MTCO3P2
13	95351479	95351756	-1	ENSG00000242037	NA	RN7SL585P
13	95351948	95355116	-1	ENSG00000238230	NA	LINC00391
13	95364970	95368500	1	ENSG00000227640	100507533	SOX21-AS1
13	24463028	24471402	1	ENSG00000205861	NA	C1QTNF9B-AS1
13	95409705	95411526	-1	ENSG00000235768	NA	BRD7P5
13	95412807	95413269	-1	ENSG00000237924	NA	RPL21P112
13	95612295	95613573	1	ENSG00000260962	NA	LINC00557
13	95671489	95671590	1	ENSG00000252335	NA	RNU6-62P
13	95862598	95862702	1	ENSG00000238463	NA	snoU13
13	95963084	95963209	-1	ENSG00000223298	NA	RNY3P8
13	24513696	24520921	-1	ENSG00000196593	NA	ANKRD20A19P
13	95988360	95988455	-1	ENSG00000200211	NA	RNY4P27
13	96046303	96046708	1	ENSG00000271492	NA	MEMO1P5
13	96131698	96186164	-1	ENSG00000223392	100874194	CLDN10-AS1
13	24553949	24609166	1	ENSG00000228741	221178	RP11-309I15.1
13	96300987	96329179	-1	ENSG00000247400	100289274	DNAJC3-AS1
13	24696204	24697953	-1	ENSG00000225674	NA	IPO7P2
13	96344792	96346226	1	ENSG00000229622	NA	MTND5P2
13	24736555	24736643	1	ENSG00000252695	100313842	MIR2276
13	24826887	24828577	-1	ENSG00000227213	100874231	SPATA13-AS1
13	96346237	96346749	-1	ENSG00000227714	NA	MTND6P18
13	24889863	24895736	-1	ENSG00000240868	NA	C1QTNF9-AS1
13	96346823	96347959	1	ENSG00000232373	NA	MTCYBP3
13	24902349	24903210	1	ENSG00000234627	NA	NUS1P3
13	96366931	96367032	-1	ENSG00000251901	NA	snR65
13	24905588	24911259	1	ENSG00000261498	NA	LINC00566
13	96461564	96461861	-1	ENSG00000226977	NA	HMGN1P24
13	24974841	24975167	1	ENSG00000233545	NA	CYCSP33
13	96821799	96822099	1	ENSG00000242614	NA	RN7SL164P
13	97225913	97226753	1	ENSG00000233273	NA	AMMECR1LP1
13	24982295	25171814	1	ENSG00000205822	NA	TPTE2P6
13	97536096	97542067	-1	ENSG00000235137	NA	HSP90AB6P
13	97593535	97636426	-1	ENSG00000243300	100887754	LINC00359
13	25129366	25129451	-1	ENSG00000266216	NA	AL359538.2
13	25140981	25144866	1	ENSG00000244615	NA	PSPC1P2
13	97599891	97601181	-1	ENSG00000234267	NA	TULP3P1
13	25141011	25171814	1	ENSG00000243008	NA	RP11-556N21.1
13	97600272	97601838	1	ENSG00000272329	NA	RP11-65L19.4
13	25183217	25183313	1	ENSG00000211508	NA	AL359538.1
13	97601503	97601787	-1	ENSG00000222472	NA	RN7SKP7
13	25277694	25277803	-1	ENSG00000207474	NA	RNY1P7
13	97618195	97618268	-1	ENSG00000252154	NA	SNORD112
13	25278476	25278926	-1	ENSG00000225404	NA	RPL26P34
13	97709633	97709734	1	ENSG00000238522	NA	snoU13
13	97824723	97831876	-1	ENSG00000233124	NA	LINC00456
13	25316815	25320322	1	ENSG00000231417	NA	IRX1P1
13	98015226	98015355	-1	ENSG00000202290	NA	RNA5SP37
13	98127996	98128713	1	ENSG00000271625	NA	PSMA6P4
13	25324795	25326309	-1	ENSG00000226695	NA	ANKRD20A10P
13	98327265	98330217	-1	ENSG00000226134	NA	RP11-120E13.1
13	98538063	98538166	1	ENSG00000238407	NA	snoU13
13	98553907	98554542	1	ENSG00000233291	NA	RPL7AP61
13	98591610	98605793	1	ENSG00000270725	NA	RP11-383H17.4
13	25498815	25542625	-1	ENSG00000253771	NA	TPTE2P1
13	98639204	98639470	-1	ENSG00000232217	NA	FTLP8
13	98856089	98856446	-1	ENSG00000222969	NA	RN7SKP8
13	98860778	98860854	1	ENSG00000263399	100422881	MIR3170
13	98885904	98886954	1	ENSG00000269189	NA	RP11-573N10.1
13	98981909	98985490	-1	ENSG00000269599	NA	RP11-261P24.2
13	25517713	25518636	1	ENSG00000251299	NA	SLC25A15P3
13	99087659	99088094	-1	ENSG00000231194	NA	FARP1-AS1
13	99205497	99206034	1	ENSG00000271437	NA	RP11-295B17.6
13	25562715	25563063	-1	ENSG00000232858	NA	RPL34P27
13	99229498	99231084	1	ENSG00000224418	NA	STK24-AS1
13	25715794	25716046	1	ENSG00000256305	NA	AL359757.1
13	99262546	99263130	-1	ENSG00000217686	NA	NUS1P4
13	25746966	25754217	-1	ENSG00000234056	NA	AMER2-AS1
13	99281940	99282243	-1	ENSG00000233549	NA	CYCSP35
13	25755579	25763898	1	ENSG00000238169	NA	LINC01053
13	99293068	99293493	-1	ENSG00000233662	NA	CALM2P4
13	25767245	25784433	-1	ENSG00000225105	NA	LINC01076
13	99324234	99324529	1	ENSG00000243366	NA	RN7SL60P
13	25780187	25780644	1	ENSG00000235315	NA	RPL23AP69
13	99484338	99486883	1	ENSG00000229918	100874096	DOCK9-AS1
13	25820669	25820753	1	ENSG00000221324	NA	AL590787.1
13	25874262	25875576	-1	ENSG00000260509	NA	RP11-271M24.2
13	99601973	99602701	-1	ENSG00000231981	NA	RPL7L1P12
13	25939937	25940293	-1	ENSG00000234152	NA	TCEB2P1
13	26027137	26027428	-1	ENSG00000265546	NA	RN7SL289P
13	99677488	99677599	1	ENSG00000207298	100873782	RNU6-83P
13	26091257	26091363	1	ENSG00000199767	100873778	RNU6-78P
13	99740073	99740879	1	ENSG00000260992	100861541	DOCK9-AS2
13	26437388	26437805	-1	ENSG00000180803	NA	RP11-467D10.2
13	99825847	99826744	1	ENSG00000230871	NA	RPS6P23
13	26518632	26518891	1	ENSG00000242381	NA	RN7SL741P
13	26524842	26524959	-1	ENSG00000223158	NA	RNY1P3
13	26626414	26627523	-1	ENSG00000231983	NA	LINC00415
13	99842833	99843245	-1	ENSG00000234005	NA	GAPDHP22
13	99848631	99852964	-1	ENSG00000228889	100289373	UBAC2-AS1
13	26688547	26728313	-1	ENSG00000233963	NA	ATP8A2P3
13	99857962	99858260	1	ENSG00000201793	NA	RN7SKP9
13	99867626	99868012	-1	ENSG00000218502	NA	H2AFZP3
13	100008385	100008482	1	ENSG00000207719	693208	MIR623
13	26691686	26693102	-1	ENSG00000234706	NA	PRUNEP1
13	100024427	100024940	1	ENSG00000228808	NA	HMGB3P4
13	26803469	26803781	-1	ENSG00000271559	NA	RP11-380N8.6
13	100060035	100061316	-1	ENSG00000238241	NA	CCR12P
13	26808350	26811266	1	ENSG00000227882	NA	PRKRIRP6
13	100105650	100105723	-1	ENSG00000266207	NA	AL583784.1
13	100151981	100153306	-1	ENSG00000203441	NA	LINC00449
13	27151023	27151812	1	ENSG00000234031	NA	RPS3AP44
13	100188573	100188650	-1	ENSG00000212197	NA	RNY3P6
13	100229366	100232622	1	ENSG00000234168	NA	LINC01039
13	27180681	27215501	-1	ENSG00000237001	NA	WASF3-AS1
13	100234960	100235434	1	ENSG00000234239	NA	CFL1P8
13	27479499	27479998	1	ENSG00000230256	NA	FGFR1OP2P1
13	27551680	27551926	1	ENSG00000223782	NA	RPS21P8
13	100295313	100295403	1	ENSG00000263615	100422861	MIR4306
13	27591688	27592046	-1	ENSG00000218198	NA	RPS20P32
13	100342335	100343225	-1	ENSG00000227659	100874063	CLYBL-AS2
13	27736992	27743272	1	ENSG00000232162	NA	USP12-AS1
13	100378501	100379745	-1	ENSG00000234303	101927465	CLYBL-AS1
13	27746396	27757135	1	ENSG00000230641	100874071	USP12-AS2
13	27810419	27810948	-1	ENSG00000234772	NA	LINC00412
13	100436111	100436237	-1	ENSG00000201245	NA	SNORA25
13	100436308	100436411	-1	ENSG00000238305	NA	snoU13
13	27829201	27829272	1	ENSG00000207500	26771	SNORD102
13	100647153	100650163	-1	ENSG00000260738	100861542	LINC00554
13	27829538	27829663	1	ENSG00000207051	619499	SNORA27
13	27894150	27894296	1	ENSG00000221756	NA	AL159977.1
13	100680023	100680428	-1	ENSG00000225999	NA	NDUFA12P1
13	27917785	27917883	-1	ENSG00000252247	NA	RNU6-70P
13	27947485	27948503	1	ENSG00000229609	NA	LINC01079
13	100714550	100715855	-1	ENSG00000236554	NA	ASNSP3
13	27976613	27976724	-1	ENSG00000201242	NA	RNY1P1
13	28008286	28008752	-1	ENSG00000203602	NA	AL137059.1
13	28062275	28062369	1	ENSG00000252499	100873768	RNU6-63P
13	100802735	100803346	-1	ENSG00000228501	NA	RPL15P18
13	28270530	28271341	-1	ENSG00000226703	NA	NPM1P4
13	100850441	100850723	-1	ENSG00000270632	NA	RP11-340C20.3
13	28402900	28403006	1	ENSG00000207330	NA	RNU6-73P
13	101116694	101133411	-1	ENSG00000234650	100885777	PCCA-AS1
13	28407581	28495541	-1	ENSG00000247381	100861550	PDX1-AS1
13	28527663	28529507	1	ENSG00000260704	NA	LINC00543
13	28563435	28563721	-1	ENSG00000242360	NA	RN7SL272P
13	101187995	101232371	-1	ENSG00000224356	NA	RP11-151A6.4
13	28641724	28642471	1	ENSG00000271026	NA	KATNBL1P1
13	28681568	28682014	1	ENSG00000235115	NA	CHCHD2P8
13	101192089	101192528	-1	ENSG00000234354	NA	RPS26P47
13	28710980	28712330	-1	ENSG00000261485	100288730	PAN3-AS1
13	101276129	101276683	-1	ENSG00000237082	NA	COX5BP6
13	28788650	28790034	1	ENSG00000232587	NA	EEF1A1P3
13	28806638	28806744	1	ENSG00000200840	100873781	RNU6-82P
13	101360579	101711638	1	ENSG00000233009	100885778	NALCN-AS1
13	29172970	29174189	1	ENSG00000235472	NA	EIF4A1P7
13	29277839	29277944	-1	ENSG00000202237	100873762	RNU6-53P
13	101408805	101409313	-1	ENSG00000214051	NA	ARF4P3
13	29296523	29298158	-1	ENSG00000233588	NA	CYP51A1P2
13	101593116	101596618	-1	ENSG00000229599	NA	LINC00411
13	29352695	29353074	1	ENSG00000236339	NA	POM121L13P
13	102369198	102369728	-1	ENSG00000272349	NA	RP11-397O8.7
13	29796699	29796778	1	ENSG00000221670	NA	AL596092.1
13	102431234	102431398	-1	ENSG00000201155	NA	RNU1-24P
13	29813516	29824691	-1	ENSG00000236758	NA	MTUS2-AS2
13	102454228	102454838	1	ENSG00000215399	NA	HMGB3P7
13	102619992	102620096	-1	ENSG00000265164	100616110	MIR2681
13	29880915	29881922	1	ENSG00000223460	NA	GAPDHP69
13	102654475	102655660	1	ENSG00000229975	NA	LIPT1P1
13	29913703	29914006	-1	ENSG00000270680	NA	RP11-351N4.4
13	102669303	102669419	-1	ENSG00000201690	NA	RNY1P2
13	30050652	30064242	-1	ENSG00000179141	100874107	MTUS2-AS1
13	102698284	102698354	-1	ENSG00000264482	100616239	MIR4705
13	102915396	102915552	-1	ENSG00000236860	NA	RPL39P29
13	30440096	30440306	-1	ENSG00000236258	NA	TIMM8BP1
13	30446750	30462542	-1	ENSG00000224329	100874059	LINC00297
13	102944677	103046869	-1	ENSG00000243319	283480	FGF14-IT1
13	30492784	30500788	-1	ENSG00000224405	100861573	LINC00572
13	103019889	103026016	1	ENSG00000234445	100874081	FGF14-AS1
13	30510042	30524625	1	ENSG00000122043	440131	LINC00544
13	103046980	103048053	1	ENSG00000272143	283481	FGF14-AS2
13	30596158	30597937	-1	ENSG00000266505	NA	RP11-629E24.2
13	103053821	103054807	-1	ENSG00000270581	NA	RP11-811P12.3
13	103241722	103242163	-1	ENSG00000261057	NA	LINC00555
13	30677315	30683012	-1	ENSG00000224511	NA	LINC00365
13	103331776	103332308	1	ENSG00000269942	NA	RP11-29B2.5
13	30726023	30733758	-1	ENSG00000232117	101928980	LINC00384
13	103374152	103374255	1	ENSG00000238869	NA	snoU13
13	103395340	103397574	1	ENSG00000231633	NA	LINC00283
13	30728203	30728723	1	ENSG00000232643	NA	LINC00385
13	103472343	103472419	1	ENSG00000222301	NA	RNY5P8
13	30780753	30780836	-1	ENSG00000266816	NA	AL356750.1
13	30855902	30856006	1	ENSG00000252928	100873769	RNU6-64P
13	103532449	103548383	1	ENSG00000250878	121952	METTL21EP
13	30870284	30870872	1	ENSG00000215049	NA	PRDX2P1
13	103541208	103542184	1	ENSG00000272542	NA	RP11-255P5.2
13	30890497	30894040	-1	ENSG00000236463	100507040	LINC00427
13	104077550	104080035	1	ENSG00000234551	101930454	RP11-123H22.1
13	104096970	104097318	-1	ENSG00000230474	NA	ATP6V1G1P7
13	105466678	105467420	1	ENSG00000225823	NA	RPL7P45
13	106111404	106158030	-1	ENSG00000232307	282706	DAOA-AS1
13	30914407	30951282	-1	ENSG00000238121	100188949	LINC00426
13	106356629	106416789	1	ENSG00000226620	144920	LINC00343
13	30993656	30996374	-1	ENSG00000225039	NA	LINC01058
13	106549872	106549992	-1	ENSG00000252550	NA	SNORA25
13	31002084	31002656	1	ENSG00000236444	NA	UBE2L5P
13	106780720	106780837	1	ENSG00000222643	NA	AL603632.1
13	106807721	106807839	-1	ENSG00000222682	NA	RNA5SP38
13	31113734	31117598	-1	ENSG00000213411	NA	RBM22P2
13	107028911	107030565	1	ENSG00000233532	728192	LINC00460
13	31115780	31117034	-1	ENSG00000232489	NA	MFAP1P1
13	107078121	107078470	1	ENSG00000174418	NA	RPL35P9
13	31127807	31128830	1	ENSG00000224117	NA	PTPN2P2
13	107270158	107283707	1	ENSG00000272274	283483	LINC00551
13	107306264	107324511	1	ENSG00000230156	100874173	LINC00443
13	31377343	31384782	1	ENSG00000237879	100874158	LINC00398
13	107315785	107316195	1	ENSG00000227590	NA	ATP5G1P5
13	107516164	107516634	-1	ENSG00000174408	NA	PPIAP24
13	31456070	31507983	-1	ENSG00000224743	100507064	TEX26-AS1
13	107594562	107594907	-1	ENSG00000196777	NA	AL162574.1
13	107627286	107627374	-1	ENSG00000239050	NA	AL354741.1
13	107773381	107773471	1	ENSG00000221316	NA	AL445204.1
13	107973243	107973311	-1	ENSG00000201847	NA	SNORD31
13	108183519	108183596	-1	ENSG00000221650	100302286	MIR1267
13	108288379	108288464	1	ENSG00000221473	NA	AL138710.1
13	108440690	108487799	-1	ENSG00000227248	100874375	FAM155A-IT1
13	108953560	108953679	-1	ENSG00000223177	NA	RNA5SP39
13	109132574	109134165	1	ENSG00000232087	NA	HCFC2P1
13	109753609	109754267	-1	ENSG00000229938	NA	MYO16-AS2
13	31456688	31457532	1	ENSG00000236094	440132	LINC00545
13	109816250	109853831	-1	ENSG00000236242	100885782	MYO16-AS1
13	31547426	31551760	-1	ENSG00000238185	NA	RP11-252M21.6
13	109934321	109940081	1	ENSG00000223617	NA	LINC00370
21	19986749	20022678	1	ENSG00000230233	NA	AF240627.2
13	31569299	31570275	-1	ENSG00000230403	NA	LINC01066
13	109962483	109964121	1	ENSG00000236053	NA	LINC01067
21	20058408	20058482	-1	ENSG00000265841	100422920	MIR548X
13	31651391	31689836	1	ENSG00000231894	NA	WDR95P
13	110053043	110053988	1	ENSG00000229792	NA	LINC00399
21	20076689	20076772	-1	ENSG00000221041	NA	AP001537.1
13	110380629	110382354	1	ENSG00000234854	101409253	LINC00676
21	20230097	20230594	1	ENSG00000198618	NA	PPIAP22
13	31885426	31887058	1	ENSG00000229427	NA	ANKRD26P4
13	110407168	110407615	-1	ENSG00000255813	NA	AL162497.1
13	110567443	110567767	1	ENSG00000201161	NA	RN7SKP10
13	110705632	110707299	1	ENSG00000231428	NA	LINC00396
21	20290252	20308177	-1	ENSG00000232193	NA	AL157359.4
13	32420978	32527609	1	ENSG00000229715	NA	EEF1DP3
21	20325582	20339376	-1	ENSG00000226204	NA	AL157359.3
13	110750200	110750498	-1	ENSG00000265885	NA	RN7SL783P
13	111066552	111066653	1	ENSG00000238629	NA	snoU13
21	20418629	20420003	-1	ENSG00000235965	NA	AP000431.1
13	111108743	111115634	-1	ENSG00000224821	100129836	COL4A2-AS2
13	32559822	32565134	1	ENSG00000235822	NA	LINC01073
21	20502841	20506741	1	ENSG00000229289	NA	AP000431.2
13	32599451	32605776	-1	ENSG00000237637	100507099	FRY-AS1
13	111154922	111160526	-1	ENSG00000232814	100874203	COL4A2-AS1
21	20616860	20618709	1	ENSG00000226818	NA	SLC6A6P1
13	32872291	32872849	1	ENSG00000230633	NA	RP11-37E23.5
13	111291555	111292340	1	ENSG00000255831	NA	AL139385.1
21	20673930	20676056	1	ENSG00000231620	NA	AP000855.4
13	32958797	32960245	1	ENSG00000215515	NA	IFIT1P1
13	111415021	111415480	-1	ENSG00000225239	NA	RPL21P107
21	20717465	20717629	1	ENSG00000212609	NA	RNU1-139P
13	111462023	111465431	-1	ENSG00000259831	NA	LINC00567
13	32994527	32994653	-1	ENSG00000212293	NA	SNORA16
21	20966155	20966422	1	ENSG00000230198	NA	RPL37P4
13	32999495	33007091	-1	ENSG00000270008	NA	RP11-298P3.4
13	111547406	111551519	-1	ENSG00000229152	NA	ANKRD10-IT1
21	20993009	20993859	1	ENSG00000271486	NA	AP000403.3
21	21112023	21112464	1	ENSG00000229336	NA	AP000568.2
13	33051411	33052978	1	ENSG00000229800	NA	ATP8A2P2
13	111589106	111592131	1	ENSG00000227105	NA	PARP1P1
21	21131673	21132442	-1	ENSG00000215353	NA	C1QBPP
21	21265593	21272069	-1	ENSG00000233480	NA	AP000946.2
13	111635654	111642911	1	ENSG00000225760	NA	LINC00431
21	21629065	21631133	-1	ENSG00000233236	NA	AP001171.1
13	111748185	111755444	1	ENSG00000225870	101927802	LINC00368
21	21728060	21728164	-1	ENSG00000251851	NA	RNU6-772P
21	21728965	21729208	1	ENSG00000252963	NA	RN7SKP147
13	111766159	111768025	-1	ENSG00000235875	NA	ARHGEF7-AS2
13	33337576	33337690	-1	ENSG00000207325	NA	RNY1P4
21	21760646	21761157	1	ENSG00000233676	NA	FDPSP6
13	33451569	33485788	-1	ENSG00000226968	100874167	LINC00423
13	111774999	111796611	1	ENSG00000233644	NA	ARHGEF7-IT1
21	21797261	21798518	-1	ENSG00000234439	NA	KRT18P2
13	111796652	111797080	-1	ENSG00000227352	NA	ARHGEF7-AS1
13	33528195	33528539	-1	ENSG00000227604	NA	TOMM22P3
21	21802755	21803074	-1	ENSG00000233206	NA	RPS3AP1
13	33615489	33615580	1	ENSG00000221677	NA	AL161898.1
13	112248356	112294426	1	ENSG00000215881	NA	RP11-65D24.1
13	33732724	33738546	-1	ENSG00000230300	NA	STARD13-IT1
13	112554299	112555490	1	ENSG00000226903	101928616	LINC00354
21	22114908	22175534	-1	ENSG00000224924	387486	LINC00320
13	112563079	112563148	-1	ENSG00000264989	NA	AL136302.1
13	112706392	112706452	1	ENSG00000200072	NA	SNORD44
13	112737863	112739785	1	ENSG00000260385	NA	RP11-450H6.3
13	112760409	112761196	-1	ENSG00000229520	NA	LINC00404
21	22200445	22200940	-1	ENSG00000215351	NA	PPIAP1
13	112761433	112762329	1	ENSG00000224243	100505996	LINC00403
21	22595616	22599150	-1	ENSG00000226771	NA	AP001136.2
13	112851664	112855314	1	ENSG00000260102	101928698	LINC01070
21	22770068	22770146	-1	ENSG00000221210	NA	AP001137.1
21	22939084	22987758	1	ENSG00000234730	NA	AF241725.4
13	112967781	112976072	1	ENSG00000260343	101928752	LINC01043
21	23006773	23007049	-1	ENSG00000198434	NA	AF241725.1
13	112976881	112985539	-1	ENSG00000223626	NA	LINC01044
21	23027359	23058649	-1	ENSG00000237527	NA	AF241725.6
13	113372159	113372228	-1	ENSG00000264726	NA	AL162711.1
13	113399763	113409007	-1	ENSG00000232684	100874205	ATP11A-AS1
21	23095613	23109639	-1	ENSG00000238265	378828	LINC00317
13	113539551	113539994	1	ENSG00000234603	NA	AL356740.1
13	33845516	33855471	1	ENSG00000236581	100874241	STARD13-AS
13	113619149	113620445	-1	ENSG00000267868	NA	RP11-120K24.3
15	20169919	20170354	-1	ENSG00000188403	NA	IGHV1OR15-9
13	113621798	113623138	-1	ENSG00000235280	NA	MCF2L-AS1
13	113663092	113663738	1	ENSG00000269356	NA	RP11-120K24.4
21	23119293	23169735	1	ENSG00000233997	101927821	AP000475.2
13	113663985	113664633	1	ENSG00000269376	NA	RP11-120K24.5
13	113782469	113783194	-1	ENSG00000231882	NA	F10-AS1
13	113784730	113786368	1	ENSG00000230371	NA	KARSP2
15	20192909	20193370	-1	ENSG00000259490	NA	IGHV3OR15-7
13	113819316	113819497	-1	ENSG00000269125	NA	RP11-98F14.11
21	23305635	23348000	-1	ENSG00000227075	NA	AP000472.3
13	113930931	113932049	1	ENSG00000232662	NA	LDHBP1
15	20209093	20209115	-1	ENSG00000270961	NA	IGHD5OR15-5A
13	114005988	114016183	1	ENSG00000225083	101930262	GRTP1-AS1
13	114005988	114016183	1	ENSG00000225083	101930007	GRTP1-AS1
21	23381263	23470778	-1	ENSG00000233215	101927843	AP000472.2
13	114123216	114130450	1	ENSG00000233613	NA	DCUN1D2-AS
15	20210050	20210068	-1	ENSG00000271317	NA	IGHD4OR15-4A
13	114133230	114133393	-1	ENSG00000202347	NA	RNU1-16P
13	114451484	114454062	-1	ENSG00000227208	100130386	LINC00552
15	20211158	20211188	-1	ENSG00000270783	NA	IGHD3OR15-3A
13	114518603	114542321	1	ENSG00000233695	NA	GAS6-AS1
15	20213655	20213685	-1	ENSG00000271197	NA	IGHD2OR15-2A
13	114567141	114569806	1	ENSG00000272695	100506394	GAS6-AS2
21	23470936	23488847	1	ENSG00000184856	54143	LINC00308
13	33907816	33909414	-1	ENSG00000227911	NA	RP11-141M1.1
13	114580581	114582349	1	ENSG00000237699	NA	RP11-199F6.4
15	20216406	20216422	-1	ENSG00000271336	NA	IGHD1OR15-1A
13	33911020	33911109	-1	ENSG00000264288	NA	AL138999.1
18	21852889	21853170	-1	ENSG00000265259	NA	RN7SL247P
21	23507018	23508403	-1	ENSG00000234340	NA	AP000705.8
13	33929343	34250905	-1	ENSG00000230490	NA	RP11-141M1.3
18	21901650	21901699	1	ENSG00000212051	100302195	MIR320C2
13	114581673	114586624	-1	ENSG00000226921	100874178	LINC00454
18	21944751	21947948	1	ENSG00000264365	NA	RP11-621L6.2
18	21982117	21982678	1	ENSG00000273321	NA	RP11-621L6.3
13	34185104	34185659	1	ENSG00000234535	NA	RP11-37L2.1
13	34231573	34234065	1	ENSG00000232986	NA	RP11-179A7.2
18	22009469	22009573	1	ENSG00000199636	NA	Y_RNA
18	22015328	22019602	1	ENSG00000265094	NA	RP11-178F10.1
13	34403676	34403786	-1	ENSG00000252397	NA	RNU5A-4P
13	34486129	34486218	1	ENSG00000263663	NA	AL161891.1
13	34656566	34657447	-1	ENSG00000227254	NA	VDAC1P12
13	114586640	114626485	1	ENSG00000229373	643365	LINC00452
13	34674848	34674975	-1	ENSG00000199196	NA	SNORA25
15	20737094	20747114	-1	ENSG00000215405	727832	GOLGA6L6
13	34922180	35188307	1	ENSG00000271850	NA	RP11-16D22.2
13	35009587	35214822	-1	ENSG00000225179	100874179	LINC00457
21	23526270	23526619	-1	ENSG00000231136	NA	AP000705.6
13	114629487	114631817	-1	ENSG00000260910	100861555	LINC00565
13	35120066	35245319	-1	ENSG00000271901	NA	RP11-266E6.3
21	23577511	23577651	1	ENSG00000202339	NA	RNU4-45P
13	114873044	114874295	-1	ENSG00000232487	NA	RASA3-IT1
21	23582258	23793139	1	ENSG00000226043	NA	AP000705.7
13	35148341	35148803	-1	ENSG00000231910	NA	GAMTP2
13	115009980	115010036	1	ENSG00000264539	100847035	MIR548AR
13	35499971	35502213	-1	ENSG00000261728	NA	RP11-307O13.1
21	23808610	23810669	-1	ENSG00000223488	NA	MAPK6PS2
13	115039303	115039383	1	ENSG00000265450	100616227	MIR4502
13	35759431	35760816	1	ENSG00000232795	NA	SCAND3P1
13	115072121	115072541	1	ENSG00000226158	NA	CLCP2
13	35825207	35825966	1	ENSG00000234835	NA	PHBP13
13	115095034	115099423	-1	ENSG00000229723	NA	LINC01054
15	21004687	21005367	1	ENSG00000268343	NA	AC012414.1
13	36068551	36068674	-1	ENSG00000221519	NA	AL390071.1
13	36271661	36273393	1	ENSG00000236036	100507114	LINC00445
13	36841305	36841411	1	ENSG00000207203	100873774	RNU6-71P
21	10862622	10863067	1	ENSG00000169861	NA	IGHV1OR21-1
13	36929928	36930015	1	ENSG00000266047	NA	AL139377.1
13	37064215	37064578	-1	ENSG00000223383	NA	HIST1H2APS6
13	37302739	37302829	-1	ENSG00000222602	NA	AL136160.1
13	37314178	37315000	1	ENSG00000235306	NA	GAPDHP34
13	37316015	37316602	-1	ENSG00000223543	NA	TCEAL4P1
13	37363469	37369187	1	ENSG00000215486	NA	ARL2BPP3
15	21040701	21071643	-1	ENSG00000230031	100996331	POTEB2
15	21040701	21071643	-1	ENSG00000230031	100287399	POTEB2
13	37378335	37379439	-1	ENSG00000271337	NA	NDE1P2
13	37423503	37424183	-1	ENSG00000236711	NA	SMAD9-AS1
13	37496676	37497045	1	ENSG00000228825	NA	LAMTOR3P1
13	37500575	37501356	-1	ENSG00000232378	NA	RPL29P28
13	37512537	37513631	-1	ENSG00000226161	NA	EIF4A1P5
13	37608814	37608929	-1	ENSG00000221100	NA	AL138706.1
13	37740489	37740795	-1	ENSG00000202395	NA	RN7SKP1
13	37794997	37795383	-1	ENSG00000230283	NA	RPS12P24
21	23872924	23892377	-1	ENSG00000234034	NA	AP000959.2
13	38055604	38058906	-1	ENSG00000230390	NA	LINC01048
21	24052992	24053286	1	ENSG00000263796	NA	RN7SL609P
13	38428989	38429107	-1	ENSG00000199276	NA	RNA5SP26
21	24254903	24256321	1	ENSG00000225906	NA	AP000949.1
13	38567222	38568857	-1	ENSG00000228036	NA	HSPD1P9
21	24437813	24503528	1	ENSG00000230972	NA	AP001255.2
13	38624954	38717369	-1	ENSG00000223685	100874188	LINC00571
21	24462350	24464153	-1	ENSG00000219368	NA	ZNF299P
13	39107480	39119436	-1	ENSG00000236354	101929121	LINC00437
21	24473545	24475396	1	ENSG00000231058	NA	MSANTD2P1
13	39150777	39153131	1	ENSG00000229437	NA	LINC00366
21	24654058	24654231	-1	ENSG00000223078	NA	RNU2-55P
13	39191556	39192077	-1	ENSG00000234701	NA	PRDX3P3
21	24733426	24757182	-1	ENSG00000228592	266917	AP000459.4
13	39353561	39353653	1	ENSG00000252795	100873764	RNU6-56P
13	39364781	39364891	1	ENSG00000212049	NA	AL590007.1
15	21215823	21215845	-1	ENSG00000270824	NA	IGHD5OR15-5B
13	39395935	39401707	-1	ENSG00000225350	NA	FREM2-AS1
13	39476524	39476787	1	ENSG00000225221	NA	PLA2G12AP2
15	21216780	21216798	-1	ENSG00000270451	NA	IGHD4OR15-4B
13	39496864	39510336	-1	ENSG00000235550	NA	ANKRD26P2
21	24762579	24763317	1	ENSG00000223822	NA	EEF1A1P1
15	21217888	21217918	-1	ENSG00000271255	NA	IGHD3OR15-3B
13	39743773	39744088	-1	ENSG00000214823	NA	NXT1P1
15	21220377	21220407	-1	ENSG00000271305	NA	IGHD2OR15-2B
13	40021252	40021353	-1	ENSG00000238408	NA	snoU13
13	40226715	40226806	1	ENSG00000216014	NA	AL512505.1
13	40238171	40238272	-1	ENSG00000264171	100422940	MIR4305
21	24779978	24781448	-1	ENSG00000237569	NA	TUBAP
13	40359552	40359647	-1	ENSG00000200526	NA	RNY4P14
13	40391878	40392186	-1	ENSG00000224351	NA	CDKN2AIPNLP3
15	49280673	49338760	-1	ENSG00000138593	9728	SECISBP2L
13	40430847	40431231	-1	ENSG00000270444	NA	AZU1P1
13	40431272	40431364	-1	ENSG00000212553	NA	SNORD116
15	21223129	21223145	-1	ENSG00000270185	NA	IGHD1OR15-1B
13	40755946	40763165	1	ENSG00000230710	100874127	LINC00332
13	40798762	40798999	-1	ENSG00000271429	NA	RPL17P51
13	40800964	40801069	1	ENSG00000207458	NA	RNY3P9
15	22011370	22012050	1	ENSG00000268531	NA	DKFZP547L112
13	40918094	40924440	-1	ENSG00000230058	NA	RP11-172E9.2
13	40981259	40981577	-1	ENSG00000252812	NA	RN7SKP2
13	41025131	41055143	-1	ENSG00000215483	646982	LINC00598
13	41192875	41195485	1	ENSG00000229456	NA	RLIMP1
13	41301964	41302011	-1	ENSG00000211491	100313896	MIR320D1
13	41384902	41384997	1	ENSG00000207652	693206	MIR621
13	41396432	41495890	-1	ENSG00000168852	100616668	TPTE2P5
15	22051853	22083227	-1	ENSG00000233917	100996331	POTEB
15	22051853	22083227	-1	ENSG00000233917	100288966	POTEB
15	22051853	22083227	-1	ENSG00000233917	100287399	POTEB
15	22051853	22083227	-1	ENSG00000233917	317754	POTEB
21	10906201	11029719	-1	ENSG00000166157	7179	TPTE
13	41437735	41438038	-1	ENSG00000176268	NA	CYCSP34
13	41482295	41495910	-1	ENSG00000239827	283507	SUGT1P3
13	41566915	41567467	-1	ENSG00000229473	NA	RGS17P1
13	41675155	41675236	-1	ENSG00000264226	100422878	MIR3168
21	24804501	24804602	-1	ENSG00000199698	NA	Y_RNA
13	41696012	41696305	1	ENSG00000244264	NA	RN7SL597P
21	24849960	24863043	1	ENSG00000227716	NA	AP000459.7
13	41744836	41745284	-1	ENSG00000215482	NA	CALM2P3
21	25261114	25262857	-1	ENSG00000231986	NA	AP000474.1
13	41754117	41754223	-1	ENSG00000238651	NA	snoU13
13	41773968	41774943	-1	ENSG00000225133	NA	MORF4L1P4
21	25333220	25339588	-1	ENSG00000235564	NA	AP000477.2
13	41861877	41862456	-1	ENSG00000231404	NA	RAC1P3
21	25415572	25422601	1	ENSG00000226996	NA	AP000477.3
18	22069339	22071044	1	ENSG00000264695	NA	RP11-178F10.2
13	41928693	41928795	-1	ENSG00000223280	100873765	RNU6-57P
21	25527484	25560655	-1	ENSG00000224018	NA	AP000470.2
18	22096847	22097970	-1	ENSG00000266489	NA	RP11-178F10.3
13	41958909	41959319	-1	ENSG00000214222	NA	TUBBP2
21	25676863	25693690	-1	ENSG00000224832	101927869	AP000469.2
18	22102237	22102883	-1	ENSG00000266181	NA	RP11-178F10.4
13	42005425	42006446	-1	ENSG00000205240	100506759	OR7E36P
21	25801054	25920256	1	ENSG00000237484	NA	AP000476.1
18	22208146	22242162	1	ENSG00000265485	729950	RP11-449D8.1
13	42013952	42015035	-1	ENSG00000234655	NA	OR7E155P
18	22253127	22254312	1	ENSG00000263553	NA	RP11-449D8.2
18	22265736	22266315	-1	ENSG00000266520	NA	RAC1P1
13	42016906	42017786	1	ENSG00000215480	NA	OR7E37P
18	22269878	22270125	-1	ENSG00000266809	NA	RP11-449D8.3
13	42019427	42019503	1	ENSG00000263907	NA	AL354833.1
18	22305745	22509040	1	ENSG00000266573	NA	RP11-449D8.5
13	42020193	42020261	-1	ENSG00000263928	NA	AL354833.2
13	42024148	42024235	1	ENSG00000264042	NA	AL354833.3
13	42142422	42142531	-1	ENSG00000264190	100847026	MIR5006
13	42381813	42382108	1	ENSG00000241406	NA	RN7SL515P
13	42479254	42479360	1	ENSG00000206962	NA	RNU6-74P
18	22513451	22567646	-1	ENSG00000264345	NA	RP11-958F21.1
13	42499734	42501485	1	ENSG00000229696	NA	KARSP1
18	22596398	22597168	-1	ENSG00000229248	NA	WBP2P1
13	42577566	42577773	1	ENSG00000226093	NA	RPS28P8
13	42617863	42618383	-1	ENSG00000231530	NA	RP11-187A9.3
18	22635564	22636724	1	ENSG00000265552	NA	RP11-958F21.3
13	42643068	42645229	-1	ENSG00000237263	NA	MAPK6PS3
18	22882090	22882920	1	ENSG00000264434	NA	CTD-2006O16.2
13	42747126	42747223	-1	ENSG00000265679	NA	AL139328.1
18	23398200	23398496	-1	ENSG00000242216	NA	RN7SL97P
13	42755601	42756057	-1	ENSG00000270809	NA	CHCHD2P11
18	23533180	23533432	-1	ENSG00000264193	NA	RP11-737G21.1
13	42830009	42830711	1	ENSG00000234213	NA	FHP1
18	23678803	23679190	1	ENSG00000243925	NA	RPS24P18
13	42943374	42943793	-1	ENSG00000233259	NA	FABP3P2
18	23749724	23751313	-1	ENSG00000188985	NA	DHFRP1
13	43384502	43386698	-1	ENSG00000271216	NA	LINC01050
13	43416550	43417023	-1	ENSG00000229546	NA	LINC00428
18	23784833	23785868	1	ENSG00000266227	NA	NPM1P2
13	43507994	43509028	1	ENSG00000238025	NA	ZDHHC4P1
21	14741931	14745386	-1	ENSG00000256715	NA	AL050302.1
18	23835662	23836319	-1	ENSG00000263829	NA	FAM60BP
13	43732767	43733602	1	ENSG00000229928	NA	LINC00400
13	43968661	43968961	1	ENSG00000232540	NA	RPL36P19
18	23845973	23847373	1	ENSG00000266237	NA	RP11-25D3.1
13	44032601	44033259	1	ENSG00000238189	NA	ENOX1-AS2
18	23879079	23879219	-1	ENSG00000252921	NA	U3
13	44118054	44122192	1	ENSG00000233821	NA	ENOX1-AS1
18	23928311	23928968	1	ENSG00000264911	NA	RP11-107K17.2
13	44361727	44361988	1	ENSG00000270522	NA	RP11-168P13.1
18	23946265	23946370	-1	ENSG00000207160	NA	RNU6-1289P
18	24002959	24006065	1	ENSG00000263862	NA	RP11-107K17.1
21	14982498	15013906	1	ENSG00000166351	388468	POTED
21	14982498	15013906	1	ENSG00000166351	339010	POTED
21	14982498	15013906	1	ENSG00000166351	317754	POTED
18	24166678	24166762	-1	ENSG00000252846	NA	AC090206.1
13	44482850	44604597	1	ENSG00000233725	121838	LINC00284
18	24179372	24180302	1	ENSG00000263846	NA	CIAPIN1P
21	15051621	15053459	-1	ENSG00000269011	NA	AL050303.1
18	24235706	24770662	1	ENSG00000260372	147429	AQP4-AS1
13	44542560	44545335	1	ENSG00000179611	NA	DGKZP1
18	13217497	13652754	1	ENSG00000168675	753	LDLRAD4
13	44680514	44711372	-1	ENSG00000226519	NA	LINC00390
13	44716682	44813010	1	ENSG00000227258	101929212	SMIM2-AS1
18	24267585	24283602	-1	ENSG00000265369	728606	U3
13	44720606	44732358	-1	ENSG00000235285	100874377	SMIM2-IT1
18	24268075	24269632	1	ENSG00000263677	NA	RP11-17A19.2
13	44808254	44817328	-1	ENSG00000230731	NA	RP11-478K15.6
18	24402777	24403943	-1	ENSG00000263382	NA	RP11-552O4.1
13	44974386	44980120	-1	ENSG00000237361	400128	LINC01071
18	24411484	24412396	-1	ENSG00000266184	NA	RP11-552O4.2
18	24532165	24532522	-1	ENSG00000266549	NA	RP11-526I8.2
13	45011343	45026963	1	ENSG00000225727	NA	RP11-71C5.2
18	24805706	24827152	1	ENSG00000265374	NA	RP11-57J16.1
13	45168994	45170218	1	ENSG00000230793	NA	SMARCE1P5
21	15481134	15583166	-1	ENSG00000188992	149998	LIPI
13	45202705	45202809	-1	ENSG00000238932	NA	snoU13
13	45225948	45275152	1	ENSG00000237585	NA	LINC00407
13	45373639	45383766	-1	ENSG00000235097	144817	LINC00330
13	45556212	45657260	-1	ENSG00000223732	NA	RP11-321C24.1
13	45576285	45576580	1	ENSG00000265802	NA	RN7SL49P
13	45634864	45635221	1	ENSG00000223341	NA	RN7SKP3
13	45697228	45697549	1	ENSG00000271818	NA	7SK
13	45711997	45712100	-1	ENSG00000252055	100873773	RNU6-69P
13	45837825	45838050	1	ENSG00000270381	NA	RP11-290D2.5
13	45874149	45874235	-1	ENSG00000221163	NA	AL138963.1
13	45910449	45910582	-1	ENSG00000253051	NA	SNORA31
13	45911615	45911744	-1	ENSG00000199477	677814	SNORA31
13	45914174	45915318	1	ENSG00000273149	NA	RP11-290D2.6
21	15588451	15600693	1	ENSG00000185272	54033	RBM11
15	22368478	22369561	1	ENSG00000182974	390538	OR4M2
21	26212864	26430059	1	ENSG00000226983	339622	AP000235.2
15	22382382	22383507	1	ENSG00000183706	283694	OR4N4
13	45915480	45965872	1	ENSG00000170919	100190939	TPT1-AS1
21	26258990	26275070	-1	ENSG00000227090	NA	AP000402.3
21	26310745	26365129	-1	ENSG00000230379	NA	AP000146.2
15	22448382	22448819	-1	ENSG00000270505	NA	IGHV1OR15-1
15	22456895	22460351	1	ENSG00000269182	NA	AC010760.1
15	22472918	22473353	-1	ENSG00000259261	642131	IGHV4OR15-8
21	26403318	26403842	-1	ENSG00000237444	NA	AP001342.1
21	26427848	26442219	1	ENSG00000244278	NA	AP000235.3
21	15743436	15755805	-1	ENSG00000155304	6782	HSPA13
13	45924458	45925485	1	ENSG00000228886	NA	RP11-290D2.3
13	45964486	45965402	-1	ENSG00000214455	NA	RCN1P2
13	45992297	45994506	1	ENSG00000251015	NA	SLC25A30-AS1
13	46010256	46010795	1	ENSG00000229303	NA	PPIAP25
13	46125620	46125738	-1	ENSG00000200709	NA	RNA5SP27
15	22736246	22746002	1	ENSG00000197414	645202	GOLGA6L1
15	22736246	22746002	1	ENSG00000197414	440243	GOLGA6L1
15	22736246	22746002	1	ENSG00000197414	283767	GOLGA6L1
13	46126998	46127271	-1	ENSG00000232786	NA	TIMM9P3
13	46245980	46246526	1	ENSG00000228869	NA	COX4I1P2
13	46255225	46256554	-1	ENSG00000235366	NA	LINC01055
21	26467335	26475983	1	ENSG00000232512	NA	7SK
13	46261683	46262604	-1	ENSG00000237876	NA	AKR1B1P4
21	26499782	26507561	1	ENSG00000223870	NA	AP000233.3
13	46626941	46687467	1	ENSG00000235903	100509894	CPB2-AS1
21	26541745	26706139	-1	ENSG00000222042	NA	AP000233.4
21	26574521	26574629	1	ENSG00000238627	NA	RNA5SP489
13	46743594	46743883	-1	ENSG00000240767	NA	RN7SL288P
13	46809805	46809908	-1	ENSG00000238483	NA	snoU13
13	46824077	46824348	1	ENSG00000252854	NA	RN7SKP5
13	46844212	46844752	1	ENSG00000251106	NA	FAM206BP
13	46870580	46871979	-1	ENSG00000261097	100861554	LINC00563
13	46948536	46948725	-1	ENSG00000223336	NA	RNU2-6P
13	46984589	46984692	1	ENSG00000252385	100873772	RNU6-68P
15	49398268	49447858	-1	ENSG00000166200	9318	COPS2
21	15857549	15955723	-1	ENSG00000155307	64092	SAMSN1
13	46917102	47012325	-1	ENSG00000241353	NA	PPP1R2P4
21	15964251	16031142	-1	ENSG00000243440	388813	AF165138.7
13	47029270	47060641	-1	ENSG00000231817	NA	RP11-189B4.6
13	47034744	47035256	1	ENSG00000227019	NA	OR7E101P
13	47064997	47065397	1	ENSG00000205105	NA	COX17P1
13	47079253	47079571	1	ENSG00000230243	NA	FKBP1AP3
13	47426278	47430434	1	ENSG00000224517	100874082	HTR2A-AS1
13	47881217	47881436	1	ENSG00000234590	NA	GNG5P5
13	48033078	48033369	-1	ENSG00000244521	NA	RN7SL700P
13	48337595	48338741	1	ENSG00000234145	NA	NAP1L4P3
13	48340775	48341220	-1	ENSG00000229423	NA	RPL27AP8
13	48399465	48410091	-1	ENSG00000228573	NA	RP11-279N8.1
15	22833395	22873892	1	ENSG00000153575	114791	TUBGCP5
13	48479464	48481492	-1	ENSG00000234689	NA	LINC00444
13	48504290	48506757	-1	ENSG00000260388	NA	LINC00562
13	48575525	48576688	1	ENSG00000227848	101929410	SUCLA2-AS1
13	48651273	48654127	1	ENSG00000229111	100873965	MED4-AS1
13	48708494	48708670	-1	ENSG00000224510	NA	POLR2KP2
13	48870649	48877797	-1	ENSG00000231473	100862704	LINC00441
18	24916343	25175128	-1	ENSG00000264151	NA	RP11-739N10.1
13	48890999	48894611	-1	ENSG00000238086	NA	PPP1R26P1
13	48902220	48902700	-1	ENSG00000177197	NA	PCNPP5
13	49144775	49147453	-1	ENSG00000233456	NA	LINC01077
21	16333556	16437321	-1	ENSG00000180530	8204	NRIP1
13	49151110	49152224	-1	ENSG00000233610	100129597	LINC00462
18	24923216	24926074	1	ENSG00000264790	NA	RP11-26N15.2
13	49326225	49326292	-1	ENSG00000222391	NA	AL137118.1
13	49345264	49345965	1	ENSG00000225131	NA	PSME2P2
18	24935370	24935728	-1	ENSG00000244329	NA	UBA52P9
13	49504256	49504348	-1	ENSG00000265585	NA	AL161421.1
13	49562051	49562153	1	ENSG00000201662	NA	RNU6-60P
18	24977916	24981868	1	ENSG00000263611	NA	RP11-612A1.1
13	49618215	49620930	-1	ENSG00000223724	NA	RAD17P2
18	24998848	25000399	-1	ENSG00000265097	NA	RBM22P1
13	49669527	49669628	1	ENSG00000199788	NA	RNY3P2
13	49761615	49761806	-1	ENSG00000235957	NA	COX7CP1
18	25032478	25033621	-1	ENSG00000263405	NA	PA2G4P3
13	49784558	49786430	-1	ENSG00000231665	NA	OGFOD1P1
18	25534483	25543651	1	ENSG00000227279	NA	AC015933.2
13	50063106	50063500	1	ENSG00000236577	NA	SNRPGP14
15	41028082	41048049	-1	ENSG00000137824	55177	RMDN3
18	26231696	26233172	1	ENSG00000266296	NA	ARIH2P1
13	50194450	50194784	1	ENSG00000176882	NA	RP11-432M24.4
18	26365032	26369224	1	ENSG00000265994	NA	RP11-510D21.1
13	50243040	50243254	1	ENSG00000203547	NA	AL135901.1
18	26404616	26404790	-1	ENSG00000271238	NA	RP11-510D21.2
13	50463770	50463864	-1	ENSG00000222148	NA	RNY4P30
13	50464727	50467134	1	ENSG00000181358	220429	CTAGE10P
18	26628584	26628683	1	ENSG00000251719	NA	RNU6-408P
18	26675539	26675643	-1	ENSG00000265730	NA	AC090349.1
13	50482770	50482866	-1	ENSG00000200064	NA	RNY4P9
18	26776406	26776492	-1	ENSG00000212085	NA	AC105245.1
13	50526670	50526750	-1	ENSG00000264526	NA	AL136123.1
13	50570551	50570637	-1	ENSG00000264864	100500908	MIR3613
18	26836782	26837025	-1	ENSG00000266479	NA	CTD-2515C13.1
15	62929371	62937490	-1	ENSG00000259458	NA	RP11-625H11.1
18	26858474	26941928	-1	ENSG00000265980	NA	CTD-2515C13.2
18	27063293	27063388	1	ENSG00000221731	NA	AC091321.1
18	27098224	27128206	1	ENSG00000264587	NA	RP11-784B15.1
18	28293241	28294252	1	ENSG00000266196	NA	RP11-675P14.1
18	28534786	28560883	-1	ENSG00000265670	NA	RP11-25I11.1
18	28564072	28564181	1	ENSG00000251702	NA	RNU6-857P
18	28638806	28639359	-1	ENSG00000261521	NA	RP11-408H20.1
13	50601269	50699856	-1	ENSG00000231607	406948	DLEU2
18	28652470	28652573	1	ENSG00000238376	NA	snoU13
21	26711319	26711413	1	ENSG00000238660	NA	AP001340.1
18	28681551	28742752	1	ENSG00000265888	101927698	RP11-408H20.2
21	26734135	26734745	1	ENSG00000213885	NA	RPL13AP7
18	28711419	28712457	1	ENSG00000263698	NA	RP11-408H20.3
21	26758133	26804013	-1	ENSG00000185433	54072	LINC00158
18	28923331	29006951	-1	ENSG00000266729	101927718	RP11-534N16.1
21	26842421	26842513	-1	ENSG00000238314	NA	snoU13
21	26887785	26890650	-1	ENSG00000229962	NA	AP000221.1
13	50623109	50623197	-1	ENSG00000208006	406950	MIR16-1
18	28925325	28925430	-1	ENSG00000207019	NA	RNU6-167P
13	50673467	50674004	1	ENSG00000214359	NA	RPL18P10
21	26934221	26947480	1	ENSG00000234883	406947	MIR155HG
21	26934221	26947480	1	ENSG00000234883	114614	MIR155HG
18	28962280	28962393	1	ENSG00000207240	NA	Y_RNA
18	29076608	29077158	-1	ENSG00000266521	NA	RP11-650P15.1
13	50746225	50747317	1	ENSG00000232150	145165	ST13P4
21	26955082	26955638	-1	ENSG00000260583	282566	LINC00515
18	29122109	29136874	-1	ENSG00000264859	NA	RP11-75N4.2
21	27015801	27016528	1	ENSG00000237731	NA	RNGTTP1
13	50935546	50935899	-1	ENSG00000223676	NA	RPL34P26
21	27064492	27064866	1	ENSG00000227054	NA	FDX1P2
18	29249252	29249341	-1	ENSG00000252379	NA	RNU6-1002P
13	50937284	50937373	-1	ENSG00000221198	NA	AL138696.1
21	27135249	27135644	-1	ENSG00000235514	NA	AP000226.9
13	51095069	51101585	-1	ENSG00000229323	NA	RP11-175B12.2
18	29265618	29266786	1	ENSG00000259985	NA	RP11-549B18.1
18	29298856	29299171	1	ENSG00000200472	NA	RN7SKP44
15	41056218	41059906	1	ENSG00000137880	2644	GCHFR
18	29304161	29306919	1	ENSG00000265158	NA	LRRC37A7P
21	27306373	27315001	1	ENSG00000233783	NA	AP001442.2
18	29306006	29306360	-1	ENSG00000263772	NA	RP11-549B18.3
13	51381992	51423190	1	ENSG00000237152	100874074	DLEU7-AS1
21	27315359	27315460	-1	ENSG00000251972	NA	RNU6-123P
18	29424351	29425141	1	ENSG00000263924	NA	RP11-210K20.2
13	51387124	51387242	-1	ENSG00000200711	NA	RNA5SP28
21	27530409	27548142	1	ENSG00000224541	NA	AP001439.2
18	29462583	29462865	1	ENSG00000270518	NA	RP11-210K20.3
18	29464821	29465106	1	ENSG00000270879	NA	RP11-210K20.4
21	27543189	27589700	1	ENSG00000273492	NA	AP000230.1
18	29517496	29517602	1	ENSG00000222320	NA	RNU6-1050P
13	51450822	51484848	-1	ENSG00000233672	100874255	RNASEH2B-AS1
18	29522538	29524119	1	ENSG00000263823	NA	RP11-326K13.4
21	27563026	27563132	1	ENSG00000206802	NA	RNU6-926P
18	29542141	29543581	1	ENSG00000265273	NA	PGDP1
21	27722099	27722953	-1	ENSG00000229025	NA	AP001595.1
18	29546923	29547508	1	ENSG00000266105	NA	RP11-326K13.2
21	27750871	27844017	1	ENSG00000232692	NA	AP001596.6
18	29598792	29691742	1	ENSG00000263917	NA	RP11-53I6.2
18	29640868	29640952	-1	ENSG00000265063	NA	AC009831.1
18	29655848	29656235	-1	ENSG00000214917	NA	RP11-53I6.1
18	29671258	29672082	-1	ENSG00000265008	NA	RP11-53I6.3
18	29674467	29674569	1	ENSG00000238982	NA	snoU13
18	29702363	29704441	-1	ENSG00000263393	NA	RP11-53I6.4
18	29756013	29756131	-1	ENSG00000199373	NA	RNA5SP453
18	29775989	29776929	-1	ENSG00000265279	NA	RP11-53I6.5
18	29825909	29828995	-1	ENSG00000263904	NA	RP11-344B2.3
18	29843098	29843201	-1	ENSG00000222395	NA	Y_RNA
18	29867400	29870303	1	ENSG00000264982	NA	RP11-344B2.2
18	29991471	29993167	-1	ENSG00000215492	NA	HNRNPA1P7
18	30091626	30094597	1	ENSG00000260389	441818	WBP11P1
15	41060067	41099675	-1	ENSG00000104129	55192	DNAJC17
18	30106105	30106185	1	ENSG00000221621	NA	AC009835.1
18	13663346	13726662	-1	ENSG00000177150	125228	FAM210A
18	30161491	30162791	1	ENSG00000263688	NA	RP11-386P4.1
13	51568647	51654998	-1	ENSG00000123201	2974	GUCY1B2
21	17102344	17252377	1	ENSG00000155313	29761	USP25
21	27765954	27941571	1	ENSG00000197934	100996571	AP001597.1
21	27832222	27832533	-1	ENSG00000273115	NA	KB-1466C5.1
21	28261695	28312061	1	ENSG00000223563	NA	AP001601.2
21	28326280	28326362	1	ENSG00000266133	100616243	MIR4759
21	28515663	28516268	-1	ENSG00000215326	NA	GPX1P2
21	28731204	28820898	-1	ENSG00000231236	NA	AP001604.3
21	28733483	28768106	1	ENSG00000236332	NA	AP001605.4
13	51601883	51601988	-1	ENSG00000222920	NA	RNA5SP29
13	51656984	51746524	-1	ENSG00000226792	647166	LINC00371
13	51735859	51736493	-1	ENSG00000214878	NA	RPL5P31
13	51770017	51770217	1	ENSG00000271242	NA	SLMO2P2
13	51922703	51922775	-1	ENSG00000266072	100847003	MIR5693
13	51935701	51936371	-1	ENSG00000269965	NA	RP11-24B19.4
13	51936795	51937579	-1	ENSG00000270101	NA	RP11-24B19.3
18	44259081	44339220	-1	ENSG00000101638	29906	ST8SIA5
13	52026503	52126500	1	ENSG00000236778	100507398	INTS6-AS1
21	18811208	18821503	1	ENSG00000232560	NA	C21orf37
13	52028300	52035451	1	ENSG00000224892	NA	RPS4XP16
13	52043886	52044181	1	ENSG00000243900	NA	RN7SL320P
13	52070156	52070387	-1	ENSG00000229906	NA	SNRPGP11
13	52126725	52126803	1	ENSG00000266611	100616423	MIR4703
13	52139548	52139645	1	ENSG00000252141	NA	RNU6-65P
13	52160560	52160668	-1	ENSG00000206920	NA	RNY1P6
13	52168057	52168351	-1	ENSG00000242893	NA	RN7SL413P
13	52172552	52173596	1	ENSG00000224451	NA	ATP5F1P1
13	52378433	52387356	1	ENSG00000231856	NA	RP11-327P2.5
13	52482354	52484757	-1	ENSG00000232872	NA	CTAGE3P
13	52540878	52541285	1	ENSG00000236044	NA	FABP5P2
13	52741844	52865692	-1	ENSG00000217576	101930578	RP11-248G5.8
21	18884700	18965897	1	ENSG00000154639	1525	CXADR
13	52741844	52768600	-1	ENSG00000243406	100887750	MRPS31P5
18	13726659	13764557	1	ENSG00000101654	8731	RNMT
18	44388353	44500123	-1	ENSG00000078043	9063	PIAS2
13	52793479	52908412	-1	ENSG00000272281	101930578	TPTE2P2
13	52793479	52908412	-1	ENSG00000272281	644623	TPTE2P2
15	49447853	49660066	1	ENSG00000156958	2585	GALK2
21	18965971	18985265	-1	ENSG00000154640	10950	BTG3
21	28739333	28740266	-1	ENSG00000233300	NA	EIF4A1P1
15	41052795	41053072	1	ENSG00000271236	NA	SUMO2P15
21	28792699	28793342	-1	ENSG00000217026	NA	RPL10P1
21	28864437	28864580	1	ENSG00000219592	NA	NCSTNP1
21	29011012	29025810	1	ENSG00000234052	NA	AP001607.1
15	41128006	41136585	-1	ENSG00000261183	NA	RP11-532F12.5
15	41062159	41064643	1	ENSG00000188277	643338	C15orf62
20	44165625	44176065	-1	ENSG00000249139	100526773	EPPIN-WFDC6
21	29094698	29123552	1	ENSG00000225298	54088	LINC00113
15	41167511	41167608	1	ENSG00000264256	NA	AC025166.1
15	41199009	41201540	1	ENSG00000251161	NA	RP11-540O11.1
21	29327240	29357614	1	ENSG00000234083	NA	AJ006995.3
15	41240934	41241067	-1	ENSG00000259405	NA	ISCA1P4
21	29385682	29395552	1	ENSG00000178457	246705	LINC00314
15	41291472	41297063	1	ENSG00000259617	NA	RP11-540O11.6
15	41303795	41305498	1	ENSG00000259463	NA	RP11-540O11.7
21	29420733	29509930	1	ENSG00000232079	284825	AL035610.1
15	41309005	41320091	1	ENSG00000259521	NA	RP11-540O11.4
15	41401076	41401376	1	ENSG00000259547	NA	CYCSP2
20	44179792	44207965	-1	ENSG00000158901	90199	WFDC8
15	63334831	63364114	1	ENSG00000140416	7168	TPM1
15	41455360	41456572	1	ENSG00000157021	NA	FAM92A1P1
15	41484165	41484463	-1	ENSG00000240847	NA	RN7SL497P
20	44236578	44259907	-1	ENSG00000180205	259240	WFDC9
21	19161284	19191703	-1	ENSG00000154642	54149	C21orf91
15	41576188	41601901	1	ENSG00000247556	729082	OIP5-AS1
18	30359002	30359249	1	ENSG00000243355	NA	RP11-57G22.1
18	30413417	30518280	1	ENSG00000263765	NA	RP11-746B8.1
18	30534039	30537962	1	ENSG00000263450	NA	RP11-680N20.1
18	31132087	31158151	-1	ENSG00000267642	NA	RP11-258B16.1
18	31581662	31581763	-1	ENSG00000199204	NA	Y_RNA
18	31802929	31804725	1	ENSG00000267746	NA	RP11-379L18.1
18	32153951	32154487	-1	ENSG00000267585	NA	RP11-115P21.1
18	32317759	32347627	-1	ENSG00000268873	NA	RP11-138H11.1
18	32399910	32399995	-1	ENSG00000221409	NA	AC068506.1
18	32860831	32870165	-1	ENSG00000268573	NA	RP11-158H5.7
18	32870246	32890730	1	ENSG00000257267	10778	ZNF271
18	32963318	32963989	-1	ENSG00000239683	NA	RP11-322E11.1
18	33023833	33047052	-1	ENSG00000267583	NA	RP11-322E11.5
18	33175865	33177563	1	ENSG00000266965	NA	RP11-712P20.2
18	33296334	33297942	1	ENSG00000267397	NA	RP11-873E20.1
15	91073157	91188577	1	ENSG00000140577	64784	CRTC3
18	33421723	33422581	1	ENSG00000267797	NA	NRBF2P1
18	33484781	33484889	-1	ENSG00000207797	406963	MIR187
18	33514051	33514105	-1	ENSG00000265641	100500864	MIR3929
15	41099284	41106767	1	ENSG00000166140	84936	ZFYVE19
18	33531766	33546081	-1	ENSG00000267627	NA	RP11-905K4.1
18	33759959	33767411	-1	ENSG00000260552	101927809	RP11-49I11.1
18	33853537	33854562	1	ENSG00000267404	NA	RP11-49I11.2
18	33858698	33859082	-1	ENSG00000267456	NA	RP11-49I11.3
20	54967427	54979518	1	ENSG00000101138	1477	CSTF1
18	34222576	34222647	-1	ENSG00000252078	NA	SNORD112
18	34481909	34503777	-1	ENSG00000267039	NA	RP11-58G13.1
18	34814082	34816205	-1	ENSG00000267651	NA	RP11-95O2.1
21	19273580	19639690	1	ENSG00000154645	140578	CHODL
18	34823739	34827179	1	ENSG00000267707	NA	RP11-95O2.5
18	34853669	34856535	1	ENSG00000267202	NA	RP11-797E24.3
18	35237098	35237178	1	ENSG00000266530	100422857	MIR4318
18	35252652	35253139	1	ENSG00000243516	NA	RP11-19F9.1
18	36235173	36267962	-1	ENSG00000268566	NA	RP11-687D19.1
18	36596011	36596308	-1	ENSG00000222704	NA	RN7SKP182
18	36613971	36614074	1	ENSG00000253038	NA	RNU6-706P
13	52908430	52916031	1	ENSG00000271564	NA	RP13-444H2.1
18	36786888	37380282	-1	ENSG00000267374	647946	LINC00669
13	52974139	52974234	1	ENSG00000199605	NA	RNY4P24
13	53058296	53058815	-1	ENSG00000235660	NA	LINC00345
20	44258165	44259835	1	ENSG00000180305	140832	WFDC10A
18	36914836	36915639	-1	ENSG00000175886	NA	RPL7AP66
13	53063128	53073440	1	ENSG00000244471	NA	RP11-78J21.4
15	41635278	41636423	1	ENSG00000259396	NA	RP11-16O9.2
18	37256685	37256743	1	ENSG00000266148	100847025	MIR5583-1
18	37256685	37256743	1	ENSG00000266148	100846997	MIR5583-1
15	41740940	41741042	-1	ENSG00000200407	NA	RNU6-1169P
15	22892005	23006016	1	ENSG00000068793	23191	CYFIP1
15	41849225	41849633	1	ENSG00000259838	NA	TCEB1P2
18	37258484	37258586	-1	ENSG00000212354	NA	RNU6-1242P
18	37421138	37504804	-1	ENSG00000267413	NA	RP11-636O21.1
20	44277202	44298909	-1	ENSG00000180083	259239	WFDC11
13	53063128	53161222	1	ENSG00000198384	220115	TPTE2P3
15	41901664	41904925	-1	ENSG00000260926	NA	RP11-380D11.2
18	37646250	37679197	1	ENSG00000261715	101927900	RP11-653G8.2
15	41983783	41983876	1	ENSG00000207766	693211	MIR626
18	37723890	37724468	-1	ENSG00000267664	NA	RPL17P45
15	42010568	42010870	-1	ENSG00000270702	NA	RP11-107F6.4
18	38052785	38052846	1	ENSG00000238333	NA	RNU7-145P
15	42062954	42064930	-1	ENSG00000260814	NA	RP11-107F6.3
15	42117297	42120134	-1	ENSG00000250379	NA	RP11-23P13.4
20	44313292	44333658	-1	ENSG00000182931	280664	WFDC10B
18	39047395	39212149	-1	ENSG00000267313	641516	RP11-142I20.1
21	19641433	19858197	-1	ENSG00000154646	5651	TMPRSS15
15	42144111	42144227	-1	ENSG00000200293	NA	RNA5SP393
15	42158693	42158749	-1	ENSG00000264850	100423013	MIR4310
15	78285747	78287631	1	ENSG00000259792	NA	RP11-114H24.6
15	42184991	42190773	1	ENSG00000174171	NA	RP11-23P13.6
20	44330655	44337456	1	ENSG00000168634	164237	WFDC13
15	78330873	78330937	1	ENSG00000221476	100302217	MIR1827
15	78383514	78383639	-1	ENSG00000199633	NA	SNORA63
18	39369127	39369360	-1	ENSG00000267652	NA	RP11-188I24.1
15	42188137	42189031	-1	ENSG00000272003	NA	RP11-23P13.7
18	39399018	39399386	1	ENSG00000225253	NA	AC011225.1
15	78433585	78435515	1	ENSG00000260988	NA	RP11-285A1.1
15	42213615	42221081	1	ENSG00000259883	NA	CTD-2382E5.4
20	44350990	44354469	1	ENSG00000149651	391253	SPINT4
18	39669276	39669716	1	ENSG00000267088	NA	RP11-115N12.1
15	42264961	42291292	1	ENSG00000246740	101928388	CTD-2382E5.1
15	78542844	78556498	-1	ENSG00000259708	NA	RP11-762H8.3
15	42298330	42302315	1	ENSG00000257797	NA	CTD-2382E5.2
15	78573292	78574532	-1	ENSG00000272418	NA	RP11-762H8.4
15	78582869	78583563	-1	ENSG00000259562	NA	RP11-762H8.2
15	78585628	78588391	1	ENSG00000259322	NA	RP11-762H8.1
15	78674915	78675497	1	ENSG00000259413	NA	RP11-5O23.1
15	78772399	78774162	-1	ENSG00000259474	NA	RP11-650L12.1
15	78881465	78883618	-1	ENSG00000261762	NA	RP11-650L12.2
18	39739247	40271387	1	ENSG00000267586	284260	LINC00907
15	78918237	78920535	1	ENSG00000259555	NA	RP11-335K5.2
20	2639041	2644865	-1	ENSG00000101365	3420	IDH3B
13	53191693	53211581	1	ENSG00000250299	NA	MRPS31P4
15	78952986	79027837	1	ENSG00000261303	NA	RP11-160C18.2
18	44497455	44627658	1	ENSG00000167216	83473	KATNAL2
20	44376583	44420571	-1	ENSG00000124116	140686	WFDC3
13	53384179	53384274	1	ENSG00000211579	100313778	MIR759
13	53394632	53395153	1	ENSG00000150276	NA	PPIAP26
13	53720674	53725943	-1	ENSG00000237092	NA	LINC01065
13	53774116	53776547	1	ENSG00000225510	NA	PCDH8P1
20	54987168	55034396	1	ENSG00000087589	57091	CASS4
13	53832212	53832505	1	ENSG00000241613	NA	RN7SL618P
13	53941980	53942091	-1	ENSG00000220990	NA	AL450423.1
15	78953389	78953918	-1	ENSG00000213307	NA	RPL18P11
13	54389554	54450254	1	ENSG00000261517	100861552	LINC00558
15	79044449	79045715	1	ENSG00000238166	646938	RP11-160C18.4
13	54689924	54707001	-1	ENSG00000234787	100507428	LINC00458
15	79155589	79156071	-1	ENSG00000243711	NA	RPL21P116
21	29488413	29600986	-1	ENSG00000236532	NA	AL035610.2
13	54690611	54690986	1	ENSG00000271652	NA	RP11-168P6.2
15	79191182	79191278	-1	ENSG00000252061	NA	RNU6-415P
15	42491768	42491864	-1	ENSG00000207712	693212	MIR627
15	79271231	79278268	1	ENSG00000177699	NA	RP11-16K12.1
13	55014839	55015450	-1	ENSG00000136149	NA	RPL13AP25
15	42500611	42519188	1	ENSG00000261002	NA	RP11-546B15.1
21	22370633	22915650	1	ENSG00000154654	4685	NCAM2
15	79406635	79406701	1	ENSG00000239022	NA	AC069082.1
13	55380002	55380092	-1	ENSG00000266699	NA	AL512655.1
21	29811667	30047170	-1	ENSG00000232855	NA	AF131217.1
15	42605885	42606584	1	ENSG00000260571	NA	RP11-546B15.2
13	55748589	55748683	1	ENSG00000264387	100846996	MIR5007
13	56573334	56574582	-1	ENSG00000228611	NA	HNF4GP1
13	56788507	56791076	1	ENSG00000228319	NA	SPATA2P1
21	29911640	29912677	1	ENSG00000226935	118421	LINC00161
13	57133758	57133859	1	ENSG00000238455	NA	snoU13
15	79484049	79576287	-1	ENSG00000259234	729911	RP11-17L5.4
13	57459418	57459736	-1	ENSG00000201665	NA	RN7SKP6
13	57747587	57747766	1	ENSG00000271140	NA	PRR20FP
21	30115530	30115613	1	ENSG00000251894	NA	RNU6-872P
13	57778513	57778933	1	ENSG00000230009	NA	MTCO2P3
21	30259602	30261594	-1	ENSG00000215005	NA	HSPD1P7
15	41107650	41120907	-1	ENSG00000166143	54866	PPP1R14D
13	57888873	57890043	1	ENSG00000234421	NA	SLC25A5P4
21	30274101	30276019	-1	ENSG00000215317	NA	THUMPD1P1
21	30369934	30370354	-1	ENSG00000176054	NA	RPL23P2
15	79502130	79502213	1	ENSG00000207695	406960	MIR184
15	42640301	42704515	1	ENSG00000258461	NA	RP11-164J13.1
21	30396576	30397211	-1	ENSG00000273254	NA	RP1-100J12.1
15	79528674	79529548	1	ENSG00000259419	NA	HNRNPCP3
13	57965305	57965652	-1	ENSG00000225352	NA	RPL31P53
21	30430394	30432416	-1	ENSG00000231125	NA	AF129075.5
13	58565484	58565598	1	ENSG00000202422	NA	RNA5SP30
15	79631072	79631156	1	ENSG00000266543	NA	AC027811.1
13	58785831	58807251	-1	ENSG00000232954	NA	LINC00374
21	30500022	30500509	-1	ENSG00000232687	NA	RPL12P9
15	79705700	79706228	1	ENSG00000261712	NA	RP11-358L4.1
21	30511604	30511705	-1	ENSG00000201984	NA	Y_RNA
13	59101789	59101885	-1	ENSG00000222733	NA	RNY4P29
21	30552747	30552960	-1	ENSG00000212479	NA	U3
13	59102749	59105160	1	ENSG00000214335	NA	CTAGE16P
15	79851598	79852646	-1	ENSG00000259493	NA	RP11-621H8.2
21	30554348	30560116	-1	ENSG00000224649	NA	AF124730.4
13	59325181	59326367	-1	ENSG00000223717	NA	DNAJA1P1
15	79960684	79961158	-1	ENSG00000259208	NA	RP11-621H8.1
13	59584466	59584738	1	ENSG00000214281	NA	HMGN2P39
15	49619159	49913128	-1	ENSG00000166262	196951	FAM227B
13	59645596	59645937	-1	ENSG00000232647	NA	POLR3KP1
21	30565801	30660526	1	ENSG00000215533	193629	LINC00189
15	80035653	80035810	1	ENSG00000260674	NA	RP11-591L14.2
13	59836814	59837525	1	ENSG00000271190	NA	RPP40P2
13	60054204	60054266	1	ENSG00000239003	NA	RNU7-88P
15	80044031	80044391	-1	ENSG00000213527	NA	RP11-591L14.1
13	60586885	60618491	1	ENSG00000227528	100874195	DIAPH3-AS1
13	60608601	60608896	-1	ENSG00000265745	NA	RN7SL375P
13	60718832	60727639	1	ENSG00000223815	100874196	DIAPH3-AS2
18	13824154	13826861	1	ENSG00000176136	4161	MC5R
20	60880488	60881381	-1	ENSG00000226332	NA	RP11-157P1.4
13	60761872	60761964	-1	ENSG00000202151	NA	RNY4P28
13	60788486	60789080	-1	ENSG00000227336	NA	LINC00434
20	60907543	60907613	-1	ENSG00000265329	100616340	MIR4758
13	60848910	60850140	1	ENSG00000238213	NA	TARDBPP2
13	61026838	61026919	-1	ENSG00000212054	NA	AL354764.1
20	60928051	60931536	1	ENSG00000228812	101928158	RP11-157P1.5
13	61187742	61187868	1	ENSG00000223076	NA	RNA5SP31
13	61211022	61212231	-1	ENSG00000236608	NA	EIF4A1P6
9	34318405	34319653	1	ENSG00000229207	NA	SERPINH1P1
13	61259333	61268662	1	ENSG00000225249	101926930	LINC00378
18	13882043	13915706	-1	ENSG00000185231	4158	MC2R
9	34389941	34390049	-1	ENSG00000207032	NA	Y_RNA
20	61004604	61006568	1	ENSG00000233017	NA	RP5-908M14.5
9	34478620	34478903	1	ENSG00000251697	NA	RN7SKP24
13	61363694	61363795	1	ENSG00000206854	NA	RNY3P5
20	61052926	61053650	1	ENSG00000272050	NA	RP13-379O24.3
9	34521525	34524239	1	ENSG00000230729	NA	RP11-296L22.8
15	63413999	63434260	1	ENSG00000103642	114294	LACTB
13	61390831	61390923	-1	ENSG00000253018	NA	RNY4P31
20	61088965	61091152	-1	ENSG00000260542	NA	RP13-379O24.2
13	61491176	61494141	1	ENSG00000227510	NA	RP11-196P2.1
9	34546522	34546994	-1	ENSG00000232983	NA	RP11-296L22.7
13	61773932	61774014	-1	ENSG00000266663	100422973	MIR3169
21	30594642	30595578	1	ENSG00000236056	NA	GAPDHP14
13	62334417	62334509	-1	ENSG00000212007	NA	AL596329.1
13	62379283	62379809	1	ENSG00000234033	NA	RAC1P8
20	61141550	61148733	-1	ENSG00000174403	253868	C20orf166-AS1
9	34568013	34582827	1	ENSG00000237159	415056	CNTFR-AS1
21	30723955	30734215	1	ENSG00000248476	571	BACH1-IT1
13	62501223	62501405	-1	ENSG00000270856	NA	RP11-429G17.2
13	62578226	62603681	-1	ENSG00000229578	100874143	LINC00358
15	91260558	91358859	1	ENSG00000197299	641	BLM
21	30731323	30731774	1	ENSG00000273017	NA	AP000240.9
20	61151510	61151586	1	ENSG00000199017	406904	MIR1-1
13	62798230	62824080	1	ENSG00000230142	NA	LINC01075
9	34661900	34666026	-1	ENSG00000261215	NA	RP11-195F19.30
20	61162119	61162220	1	ENSG00000207764	406923	MIR133A2
9	34665662	34681295	1	ENSG00000230074	NA	RP11-195F19.9
20	61169878	61170591	1	ENSG00000226094	NA	RPL7P3
13	62895438	62896531	1	ENSG00000227611	NA	LINC01074
18	39850554	39850680	1	ENSG00000253040	NA	RNA5SP454
18	41412124	41412230	-1	ENSG00000202250	NA	RNU6-443P
13	62897790	62902966	1	ENSG00000229307	NA	LINC00459
20	61172797	61174714	1	ENSG00000264490	NA	WI2-87327B8.1
18	41619436	41620105	1	ENSG00000267716	NA	AC083760.1
21	26957968	26979829	-1	ENSG00000154719	54148	MRPL39
9	34832292	34838583	-1	ENSG00000257198	389715	FAM205B
13	62902121	62902517	1	ENSG00000232105	NA	RPL32P28
18	41651548	41651666	1	ENSG00000202060	NA	RNA5SP455
20	61265033	61266856	-1	ENSG00000232121	NA	RP13-30A9.1
18	41900765	41902222	-1	ENSG00000267573	NA	KRT8P5
20	61265124	61267214	1	ENSG00000229882	100505735	RP13-30A9.2
13	62980191	62981049	-1	ENSG00000271465	NA	SQSTM1P1
18	41903401	42111662	-1	ENSG00000267337	101927921	CTC-782O7.1
13	63246418	63306492	-1	ENSG00000228669	NA	LINC00448
20	61294371	61298076	-1	ENSG00000232803	100127888	RP11-93B14.5
18	42256892	42259682	-1	ENSG00000267414	101927943	RP11-456K23.1
13	63757234	63801189	-1	ENSG00000227564	NA	LINC00376
9	34889061	34895775	-1	ENSG00000187791	NA	FAM205CP
18	42550047	42550131	-1	ENSG00000265957	100422829	MIR4319
18	14057456	14132489	-1	ENSG00000175322	162655	ZNF519
13	64241814	64312151	-1	ENSG00000231061	100874157	LINC00395
18	42710530	42761312	-1	ENSG00000267101	NA	RP11-846C15.2
20	61326376	61331832	-1	ENSG00000237687	NA	LINC00686
13	64316498	64316945	1	ENSG00000215430	NA	OR7E156P
20	61363918	61366699	-1	ENSG00000223669	NA	RP11-93B14.4
13	64322132	64325213	1	ENSG00000237378	NA	RP11-473M10.3
20	57570240	57582302	-1	ENSG00000101160	1522	CTSZ
20	61405480	61406764	-1	ENSG00000228705	100652730	LINC00659
18	43003729	43063183	-1	ENSG00000267097	NA	RP11-309E23.2
9	34917172	34918293	1	ENSG00000178723	NA	GLULP4
13	64357934	64358037	1	ENSG00000202478	100873780	RNU6-81P
20	61431979	61436939	-1	ENSG00000229873	101409261	OGFR-AS1
20	55043647	55093943	1	ENSG00000022277	51507	RTFDC1
13	64385147	64385741	-1	ENSG00000213232	NA	PPP1R2P10
9	34922181	34922918	-1	ENSG00000215199	NA	YWHAZP6
20	61476490	61477543	1	ENSG00000233838	NA	DPH3P1
9	35010700	35011282	1	ENSG00000233148	NA	SYF2P2
9	35049268	35049558	1	ENSG00000241568	NA	RN7SL338P
13	64402973	64418258	-1	ENSG00000219926	NA	RP11-394A14.2
18	43063310	43109820	1	ENSG00000266988	NA	RP11-749H17.1
20	61503602	61504428	-1	ENSG00000236527	NA	ARF4P2
9	35096375	35098138	1	ENSG00000234181	NA	RP11-182N22.8
21	30742340	30743547	-1	ENSG00000232118	NA	BACH1-AS1
9	35147407	35149181	-1	ENSG00000215198	101930338	RP11-182N22.7
13	64411166	64411589	1	ENSG00000215432	NA	OR7E104P
21	30742944	30746029	1	ENSG00000228817	NA	BACH1-IT2
18	43087167	43130148	1	ENSG00000267354	NA	RP11-749H17.2
20	61640735	61716423	1	ENSG00000272259	63930	RP11-305P22.9
13	64411428	64412164	-1	ENSG00000272299	NA	RP11-394A14.4
15	80050891	80051104	-1	ENSG00000259229	NA	RP11-38G5.3
18	43226118	43227895	1	ENSG00000266968	NA	RP11-116O18.1
21	30761707	30761810	-1	ENSG00000239171	NA	snoU13
13	64549584	64550555	-1	ENSG00000237849	NA	NFYAP1
21	30868367	30872706	1	ENSG00000234293	NA	BACH1-IT3
15	80109691	80109792	-1	ENSG00000252995	NA	RNU6-667P
18	43249332	43327180	-1	ENSG00000267193	NA	RP11-116O18.3
15	41136216	41150405	1	ENSG00000166145	6692	SPINT1
13	64560504	64650144	-1	ENSG00000227674	NA	LINC00355
21	31029726	31030151	1	ENSG00000273464	NA	RP11-313P22.1
15	80124808	80125896	-1	ENSG00000259548	NA	RP11-38G5.2
20	61665569	61668380	-1	ENSG00000125514	NA	LINC00029
15	80135889	80136646	-1	ENSG00000261229	10588	RP11-38G5.4
18	43368495	43368632	1	ENSG00000267558	NA	RP11-618K16.4
13	65532229	65533528	-1	ENSG00000214269	NA	LGMNP1
18	43569619	43569911	-1	ENSG00000222179	NA	RN7SKP26
21	31120494	31136321	1	ENSG00000174680	642976	GRIK1-AS1
15	80236840	80237920	1	ENSG00000259770	NA	RP11-81A1.3
20	61669363	61685215	1	ENSG00000237119	100144597	LINC01056
18	43608272	43609795	1	ENSG00000267293	NA	RP11-8H2.1
18	43656970	43657065	-1	ENSG00000252034	NA	Y_RNA
15	80276493	80278066	1	ENSG00000271364	NA	RP11-81A1.8
13	65883987	65885085	-1	ENSG00000214266	NA	STARP1
18	43701581	43701687	-1	ENSG00000251939	NA	RNU6-1278P
20	61726845	61733671	-1	ENSG00000231133	768097	HAR1B
18	44302938	44303186	1	ENSG00000240983	NA	RP11-742D12.1
15	80282247	80282948	1	ENSG00000180725	NA	AC015871.1
9	35406752	35483026	1	ENSG00000179766	158381	ATP8B5P
21	31462035	31470154	1	ENSG00000259981	NA	AF096876.1
15	80434400	80434469	1	ENSG00000251881	NA	SNORD112
18	44336450	44340307	1	ENSG00000270112	NA	RP11-742D12.2
21	31581469	31584101	-1	ENSG00000227342	266919	LINC00307
13	66362064	66362896	-1	ENSG00000236565	NA	HNRNPA3P5
20	61733483	61735738	1	ENSG00000225978	768096	HAR1A
15	80458265	80459322	1	ENSG00000259967	NA	RP11-2E17.2
13	66438305	66438398	1	ENSG00000221685	NA	AL354775.1
21	31635698	31636199	-1	ENSG00000225267	NA	RPL8P2
18	44383187	44383857	-1	ENSG00000267167	NA	RP11-687F6.1
15	80487826	80544555	-1	ENSG00000259417	100996492	RP11-2E17.1
13	66440306	66452351	1	ENSG00000234767	NA	LINC01052
20	61758847	61760811	-1	ENSG00000260416	NA	RP5-963E22.5
18	44432595	44433845	-1	ENSG00000267587	NA	RP11-687F6.4
13	66540462	66540561	-1	ENSG00000263581	100616302	MIR548X2
20	61798149	61812255	-1	ENSG00000231977	NA	RP5-963E22.4
13	66792382	66792456	1	ENSG00000263561	100616205	MIR4704
18	44603732	44617651	-1	ENSG00000266957	NA	RP11-49K24.4
20	61809852	61809938	1	ENSG00000207598	406909	MIR124-3
13	66843129	66844590	1	ENSG00000235737	NA	TRIM60P19
18	44632317	44634433	1	ENSG00000267724	NA	RP11-49K24.8
20	2673524	2740753	1	ENSG00000088881	57593	EBF4
20	61870131	61870194	1	ENSG00000266463	100423014	MIR3196
15	80555410	80634147	-1	ENSG00000259361	283688	LINC00927
13	66878003	66897693	1	ENSG00000234527	NA	PCDH9-AS1
20	61918160	61918218	1	ENSG00000266104	100422945	MIR4326
13	67204847	67204908	-1	ENSG00000238500	NA	RNU7-87P
20	61968691	61968801	1	ENSG00000222439	NA	RNU6-994P
13	67399301	67489163	1	ENSG00000228842	100874064	PCDH9-AS2
20	61991340	62002529	1	ENSG00000203900	100130587	RP11-261N11.8
9	35449745	35450349	1	ENSG00000244213	NA	ZFAND6P1
13	67551564	67559908	1	ENSG00000225263	100874086	PCDH9-AS3
9	35507561	35507870	1	ENSG00000235619	NA	RPL36AP33
13	67565018	67576139	1	ENSG00000233840	100874087	PCDH9-AS4
9	35592783	35592948	1	ENSG00000227852	NA	RP11-156G14.6
20	62079404	62080682	1	ENSG00000226390	NA	RP11-358D14.2
13	67840977	67841838	-1	ENSG00000214263	NA	RPSAP53
9	35608091	35608156	1	ENSG00000263892	100616214	MIR4667
15	42719789	42719895	-1	ENSG00000201077	NA	RNU6-188P
20	62133640	62136464	1	ENSG00000230226	NA	RP4-697K14.3
9	35642511	35643514	1	ENSG00000231393	NA	RP11-331F9.3
13	67946519	67954108	1	ENSG00000230040	NA	LINC00364
15	42824065	42825038	-1	ENSG00000261684	NA	RP11-265N6.1
20	57594309	57601709	1	ENSG00000101162	81027	TUBB1
9	35646267	35647096	1	ENSG00000227933	101926948	RP11-331F9.4
13	68364539	68364926	1	ENSG00000271287	NA	BCRP9
20	62258580	62260177	1	ENSG00000232442	100505771	CTD-3184A7.4
15	42859229	42862192	-1	ENSG00000261822	NA	RP11-265N6.2
9	35657748	35658015	-1	ENSG00000269900	6023	RMRP
13	68406008	68406959	-1	ENSG00000227969	NA	NPM1P22
15	49715293	49780972	1	ENSG00000140285	2252	FGF7
13	68476487	68477374	1	ENSG00000231667	NA	OR7E111P
15	42864125	42864631	1	ENSG00000260490	NA	RP11-265N6.3
9	35671773	35672039	1	ENSG00000243136	NA	RN7SL22P
20	62376042	62377311	1	ENSG00000229299	NA	RP4-583P15.10
9	35756709	35757937	-1	ENSG00000228843	NA	RP11-112J3.15
13	68485219	68486080	1	ENSG00000226537	NA	OR7E33P
15	42873354	42873686	-1	ENSG00000260282	NA	EIF4EBP2P2
18	14507338	14543584	-1	ENSG00000183206	388468	POTEC
15	80726136	80737493	-1	ENSG00000258010	100133746	RP11-210M15.1
20	62439429	62447874	1	ENSG00000231208	NA	RP4-583P15.11
9	35772160	35790429	1	ENSG00000227388	NA	RP11-112J3.16
13	68863811	68865412	-1	ENSG00000234765	NA	ELL2P3
20	62540308	62540472	1	ENSG00000199805	NA	RNU1-134P
15	43000890	43000990	-1	ENSG00000239025	NA	snoU13
20	62550834	62550950	1	ENSG00000216141	100126339	MIR941-2
20	62550834	62550950	1	ENSG00000216141	100126330	MIR941-2
20	62550834	62550950	1	ENSG00000216141	100126329	MIR941-2
9	35811473	35811547	-1	ENSG00000263448	NA	AL133410.1
15	43031316	43035400	1	ENSG00000246283	NA	CTD-2036P10.3
15	80846950	80855285	-1	ENSG00000259175	101929586	RP11-379K22.2
13	68875737	68877434	-1	ENSG00000229910	NA	HNRNPA1P18
20	62551085	62551201	1	ENSG00000216195	100126352	MIR941-3
9	35859059	35859980	-1	ENSG00000236083	NA	OR13E1P
20	44420576	44440066	1	ENSG00000101457	116092	DNTTIP1
20	62551365	62551481	1	ENSG00000215946	100126329	MIR941-1
15	43093166	43094603	-1	ENSG00000260799	NA	KRT8P50
9	35874807	35875191	-1	ENSG00000233659	NA	NDUFA5P4
18	44542731	44544607	-1	ENSG00000266996	100506888	TCEB3CL2
13	68905470	68905745	-1	ENSG00000236433	NA	RPL37P21
20	62572818	62572897	-1	ENSG00000272045	100302137	MIR1914
15	43231508	43232556	-1	ENSG00000254793	NA	FDPSP4
21	27011584	27089874	1	ENSG00000154721	58494	JAM2
9	35909480	35911683	1	ENSG00000235387	158376	LINC00961
20	62573984	62574079	-1	ENSG00000207554	693232	MIR647
13	69208322	69208618	1	ENSG00000230405	NA	RPS3AP52
15	43407897	43408691	-1	ENSG00000205871	NA	RPS3AP47
20	10342736	10342878	-1	ENSG00000211588	NA	AL023913.1
9	35930009	35937148	1	ENSG00000231518	NA	RP11-327L3.3
20	10366427	10368454	1	ENSG00000230750	NA	SDAD1P2
13	69228704	69229182	1	ENSG00000229824	NA	RPL12P34
15	43423206	43423884	1	ENSG00000260928	NA	SPCS2P1
20	62665697	62671315	1	ENSG00000196421	284739	LINC00176
9	35943207	35943931	-1	ENSG00000225639	NA	PGAM1P2
18	44663389	44663661	1	ENSG00000267800	NA	RP11-49K24.5
20	57600522	57607437	-1	ENSG00000124172	514	ATP5E
18	44548658	44550534	-1	ENSG00000234298	728929	TCEB3CL
13	69267938	69268213	-1	ENSG00000243671	NA	RN7SL761P
20	10593509	10594877	-1	ENSG00000235036	NA	RP5-1099D15.1
15	43476277	43477339	-1	ENSG00000261687	NA	RP11-473C18.3
18	44760813	44760919	-1	ENSG00000201825	NA	RNU6-1131P
13	69559190	69560196	1	ENSG00000232380	NA	ZDHHC20P4
20	10625847	10627014	-1	ENSG00000270408	NA	JAG1
15	43539878	43539979	1	ENSG00000202211	NA	Y_RNA
9	35971341	35972315	-1	ENSG00000213866	NA	YBX1P10
18	44812096	45120914	1	ENSG00000267761	NA	CTD-2130O13.1
13	69675964	69676188	-1	ENSG00000225501	NA	SNRPFP3
15	43560102	43560586	-1	ENSG00000261679	NA	ATP5HP1
15	63418071	63450220	-1	ENSG00000185088	51065	RPS27L
20	62688156	62688437	1	ENSG00000237371	NA	RP13-152O15.5
13	69796478	69866286	1	ENSG00000237534	NA	LINC00383
20	10653576	10975572	1	ENSG00000270792	NA	RP11-103J8.1
15	43594294	43594970	1	ENSG00000260406	NA	RP11-402F9.3
9	35991333	35992282	-1	ENSG00000179443	NA	OR13C6P
20	62921540	62924351	-1	ENSG00000232852	NA	CICP4
13	69885465	69896233	1	ENSG00000235221	NA	LINC00401
15	43683633	43683925	-1	ENSG00000243871	NA	RN7SL487P
18	44906867	44906936	1	ENSG00000266582	100616264	MIR4527
18	44554573	44556449	-1	ENSG00000183791	101930171	TCEB3C
18	44554573	44556449	-1	ENSG00000183791	101930165	TCEB3C
18	44554573	44556449	-1	ENSG00000183791	101929858	TCEB3C
18	44554573	44556449	-1	ENSG00000183791	101060464	TCEB3C
18	44554573	44556449	-1	ENSG00000183791	101060457	TCEB3C
18	44554573	44556449	-1	ENSG00000183791	162699	TCEB3C
15	43894741	43894846	1	ENSG00000222398	NA	RNU6-554P
13	69982348	69982867	-1	ENSG00000224640	NA	SRSF1P1
15	43905880	43905983	1	ENSG00000238535	NA	snoU13
18	45027543	45084754	1	ENSG00000261307	NA	RP11-157P23.2
9	36002993	36003660	-1	ENSG00000273463	NA	AL138834.1
20	10733738	10734614	1	ENSG00000224961	101929395	RP1-278O22.1
15	43929830	43929936	-1	ENSG00000206991	NA	RNU6-610P
20	62921738	62944485	1	ENSG00000149656	140849	LINC00266-1
9	36013181	36014130	1	ENSG00000228307	NA	OR2S1P
15	43941321	43941478	1	ENSG00000224677	NA	PDIA3P2
13	70377072	70377173	1	ENSG00000207495	NA	RNY3P10
18	45156483	45157219	1	ENSG00000267156	NA	TPMTP1
20	10733926	10745934	-1	ENSG00000234900	NA	RP1-278O22.2
15	80872370	80872907	-1	ENSG00000270919	NA	RP11-379K22.3
13	70468233	70469217	-1	ENSG00000232314	NA	PSMC1P13
18	45229546	45230116	1	ENSG00000267187	NA	RP11-767C4.1
9	36021689	36022110	1	ENSG00000236110	NA	OR2AM1P
20	10855981	10889920	-1	ENSG00000232900	101929413	RP4-697P8.3
15	80873444	80873580	1	ENSG00000266542	100847042	MIR5572
15	80956113	80956219	1	ENSG00000222139	NA	RNU6-380P
18	45379604	45379828	-1	ENSG00000267541	NA	RP11-380M21.2
9	36267780	36267919	1	ENSG00000222760	NA	RNU4-53P
15	80985557	80986048	-1	ENSG00000271983	NA	RP11-28H5.2
13	70681345	70713561	1	ENSG00000230223	6315	ATXN8OS
20	10869230	10869736	-1	ENSG00000217809	NA	FAT1P1
18	45404666	45408815	-1	ENSG00000269365	NA	RP11-380M21.4
9	36303496	36304921	-1	ENSG00000215283	NA	HMGB3P24
15	81134319	81134414	-1	ENSG00000208003	693132	MIR549
18	44558943	44561988	-1	ENSG00000206181	51224	TCEB3B
20	10981952	10982411	1	ENSG00000270777	NA	RP11-103J8.2
18	45696155	45696261	-1	ENSG00000206944	NA	RNU6-708P
13	71033596	71033702	1	ENSG00000202433	NA	RNU6-54P
21	31728833	31729203	-1	ENSG00000250973	NA	KRTAP13-6P
9	36823536	36823596	-1	ENSG00000266255	100616289	MIR4475
18	45918962	45919021	1	ENSG00000253033	NA	RNU7-191P
13	71497796	71498587	1	ENSG00000226554	NA	SOGA2P1
15	81188531	81241208	-1	ENSG00000259546	NA	RP11-351M8.2
21	31747612	31747696	-1	ENSG00000265007	100422891	MIR4327
9	116237	118417	-1	ENSG00000170122	2298	FOXD4
9	36856552	36861372	1	ENSG00000258885	NA	RP11-344B23.2
18	46001858	46001971	-1	ENSG00000200872	NA	RNA5SP456
20	11214818	11282173	-1	ENSG00000230990	NA	RP4-734C18.1
13	71589273	71742549	1	ENSG00000226846	100885781	LINC00348
18	46004932	46005599	1	ENSG00000266984	NA	RP11-23B5.1
21	31808784	31809282	-1	ENSG00000233640	NA	KRTAP13-5P
9	36864251	36864305	-1	ENSG00000264922	100616278	MIR4540
15	81283145	81285599	-1	ENSG00000260619	NA	RP11-775C24.3
18	46196971	46197039	1	ENSG00000266276	100616366	MIR4743
9	36893459	36893528	-1	ENSG00000265368	100616456	MIR4476
13	71870342	71871367	1	ENSG00000225801	NA	RABEPKP1
21	31882625	31882815	-1	ENSG00000237841	NA	KRTAP19-9P
15	43955852	43976537	-1	ENSG00000249839	NA	AC011330.5
15	81289758	81289814	-1	ENSG00000265855	100616181	MIR4514
20	11326031	11326503	-1	ENSG00000235544	NA	RPS11P1
9	37002694	37008037	1	ENSG00000250850	NA	RP11-297B17.3
18	46199946	46214790	-1	ENSG00000267762	NA	RP11-426J5.2
13	72249199	72249601	1	ENSG00000236534	NA	H3F3BP1
21	31886931	31887117	-1	ENSG00000235312	NA	KRTAP19-10P
15	81409976	81410681	-1	ENSG00000259461	NA	ANP32BP3
9	37046832	37047234	1	ENSG00000125385	NA	RP11-297B17.2
20	11589084	11589696	-1	ENSG00000271397	NA	RP5-1128N12.2
21	31898864	31899019	-1	ENSG00000218125	NA	AP000567.27
13	72278313	72278787	1	ENSG00000237816	NA	RPL21P109
15	81595556	81601732	-1	ENSG00000271725	NA	RP11-761I4.4
21	31909597	31909700	-1	ENSG00000236612	NA	KRTAP19-11P
20	11601699	11602125	1	ENSG00000237256	NA	PGAM3P
9	37073528	37075789	-1	ENSG00000232920	NA	RP11-465M18.1
21	31964786	31965076	1	ENSG00000256818	NA	AP001069.1
9	37078810	37079773	-1	ENSG00000260100	NA	RP11-220I1.5
13	72420113	72420449	1	ENSG00000233460	NA	RPL35AP31
20	11665792	11667971	-1	ENSG00000261411	NA	RP11-268G13.1
15	81616718	81654378	1	ENSG00000259343	101929655	RP11-761I4.3
20	11781111	11851363	-1	ENSG00000228422	728450	LINC00687
21	32114098	32114913	-1	ENSG00000236400	NA	KRTAP21-4P
13	72487842	72488316	-1	ENSG00000232881	NA	RPS10P21
21	32135000	32135200	-1	ENSG00000238257	NA	AP000244.11
20	11790813	11791095	-1	ENSG00000256874	NA	AL080274.1
21	32174560	32174745	-1	ENSG00000233036	NA	KRTAP8-2P
13	72552226	72552344	1	ENSG00000200037	NA	RNA5SP32
20	11799469	11799739	-1	ENSG00000222281	NA	RN7SKP111
9	37079893	37090398	1	ENSG00000233137	100506710	RP11-220I1.1
21	32179250	32179437	-1	ENSG00000227840	NA	KRTAP8-3P
13	73028040	73028105	-1	ENSG00000212377	NA	SNORD37
20	11819003	11819222	1	ENSG00000271298	NA	RP5-1012F16.2
15	63481668	63559981	1	ENSG00000166128	51762	RAB8B
13	73034270	73034467	-1	ENSG00000227952	NA	RPL18AP17
21	32201357	32202078	-1	ENSG00000184586	NA	KRTAP7-1
20	11890052	11899325	-1	ENSG00000236526	NA	RP4-742J24.2
13	73034657	73034739	-1	ENSG00000251715	NA	SNORA68
21	32201362	32202051	-1	ENSG00000256386	NA	AP000244.1
20	12224543	12224944	-1	ENSG00000235292	NA	RP4-796I8.1
13	73160818	73160948	1	ENSG00000199282	NA	SNORA9
20	12286261	12297133	-1	ENSG00000230437	NA	RP11-102J14.1
13	73277831	73278276	1	ENSG00000226617	NA	RPL21P110
21	32432919	32435487	-1	ENSG00000228941	NA	UBE3AP2
9	94789780	94790106	1	ENSG00000237306	NA	HSPE1P22
20	12360704	12361903	1	ENSG00000235698	NA	PA2G4P2
13	73280155	73280261	-1	ENSG00000206922	NA	RNU6-80P
20	44441215	44445596	1	ENSG00000175063	11065	UBE2C
9	94871140	94871271	1	ENSG00000232179	NA	RP11-100G15.2
20	12845850	12933167	-1	ENSG00000233048	101929486	RP5-1069C8.2
9	37112545	37115487	-1	ENSG00000233242	NA	RP11-220I1.2
13	73425226	73425307	1	ENSG00000220981	NA	AL391384.1
21	32824779	32825536	1	ENSG00000237325	NA	AP000563.2
9	94871295	94872377	1	ENSG00000228069	NA	RP11-100G15.3
13	73455246	73455352	-1	ENSG00000199381	100873779	RNU6-79P
9	37160134	37160234	1	ENSG00000200502	NA	Y_RNA
21	32931558	32932800	1	ENSG00000237594	150051	AP000251.3
13	73610539	73610986	1	ENSG00000232041	NA	PSMD10P3
20	12915525	12916431	-1	ENSG00000269931	NA	RP5-1069C8.3
9	37205109	37205365	-1	ENSG00000228292	NA	RP11-220I1.4
21	32999440	33000913	-1	ENSG00000230870	NA	FBXW11P1
9	37296020	37296101	-1	ENSG00000216070	NA	AL158155.1
20	55066548	55100981	-1	ENSG00000124091	140687	GCNT7
20	12930986	12932275	1	ENSG00000234265	100505515	RP11-157E14.1
13	73674713	73675123	-1	ENSG00000236972	NA	FABP5P1
20	57608200	57617964	-1	ENSG00000101166	51012	SLMO2
9	37322256	37322368	1	ENSG00000206784	NA	Y_RNA
9	94872450	94872796	1	ENSG00000238288	NA	RP11-100G15.4
9	37383175	37384431	-1	ENSG00000224648	NA	RP11-397D12.4
20	13054315	13054960	-1	ENSG00000271426	NA	RP4-718P11.1
13	73687052	73687155	-1	ENSG00000200267	100873770	RNU6-66P
9	37434174	37434583	1	ENSG00000236156	NA	CHCHD4P3
13	73698849	73698947	-1	ENSG00000265959	NA	AL354720.1
20	13218448	13220321	-1	ENSG00000226263	100505536	ISM1-AS1
9	37459392	37459706	-1	ENSG00000264255	NA	RN7SL463P
13	73765665	73765804	1	ENSG00000201253	NA	RNU4-10P
15	43991686	44010382	-1	ENSG00000166763	NA	STRCP1
18	44633774	44676891	-1	ENSG00000167220	84064	HDHD2
13	73801284	73801397	1	ENSG00000206697	NA	RNY1P8
20	13224711	13226016	-1	ENSG00000225956	NA	RP5-1077I2.3
9	37477146	37478314	1	ENSG00000187988	NA	RP11-405L18.2
13	73981905	73982489	-1	ENSG00000229708	NA	MARK2P12
20	13373324	13374321	1	ENSG00000236811	NA	GAPDHP2
20	13936410	13936503	-1	ENSG00000221328	NA	AL117333.1
13	73987610	74222390	-1	ENSG00000224853	NA	LINC00393
9	37490418	37490890	-1	ENSG00000230188	NA	RP11-405L18.4
20	13953962	13954070	-1	ENSG00000212247	NA	RNU6-278P
21	27088815	27107984	-1	ENSG00000154723	522	ATP5J
20	13984154	13984345	1	ENSG00000230935	NA	RPS3P1
13	74138381	74162207	1	ENSG00000228295	NA	LINC00392
9	37509147	37510296	1	ENSG00000234160	NA	RP11-613M10.6
20	14108046	14108982	1	ENSG00000234187	NA	AIMP1P1
13	74805594	74834113	1	ENSG00000235532	NA	LINC00402
20	14203687	14203976	1	ENSG00000239923	NA	RN7SL864P
9	37636685	37637290	-1	ENSG00000233111	NA	RAB1C
13	74863237	74863351	-1	ENSG00000206617	NA	RNY1P5
20	14332966	14333071	1	ENSG00000199570	NA	RNU6-228P
9	125677845	125693779	-1	ENSG00000171448	57684	ZBTB26
20	14527830	14528269	-1	ENSG00000227563	NA	RNF11B
13	74951300	74952088	-1	ENSG00000232701	NA	RPL21P108
9	37661744	37662046	-1	ENSG00000201287	NA	RN7SKP171
15	81702858	81711358	1	ENSG00000259372	NA	CTD-2240J17.1
20	55092243	55101198	1	ENSG00000124103	388799	FAM209A
20	55092243	55101198	1	ENSG00000124103	200232	FAM209A
20	14535030	14617170	1	ENSG00000227927	140848	MACROD2-IT1
9	37836041	37836391	1	ENSG00000232454	NA	RP11-3J10.7
13	74993310	75009296	1	ENSG00000226240	100874151	LINC00381
15	49913177	49937333	1	ENSG00000104047	56986	DTWD1
15	81719789	82047558	1	ENSG00000259543	NA	CTD-2034I4.1
9	94872857	94873150	1	ENSG00000240791	NA	RP11-100G15.5
9	37878113	37879490	1	ENSG00000226055	NA	PAICSP1
20	14738209	14738702	1	ENSG00000213950	NA	RPS10P2
15	81846344	81989121	1	ENSG00000259594	NA	CTD-2034I4.2
20	2774715	2781283	-1	ENSG00000088882	56265	CPXM1
9	37885680	37886387	1	ENSG00000213839	NA	RP11-3J10.4
20	14864899	14910161	-1	ENSG00000235914	100379174	MACROD2-AS1
15	81926228	81934531	-1	ENSG00000259610	NA	RP11-499F3.1
13	75117975	75139582	1	ENSG00000236678	338864	LINC00347
9	37936704	37936765	-1	ENSG00000251745	NA	RNU7-124P
20	55108302	55111576	1	ENSG00000213714	388799	FAM209B
20	14914489	14916009	-1	ENSG00000237832	NA	RP5-974N19.1
9	38147425	38147558	1	ENSG00000200026	NA	U8
9	94873147	94874179	1	ENSG00000227321	NA	MTND4P15
15	81952823	82163466	-1	ENSG00000259692	NA	RP11-499F3.2
9	38190404	38190504	1	ENSG00000238313	NA	snoU13
20	15002199	15002305	-1	ENSG00000199803	NA	RNU6-1159P
9	38360424	38376427	1	ENSG00000223716	NA	RP11-113O24.3
20	15003498	15003604	1	ENSG00000201180	NA	RNU6-115P
15	43994561	43994668	1	ENSG00000201136	NA	RNU6-353P
15	82245644	82288007	-1	ENSG00000259445	NA	RP11-276M12.1
20	15261410	15261519	-1	ENSG00000222500	NA	RNA5SP475
9	38452779	38454067	-1	ENSG00000225254	NA	RP11-403F21.1
15	44005342	44005445	1	ENSG00000238494	NA	snoU13
20	15532802	15533530	-1	ENSG00000225181	NA	RP11-388K2.1
15	82302553	82302948	-1	ENSG00000259622	NA	RP11-597K23.1
20	15539025	15539113	-1	ENSG00000212111	NA	AL121584.1
9	38478468	38479347	1	ENSG00000215165	NA	RP11-403F21.3
15	82336635	82336717	1	ENSG00000222521	NA	AC026956.1
13	75402690	75404217	1	ENSG00000225944	NA	RIOK3P1
20	15600139	15600464	-1	ENSG00000224274	NA	ENSAP1
15	82466565	82466726	-1	ENSG00000212170	NA	RNU1-77P
13	75683724	75683830	1	ENSG00000206812	NA	RNU6-38P
9	38486856	38488335	-1	ENSG00000229511	NA	RP11-392E22.1
20	16204395	16205180	-1	ENSG00000225622	NA	PPIAP17
13	75710291	75711077	1	ENSG00000226665	NA	SSR1P2
15	44019116	44039292	-1	ENSG00000205771	440278	CATSPER2P1
9	38504444	38505479	-1	ENSG00000237487	NA	VN1R48P
20	16390942	16391036	-1	ENSG00000221448	NA	AL118509.1
13	75783114	75783173	-1	ENSG00000266534	NA	AL162571.1
15	41164412	41166487	-1	ENSG00000104140	171177	RHOV
9	38526828	38527029	1	ENSG00000243085	NA	RP11-392E22.3
20	16566978	16567338	-1	ENSG00000226229	NA	RPLP0P1
13	75812080	75814432	-1	ENSG00000214249	647288	CTAGE11P
20	16651286	16651387	-1	ENSG00000200494	NA	Y_RNA
9	38527094	38527909	1	ENSG00000176007	647044	FAM220BP
13	75824616	75826148	1	ENSG00000223880	NA	LINC01078
20	16664753	16665049	-1	ENSG00000235208	NA	RPL7AL3
15	82590891	82626963	1	ENSG00000259785	NA	ADAMTS7P1
15	91411822	91426688	1	ENSG00000140564	5045	FURIN
13	75949647	75951430	-1	ENSG00000225203	NA	TBC1D4-AS1
9	38540564	38542762	-1	ENSG00000273036	NA	RP11-392E22.12
20	16695489	16711593	-1	ENSG00000228809	NA	RP4-705D16.3
15	23004684	23034427	-1	ENSG00000140157	81614	NIPA2
9	38542311	38542566	-1	ENSG00000259898	NA	CYP4F33P
20	16838607	16844793	-1	ENSG00000236985	NA	RP5-1195D24.1
13	76123909	76381256	1	ENSG00000261553	NA	RP11-29G8.3
9	38542386	38543212	-1	ENSG00000272934	NA	RP11-392E22.10
20	16963477	16963678	-1	ENSG00000212165	NA	U3
9	38542476	38568419	-1	ENSG00000272904	NA	RP11-392E22.11
20	17168155	17168261	1	ENSG00000251955	NA	RNU6-27P
18	44661027	44702652	-1	ENSG00000267228	51124	IER3IP1
20	17168779	17168989	1	ENSG00000220540	NA	RP1-298M8.1
9	38543101	38543443	-1	ENSG00000250989	NA	RP11-392E22.5
18	46352422	46361141	-1	ENSG00000267764	NA	RP11-484L8.1
20	17189705	17189865	1	ENSG00000238833	NA	RNU1-131P
9	38566257	38568208	-1	ENSG00000225345	NA	SNX18P3
18	46489321	46490311	-1	ENSG00000266905	NA	RP11-1058N17.1
13	76178836	76210130	-1	ENSG00000261105	101927155	RP11-173B14.5
20	17459730	17460076	-1	ENSG00000232241	NA	DYNLT3P1
18	46550073	46574844	1	ENSG00000264269	NA	RP11-15F12.1
13	76205407	76206271	1	ENSG00000228444	NA	RP11-173B14.4
20	17497488	17497952	1	ENSG00000232333	NA	RPS27AP2
9	38620471	38624987	1	ENSG00000204860	158228	FAM201A
13	76262692	76263333	-1	ENSG00000230902	NA	FAM204CP
18	46576057	46576138	-1	ENSG00000263849	100616420	MIR4744
9	94894680	94900911	1	ENSG00000234537	NA	RP11-100G15.7
20	17556851	17557155	-1	ENSG00000202260	NA	RN7SKP69
13	76452849	76455263	1	ENSG00000223458	NA	RP11-332E3.2
18	46642671	46652849	1	ENSG00000265128	NA	RP11-15F12.3
20	17579900	17580452	-1	ENSG00000230495	NA	RP11-462D18.2
13	76506531	76509268	-1	ENSG00000261206	NA	LINC00561
20	17823227	17823372	1	ENSG00000221220	NA	AL035045.1
18	46732282	46735151	1	ENSG00000266696	NA	RP11-30L3.2
21	27106881	27144771	1	ENSG00000154727	2551	GABPA
20	17868007	17868804	-1	ENSG00000233625	NA	RP5-905G11.3
9	38643039	38643765	1	ENSG00000237557	NA	RP13-198D9.3
13	76587159	76588637	-1	ENSG00000224933	NA	LINC01034
18	46958114	46973790	-1	ENSG00000263895	NA	RP11-110H1.9
20	17884406	17884505	1	ENSG00000212555	NA	RNU6-192P
9	38680003	38680101	1	ENSG00000252725	NA	RNU6-765P
13	76709067	76709360	1	ENSG00000243274	NA	RN7SL571P
20	55204358	55214339	1	ENSG00000087510	7022	TFAP2C
20	17943353	17943589	-1	ENSG00000212232	692086	SNORD17
13	77460456	77460535	-1	ENSG00000264908	NA	AC000403.1
18	46996173	46996593	1	ENSG00000264971	NA	RP11-110H1.1
9	38804004	38851913	1	ENSG00000228467	NA	RP11-402N8.1
13	77502200	77502970	1	ENSG00000118903	NA	BTF3P11
20	17992599	17992928	1	ENSG00000218902	NA	PTMAP3
18	47010906	47012519	-1	ENSG00000263916	NA	RP11-110H1.4
9	39016966	39039591	1	ENSG00000234680	NA	VN2R3P
20	18040137	18051652	1	ENSG00000229262	NA	RP4-726N1.2
13	77555310	77556051	-1	ENSG00000233873	NA	RPL7P44
18	47013709	47018248	1	ENSG00000265496	100302257	MIR1539
9	39154072	39155476	1	ENSG00000226625	NA	RP11-290L7.2
18	47015615	47015678	-1	ENSG00000202093	NA	SNORD58C
20	18070760	18071359	-1	ENSG00000227343	NA	RPL15P1
20	57766075	57834168	1	ENSG00000124203	128611	ZNF831
13	77559003	77562078	1	ENSG00000228002	NA	DHX9P1
18	47017653	47017717	-1	ENSG00000206602	26791	SNORD58A
9	39159068	39160316	1	ENSG00000271454	NA	RP11-290L7.5
20	44451853	44462384	-1	ENSG00000101470	7125	TNNC2
21	33025906	33031813	-1	ENSG00000234509	NA	AP000253.1
15	41186628	41196173	1	ENSG00000104142	57617	VPS18
18	47018034	47018099	-1	ENSG00000271982	26790	SNORD58B
9	39173791	39174510	-1	ENSG00000243695	NA	RP11-290L7.3
21	33036619	33036795	1	ENSG00000238390	NA	SNORA81
18	47021517	47023266	-1	ENSG00000265182	NA	SRP72P1
15	63568217	63601325	1	ENSG00000138613	83464	APH1B
15	44026377	44026483	-1	ENSG00000206589	NA	RNU6-354P
21	33039041	33039560	-1	ENSG00000273271	NA	AP000254.8
9	39191097	39191355	1	ENSG00000264912	NA	RN7SL640P
13	77649649	77672677	1	ENSG00000236051	100874212	MYCBP2-AS1
15	44085857	44085957	-1	ENSG00000221792	100302254	MIR1282
9	39368376	39368790	-1	ENSG00000223758	NA	RP11-347J14.4
20	18076215	18076276	-1	ENSG00000252597	NA	RNU7-137P
18	47025760	47028230	1	ENSG00000264464	101928144	RP11-110H1.8
21	33078868	33079177	1	ENSG00000229046	NA	HMGN1P2
20	18094111	18094223	-1	ENSG00000207282	NA	Y_RNA
15	44156091	44156203	-1	ENSG00000200391	NA	Y_RNA
20	18150549	18150633	-1	ENSG00000251713	NA	AL050321.1
9	39371062	39376913	1	ENSG00000215112	NA	FAM74A5
18	47176720	47177530	1	ENSG00000267444	NA	SMUG1P1
21	33108045	33108720	1	ENSG00000273091	NA	AP000255.6
15	44168047	44168442	-1	ENSG00000227973	728758	PIN4P1
20	18200757	18201156	1	ENSG00000232943	NA	RP4-717M23.2
21	33212653	33213170	1	ENSG00000234107	NA	TPT1P1
9	39384503	39405302	-1	ENSG00000224038	NA	RP11-347J14.8
18	47266193	47268433	-1	ENSG00000267674	NA	RP11-813F20.2
15	44281259	44282382	-1	ENSG00000185607	NA	ACTBP7
13	77654646	77655325	-1	ENSG00000229521	NA	MYCBP2-AS2
20	18239200	18239495	-1	ENSG00000266720	NA	RN7SL14P
9	125703112	125867145	1	ENSG00000011454	23637	RABGAP1
18	47340393	47377429	1	ENSG00000267322	NA	SCARNA17
9	39395734	39397403	-1	ENSG00000231140	NA	RP11-347J14.7
20	18246334	18246523	-1	ENSG00000252635	NA	RNU2-56P
13	78173890	78180686	-1	ENSG00000224347	NA	SCEL-AS1
20	18275787	18276095	-1	ENSG00000199719	NA	RN7SKP74
15	44355709	44356511	1	ENSG00000224055	NA	GAPDHP55
18	44681413	44702745	-1	ENSG00000134049	51124	IER3IP1
20	18294409	18295755	-1	ENSG00000237259	NA	RP4-568F9.3
18	47340503	47340646	1	ENSG00000251992	677769	SCARNA17
15	44564040	44564218	-1	ENSG00000203578	NA	AC073940.1
13	78197507	78197607	1	ENSG00000206800	NA	RNY3P7
9	39443804	39464526	-1	ENSG00000198416	101927475	CTD-2173L22.4
9	39443804	39464526	-1	ENSG00000198416	653501	CTD-2173L22.4
9	39443804	39464526	-1	ENSG00000198416	401509	CTD-2173L22.4
18	47340731	47340813	1	ENSG00000252139	NA	SCARNA18
20	18303196	18339944	-1	ENSG00000230010	NA	RP4-568F9.6
15	44571085	44571275	1	ENSG00000203411	NA	AC090519.2
13	78233548	78233799	1	ENSG00000227922	NA	SPTLC1P5
18	47397925	47398036	-1	ENSG00000201668	NA	Y_RNA
15	44575957	44576117	1	ENSG00000203576	NA	AC090519.7
13	78272147	78272251	-1	ENSG00000266325	100500861	MIR3665
18	47472636	47472759	-1	ENSG00000200527	NA	RNA5SP457
20	18309650	18309746	1	ENSG00000252403	NA	RNY4P11
18	47496091	47497327	-1	ENSG00000267196	NA	RP11-813F20.4
13	78402357	78408085	1	ENSG00000225579	100505518	EDNRB-AS1
20	18359693	18362128	1	ENSG00000237282	440757	LINC00851
18	47590165	47590810	1	ENSG00000267511	NA	ADAD1P2
9	39485380	39485866	1	ENSG00000241536	NA	RP11-381G8.1
20	18400804	18402098	-1	ENSG00000236474	NA	GCNT1P1
18	47625112	47625532	1	ENSG00000267591	NA	RP11-689E3.2
9	39631025	39632395	1	ENSG00000268819	NA	AL590812.1
18	47733370	47733648	-1	ENSG00000240663	NA	RN7SL310P
20	18414486	18414588	1	ENSG00000252422	NA	RNA5SP476
18	47828560	47839965	1	ENSG00000267695	NA	RP11-1030E3.1
20	18451259	18451335	1	ENSG00000265137	100422875	MIR3192
18	47845372	47845490	1	ENSG00000251997	NA	RNA5SP458
9	39651897	39652392	-1	ENSG00000230281	NA	AL590812.3
18	47927311	47927418	-1	ENSG00000221529	NA	AC105227.1
9	94903580	94922396	1	ENSG00000225511	158314	LINC00475
9	39654198	39655518	-1	ENSG00000225995	NA	ATP5A1P9
20	18465909	18466696	1	ENSG00000225419	NA	RPL21P3
18	47984257	47985165	1	ENSG00000239780	NA	RPLP0P11
20	57875482	57901047	1	ENSG00000124205	1908	EDN3
15	41221538	41231237	1	ENSG00000128917	54567	DLL4
9	39720399	39720657	1	ENSG00000266087	NA	RN7SL462P
18	48195880	48196585	1	ENSG00000267713	NA	RP11-10I6.2
9	39722430	39817308	-1	ENSG00000225529	NA	BX088645.3
20	18485277	18485710	1	ENSG00000214612	NA	RPS19P1
13	78493824	79191463	1	ENSG00000234377	100874222	RNF219-AS1
20	18526352	18526428	-1	ENSG00000264134	NA	AL121893.1
9	39722432	39817308	-1	ENSG00000249336	NA	RP11-133G22.1
9	39860052	39860359	1	ENSG00000226368	NA	BX088645.2
20	18548064	18550207	1	ENSG00000232388	388789	LINC00493
9	39897660	39897987	-1	ENSG00000236584	NA	BX664726.3
20	2795614	2800930	1	ENSG00000198326	100288797	TMEM239
9	39900346	39906219	1	ENSG00000225597	NA	FAM74A1
20	18572974	18573261	1	ENSG00000243702	NA	RN7SL638P
9	39925026	39926970	-1	ENSG00000228534	NA	RP11-95H8.5
20	18591691	18591811	-1	ENSG00000221806	NA	RNU6ATAC34P
20	18623426	18624278	-1	ENSG00000232136	NA	DUXAP7
13	78513297	78519009	-1	ENSG00000233379	NA	RP11-318G21.4
9	40063116	40085739	-1	ENSG00000234375	NA	VN2R4P
13	78521628	78521907	-1	ENSG00000243035	NA	RN7SL810P
20	18655039	18679353	-1	ENSG00000233993	101929526	RP11-379J5.5
13	78563507	78564781	-1	ENSG00000236133	101927176	LINC01069
20	2795614	2798712	1	ENSG00000241690	100288797	TMEM239
20	18763068	18764334	-1	ENSG00000233324	NA	EEF1A1P34
13	78587018	78627730	1	ENSG00000229249	100874175	LINC00446
9	94907365	94907468	-1	ENSG00000238996	NA	snoU13
18	14728271	14852737	1	ENSG00000180777	374860	ANKRD30B
15	82647360	82712277	1	ENSG00000225273	101929193	UBE2Q2P2
15	82647360	82712277	1	ENSG00000225273	100134869	UBE2Q2P2
15	82647360	82712277	1	ENSG00000225273	100133144	UBE2Q2P2
20	55743804	55841685	-1	ENSG00000101144	655	BMP7
13	78849855	78851649	-1	ENSG00000235625	NA	RP11-203P2.2
9	40293025	40339528	1	ENSG00000185020	NA	RP11-111G23.1
13	78859973	78860423	1	ENSG00000271386	NA	SRGNP1
20	18768295	18774979	-1	ENSG00000179935	29075	LINC00652
18	44746293	44775554	-1	ENSG00000215474	652991	SKOR2
20	2795633	2796479	1	ENSG00000258713	128653	C20orf141
13	78929362	78929463	-1	ENSG00000200686	NA	RNY3P3
13	78996958	78997327	1	ENSG00000229865	NA	RPL31P54
20	18775173	18776711	1	ENSG00000273148	100270804	RP5-1068E13.7
13	79062317	79062648	1	ENSG00000224686	NA	TCEB1P23
9	40371838	40394460	-1	ENSG00000233628	NA	VN2R5P
20	19106429	19106551	1	ENSG00000264669	NA	AL136090.1
9	94912664	94919727	-1	ENSG00000236717	NA	RP11-100G15.10
15	82664459	82748784	-1	ENSG00000237550	NA	UBE2Q2P6
20	19193496	19194121	-1	ENSG00000235996	NA	RP11-97N19.2
13	79170264	79173754	1	ENSG00000271776	NA	RP11-52L5.6
13	79239973	79240065	1	ENSG00000263868	NA	AL139319.1
20	19222946	19265240	-1	ENSG00000179447	100130264	RP5-1027G4.3
9	40479776	40481177	1	ENSG00000236247	NA	RP11-292B8.2
9	125796806	125797975	1	ENSG00000188394	2844	GPR21
15	82710856	82726435	1	ENSG00000259206	NA	RP13-608F4.8
13	79335310	79335786	1	ENSG00000237109	NA	RPL21P111
20	19321940	19322016	1	ENSG00000221748	NA	AL049647.1
9	40491622	40633282	-1	ENSG00000215142	NA	RP11-292B8.1
20	19570741	19570831	-1	ENSG00000216017	NA	AL139429.1
9	121041	188979	-1	ENSG00000172785	644019	CBWD1
9	121041	188979	-1	ENSG00000172785	445571	CBWD1
9	121041	188979	-1	ENSG00000172785	220869	CBWD1
9	121041	188979	-1	ENSG00000172785	150472	CBWD1
9	121041	188979	-1	ENSG00000172785	55871	CBWD1
9	94933523	94935776	1	ENSG00000224809	NA	BEND3P2
13	79361454	79366442	-1	ENSG00000225427	100874126	LINC00331
9	94967638	94972440	1	ENSG00000236115	NA	RP11-62C3.6
15	82751614	82769399	1	ENSG00000188384	NA	CSPG4P8
20	19673853	19678220	-1	ENSG00000232675	NA	RP4-718D20.3
9	95054743	95054875	-1	ENSG00000239183	100500918	SNORA84
9	95054743	95054875	-1	ENSG00000239183	100124534	SNORA84
9	40516806	40517064	1	ENSG00000265605	NA	RN7SL422P
13	79423366	79425343	1	ENSG00000215357	NA	HSPD1P8
9	40704468	40713709	-1	ENSG00000235283	NA	RP11-395E19.5
9	95101940	95103945	-1	ENSG00000229530	NA	RP11-62C3.8
9	40712985	40713384	-1	ENSG00000241341	NA	RP11-395E19.2
9	40715662	40722679	1	ENSG00000204844	100996582	FAM74A3
9	40715662	40722679	1	ENSG00000204844	728495	FAM74A3
15	44589782	44590272	1	ENSG00000203575	NA	AC090519.6
20	19715460	19715553	-1	ENSG00000239120	NA	AL121761.1
13	79483054	79484677	1	ENSG00000230584	NA	CCT5P2
15	44595115	44595293	-1	ENSG00000196274	NA	AC090519.1
9	40740776	40742447	-1	ENSG00000236361	NA	RP11-395E19.7
20	19738352	19790319	1	ENSG00000233895	NA	RP1-122P22.2
15	44603029	44603177	-1	ENSG00000203574	NA	AC090519.5
21	33393279	33394095	-1	ENSG00000237138	NA	HUNK-AS1
15	44603873	44604051	1	ENSG00000203573	NA	AC090519.4
13	79664918	79668254	1	ENSG00000236277	NA	NIPA2P5
9	40812916	40813390	1	ENSG00000236931	NA	BX664608.1
15	44614380	44614557	-1	ENSG00000203572	NA	AC090519.3
21	33452629	33570125	-1	ENSG00000230323	100551499	LINC00159
9	41028804	41030086	1	ENSG00000243268	NA	ATP5A1P1
20	19804087	19804587	-1	ENSG00000236992	NA	RPL12L3
15	44646889	44647890	1	ENSG00000250130	NA	RP11-616K22.1
13	79740254	79741020	1	ENSG00000226670	NA	BCAS2P3
9	41031936	41032439	1	ENSG00000236742	NA	CTD-2340F8.3
13	79963669	79963766	-1	ENSG00000252496	NA	RNA5SP33
21	33524217	33524320	1	ENSG00000264055	NA	AP000261.1
15	44679518	44682649	-1	ENSG00000259499	NA	RP11-616K22.2
20	20075045	20076328	-1	ENSG00000241054	NA	RP5-1002M8.4
21	33632115	33633896	-1	ENSG00000261610	NA	AP000265.1
9	41054827	41056158	-1	ENSG00000268342	NA	CTD-2340F8.1
20	20194943	20195906	-1	ENSG00000225417	NA	RP5-1178H5.2
21	33650174	33653299	1	ENSG00000227256	NA	MIS18A-AS1
15	44694883	44719342	-1	ENSG00000259595	NA	RP11-516C1.1
13	79980444	79998463	1	ENSG00000227354	100505538	RBM26-AS1
20	20233947	20234482	-1	ENSG00000229500	NA	RPL17P1
21	33678775	33681048	-1	ENSG00000232623	NA	AP000266.7
9	41214067	41217717	-1	ENSG00000229471	NA	RP11-95K23.7
15	44726452	44726705	1	ENSG00000265191	NA	RN7SL347P
20	20239051	20248453	-1	ENSG00000243810	NA	RP5-1096J16.1
15	44739775	44741542	-1	ENSG00000259335	NA	HNRNPMP1
21	33714826	33715062	-1	ENSG00000242871	NA	RN7SL109P
20	20297428	20297684	-1	ENSG00000264879	NA	RN7SL690P
21	33749496	33749631	-1	ENSG00000200792	677846	SNORA80
9	95290266	95290340	-1	ENSG00000264158	100616351	MIR4670
20	20640354	20640608	1	ENSG00000213384	NA	EIF4E2P1
13	80051499	80055366	-1	ENSG00000232132	100874208	NDFIP2-AS1
21	33869122	33869621	1	ENSG00000229007	NA	EXOSC3P1
15	44808848	44809681	-1	ENSG00000259563	NA	CTD-2329K10.1
9	95301335	95301466	-1	ENSG00000225551	NA	RP11-19J3.5
9	41277733	41298538	1	ENSG00000223781	NA	RP11-95K23.6
20	20701830	20702522	1	ENSG00000270793	NA	RP11-23O13.1
13	80140881	80144983	1	ENSG00000227676	NA	LINC01068
21	33910609	33910744	1	ENSG00000252045	NA	SNORA33
9	95439225	95439689	-1	ENSG00000213669	NA	RP11-476B13.2
20	20719078	20719374	-1	ENSG00000264361	NA	RN7SL607P
21	33935385	33935520	1	ENSG00000252950	NA	RNA5SP490
9	41285357	41287306	1	ENSG00000228858	NA	RP11-95K23.5
13	80378553	80379820	1	ENSG00000229011	NA	LINC01038
20	20834764	20835285	-1	ENSG00000225803	NA	MRPS11P1
21	33944548	33948191	-1	ENSG00000186842	NA	LINC00846
13	80446721	80492079	1	ENSG00000229175	101927195	LINC00382
20	20951089	20953203	1	ENSG00000234104	NA	RP5-1177M21.1
9	41306133	41311985	-1	ENSG00000231757	NA	FAM74A2
20	2815960	2821836	-1	ENSG00000132635	64773	PCED1A
15	44819455	44829121	-1	ENSG00000179523	645212	EIF3J-AS1
21	33993359	33994406	1	ENSG00000228433	NA	OR7E23P
13	80943561	80943669	-1	ENSG00000202398	NA	RNU6-61P
9	41313945	41323179	1	ENSG00000231391	NA	RP11-95K23.3
20	21068245	21086999	-1	ENSG00000225127	NA	LINC00237
13	81193233	81194202	-1	ENSG00000227862	NA	HNRNPA1P31
21	33996726	33997406	-1	ENSG00000238220	NA	AP000275.64
9	41418937	41433320	-1	ENSG00000234138	NA	RP11-144A16.1
13	81228890	81231162	1	ENSG00000226683	NA	PWWP2AP1
20	21095364	21095838	1	ENSG00000235065	NA	RPL24P2
21	34100426	34115433	1	ENSG00000238197	100506215	PAXBP1-AS1
9	41475787	41476094	1	ENSG00000237625	NA	RP11-144A16.2
15	44850027	44851386	1	ENSG00000259659	NA	RP11-151N17.1
13	81462483	81463002	1	ENSG00000231222	NA	ARF4P4
9	41504853	41514094	-1	ENSG00000243935	101927448	RP11-100J16.5
15	44989531	44989628	-1	ENSG00000206957	NA	Y_RNA
21	34213806	34214121	-1	ENSG00000224427	NA	AP000281.1
9	41516046	41523018	1	ENSG00000234407	NA	FAM74A6
13	81617805	81618577	1	ENSG00000229246	NA	RP11-521J24.1
21	34214171	34214305	-1	ENSG00000207098	NA	SNORA70
21	34216677	34222244	-1	ENSG00000232360	NA	AP000281.2
13	81689001	81689430	-1	ENSG00000270415	NA	DPPA3P3
13	81778398	81778491	-1	ENSG00000238980	NA	AL354806.1
15	45118569	45176892	-1	ENSG00000259479	NA	CTD-2008A1.2
21	34285957	34443410	-1	ENSG00000227757	NA	AP000282.2
9	41529583	41550381	-1	ENSG00000227084	NA	RP11-144A16.5
13	81800000	81801118	-1	ENSG00000260094	NA	LINC00564
13	81824573	81876542	1	ENSG00000229309	NA	RP11-452B18.2
21	34331196	34332874	1	ENSG00000228961	NA	AP000282.3
9	41588823	41609544	-1	ENSG00000198566	101927475	ZNF658B
13	81839882	81839972	1	ENSG00000222486	NA	RNU6-77P
13	81847026	81847305	1	ENSG00000237148	NA	HIGD1AP2
13	82264046	82265207	1	ENSG00000214182	NA	PTMAP5
9	41630397	41630883	1	ENSG00000229707	NA	RP11-100J16.4
9	41776064	41777434	1	ENSG00000269692	NA	RP11-45O22.1
13	83397266	83398271	1	ENSG00000237099	NA	GYG1P2
9	41796924	41797395	-1	ENSG00000231511	NA	RP11-45O22.3
13	83719675	83720038	1	ENSG00000270400	NA	RP11-464I4.1
18	45357922	45457515	-1	ENSG00000175387	4087	SMAD2
13	83872206	83872302	-1	ENSG00000222791	100873771	RNU6-67P
9	41799259	41800556	-1	ENSG00000234720	NA	ATP5A1P8
13	84481436	84481916	-1	ENSG00000215037	NA	VENTXP2
9	41879688	41880646	1	ENSG00000226108	NA	RP11-104G3.5
13	84594462	84594897	1	ENSG00000224188	NA	UBE2D3P4
13	85094238	85095703	1	ENSG00000228597	NA	MTND4P1
9	41884765	41886211	-1	ENSG00000232239	NA	RBPJP5
13	85095860	85098050	1	ENSG00000232447	NA	MTND5P3
9	41954580	41955037	1	ENSG00000229273	NA	RP11-104G3.2
13	85136499	85137371	1	ENSG00000233349	100874128	LINC00333
9	41961615	42019580	-1	ENSG00000204837	654466	RP11-204M4.2
13	85639222	85653055	-1	ENSG00000226370	NA	LINC00375
9	42031881	42032162	-1	ENSG00000264356	NA	RN7SL763P
13	85937736	86118705	1	ENSG00000226317	100874137	LINC00351
15	50150435	50475014	-1	ENSG00000104043	79895	ATP8B4
9	42037464	42037558	1	ENSG00000252724	NA	SNORA70
13	86158883	86158988	-1	ENSG00000207012	100873775	RNU6-72P
9	42037568	42037913	1	ENSG00000232798	NA	RP11-204M4.1
13	86543134	86543668	1	ENSG00000228241	NA	MOB1AP1
13	86634948	86745025	1	ENSG00000232252	NA	RP11-30L8.1
9	42128839	42129419	-1	ENSG00000184961	NA	AL772307.1
9	125871779	126030855	-1	ENSG00000165209	55342	STRBP
13	86927755	86929524	1	ENSG00000214181	NA	DDX6P2
9	95571670	95650975	1	ENSG00000187984	138649	ANKRD19P
9	42250840	42251545	1	ENSG00000237846	NA	RP11-216M21.1
15	91426925	91439006	1	ENSG00000182511	2242	FES
13	87377755	87378308	1	ENSG00000231879	NA	TXNL1P1
9	42266980	42267558	1	ENSG00000230804	NA	RP11-216M21.2
15	23043277	23100005	-1	ENSG00000170113	123606	NIPA1
9	42275939	42298165	1	ENSG00000228136	NA	RP11-216M21.5
13	87564173	87589271	1	ENSG00000233528	NA	LINC00430
9	42276765	42277236	1	ENSG00000236966	NA	RP11-216M21.4
13	87871259	87871524	1	ENSG00000228074	NA	UBBP5
20	55904815	55919050	1	ENSG00000054796	23626	SPO11
13	88031727	88032513	-1	ENSG00000228473	NA	LIN28AP2
9	42312410	42316345	1	ENSG00000225679	NA	RP11-216M21.6
13	88079455	88099490	-1	ENSG00000232636	NA	RP11-342C20.2
9	42332815	42338938	-1	ENSG00000228871	NA	MEP1AP1
13	88079469	88323514	-1	ENSG00000228824	642345	MIR4500HG
20	21106624	21227260	1	ENSG00000088970	NA	PLK1S1
9	42363048	42367092	-1	ENSG00000233207	NA	RP11-216M21.7
9	42378941	42379047	1	ENSG00000212441	NA	RNU6-1269P
15	63613577	63674360	-1	ENSG00000074410	771	CA12
9	42436293	42436520	-1	ENSG00000234812	NA	RP11-146D12.6
13	88260162	88261489	-1	ENSG00000272515	NA	RP11-29P20.1
13	88270920	88270995	-1	ENSG00000266052	100616182	MIR4500
9	42438100	42438973	1	ENSG00000231390	NA	SNX18P8
13	88453291	88456063	-1	ENSG00000223404	101930749	LINC00397
13	88459889	88463487	-1	ENSG00000272046	NA	RP11-471M2.3
13	88542427	88544727	-1	ENSG00000232204	NA	TET1P1
21	34430135	34437289	1	ENSG00000232539	101930746	LINC00945
13	88795122	88888337	1	ENSG00000231019	NA	RP11-545P6.2
15	45118738	45119292	1	ENSG00000259187	NA	CTD-2008A1.1
13	88840114	88840175	-1	ENSG00000223059	NA	AL354896.1
15	45135810	45135922	1	ENSG00000238845	NA	Y_RNA
9	42466317	42474239	1	ENSG00000223839	101928261	FAM95B1
9	42466317	42474239	1	ENSG00000223839	100133036	FAM95B1
13	88888802	88889224	-1	ENSG00000225289	NA	RPL29P29
15	45176814	45176978	1	ENSG00000212424	NA	RNU1-119P
15	45207000	45222820	-1	ENSG00000259742	NA	CTD-2014N11.1
13	89193119	89197764	1	ENSG00000229443	NA	LINC00433
13	89279107	89282651	1	ENSG00000261666	100861553	LINC00560
15	45211574	45213018	1	ENSG00000259231	NA	CTD-2014N11.2
13	89630701	89631039	-1	ENSG00000233211	NA	GRPEL2P1
15	45219798	45219901	-1	ENSG00000252117	NA	RNU6-1108P
15	45255028	45255131	1	ENSG00000252475	NA	RNU6-1332P
13	89867101	89889144	-1	ENSG00000232225	NA	LINC01047
15	45262233	45263376	-1	ENSG00000259304	NA	CTD-2014N11.3
20	58152564	58422766	1	ENSG00000087495	116154	PHACTR3
13	89901072	89902354	-1	ENSG00000227247	NA	TRIM60P13
9	42478013	42478478	-1	ENSG00000224681	NA	RP11-146D12.5
13	89925457	89932494	1	ENSG00000234660	NA	LINC00440
15	45265756	45265859	1	ENSG00000252288	NA	RNU6-966P
9	42491162	42492070	-1	ENSG00000227069	NA	CNN2P2
15	45295062	45295226	-1	ENSG00000212550	NA	RNU1-78P
13	90013414	90015478	-1	ENSG00000225530	NA	SP3P
15	45333914	45350905	-1	ENSG00000259418	NA	RP11-109D20.1
9	42493617	42494809	1	ENSG00000232433	NA	RP11-341A11.2
15	45339301	45339413	-1	ENSG00000252171	NA	Y_RNA
13	90129862	90152763	-1	ENSG00000226037	NA	LINC01040
9	42579907	42579973	-1	ENSG00000266353	NA	AL591471.1
15	45365690	45366246	-1	ENSG00000259352	NA	RP11-109D20.2
15	45444862	45459724	-1	ENSG00000259539	NA	CTD-2651B20.1
9	42751727	42752381	1	ENSG00000225380	NA	IGKV1OR9-2
15	45462542	45492156	1	ENSG00000259519	NA	RP11-519G16.2
15	45490715	45491337	-1	ENSG00000259932	NA	CTD-2651B20.7
9	42779314	42779707	1	ENSG00000224567	NA	AC129778.5
13	90200945	90206058	-1	ENSG00000236176	NA	LINC00353
9	213108	215893	-1	ENSG00000183784	157983	C9orf66
15	45492523	45492830	-1	ENSG00000260035	NA	CTD-2651B20.6
9	42779843	42779998	1	ENSG00000225433	NA	MTND1P12
13	90203487	90204643	1	ENSG00000271395	NA	RP11-75N6.3
18	18526867	18691812	-1	ENSG00000067900	6093	ROCK1
15	45506646	45507242	-1	ENSG00000261709	NA	SNORA11
13	90485411	90486195	-1	ENSG00000234227	NA	RPL7L1P1
9	42808660	42812274	1	ENSG00000230455	101930147	BMS1P14
13	90489424	90489491	1	ENSG00000200733	NA	SNORD38
15	45507745	45508141	1	ENSG00000259338	NA	CTD-2651B20.2
18	48340762	48342100	1	ENSG00000267233	NA	HNRNPA3P16
13	90644085	90645132	1	ENSG00000215418	NA	PEX12P1
15	45543884	45571449	-1	ENSG00000259520	101928414	CTD-2651B20.3
18	48349947	48350490	1	ENSG00000239689	NA	RPL17P46
13	90712506	90771973	-1	ENSG00000261446	100874187	LINC00559
13	90787966	90788095	-1	ENSG00000252696	NA	RNA5SP34
18	48485637	48485749	-1	ENSG00000200752	NA	Y_RNA
9	42845768	42859085	-1	ENSG00000184906	101929583	AC129778.2
9	42845768	42859085	-1	ENSG00000184906	101928195	AC129778.2
9	42845768	42859085	-1	ENSG00000184906	100996643	AC129778.2
9	42845768	42859085	-1	ENSG00000184906	100133920	AC129778.2
18	48633124	48633416	-1	ENSG00000240820	NA	RN7SL695P
13	90823120	90824053	1	ENSG00000235879	NA	FAR1P1
15	41245160	41248710	1	ENSG00000128965	79094	CHAC1
18	48684652	48685753	-1	ENSG00000267717	NA	SRSF10P1
13	90882638	90883936	1	ENSG00000224419	693207	KRT18P27
18	48810103	48810266	-1	ENSG00000207154	NA	RNU1-46P
9	42858072	42876505	1	ENSG00000156750	NA	AQP7P3
13	90883436	90883531	1	ENSG00000207858	693207	MIR622
13	91145541	91187334	1	ENSG00000234384	101927224	LINC01049
18	48872619	49088939	1	ENSG00000227115	100287225	RP11-267C16.1
9	43007105	43008297	-1	ENSG00000269225	NA	RP11-15E1.3
13	91434020	91434123	-1	ENSG00000251753	100873776	RNU6-75P
13	91543208	91578851	-1	ENSG00000231674	144776	LINC00410
9	43009842	43010747	1	ENSG00000269788	NA	RP11-399F4.2
13	91675986	91676208	-1	ENSG00000227983	NA	BRK1P2
9	43027748	43032877	-1	ENSG00000233244	NA	CYP4F59P
13	91739508	91741847	-1	ENSG00000234625	101930747	LINC00380
9	43062929	43063757	-1	ENSG00000234416	NA	SNX18P4
13	91779867	91783661	-1	ENSG00000229557	100874150	LINC00379
18	48947433	48948044	-1	ENSG00000266201	NA	SS18L2P2
9	43065382	43065609	1	ENSG00000232863	NA	RP11-327I22.1
18	48959807	48961153	1	ENSG00000266003	NA	RP11-267C16.2
9	43102670	43113526	1	ENSG00000237587	NA	RP11-327I22.4
13	91924335	91924831	-1	ENSG00000214178	NA	PPIAP23
20	21119597	21119715	-1	ENSG00000199509	NA	RNA5SP477
18	49072717	49072818	1	ENSG00000238885	NA	snoU13
20	21129382	21143531	-1	ENSG00000228604	NA	RP5-872K7.7
9	43122799	43122905	-1	ENSG00000238415	NA	RNU6-538P
21	34484005	34496009	-1	ENSG00000226527	101928107	AP000289.6
18	49139009	49139480	-1	ENSG00000265402	NA	RSL24D1P9
9	43140537	43142739	-1	ENSG00000233074	101929518	RP11-327I22.6
9	43140537	43142739	-1	ENSG00000233074	642929	RP11-327I22.6
9	43144980	43160008	-1	ENSG00000224303	NA	RP11-327I22.5
18	49213895	49214579	-1	ENSG00000265712	NA	RP11-440L16.1
21	34528938	34531416	1	ENSG00000226433	NA	AP000290.7
13	92000074	92006833	1	ENSG00000215417	407975	MIR17HG
13	92000074	92006833	1	ENSG00000215417	407048	MIR17HG
13	92000074	92006833	1	ENSG00000215417	406982	MIR17HG
13	92000074	92006833	1	ENSG00000215417	406979	MIR17HG
13	92000074	92006833	1	ENSG00000215417	406980	MIR17HG
13	92000074	92006833	1	ENSG00000215417	406952	MIR17HG
13	92000074	92006833	1	ENSG00000215417	406953	MIR17HG
18	49371377	49371998	-1	ENSG00000215457	NA	RPS8P3
21	34636178	34638565	-1	ENSG00000223799	100288432	IL10RB-AS1
9	43162901	43169024	1	ENSG00000234344	NA	MEP1AP3
20	21134664	21198927	-1	ENSG00000232712	101929591	RP4-777D9.2
18	49862731	49865395	-1	ENSG00000266335	NA	RP11-25O3.1
9	95583259	95583361	1	ENSG00000252772	NA	RNU6-714P
18	50463664	50463773	1	ENSG00000221291	NA	AC090660.1
21	34681796	34682486	1	ENSG00000272659	NA	AP000295.10
9	95599108	95599950	-1	ENSG00000226721	NA	EEF1DP2
15	82765134	82798350	-1	ENSG00000255769	NA	RP11-152F13.3
18	50763471	50763560	1	ENSG00000263872	NA	hsa-mir-4528
9	43184068	43189411	-1	ENSG00000236322	NA	RP11-327I22.8
21	34706877	34707402	1	ENSG00000226501	NA	USF1P1
18	51007205	51094653	-1	ENSG00000264263	NA	RP11-671P2.1
20	21146846	21147236	-1	ENSG00000214535	NA	RPS15AP1
21	34836773	34836865	1	ENSG00000266892	NA	AP000301.1
21	34853887	34854502	-1	ENSG00000215088	NA	RPS5P3
13	92712097	92712222	1	ENSG00000252508	NA	RNU4ATAC3P
18	51094817	51124221	1	ENSG00000263438	NA	RP11-202D1.3
20	21246492	21247103	1	ENSG00000226875	NA	ZNF877P
13	92832968	92833138	-1	ENSG00000229287	NA	FABP5P4
9	43313699	43314502	1	ENSG00000197805	NA	BX649597.1
20	44462449	44471914	1	ENSG00000124104	90203	SNX21
21	34854806	34856565	-1	ENSG00000231355	NA	AP000302.58
13	92992047	92992856	-1	ENSG00000232885	NA	GPC5-AS2
21	34890917	34891415	-1	ENSG00000233956	NA	BTF3P6
9	43318619	43319576	-1	ENSG00000224828	NA	RP11-186G6.5
13	93136859	93162347	1	ENSG00000236240	NA	GPC5-IT1
15	82769264	82769347	-1	ENSG00000221095	NA	AC135995.1
20	21378456	21381029	1	ENSG00000225280	NA	RP11-227D2.3
15	82770180	82770459	-1	ENSG00000240994	NA	RN7SL61P
13	93142416	93142473	1	ENSG00000263741	100847092	MIR548AS
18	51105993	51107429	-1	ENSG00000260433	101928167	RP11-202D1.2
9	43399987	43401315	1	ENSG00000229489	NA	ATP5A1P5
13	93353642	93373867	-1	ENSG00000235984	100873969	GPC5-AS1
20	21405396	21405679	-1	ENSG00000223128	NA	RN7SKP140
18	51131624	51132095	-1	ENSG00000242945	NA	RPL29P32
20	21468882	21469263	-1	ENSG00000226405	NA	RP5-984P4.1
15	82804003	82810874	1	ENSG00000186322	NA	GOLGA6L17P
9	43403148	43403646	1	ENSG00000223512	NA	BX649597.3
20	21482033	21482606	1	ENSG00000227693	NA	GSTM3P1
18	51612956	51613026	-1	ENSG00000221058	NA	AC090666.1
9	43425713	43427044	-1	ENSG00000269474	NA	BX649597.4
18	51668503	51668947	1	ENSG00000264296	NA	RP11-116K4.1
20	21492085	21492947	1	ENSG00000258197	NA	NKX2-2-AS1
21	35287838	35349992	1	ENSG00000237945	100506334	LINC00649
18	51748654	51748782	-1	ENSG00000207233	677819	SNORA37
20	21510840	21511382	1	ENSG00000233492	NA	RP5-984P4.4
9	43617727	43618056	1	ENSG00000239986	NA	RP11-366N18.2
18	51933259	51933484	-1	ENSG00000264350	NA	SNRPGP2
15	82816060	82818549	-1	ENSG00000259567	NA	DNM1P38
20	21722941	21723715	-1	ENSG00000233015	NA	SLC25A6P1
9	43802781	43803039	-1	ENSG00000266425	NA	RN7SL343P
9	43830636	43835037	-1	ENSG00000270909	NA	RP11-24B13.2
18	52051804	52051933	1	ENSG00000264564	NA	RP11-61D1.2
20	21735866	21736171	1	ENSG00000227063	NA	RPL41P1
15	82829005	82829110	-1	ENSG00000259613	NA	RP13-608F4.6
18	52234228	52234534	1	ENSG00000267428	NA	RP11-289E15.1
9	43838621	43840027	-1	ENSG00000237207	NA	RP11-24B13.1
20	21928285	21951421	1	ENSG00000238034	NA	RP5-1185K9.1
18	52411981	52412812	1	ENSG00000267524	NA	RPSAP57
20	22034831	22055238	1	ENSG00000234435	100270679	RP11-125P18.1
9	43997830	43998733	1	ENSG00000213816	NA	CNN2P4
9	126118449	126142603	1	ENSG00000148204	286204	CRB2
20	22201192	22203921	1	ENSG00000234862	NA	RP5-1097P24.1
18	52546688	52548040	1	ENSG00000267311	NA	RP11-99A1.2
9	44011053	44011839	1	ENSG00000229079	NA	CR848007.5
15	82888224	82924290	1	ENSG00000259387	NA	ADAMTS7P2
9	95644849	95661890	1	ENSG00000226668	NA	RP11-526D8.7
20	22252690	22254092	-1	ENSG00000225170	NA	RP5-828K20.1
9	44019596	44020591	-1	ENSG00000230635	NA	CYP4F60P
18	52553097	52565314	-1	ENSG00000267112	NA	RP11-839G9.1
20	55926066	55954267	1	ENSG00000101146	8480	RAE1
20	22260866	22263310	-1	ENSG00000225321	101929663	RP5-828K20.2
18	52621634	52621963	1	ENSG00000267647	NA	MAP1LC3P
9	44046989	44047817	-1	ENSG00000229146	NA	SNX18P5
20	22324331	22324568	-1	ENSG00000270838	NA	RP5-1004I9.2
18	52668527	52668629	-1	ENSG00000264804	NA	AC098848.1
9	44051024	44069881	-1	ENSG00000170165	NA	CR848007.2
20	22380989	22401281	-1	ENSG00000204684	284788	RP5-1004I9.1
18	52773135	52791537	-1	ENSG00000267013	101927229	CTD-2171N6.1
20	2821349	2847378	1	ENSG00000215305	64601	VPS16
9	44076368	44118444	-1	ENSG00000236816	NA	ANKRD20A7P
18	52813777	52813876	-1	ENSG00000252437	NA	RNA5SP459
20	22528309	22559280	-1	ENSG00000259974	140828	LINC00261
18	53119764	53150171	1	ENSG00000267028	NA	RP11-619L19.1
15	23255242	23268823	1	ENSG00000153666	101059918	GOLGA8I
15	23255242	23268823	1	ENSG00000153666	728498	GOLGA8I
15	23255242	23268823	1	ENSG00000153666	728047	GOLGA8I
15	23255242	23268823	1	ENSG00000153666	653720	GOLGA8I
15	23255242	23268823	1	ENSG00000153666	653125	GOLGA8I
15	23255242	23268823	1	ENSG00000153666	653073	GOLGA8I
15	23255242	23268823	1	ENSG00000153666	643699	GOLGA8I
15	23255242	23268823	1	ENSG00000153666	283796	GOLGA8I
9	44107813	44107919	-1	ENSG00000238529	NA	RNU6-599P
18	53146452	53146529	1	ENSG00000264571	100616290	MIR4529
18	53159406	53163623	1	ENSG00000267402	NA	RP11-619L19.2
9	44147906	44154014	1	ENSG00000224537	NA	MEP1AP4
20	22568160	22588155	-1	ENSG00000237396	101929685	RP4-788L20.3
18	53303064	53303541	1	ENSG00000242320	NA	RPL21P126
15	82944773	82974312	1	ENSG00000259328	NA	RP11-152F13.7
20	22656710	22665982	-1	ENSG00000230400	NA	RP11-359G22.2
9	44170447	44175727	-1	ENSG00000204818	NA	BX649563.4
18	53388294	53455992	1	ENSG00000267284	NA	RP11-397A16.1
20	22713440	22714727	-1	ENSG00000215553	NA	KRT18P3
9	44256580	44263319	-1	ENSG00000233424	NA	RP11-175I6.5
21	35291350	35291642	-1	ENSG00000244294	NA	RN7SL740P
20	22713848	22713939	-1	ENSG00000265151	NA	AL158175.1
18	53443958	53448952	-1	ENSG00000267325	NA	RP11-397A16.2
20	22866308	22866706	-1	ENSG00000213882	NA	CYB5P4
15	82969419	82969698	1	ENSG00000241500	NA	RN7SL256P
9	44302232	44303807	1	ENSG00000216829	NA	BX005214.1
15	82970531	82970614	1	ENSG00000221177	NA	AC126339.1
18	53484398	53486990	1	ENSG00000267172	NA	RP11-397A16.3
20	22941171	22946700	-1	ENSG00000228935	NA	RP11-189G24.2
15	82975314	82975537	-1	ENSG00000259323	NA	RP13-608F4.5
18	53548919	53587430	-1	ENSG00000260930	101927273	RP11-214L13.1
20	22990846	23011422	-1	ENSG00000230492	101929707	RP4-753D10.5
9	95655980	95656787	-1	ENSG00000232843	NA	SNX18P2
9	44333923	44334382	1	ENSG00000230245	NA	RP11-475I24.7
20	23012179	23019873	1	ENSG00000234646	NA	RP4-753D10.3
18	53560269	53690753	1	ENSG00000267327	NA	CTD-2008L17.1
15	82970479	82988374	-1	ENSG00000205275	NA	CSPG4P9
9	44343366	44345689	-1	ENSG00000204816	NA	RP11-475I24.1
20	23061083	23061278	-1	ENSG00000256492	NA	AL118508.1
9	95675438	95683842	1	ENSG00000188101	NA	ALOX15P2
20	23105705	23113258	-1	ENSG00000233746	200261	LINC00656
[truncated: 58,483 more rows]
