# Supplementary material for: Comprehensive Analysis of Hub Genes Associated With Competing Endogenous RNA Networks in Stroke Using Bioinformatics Analysis
Source: Front Genet. 2022 Jan 12;12:779923. doi: 10.3389/fgene.2021.779923 (PMC8790239; doi:10.3389/fgene.2021.779923)
Supplement: Supplementary file 7 [file DataSheet6.ZIP]

Archive with 49 entries (40 files):
- Figure 5-6--raw data/
- Figure 5-6--raw data/WGCNA/
- Figure 5-6--raw data/WGCNA/data/
- Figure 5-6--raw data/WGCNA/data/CytoscapeInput-edges-all.txt
- Figure 5-6--raw data/WGCNA/data/CytoscapeInput-edges-blue.txt
- Figure 5-6--raw data/WGCNA/data/CytoscapeInput-nodes-all.txt
- Figure 5-6--raw data/WGCNA/data/CytoscapeInput-nodes-blue.txt
- Figure 5-6--raw data/WGCNA/data/MEgeneCount.txt
- Figure 5-6--raw data/WGCNA/data/Step01-WGCNA_input.Rda
- Figure 5-6--raw data/WGCNA/data/Step_by_step_buildnetwork.rda
- Figure 5-6--raw data/WGCNA/data/geneID_map.xls
- Figure 5-6--raw data/WGCNA/data/modPhysiological.cor.xls
- Figure 5-6--raw data/WGCNA/data/modPhysiological.p.xls
- Figure 5-6--raw data/WGCNA/diffmRNA_lncRNA/
- Figure 5-6--raw data/WGCNA/diffmRNA_lncRNA/GSE58294_DElncRNAs.txt
- Figure 5-6--raw data/WGCNA/diffmRNA_lncRNA/GSE58294_DElncRNAs_DEmRNAs_total.Rda
- Figure 5-6--raw data/WGCNA/diffmRNA_lncRNA/GSE58294_DElncRNAs_up and Down information.txt
- Figure 5-6--raw data/WGCNA/diffmRNA_lncRNA/GSE58294_DEmRNA_DElncRNA.RDa
- Figure 5-6--raw data/WGCNA/diffmRNA_lncRNA/GSE58294_DEmRNA_DElncRNAs.txt
- Figure 5-6--raw data/WGCNA/diffmRNA_lncRNA/GSE58294_DEmRNAs.txt
- Figure 5-6--raw data/WGCNA/diffmRNA_lncRNA/GSE58294_DEmRNAs_up and Down information.txt
- Figure 5-6--raw data/WGCNA/diffmRNA_lncRNA/easy_input.csv
- Figure 5-6--raw data/WGCNA/figure/
- Figure 5-6--raw data/WGCNA/figure/DynamicTreeCut.pdf
- Figure 5-6--raw data/WGCNA/figure/GeneClusterTOM-based.pdf
- Figure 5-6--raw data/WGCNA/figure/MECombined.pdf
- Figure 5-6--raw data/WGCNA/figure/MergedDynamics.pdf
- Figure 5-6--raw data/WGCNA/figure/MergedDynamics_final.pdf
- Figure 5-6--raw data/WGCNA/figure/Module_membership_vs_gene_significance.pdf
- Figure 5-6--raw data/WGCNA/figure/Module_trait_relationships.pdf
- Figure 5-6--raw data/WGCNA/figure/Sample_dendrogram_and_trait_heatmap.pdf
- Figure 5-6--raw data/WGCNA/figure/moduleCor.pdf
- Figure 5-6--raw data/WGCNA/figure/scaleFree.pdf
- Figure 5-6--raw data/WGCNA/figure/softThresholding.pdf
- Figure 5-6--raw data/WGCNA/geo/
- Figure 5-6--raw data/WGCNA/geo/Affy_mRNA_lncRNA/
- Figure 5-6--raw data/WGCNA/geo/Affy_mRNA_lncRNA/GSE58294_DEGs.Rda
- Figure 5-6--raw data/WGCNA/geo/Affy_mRNA_lncRNA/GSE58294_DEGs.csv
- Figure 5-6--raw data/WGCNA/geo/Affy_mRNA_lncRNA/GSE58294_QC_Nor/
- Figure 5-6--raw data/WGCNA/geo/Affy_mRNA_lncRNA/GSE58294_QC_Nor/PCA_Nor.pdf
- Figure 5-6--raw data/WGCNA/geo/Affy_mRNA_lncRNA/GSE58294_QC_Nor/UMAP_Nor.pdf
- Figure 5-6--raw data/WGCNA/geo/Affy_mRNA_lncRNA/GSE58294_QC_Nor/boxplot_Nor.pdf
- Figure 5-6--raw data/WGCNA/geo/Affy_mRNA_lncRNA/GSE58294_expr.csv
- Figure 5-6--raw data/WGCNA/geo/Affy_mRNA_lncRNA/GSE58294_expr_lncRNA_mRNA.Rda
- Figure 5-6--raw data/WGCNA/geo/Affy_mRNA_lncRNA/GSE58294_targets.csv
- Figure 5-6--raw data/WGCNA/geo/Illumina_miRNA/
- Figure 5-6--raw data/WGCNA/geo/Illumina_miRNA/GSE110993_results.diffexp.miRNAs.EdgeR.csv
- Figure 5-6--raw data/WGCNA/geo/Illumina_miRNA/GSE110993_targets.Rda
- Figure 5-6--raw data/WGCNA/geo/Illumina_miRNA/GSE110993_targets.txt
