# Supplementary material for: Comprehensive Analysis of Hub Genes Associated With Competing Endogenous RNA Networks in Stroke Using Bioinformatics Analysis
Source: Front Genet. 2022 Jan 12;12:779923. doi: 10.3389/fgene.2021.779923 (PMC8790239; doi:10.3389/fgene.2021.779923)
Supplement: Supplementary file 7 [file DataSheet6.ZIP › Figure 5-6--raw data/WGCNA/data/CytoscapeInput-edges-all.txt]

fromNode	toNode	weight	direction	fromAltName	toAltName
ACSM2A	TIMM8A	0.0437315957667515	undirected	123876	1678
ACSM2A	SH3GL3	0.0507939319402705	undirected	123876	6457
ACSM2A	SRCIN1	0.0386603881356623	undirected	123876	80725
ACSM2A	CCDC127	0.03056929543512	undirected	123876	133957
ACSM2A	GLTP	0.0519130394486719	undirected	123876	51228
ACSM2A	TM9SF2	0.0635490862929983	undirected	123876	9375
ACSM2A	PRTG	0.0377855515500442	undirected	123876	283659
ACSM2A	MIB1	0.0404469090255657	undirected	123876	57534
ACSM2A	ENO1	0.0331086233729307	undirected	123876	2023
ACSM2A	SHOX	0.0450825058208279	undirected	123876	6473
ACSM2A	GYG1	0.0468834568509929	undirected	123876	2992
ACSM2A	SPTLC3	0.0235685220021251	undirected	123876	55304
ACSM2A	NOA1	0.0266169859603787	undirected	123876	84273
ACSM2A	TTC1	0.0424652257554983	undirected	123876	7265
ACSM2A	DHX32	0.0282132496163401	undirected	123876	55760
ACSM2A	FAM133A	0.0464910434770189	undirected	123876	286499
ACSM2A	WDR1	0.0428575648078074	undirected	123876	9948
ACSM2A	TRAF7	0.0255561080560342	undirected	123876	84231
ACSM2A	CXADR	0.0264667675398054	undirected	123876	1525
ACSM2A	SMIM12	0.0297552241803205	undirected	123876	113444
ACSM2A	RPN2	0.0304251774348261	undirected	123876	6185
ACSM2A	AKIRIN2	0.0432994542545889	undirected	123876	55122
ACSM2A	RAB11A	0.0468822027669812	undirected	123876	8766
ACSM2A	ADIPOR2	0.0386845120434911	undirected	123876	79602
ACSM2A	ATP5H	0.0300959459013097	undirected	123876	NA
ACSM2A	SPG21	0.0406566360916826	undirected	123876	51324
ACSM2A	OVOL2	0.0324352098062242	undirected	123876	58495
ACSM2A	DCTN4	0.0440298000742448	undirected	123876	51164
ACSM2A	HINT2	0.0223570523043764	undirected	123876	84681
ACSM2A	USP37	0.0202243146490418	undirected	123876	57695
ACSM2A	TOR1AIP2	0.041641946513156	undirected	123876	163590
ACSM2A	SH3GLB1	0.0419223359817685	undirected	123876	51100
ACSM2A	SYCP1	0.0646047936468913	undirected	123876	6847
ACSM2A	ERLIN1	0.0423485510872641	undirected	123876	10613
ACSM2A	SDF2	0.0517881595419694	undirected	123876	6388
ACSM2A	ABHD17A	0.0209874494805175	undirected	123876	81926
ACSM2A	MAP3K1	0.0440565586047322	undirected	123876	4214
ACSM2A	FBXO30	0.042544876981616	undirected	123876	84085
ACSM2A	SUSD1	0.0247534531182372	undirected	123876	64420
ACSM2A	TCIRG1	0.045781730717531	undirected	123876	10312
ACSM2A	MTX1	0.0319043565489511	undirected	123876	4580
ACSM2A	BRAP	0.0353553428735224	undirected	123876	8315
ACSM2A	THSD4	0.0492088997854916	undirected	123876	79875
ACSM2A	HNRNPL	0.022069339124389	undirected	123876	3191
ACSM2A	UBE2S	0.0234559581097302	undirected	123876	27338
ACSM2A	AGFG1	0.0446934174028163	undirected	123876	3267
ACSM2A	DCXR	0.0206760866314664	undirected	123876	51181
ACSM2A	CTDNEP1	0.0337140869121421	undirected	123876	23399
ACSM2A	ANXA7	0.0323805465169619	undirected	123876	310
ACSM2A	MCTS1	0.0360710595472752	undirected	123876	28985
ACSM2A	ELF4	0.0377181976834318	undirected	123876	2000
ACSM2A	GLYATL1	0.0291566259395278	undirected	123876	92292
ACSM2A	ZNF536	0.037717241781143	undirected	123876	9745
ACSM2A	KPNA2	0.0423045225609858	undirected	123876	3838
ACSM2A	UBE2A	0.0312345602863539	undirected	123876	7319
ACSM2A	GAB1	0.0316236948496478	undirected	123876	2549
ACSM2A	PMF1	0.0314090333793397	undirected	123876	11243
ACSM2A	CARS	0.0449055606051707	undirected	123876	NA
ACSM2A	C5orf51	0.0228096758554866	undirected	123876	285636
ACSM2A	NAA60	0.0345768519192826	undirected	123876	79903
ACSM2A	COX19	0.0293068330810923	undirected	123876	90639
ACSM2A	LATS2	0.0329154550119658	undirected	123876	26524
ACSM2A	SLCO3A1	0.0457396571080856	undirected	123876	28232
ACSM2A	USP3	0.0415950658872981	undirected	123876	9960
ACSM2A	SLC22A4	0.0222829614460161	undirected	123876	6583
ACSM2A	EMC8	0.028782775119566	undirected	123876	10328
ACSM2A	PDK3	0.0407254289981374	undirected	123876	5165
ACSM2A	MAPK13	0.0327874841603335	undirected	123876	5603
ACSM2A	NIPA2	0.0322025803950272	undirected	123876	81614
ACSM2A	SHKBP1	0.0277614817348066	undirected	123876	92799
ACSM2A	FAT3	0.0379349483455944	undirected	123876	120114
ACSM2A	MSL3	0.0336707166414795	undirected	123876	10943
ACSM2A	ENTPD1	0.0508902882162791	undirected	123876	953
ACSM2A	ATF6	0.0412398958461189	undirected	123876	22926
ACSM2A	MANBAL	0.0297043137874974	undirected	123876	63905
ACSM2A	RASEF	0.0242961447160968	undirected	123876	158158
ACSM2A	PSMB5	0.0250577495680922	undirected	123876	5693
ACSM2A	ETF1	0.0399966035974519	undirected	123876	2107
ACSM2A	RRAGA	0.0320430271404118	undirected	123876	10670
ACSM2A	DPF2	0.0228795853362135	undirected	123876	5977
ACSM2A	STRADA	0.0351603254996271	undirected	123876	92335
ACSM2A	PSMD2	0.0214012580419113	undirected	123876	5708
ACSM2A	GRK6	0.0241849026804225	undirected	123876	2870
ACSM2A	CTSK	0.0251216543053559	undirected	123876	1513
ACSM2A	PPFIA1	0.0301702465918888	undirected	123876	8500
ACSM2A	RPN1	0.0289283098375097	undirected	123876	6184
ACSM2A	PARL	0.0385584962533472	undirected	123876	55486
ACSM2A	NDUFS6	0.0264555696993121	undirected	123876	4726
ACSM2A	VDAC3	0.0286044605769101	undirected	123876	7419
ACSM2A	SPTLC2	0.0331198593375163	undirected	123876	9517
ACSM2A	OTULIN	0.0229619554463126	undirected	123876	90268
ACSM2A	FAM49B	0.0325143715938311	undirected	123876	51571
ACSM2A	CHPF2	0.0287181627245028	undirected	123876	54480
ACSM2A	PRRG4	0.0243607489997143	undirected	123876	79056
ACSM2A	ZNRD1	0.0237189626604566	undirected	123876	30834
ACSM2A	BRAF	0.0300749035921056	undirected	123876	673
ACSM2A	CPD	0.0430713595038694	undirected	123876	1362
ACSM2A	POLE4	0.0286033855701381	undirected	123876	56655
ACSM2A	KLHL18	0.0350102981129279	undirected	123876	23276
ACSM2A	LECT2	0.041810804573666	undirected	123876	3950
ACSM2A	QSOX1	0.0235565502600998	undirected	123876	5768
ACSM2A	NUP214	0.0389363904924922	undirected	123876	8021
ACSM2A	DNASE1L1	0.0283103330570301	undirected	123876	1774
ACSM2A	HNRNPLL	0.0333931036630946	undirected	123876	92906
ACSM2A	DUSP22	0.0228621093047546	undirected	123876	56940
ACSM2A	PLXDC2	0.0285550894486427	undirected	123876	84898
ACSM2A	JAK1	0.0357940028258863	undirected	123876	3716
ACSM2A	EME1	0.0230236464003681	undirected	123876	146956
ACSM2A	BMP2K	0.0239463836545456	undirected	123876	55589
ACSM2A	ATP6V1D	0.0295103782149421	undirected	123876	51382
ACSM2A	TNK2	0.0250735484884425	undirected	123876	10188
ACSM2A	TMEM33	0.0288451846168735	undirected	123876	55161
ACSM2A	SLK	0.020458818970829	undirected	123876	9748
ACSM2A	FAM120AOS	0.0257976875058597	undirected	123876	158293
ACSM2A	GIT2	0.0380416865090684	undirected	123876	9815
ACSM2A	COPG1	0.0240151740497954	undirected	123876	22820
ACSM2A	ASB7	0.0347520431980386	undirected	123876	140460
ACSM2A	PGP	0.0220312073246531	undirected	123876	283871
ACSM2A	CUL4B	0.0473086547546981	undirected	123876	8450
ACSM2A	TAF10	0.0343176924276529	undirected	123876	6881
ACSM2A	GOLGB1	0.0249291355125905	undirected	123876	2804
ACSM2A	ATXN1	0.0264508261707632	undirected	123876	6310
ACSM2A	VPS35	0.0299867908891478	undirected	123876	55737
ACSM2A	CES2	0.0207027201663291	undirected	123876	8824
ACSM2A	TXN	0.0273823734592816	undirected	123876	7295
ACSM2A	KRTCAP2	0.0207233470998763	undirected	123876	200185
ACSM2A	MCEMP1	0.0219028466151981	undirected	123876	199675
ACSM2A	PIK3R5	0.0385409750873373	undirected	123876	23533
ACSM2A	CCDC71L	0.0233684503570136	undirected	123876	168455
ACSM2A	VCPIP1	0.0237060748124402	undirected	123876	80124
ACSM2A	FUCA2	0.0203686120531943	undirected	123876	2519
ACSM2A	GAGE1	0.0299469102303284	undirected	123876	2543
ACSM2A	LILRA5	0.021211451054569	undirected	123876	353514
ACSM2A	B3GALT4	0.0211435104589963	undirected	123876	8705
ACSM2A	PHF20L1	0.0315904153916113	undirected	123876	51105
ACSM2A	PSEN1	0.0358772190153561	undirected	123876	5663
ACSM2A	PIK3C3	0.0318011378817956	undirected	123876	5289
ACSM2A	PRCP	0.0215486097804829	undirected	123876	5547
ACSM2A	TRIM27	0.0229085347883319	undirected	123876	5987
ACSM2A	NMT1	0.0218202980882978	undirected	123876	4836
ACSM2A	SAFB2	0.0218127523937448	undirected	123876	9667
ACSM2A	RAB7A	0.0335390318553652	undirected	123876	7879
ACSM2A	MAP2K6	0.0302873579993801	undirected	123876	5608
ACSM2A	DHX40	0.022920144163105	undirected	123876	79665
ACSM2A	RNF7	0.0244044742865428	undirected	123876	9616
ACSM2A	TST	0.0248258075429722	undirected	123876	7263
ACSM2A	ARPP19	0.0229706309796203	undirected	123876	10776
ACSM2A	CASP1	0.0256932033069889	undirected	123876	834
ACSM2A	ADCY4	0.0226114542551682	undirected	123876	196883
ACSM2A	PTTG1IP	0.031226220285904	undirected	123876	754
ACSM2A	TANC2	0.0208106784506253	undirected	123876	26115
ACSM2A	HEBP2	0.0242722759074908	undirected	123876	23593
ACSM2A	PAPOLA	0.0249584689549491	undirected	123876	10914
ACSM2A	RBMS3	0.0274635801515021	undirected	123876	27303
ACSM2A	RGL2	0.0368924463839587	undirected	123876	5863
ACSM2A	HECW2	0.0299023616772989	undirected	123876	57520
ACSM2A	PDXK	0.0237495278877403	undirected	123876	8566
ACSM2A	NPL	0.0277151579745447	undirected	123876	80896
ACSM2A	CHRNA10	0.0210303302980098	undirected	123876	57053
ACSM2A	YIPF1	0.0331983651341757	undirected	123876	54432
ACSM2A	APMAP	0.0295243889720698	undirected	123876	57136
ACSM2A	UBE2K	0.0237160952343394	undirected	123876	3093
ACSM2A	PARP10	0.0234148828358974	undirected	123876	84875
ACSM2A	FCRL4	0.0215844444279421	undirected	123876	83417
ACSM2A	UVSSA	0.0203275978417012	undirected	123876	57654
ACSM2A	CDK19	0.0323370634114222	undirected	123876	23097
ACSM2A	EAPP	0.025731065075999	undirected	123876	55837
ACSM2A	EIF4E3	0.0245800998775812	undirected	123876	317649
ACSM2A	SVIL	0.0354747354267047	undirected	123876	6840
ACSM2A	CEBPD	0.0215927957880256	undirected	123876	1052
ACSM2A	ARAP3	0.0285347077786987	undirected	123876	64411
ACSM2A	ALPK1	0.0201694003010479	undirected	123876	80216
ACSM2A	DHX38	0.0236257895585533	undirected	123876	9785
ACSM2A	RPS19BP1	0.0204253398753708	undirected	123876	91582
ACSM2A	SOAT1	0.0214293337938925	undirected	123876	6646
ACSM2A	C1orf162	0.0240015420489024	undirected	123876	128346
ACSM2A	POTEM	0.0398660261271918	undirected	123876	641455
ACSM2A	NUBP1	0.0209594205649466	undirected	123876	4682
ACSM2A	LAMP2	0.0299152575593297	undirected	123876	3920
ACSM2A	SNX6	0.0258957115136494	undirected	123876	58533
ACSM2A	UBL5	0.0217596717118618	undirected	123876	59286
ACSM2A	NSMAF	0.0253404980798877	undirected	123876	8439
ACSM2A	CALCOCO2	0.0206427943419922	undirected	123876	10241
ACSM2A	DERA	0.0208363854762581	undirected	123876	51071
ACSM2A	CPQ	0.0222777274790246	undirected	123876	10404
ACSM2A	GABRB2	0.0289452618753639	undirected	123876	2561
ACSM2A	SUV420H1	0.025737243319587	undirected	123876	NA
ACSM2A	RFWD2	0.0333832524107438	undirected	123876	NA
ACSM2A	STK4	0.0276025148310868	undirected	123876	6789
ACSM2A	ZNF467	0.0224354530425618	undirected	123876	168544
ACSM2A	CASKIN1	0.0251826788744002	undirected	123876	57524
ACSM2A	COX7A2	0.023649005818672	undirected	123876	1347
ACSM2A	ERGIC1	0.0210444364198319	undirected	123876	57222
ACSM2A	HSPBAP1	0.025783078476066	undirected	123876	79663
ACSM2A	TMEM50A	0.022674951111412	undirected	123876	23585
ACSM2A	CASP9	0.0257422225979518	undirected	123876	842
ACSM2A	F5	0.0220085443940645	undirected	123876	2153
ACSM2A	DIRC2	0.0238251235761495	undirected	123876	NA
ACSM2A	CARD6	0.0247169167552726	undirected	123876	84674
ACSM2A	UBE2J2	0.0221217869279705	undirected	123876	118424
ACSM2A	CREBRF	0.0204484854085894	undirected	123876	153222
ACSM2A	MCTP2	0.0256298496700981	undirected	123876	55784
ACSM2A	SHC4	0.0211060571005966	undirected	123876	399694
ACSM2A	RAB40C	0.0200571430656577	undirected	123876	57799
ACSM2A	ME2	0.0231281303146176	undirected	123876	4200
ACSM2A	CNIH4	0.0206533014445762	undirected	123876	29097
ACSM2A	RARS2	0.0207738159856211	undirected	123876	57038
ACSM2A	ZNF552	0.0217133396752576	undirected	123876	79818
ACSM2A	TOR1B	0.0273398580543831	undirected	123876	27348
ACSM2A	ABHD5	0.0210040048741566	undirected	123876	51099
ACSM2A	GDI1	0.0244334416668643	undirected	123876	2664
ACSM2A	SNX11	0.0230789572034013	undirected	123876	29916
ACSM2A	PAK3	0.0203003954553346	undirected	123876	5063
ACSM2A	RBM22	0.0289474833946598	undirected	123876	55696
ACSM2A	CACUL1	0.0280588029031398	undirected	123876	143384
ACSM2A	BOD1L1	0.0220588444043554	undirected	123876	259282
ACSM2A	RNF169	0.0203405658005275	undirected	123876	254225
ACSM2A	ALOX5	0.0213819683582696	undirected	123876	240
ACSM2A	ITGAM	0.0264409747455317	undirected	123876	3684
ACSM2A	CANT1	0.0236463894028511	undirected	123876	124583
ACSM2A	SETX	0.0207133652788335	undirected	123876	23064
ACSM2A	TMEM260	0.0203915543450413	undirected	123876	54916
ACSM2A	FAM160A2	0.0217012860867166	undirected	123876	84067
ACSM2A	LPCAT2	0.0237187467151929	undirected	123876	54947
ACSM2A	RNPC3	0.0208666719570111	undirected	123876	55599
ACSM2A	PFKFB4	0.0228913620681551	undirected	123876	5210
ACSM2A	FGF20	0.0244932178119342	undirected	123876	26281
ACSM2A	HTATIP2	0.0210105079000968	undirected	123876	10553
ACSM2A	VNN3	0.0227887961360821	undirected	123876	55350
ACSM2A	PHKA2	0.0219344925945503	undirected	123876	5256
ACSM2A	TFE3	0.0208721967323849	undirected	123876	7030
ACSM2A	TSEN34	0.0215491982555573	undirected	123876	79042
ACSM2A	FAM160B1	0.0212186060310875	undirected	123876	57700
ACSM2A	LYRM1	0.0215515280773374	undirected	123876	57149
ACSM2A	VAPA	0.0208619220755542	undirected	123876	9218
ACSM2A	NFIL3	0.023446944277118	undirected	123876	4783
ACSM2A	GRAMD4	0.0229892603602524	undirected	123876	23151
ACSM2A	SOX9	0.0215300534194891	undirected	123876	6662
ACSM2A	RHOT1	0.0212072349452075	undirected	123876	55288
ACSM2A	BRI3	0.0214460130294373	undirected	123876	25798
ACSM2A	CERS4	0.0207149163719715	undirected	123876	79603
ACSM2A	PNPLA3	0.0266216336445332	undirected	123876	80339
ACSM2A	LRFN5	0.0246818351590765	undirected	123876	145581
ACSM2A	RP11-69I8.2	0.0249113518436031	undirected	123876	NA
ACSM2A	TOPORS-AS1	0.0384721520934615	undirected	123876	NA
ACSM2A	DLGAP1-AS2	0.035814437605259	undirected	123876	84777
ACSM2A	RP1-193H18.2	0.029711853614948	undirected	123876	NA
ACSM2A	RP11-6I2.3	0.0202048043319749	undirected	123876	NA
ACSM2A	FAM13A-AS1	0.0267535446518264	undirected	123876	285512
ACSM2A	LINC00550	0.0202202810069704	undirected	123876	338862
ACSM2A	LINC00408	0.0253490677227721	undirected	123876	100652856
ACSM2A	RP11-744D14.2	0.0307526201395388	undirected	123876	NA
ACSM2A	LINC00883	0.0236641571654516	undirected	123876	NA
ACSM2A	RP1-142L7.8	0.0302590856618113	undirected	123876	NA
TIMM8A	SH3GL3	0.0514191984743963	undirected	1678	6457
TIMM8A	SRCIN1	0.0276767639407787	undirected	1678	80725
TIMM8A	CCDC127	0.0389089693195284	undirected	1678	133957
TIMM8A	GLTP	0.0558468505480412	undirected	1678	51228
TIMM8A	TM9SF2	0.0835725638690183	undirected	1678	9375
TIMM8A	PRTG	0.0383752657135414	undirected	1678	283659
TIMM8A	MIB1	0.0513453284407363	undirected	1678	57534
TIMM8A	ENO1	0.0589618805780543	undirected	1678	2023
TIMM8A	SHOX	0.0330775723214092	undirected	1678	6473
TIMM8A	GYG1	0.062210142868129	undirected	1678	2992
TIMM8A	SPTLC3	0.0346465371300093	undirected	1678	55304
TIMM8A	NOA1	0.0276568655361921	undirected	1678	84273
TIMM8A	TTC1	0.0680342004054045	undirected	1678	7265
TIMM8A	DHX32	0.0248558153650575	undirected	1678	55760
TIMM8A	FAM133A	0.0340164202948134	undirected	1678	286499
TIMM8A	WDR1	0.0460439145916834	undirected	1678	9948
TIMM8A	CXADR	0.0386935591711564	undirected	1678	1525
TIMM8A	SMIM12	0.0484420332778061	undirected	1678	113444
TIMM8A	RPN2	0.0462132295680858	undirected	1678	6185
TIMM8A	AKIRIN2	0.0726055374820061	undirected	1678	55122
TIMM8A	RAB11A	0.0751717972242313	undirected	1678	8766
TIMM8A	ADIPOR2	0.0646188485569496	undirected	1678	79602
TIMM8A	ATP5H	0.0271354831683985	undirected	1678	NA
TIMM8A	SPG21	0.0634098475633473	undirected	1678	51324
TIMM8A	OVOL2	0.0366214508290406	undirected	1678	58495
TIMM8A	DCTN4	0.0278749292271299	undirected	1678	51164
TIMM8A	HINT2	0.0352348899996952	undirected	1678	84681
TIMM8A	USP37	0.0217385289377045	undirected	1678	57695
TIMM8A	TOR1AIP2	0.0482367449941224	undirected	1678	163590
TIMM8A	SH3GLB1	0.0365881350313375	undirected	1678	51100
TIMM8A	SYCP1	0.0346115457262735	undirected	1678	6847
TIMM8A	ERLIN1	0.0456769116054098	undirected	1678	10613
TIMM8A	SDF2	0.0568147749854646	undirected	1678	6388
TIMM8A	MAP3K1	0.0408199428157698	undirected	1678	4214
TIMM8A	FBXO30	0.0314057600433755	undirected	1678	84085
TIMM8A	SUSD1	0.0458017452705765	undirected	1678	64420
TIMM8A	TCIRG1	0.077432889663769	undirected	1678	10312
TIMM8A	MTX1	0.0360293856291313	undirected	1678	4580
TIMM8A	BRAP	0.0303938025954892	undirected	1678	8315
TIMM8A	THSD4	0.0371851134769293	undirected	1678	79875
TIMM8A	HNRNPL	0.0348707420409934	undirected	1678	3191
TIMM8A	AGFG1	0.0310101494135899	undirected	1678	3267
TIMM8A	DCXR	0.0373120567601494	undirected	1678	51181
TIMM8A	CTDNEP1	0.0650854128268926	undirected	1678	23399
TIMM8A	ANXA7	0.0423039909101559	undirected	1678	310
TIMM8A	MCTS1	0.0313069904790575	undirected	1678	28985
TIMM8A	ELF4	0.0745326187596287	undirected	1678	2000
TIMM8A	GLYATL1	0.0275367324543668	undirected	1678	92292
TIMM8A	ZNF536	0.0272349958629071	undirected	1678	9745
TIMM8A	KPNA2	0.0362145665852441	undirected	1678	3838
TIMM8A	UBE2A	0.021083416036803	undirected	1678	7319
TIMM8A	GAB1	0.0279600916214339	undirected	1678	2549
TIMM8A	PMF1	0.0436305347033153	undirected	1678	11243
TIMM8A	CARS	0.0703698536599162	undirected	1678	NA
TIMM8A	NAA60	0.0492175570467203	undirected	1678	79903
TIMM8A	COX19	0.0368757310364594	undirected	1678	90639
TIMM8A	LATS2	0.0516260019277114	undirected	1678	26524
TIMM8A	SLCO3A1	0.0597811124756714	undirected	1678	28232
TIMM8A	USP3	0.0412387544740166	undirected	1678	9960
TIMM8A	SLC22A4	0.0229496308512229	undirected	1678	6583
TIMM8A	EMC8	0.0432418445386175	undirected	1678	10328
TIMM8A	PDK3	0.0604181772018008	undirected	1678	5165
TIMM8A	MAPK13	0.0332274030664907	undirected	1678	5603
TIMM8A	NIPA2	0.0285538466218101	undirected	1678	81614
TIMM8A	SHKBP1	0.0386419890366586	undirected	1678	92799
TIMM8A	FAT3	0.0389465782686389	undirected	1678	120114
TIMM8A	MSL3	0.0210727543967655	undirected	1678	10943
TIMM8A	ENTPD1	0.0590632188581168	undirected	1678	953
TIMM8A	ATF6	0.0393039394048181	undirected	1678	22926
TIMM8A	MANBAL	0.0463370086950776	undirected	1678	63905
TIMM8A	RASEF	0.0329552547546326	undirected	1678	158158
TIMM8A	PSMB5	0.0317955609234668	undirected	1678	5693
TIMM8A	ETF1	0.0343260605020588	undirected	1678	2107
TIMM8A	RRAGA	0.0389789164235054	undirected	1678	10670
TIMM8A	DPF2	0.0338240712636624	undirected	1678	5977
TIMM8A	JAGN1	0.0268155700826206	undirected	1678	84522
TIMM8A	STRADA	0.0651632932482338	undirected	1678	92335
TIMM8A	PSMD2	0.038861557826302	undirected	1678	5708
TIMM8A	GRK6	0.0414253484665444	undirected	1678	2870
TIMM8A	ATP5B	0.0277638030179283	undirected	1678	NA
TIMM8A	CTSK	0.0260508297361122	undirected	1678	1513
TIMM8A	PPFIA1	0.0271557478845848	undirected	1678	8500
TIMM8A	RPN1	0.0367252756285983	undirected	1678	6184
TIMM8A	PARL	0.0355024804173799	undirected	1678	55486
TIMM8A	NDUFS6	0.0383222178940169	undirected	1678	4726
TIMM8A	VDAC3	0.0407872519149815	undirected	1678	7419
TIMM8A	SPTLC2	0.0456294648760089	undirected	1678	9517
TIMM8A	OTULIN	0.0330652046620593	undirected	1678	90268
TIMM8A	GNPDA1	0.0285209190902663	undirected	1678	10007
TIMM8A	FAM49B	0.027727752128333	undirected	1678	51571
TIMM8A	CHPF2	0.0345378018224687	undirected	1678	54480
TIMM8A	PRRG4	0.0228635703606198	undirected	1678	79056
TIMM8A	SPIB	0.0270874193255457	undirected	1678	6689
TIMM8A	ZNRD1	0.0327648939112697	undirected	1678	30834
TIMM8A	TSPAN14	0.0229278326211844	undirected	1678	81619
TIMM8A	BRAF	0.0235084421912737	undirected	1678	673
TIMM8A	CPD	0.0398685021932402	undirected	1678	1362
TIMM8A	POLE4	0.0249745761413319	undirected	1678	56655
TIMM8A	KLHL18	0.0455833794892955	undirected	1678	23276
TIMM8A	LECT2	0.0314500396981678	undirected	1678	3950
TIMM8A	QSOX1	0.0384097030765314	undirected	1678	5768
TIMM8A	NUP214	0.0528679201615039	undirected	1678	8021
TIMM8A	XRCC2	0.0304940686647103	undirected	1678	7516
TIMM8A	DNASE1L1	0.0394343646607049	undirected	1678	1774
TIMM8A	HNRNPLL	0.0204886905450959	undirected	1678	92906
TIMM8A	DUSP22	0.0374972851460623	undirected	1678	56940
TIMM8A	VPS9D1	0.0350527800727395	undirected	1678	9605
TIMM8A	PLXDC2	0.0395948101839602	undirected	1678	84898
TIMM8A	JAK1	0.0382710395717566	undirected	1678	3716
TIMM8A	SF3A1	0.0276536322257616	undirected	1678	10291
TIMM8A	SF3A2	0.0265034384914856	undirected	1678	8175
TIMM8A	EME1	0.0448466807075723	undirected	1678	146956
TIMM8A	FXYD1	0.0227430040508235	undirected	1678	5348
TIMM8A	PTTG1	0.0207569060670664	undirected	1678	9232
TIMM8A	ATP6V1D	0.038566462784755	undirected	1678	51382
TIMM8A	DR1	0.0224941969947599	undirected	1678	1810
TIMM8A	TNK2	0.0285127940976813	undirected	1678	10188
TIMM8A	GLI4	0.0247710266842682	undirected	1678	2738
TIMM8A	FAM120AOS	0.0340777678810613	undirected	1678	158293
TIMM8A	GIT2	0.0374467405023123	undirected	1678	9815
TIMM8A	MPC2	0.0242530156117865	undirected	1678	25874
TIMM8A	COPG1	0.0397439249567082	undirected	1678	22820
TIMM8A	NDUFA9	0.0353375672846494	undirected	1678	4704
TIMM8A	PGP	0.0385383568944925	undirected	1678	283871
TIMM8A	CUL4B	0.0340118824417868	undirected	1678	8450
TIMM8A	TAF10	0.057568611361702	undirected	1678	6881
TIMM8A	GOLGB1	0.0386424183166539	undirected	1678	2804
TIMM8A	ATXN1	0.0257489405536926	undirected	1678	6310
TIMM8A	VPS35	0.0547107894817222	undirected	1678	55737
TIMM8A	CES2	0.0365346696084098	undirected	1678	8824
TIMM8A	PFDN1	0.0241346913788667	undirected	1678	5201
TIMM8A	KRTCAP2	0.0351624180186304	undirected	1678	200185
TIMM8A	MCEMP1	0.0255541741151434	undirected	1678	199675
TIMM8A	ZFYVE26	0.022811783020014	undirected	1678	23503
TIMM8A	PIK3R5	0.0719452392934637	undirected	1678	23533
TIMM8A	UBAP2	0.0225586242299817	undirected	1678	55833
TIMM8A	CCDC71L	0.0280331951855132	undirected	1678	168455
TIMM8A	VCPIP1	0.0271983609150135	undirected	1678	80124
TIMM8A	FAM98C	0.0211645334897354	undirected	1678	147965
TIMM8A	FUCA2	0.0216615660239816	undirected	1678	2519
TIMM8A	F12	0.0257364637712155	undirected	1678	2161
TIMM8A	FXYD5	0.0303785944003057	undirected	1678	53827
TIMM8A	GAGE1	0.0284349465552614	undirected	1678	2543
TIMM8A	PPP5D1	0.0440179638783264	undirected	1678	100506012
TIMM8A	DHDDS	0.0247725651112378	undirected	1678	79947
TIMM8A	LILRA5	0.0228091086096283	undirected	1678	353514
TIMM8A	B3GALT4	0.0415312827331798	undirected	1678	8705
TIMM8A	SMARCD3	0.026879751341568	undirected	1678	6604
TIMM8A	PHF20L1	0.0219259589694356	undirected	1678	51105
TIMM8A	PSEN1	0.0564996977438018	undirected	1678	5663
TIMM8A	PIK3C3	0.0264098440502719	undirected	1678	5289
TIMM8A	PRCP	0.0287471089130317	undirected	1678	5547
TIMM8A	FIBP	0.0394801757039671	undirected	1678	9158
TIMM8A	CWF19L2	0.0225734132247976	undirected	1678	143884
TIMM8A	TRIM27	0.0399577932671859	undirected	1678	5987
TIMM8A	CRTAP	0.0290078185365512	undirected	1678	10491
TIMM8A	NMT1	0.0233590998097463	undirected	1678	4836
TIMM8A	GTF2IRD2	0.0215490943943915	undirected	1678	84163
TIMM8A	SAFB2	0.0290427399029467	undirected	1678	9667
TIMM8A	SSR4	0.0264353043419189	undirected	1678	6748
TIMM8A	GATS	0.02757193951686	undirected	1678	NA
TIMM8A	RAB7A	0.0483154133543875	undirected	1678	7879
TIMM8A	MAP2K6	0.0301974813440094	undirected	1678	5608
TIMM8A	GLA	0.0323707453253971	undirected	1678	2717
TIMM8A	ATP5L	0.0200241052167793	undirected	1678	NA
TIMM8A	SLC46A3	0.0205974215367561	undirected	1678	283537
TIMM8A	KDM3B	0.0212886424758513	undirected	1678	51780
TIMM8A	RNF7	0.02496452990855	undirected	1678	9616
TIMM8A	TST	0.04875170651921	undirected	1678	7263
TIMM8A	ARPP19	0.0266409577325827	undirected	1678	10776
TIMM8A	CASP1	0.0234387661393059	undirected	1678	834
TIMM8A	ADCY4	0.0361732946568763	undirected	1678	196883
TIMM8A	KAT7	0.0306953438092695	undirected	1678	11143
TIMM8A	PTTG1IP	0.054122954927572	undirected	1678	754
TIMM8A	TANC2	0.026890781336775	undirected	1678	26115
TIMM8A	HEBP2	0.0272417166425504	undirected	1678	23593
TIMM8A	NDUFB11	0.0242491256822174	undirected	1678	54539
TIMM8A	RBMS3	0.0263764755244163	undirected	1678	27303
TIMM8A	RGL2	0.0471718471315532	undirected	1678	5863
TIMM8A	JTB	0.0260262000987304	undirected	1678	10899
TIMM8A	HECW2	0.0351392049267185	undirected	1678	57520
TIMM8A	STX8	0.0234550510307898	undirected	1678	9482
TIMM8A	PDXK	0.043740877247677	undirected	1678	8566
TIMM8A	NPL	0.0346312734179643	undirected	1678	80896
TIMM8A	IFI27L2	0.0210612573061024	undirected	1678	83982
TIMM8A	VIPAS39	0.0252004923386243	undirected	1678	63894
TIMM8A	CHRNA10	0.0254901765225021	undirected	1678	57053
TIMM8A	YIPF1	0.0481327378308708	undirected	1678	54432
TIMM8A	APMAP	0.0406794160537149	undirected	1678	57136
TIMM8A	UBE2K	0.0458317421019734	undirected	1678	3093
TIMM8A	PARP10	0.0331072655083979	undirected	1678	84875
TIMM8A	UVSSA	0.030882927148192	undirected	1678	57654
TIMM8A	CDK19	0.0544731921483008	undirected	1678	23097
TIMM8A	SNTB2	0.0215642047288655	undirected	1678	6645
TIMM8A	EAPP	0.0217049484850671	undirected	1678	55837
TIMM8A	PDZD11	0.0228475026520092	undirected	1678	51248
TIMM8A	EIF4E3	0.0237852852808569	undirected	1678	317649
TIMM8A	RNF31	0.039249692058631	undirected	1678	55072
TIMM8A	SVIL	0.0343368269535174	undirected	1678	6840
TIMM8A	CEBPD	0.0379251386380709	undirected	1678	1052
TIMM8A	AP3M1	0.0304172295276344	undirected	1678	26985
TIMM8A	ACIN1	0.0213217753069591	undirected	1678	22985
TIMM8A	ARAP3	0.0456562933009997	undirected	1678	64411
TIMM8A	ALPK1	0.0214711008714432	undirected	1678	80216
TIMM8A	GPD2	0.0224027583296665	undirected	1678	2820
TIMM8A	SGPL1	0.0262838334729564	undirected	1678	8879
TIMM8A	RPS19BP1	0.0266029983278656	undirected	1678	91582
TIMM8A	SUMO3	0.0204509644910941	undirected	1678	6612
TIMM8A	ZNF668	0.0295883294890285	undirected	1678	79759
TIMM8A	C1orf162	0.0429423333192443	undirected	1678	128346
TIMM8A	TRAPPC5	0.0217096061937867	undirected	1678	126003
TIMM8A	ELMO1	0.0215760860240005	undirected	1678	9844
TIMM8A	POTEM	0.032741702063881	undirected	1678	641455
TIMM8A	NUBP1	0.0364243233979456	undirected	1678	4682
TIMM8A	LAMP2	0.051987157727409	undirected	1678	3920
TIMM8A	PIGC	0.0241994390807646	undirected	1678	5279
TIMM8A	SNX6	0.0465656325587135	undirected	1678	58533
TIMM8A	ACSS2	0.0419571199595621	undirected	1678	55902
TIMM8A	PGLS	0.0289733378140457	undirected	1678	25796
TIMM8A	PNKP	0.0291514233750932	undirected	1678	11284
TIMM8A	DAD1	0.0343342086641524	undirected	1678	1603
TIMM8A	NDUFA3	0.0293963831523777	undirected	1678	4696
TIMM8A	CALCOCO2	0.0453162352153318	undirected	1678	10241
TIMM8A	SFXN5	0.0218748860099316	undirected	1678	94097
TIMM8A	CPQ	0.0462584334921865	undirected	1678	10404
TIMM8A	GABRB2	0.0218600518799848	undirected	1678	2561
TIMM8A	SUV420H1	0.035195122306032	undirected	1678	NA
TIMM8A	RFWD2	0.0413858218714429	undirected	1678	NA
TIMM8A	DTD1	0.0239509675816475	undirected	1678	92675
TIMM8A	STK4	0.0409605322113664	undirected	1678	6789
TIMM8A	ZNF467	0.0403424906914509	undirected	1678	168544
TIMM8A	ERGIC1	0.0386723075247767	undirected	1678	57222
TIMM8A	FAM189B	0.0261446330413322	undirected	1678	10712
TIMM8A	GPAA1	0.0214942277761141	undirected	1678	8733
TIMM8A	HSPBAP1	0.0207399992807497	undirected	1678	79663
TIMM8A	TMEM50A	0.0298514183451621	undirected	1678	23585
TIMM8A	KATNB1	0.0338605987681825	undirected	1678	10300
TIMM8A	CASP9	0.0540570136918372	undirected	1678	842
TIMM8A	F5	0.0246647275382011	undirected	1678	2153
TIMM8A	DIRC2	0.0294464505527721	undirected	1678	NA
TIMM8A	ATG7	0.0262221924680205	undirected	1678	10533
TIMM8A	CARD6	0.0367588078023545	undirected	1678	84674
TIMM8A	UBE2J2	0.0472666775816051	undirected	1678	118424
TIMM8A	GPCPD1	0.020140332912706	undirected	1678	56261
TIMM8A	VPS41	0.0201407613835106	undirected	1678	27072
TIMM8A	COX15	0.0222098691010013	undirected	1678	1355
TIMM8A	UBALD2	0.0354153724545579	undirected	1678	283991
TIMM8A	TOM1	0.027514320588817	undirected	1678	10043
TIMM8A	UBALD1	0.022739905882889	undirected	1678	124402
TIMM8A	SPIDR	0.0301553269238194	undirected	1678	23514
TIMM8A	MCTP2	0.0287529870948636	undirected	1678	55784
TIMM8A	ZC3H3	0.0366860329205069	undirected	1678	23144
TIMM8A	SHC4	0.0200888607947455	undirected	1678	399694
TIMM8A	RAB40C	0.036672102188576	undirected	1678	57799
TIMM8A	TSG101	0.0303816608939034	undirected	1678	7251
TIMM8A	KIAA2013	0.0233482239298765	undirected	1678	90231
TIMM8A	ZFYVE1	0.0262416180484541	undirected	1678	53349
TIMM8A	MAPRE2	0.0203043941801335	undirected	1678	10982
TIMM8A	RRP36	0.0245425050907841	undirected	1678	88745
TIMM8A	MFSD5	0.0290816442014131	undirected	1678	84975
TIMM8A	HAS3	0.0207536758240205	undirected	1678	3038
TIMM8A	ZNF552	0.0245211886209177	undirected	1678	79818
TIMM8A	TOR1B	0.0452097169864235	undirected	1678	27348
TIMM8A	GUSB	0.0242021060465112	undirected	1678	2990
TIMM8A	CITED4	0.0204479789812621	undirected	1678	163732
TIMM8A	FAR2	0.0205327574400881	undirected	1678	55711
TIMM8A	ABHD5	0.0355219918900817	undirected	1678	51099
TIMM8A	GDI1	0.0331016092250249	undirected	1678	2664
TIMM8A	SNX11	0.0475799818670689	undirected	1678	29916
TIMM8A	GPR97	0.0267842405121478	undirected	1678	NA
TIMM8A	PAK3	0.0285852080175672	undirected	1678	5063
TIMM8A	RBM22	0.0509394234709468	undirected	1678	55696
TIMM8A	RITA1	0.0276963643110437	undirected	1678	84934
TIMM8A	CACUL1	0.0250978223740413	undirected	1678	143384
TIMM8A	SLC38A10	0.0288936352144042	undirected	1678	124565
TIMM8A	RNF169	0.0221097980610897	undirected	1678	254225
TIMM8A	MON1A	0.027501789826066	undirected	1678	84315
TIMM8A	SYTL3	0.0332472907411754	undirected	1678	94120
TIMM8A	ITGAM	0.034618627759454	undirected	1678	3684
TIMM8A	ARMC12	0.0478492062295476	undirected	1678	221481
TIMM8A	CANT1	0.0456507490321746	undirected	1678	124583
TIMM8A	MICU1	0.0343498484250555	undirected	1678	10367
TIMM8A	FAM89B	0.0239165370443797	undirected	1678	23625
TIMM8A	CMTM7	0.0353143298527927	undirected	1678	112616
TIMM8A	ALYREF	0.0208287579500697	undirected	1678	10189
TIMM8A	SETX	0.0368659514044211	undirected	1678	23064
TIMM8A	PIGS	0.0288781080737621	undirected	1678	94005
TIMM8A	TM9SF1	0.0252243901123734	undirected	1678	10548
TIMM8A	FAM160A2	0.037738253994976	undirected	1678	84067
TIMM8A	LPCAT2	0.0200023272587313	undirected	1678	54947
TIMM8A	ADAMTSL4	0.0207159441171125	undirected	1678	54507
TIMM8A	ERO1L	0.0230772287658633	undirected	1678	NA
TIMM8A	KLF2	0.0231116642596396	undirected	1678	10365
TIMM8A	MT2A	0.0215572059897493	undirected	1678	4502
TIMM8A	PFKFB4	0.0483676008817985	undirected	1678	5210
TIMM8A	ILK	0.0316588516241868	undirected	1678	3611
TIMM8A	NENF	0.0200888054089577	undirected	1678	29937
TIMM8A	GAK	0.0365248621349662	undirected	1678	2580
TIMM8A	FGF20	0.0297352103244332	undirected	1678	26281
TIMM8A	ZNF580	0.0242765026836917	undirected	1678	51157
TIMM8A	CARD8	0.0249134521067857	undirected	1678	22900
TIMM8A	C10orf12	0.0314069277584771	undirected	1678	NA
TIMM8A	FAM155A	0.0212831270711855	undirected	1678	728215
TIMM8A	LRRC28	0.0233058595883344	undirected	1678	123355
TIMM8A	HTATIP2	0.0355640071427551	undirected	1678	10553
TIMM8A	NDUFC1	0.0216463090540432	undirected	1678	4717
TIMM8A	KIF1B	0.0232395628540221	undirected	1678	23095
TIMM8A	VNN3	0.0280510026647905	undirected	1678	55350
TIMM8A	PHKA2	0.0322459211875986	undirected	1678	5256
TIMM8A	GADL1	0.0225326374168574	undirected	1678	339896
TIMM8A	ACSM5	0.0219339834267565	undirected	1678	54988
TIMM8A	MGST3	0.0217534907392906	undirected	1678	4259
TIMM8A	TFE3	0.0305768835228838	undirected	1678	7030
TIMM8A	ANTXR2	0.0297453078314295	undirected	1678	118429
TIMM8A	RTN2	0.0309858621047702	undirected	1678	6253
TIMM8A	TBC1D13	0.0332687370133109	undirected	1678	54662
TIMM8A	GGA1	0.0226056158233331	undirected	1678	26088
TIMM8A	INO80C	0.0259065785948128	undirected	1678	125476
TIMM8A	REEP4	0.0205172872222251	undirected	1678	80346
TIMM8A	APBB1IP	0.0333619106838604	undirected	1678	54518
TIMM8A	CYB561D2	0.0272952532493078	undirected	1678	11068
TIMM8A	SIPA1L1	0.030993125839926	undirected	1678	26037
TIMM8A	PKM	0.0240541002010058	undirected	1678	5315
TIMM8A	DOK3	0.0310763483256248	undirected	1678	79930
TIMM8A	PPM1M	0.0317577967300457	undirected	1678	132160
TIMM8A	TSEN34	0.0470034216248048	undirected	1678	79042
TIMM8A	DIAPH2	0.0242149847972134	undirected	1678	1730
TIMM8A	PML	0.0210525321660049	undirected	1678	5371
TIMM8A	TMEM120A	0.0284949668490555	undirected	1678	83862
TIMM8A	PLIN3	0.0242313602673329	undirected	1678	10226
TIMM8A	SPHK2	0.0230738875587573	undirected	1678	56848
TIMM8A	VAPA	0.026332973913355	undirected	1678	9218
TIMM8A	USP25	0.0211528875472998	undirected	1678	29761
TIMM8A	RAE1	0.0308530466357472	undirected	1678	8480
TIMM8A	RNF175	0.0248862719078083	undirected	1678	285533
TIMM8A	DPP8	0.0221754752579746	undirected	1678	54878
TIMM8A	EZH1	0.0354917078506569	undirected	1678	2145
TIMM8A	ATP1B3	0.0206575070727916	undirected	1678	483
TIMM8A	NFIL3	0.0354876192933291	undirected	1678	4783
TIMM8A	PTPN23	0.0268052352049051	undirected	1678	25930
TIMM8A	NDUFAF3	0.0206340115252689	undirected	1678	25915
TIMM8A	MKL1	0.0242169578338329	undirected	1678	NA
TIMM8A	OST4	0.0213882626677631	undirected	1678	100128731
TIMM8A	OSBPL1A	0.0206404070736195	undirected	1678	114876
TIMM8A	PGM1	0.0210753040792338	undirected	1678	5236
TIMM8A	SSH3	0.0209807259937488	undirected	1678	54961
TIMM8A	NSD1	0.0236105636061188	undirected	1678	64324
TIMM8A	NFKBID	0.0228308337255148	undirected	1678	84807
TIMM8A	NLRP12	0.0314100656074477	undirected	1678	91662
TIMM8A	HDLBP	0.02026731967576	undirected	1678	3069
TIMM8A	RHOG	0.0401318036080646	undirected	1678	391
TIMM8A	FAM32A	0.0308883262597949	undirected	1678	26017
TIMM8A	SHC1	0.0283682280426463	undirected	1678	6464
TIMM8A	LILRA1	0.0230775505054117	undirected	1678	11024
TIMM8A	TLR8	0.0246151205194772	undirected	1678	51311
TIMM8A	EFTUD2	0.0243668159784853	undirected	1678	9343
TIMM8A	SLA	0.022134106690684	undirected	1678	6503
TIMM8A	APOO	0.0225423670915144	undirected	1678	79135
TIMM8A	EIF4E2	0.0342308770338908	undirected	1678	9470
TIMM8A	GALK1	0.0258742305526276	undirected	1678	2584
TIMM8A	ACKR4	0.0301111102221423	undirected	1678	51554
TIMM8A	NUDT22	0.0293762890249346	undirected	1678	84304
TIMM8A	SMPD1	0.0275154101969304	undirected	1678	6609
TIMM8A	GMPR2	0.028784875996496	undirected	1678	51292
TIMM8A	C19orf54	0.0206175074557116	undirected	1678	284325
TIMM8A	TUBA4A	0.0298817522438712	undirected	1678	7277
TIMM8A	PKN1	0.0237233039246892	undirected	1678	5585
TIMM8A	BRI3	0.0353388506339833	undirected	1678	25798
TIMM8A	ARID5A	0.0220634483951369	undirected	1678	10865
TIMM8A	CD7	0.0210742840298568	undirected	1678	924
TIMM8A	RELT	0.0322354688985287	undirected	1678	84957
TIMM8A	FES	0.0277739825835329	undirected	1678	2242
TIMM8A	AP1G1	0.0213946209851383	undirected	1678	164
TIMM8A	THOC5	0.0353769361524323	undirected	1678	8563
TIMM8A	DHCR7	0.0285493263794508	undirected	1678	1717
TIMM8A	SOX11	0.0239258864653427	undirected	1678	6664
TIMM8A	ATP6V0B	0.0371986416925184	undirected	1678	533
TIMM8A	PSME3	0.0227801414264935	undirected	1678	10197
TIMM8A	ELP4	0.0225559296794446	undirected	1678	26610
TIMM8A	RTFDC1	0.0280003947739473	undirected	1678	NA
TIMM8A	PRELID1	0.022194144083982	undirected	1678	27166
TIMM8A	SQRDL	0.0261189023666262	undirected	1678	NA
TIMM8A	ETV6	0.0266510781712062	undirected	1678	2120
TIMM8A	TBL1X	0.0289280462415549	undirected	1678	6907
TIMM8A	KIAA0319L	0.0275728702593749	undirected	1678	79932
TIMM8A	VPS51	0.0213702890395803	undirected	1678	738
TIMM8A	DYNLT1	0.0212371771215746	undirected	1678	6993
TIMM8A	MPZL3	0.0215130943560644	undirected	1678	196264
TIMM8A	LY6G5C	0.0212499556572301	undirected	1678	80741
TIMM8A	LRG1	0.0207525339677591	undirected	1678	116844
TIMM8A	TMUB2	0.0279342408888929	undirected	1678	79089
TIMM8A	NRD1	0.0237494449583562	undirected	1678	NA
TIMM8A	NIPBL	0.0256667801088824	undirected	1678	25836
TIMM8A	PCNX	0.0224006837470579	undirected	1678	NA
TIMM8A	SEMA4B	0.0239746394189866	undirected	1678	10509
TIMM8A	SLC45A4	0.0205773989806733	undirected	1678	57210
TIMM8A	HGH1	0.0219149622564262	undirected	1678	51236
TIMM8A	ARHGAP26	0.0207849017863249	undirected	1678	23092
TIMM8A	PITPNA	0.025041025190485	undirected	1678	5306
TIMM8A	ZNF592	0.0205204727587188	undirected	1678	9640
TIMM8A	WWP2	0.0277178546368928	undirected	1678	11060
TIMM8A	TRIM21	0.0271431885481549	undirected	1678	6737
TIMM8A	CXCR1	0.021300085310911	undirected	1678	3577
TIMM8A	PPP1R18	0.0221169025500472	undirected	1678	170954
TIMM8A	ATP8B1	0.0214025993991615	undirected	1678	5205
TIMM8A	TFEB	0.0200460026223532	undirected	1678	7942
TIMM8A	PDLIM7	0.0208246539203559	undirected	1678	9260
TIMM8A	RP11-69I8.2	0.0488456603718498	undirected	1678	NA
TIMM8A	TOPORS-AS1	0.0354933210880311	undirected	1678	NA
TIMM8A	DLGAP1-AS2	0.0366549368164239	undirected	1678	84777
TIMM8A	RP1-193H18.2	0.0301995167847998	undirected	1678	NA
TIMM8A	RP11-6I2.3	0.0203988872222474	undirected	1678	NA
TIMM8A	LINC00957	0.0202448632011736	undirected	1678	255031
TIMM8A	FAM13A-AS1	0.0308794317355823	undirected	1678	285512
TIMM8A	RP5-1085F17.3	0.0277665926389086	undirected	1678	NA
TIMM8A	SEPSECS-AS1	0.032566240386473	undirected	1678	285540
TIMM8A	LINC00408	0.0280171895496653	undirected	1678	100652856
TIMM8A	RP11-744D14.2	0.020986298361075	undirected	1678	NA
TIMM8A	CYB561D2.1	0.0272952532493078	undirected	1678	NA
TIMM8A	LINC00883	0.0229553730994192	undirected	1678	NA
TIMM8A	RP11-443B7.1	0.026419909855624	undirected	1678	NA
TIMM8A	HCP5	0.0203646888639268	undirected	1678	10866
TIMM8A	PKI55	0.020318453149177	undirected	1678	NA
SH3GL3	SRCIN1	0.0441789755576814	undirected	6457	80725
SH3GL3	CCDC127	0.0323944173378424	undirected	6457	133957
SH3GL3	GLTP	0.0553901332374546	undirected	6457	51228
SH3GL3	TM9SF2	0.0653064328299132	undirected	6457	9375
SH3GL3	PRTG	0.0394238357025338	undirected	6457	283659
SH3GL3	MIB1	0.0426859772013876	undirected	6457	57534
SH3GL3	ENO1	0.0360226612926099	undirected	6457	2023
SH3GL3	SHOX	0.0391074698091747	undirected	6457	6473
SH3GL3	GYG1	0.0473162674893636	undirected	6457	2992
SH3GL3	SPTLC3	0.0289034011960261	undirected	6457	55304
SH3GL3	NOA1	0.0269407874290624	undirected	6457	84273
SH3GL3	TTC1	0.0474020449495141	undirected	6457	7265
SH3GL3	DHX32	0.0256722442287273	undirected	6457	55760
SH3GL3	FAM133A	0.0482018823017031	undirected	6457	286499
SH3GL3	WDR1	0.0434433181582233	undirected	6457	9948
SH3GL3	CXADR	0.0354274524528892	undirected	6457	1525
SH3GL3	SMIM12	0.0338541130987691	undirected	6457	113444
SH3GL3	RPN2	0.0358837240195513	undirected	6457	6185
SH3GL3	AKIRIN2	0.0468297831677864	undirected	6457	55122
SH3GL3	RAB11A	0.0492002162832487	undirected	6457	8766
SH3GL3	ADIPOR2	0.0446787214110059	undirected	6457	79602
SH3GL3	ATP5H	0.0290876586567723	undirected	6457	NA
SH3GL3	SPG21	0.0422406978224323	undirected	6457	51324
SH3GL3	OVOL2	0.048458510611928	undirected	6457	58495
SH3GL3	DCTN4	0.0354618346295763	undirected	6457	51164
SH3GL3	HINT2	0.0286028848285078	undirected	6457	84681
SH3GL3	USP37	0.0214167957202843	undirected	6457	57695
SH3GL3	TOR1AIP2	0.0403066398074843	undirected	6457	163590
SH3GL3	SH3GLB1	0.0371434049197869	undirected	6457	51100
SH3GL3	SYCP1	0.0447015687201933	undirected	6457	6847
SH3GL3	ERLIN1	0.0404013772308238	undirected	6457	10613
SH3GL3	SDF2	0.0508435636117857	undirected	6457	6388
SH3GL3	MAP3K1	0.0384692144130357	undirected	6457	4214
SH3GL3	FBXO30	0.0371562511232749	undirected	6457	84085
SH3GL3	SUSD1	0.0293427406051849	undirected	6457	64420
SH3GL3	TCIRG1	0.0490109757701753	undirected	6457	10312
SH3GL3	MTX1	0.0303145337125644	undirected	6457	4580
SH3GL3	BRAP	0.0340599063781019	undirected	6457	8315
SH3GL3	THSD4	0.0423902308905135	undirected	6457	79875
SH3GL3	HNRNPL	0.024569491666753	undirected	6457	3191
SH3GL3	AGFG1	0.0398238899496919	undirected	6457	3267
SH3GL3	DCXR	0.0250707967617609	undirected	6457	51181
SH3GL3	CTDNEP1	0.039000751008829	undirected	6457	23399
SH3GL3	ANXA7	0.0327625886093675	undirected	6457	310
SH3GL3	MCTS1	0.034499061133757	undirected	6457	28985
SH3GL3	ELF4	0.0440295554865062	undirected	6457	2000
SH3GL3	GLYATL1	0.0281008382264066	undirected	6457	92292
SH3GL3	ZNF536	0.0434010866370277	undirected	6457	9745
SH3GL3	KPNA2	0.0381018137600436	undirected	6457	3838
SH3GL3	UBE2A	0.029365795362164	undirected	6457	7319
SH3GL3	GAB1	0.0272761855900658	undirected	6457	2549
SH3GL3	PMF1	0.0328566861703693	undirected	6457	11243
SH3GL3	CARS	0.0486885956823678	undirected	6457	NA
SH3GL3	NAA60	0.0356496086497637	undirected	6457	79903
SH3GL3	COX19	0.0309579131312745	undirected	6457	90639
SH3GL3	LATS2	0.0347538141064653	undirected	6457	26524
SH3GL3	SLCO3A1	0.0452315751569284	undirected	6457	28232
SH3GL3	USP3	0.0378674795197666	undirected	6457	9960
SH3GL3	EMC8	0.0321021693686485	undirected	6457	10328
SH3GL3	PDK3	0.0416414104201843	undirected	6457	5165
SH3GL3	MAPK13	0.0321500277151885	undirected	6457	5603
SH3GL3	NIPA2	0.0294707597944446	undirected	6457	81614
SH3GL3	SHKBP1	0.0280864320191498	undirected	6457	92799
SH3GL3	FAT3	0.0459988608944677	undirected	6457	120114
SH3GL3	MSL3	0.0285390356595673	undirected	6457	10943
SH3GL3	ENTPD1	0.046270803154477	undirected	6457	953
SH3GL3	ATF6	0.036635883315668	undirected	6457	22926
SH3GL3	MANBAL	0.0344528774060521	undirected	6457	63905
SH3GL3	RASEF	0.0257934583096664	undirected	6457	158158
SH3GL3	PSMB5	0.0260137659748671	undirected	6457	5693
SH3GL3	ETF1	0.0357052341361651	undirected	6457	2107
SH3GL3	RRAGA	0.0346060087711257	undirected	6457	10670
SH3GL3	DPF2	0.0250490803083198	undirected	6457	5977
SH3GL3	JAGN1	0.0204939490366621	undirected	6457	84522
SH3GL3	STRADA	0.0406106325992677	undirected	6457	92335
SH3GL3	PSMD2	0.0247064061427133	undirected	6457	5708
SH3GL3	GRK6	0.0257786797031864	undirected	6457	2870
SH3GL3	CTSK	0.0253005252558609	undirected	6457	1513
SH3GL3	PPFIA1	0.027284693501544	undirected	6457	8500
SH3GL3	RPN1	0.0273655563414995	undirected	6457	6184
SH3GL3	PARL	0.0379870553731032	undirected	6457	55486
SH3GL3	NDUFS6	0.0313869291445411	undirected	6457	4726
SH3GL3	VDAC3	0.0316589671046379	undirected	6457	7419
SH3GL3	SPTLC2	0.0347477163123554	undirected	6457	9517
SH3GL3	OTULIN	0.0230143711295821	undirected	6457	90268
SH3GL3	FAM49B	0.0277440703158044	undirected	6457	51571
SH3GL3	CHPF2	0.0277156506730668	undirected	6457	54480
SH3GL3	PRRG4	0.021807428518953	undirected	6457	79056
SH3GL3	ZNRD1	0.0251659537922448	undirected	6457	30834
SH3GL3	BRAF	0.0256300640006127	undirected	6457	673
SH3GL3	CPD	0.038235553627456	undirected	6457	1362
SH3GL3	POLE4	0.0290705012531203	undirected	6457	56655
SH3GL3	KLHL18	0.0342617141967185	undirected	6457	23276
SH3GL3	LECT2	0.0434673097114653	undirected	6457	3950
SH3GL3	QSOX1	0.0256208142992376	undirected	6457	5768
SH3GL3	NUP214	0.0377666145388411	undirected	6457	8021
SH3GL3	DNASE1L1	0.0312412195128041	undirected	6457	1774
SH3GL3	HNRNPLL	0.0297822361026522	undirected	6457	92906
SH3GL3	DUSP22	0.0251813874964375	undirected	6457	56940
SH3GL3	VPS9D1	0.020769256321179	undirected	6457	9605
SH3GL3	PLXDC2	0.0289217424248864	undirected	6457	84898
SH3GL3	JAK1	0.0338644447209791	undirected	6457	3716
SH3GL3	EME1	0.0281400562555015	undirected	6457	146956
SH3GL3	ATP6V1D	0.0294476938041599	undirected	6457	51382
SH3GL3	TNK2	0.0229943423582263	undirected	6457	10188
SH3GL3	TMEM33	0.023930931944649	undirected	6457	55161
SH3GL3	FAM120AOS	0.0244947000336231	undirected	6457	158293
SH3GL3	GIT2	0.0345715352423135	undirected	6457	9815
SH3GL3	COPG1	0.026860624297811	undirected	6457	22820
SH3GL3	NDUFA9	0.0232447339174503	undirected	6457	4704
SH3GL3	ASB7	0.0291085489746678	undirected	6457	140460
SH3GL3	PGP	0.0251204253393984	undirected	6457	283871
SH3GL3	CUL4B	0.0396574115239508	undirected	6457	8450
SH3GL3	TAF10	0.0361449725050031	undirected	6457	6881
SH3GL3	GOLGB1	0.0276006883119414	undirected	6457	2804
SH3GL3	ATXN1	0.0245181120589636	undirected	6457	6310
SH3GL3	VPS35	0.0326230585540777	undirected	6457	55737
SH3GL3	CES2	0.0248288541637492	undirected	6457	8824
SH3GL3	PFDN1	0.0217325162562096	undirected	6457	5201
SH3GL3	TXN	0.023842718772635	undirected	6457	7295
SH3GL3	KRTCAP2	0.0250759029751641	undirected	6457	200185
SH3GL3	MCEMP1	0.0200799969151554	undirected	6457	199675
SH3GL3	PIK3R5	0.0409458042082527	undirected	6457	23533
SH3GL3	CCDC71L	0.0212641270919162	undirected	6457	168455
SH3GL3	VCPIP1	0.0227251888712745	undirected	6457	80124
SH3GL3	FUCA2	0.0217269473609269	undirected	6457	2519
SH3GL3	GAGE1	0.0306943622499612	undirected	6457	2543
SH3GL3	PPP5D1	0.0219763256020599	undirected	6457	100506012
SH3GL3	DHDDS	0.0201476658769053	undirected	6457	79947
SH3GL3	LILRA5	0.0205187068508066	undirected	6457	353514
SH3GL3	B3GALT4	0.0256047656926197	undirected	6457	8705
SH3GL3	PHF20L1	0.0255678824770986	undirected	6457	51105
SH3GL3	PSEN1	0.0362060990068088	undirected	6457	5663
SH3GL3	PIK3C3	0.0296947155634271	undirected	6457	5289
SH3GL3	PRCP	0.0219846147065291	undirected	6457	5547
SH3GL3	FIBP	0.0236453155456578	undirected	6457	9158
SH3GL3	TRIM27	0.0250190897024326	undirected	6457	5987
SH3GL3	NMT1	0.0231067842363791	undirected	6457	4836
SH3GL3	SAFB2	0.0218334420063733	undirected	6457	9667
SH3GL3	RAB7A	0.0326151788665035	undirected	6457	7879
SH3GL3	MAP2K6	0.0275796076058791	undirected	6457	5608
SH3GL3	RNF7	0.024526726925312	undirected	6457	9616
SH3GL3	TST	0.0269978716696563	undirected	6457	7263
SH3GL3	ARPP19	0.0241405578023569	undirected	6457	10776
SH3GL3	CASP1	0.0242473170488123	undirected	6457	834
SH3GL3	ADCY4	0.0230720356729274	undirected	6457	196883
SH3GL3	PTTG1IP	0.0330429765369104	undirected	6457	754
SH3GL3	TANC2	0.0217472937800345	undirected	6457	26115
SH3GL3	HEBP2	0.0228046773147701	undirected	6457	23593
SH3GL3	PAPOLA	0.0207584167784119	undirected	6457	10914
SH3GL3	RBMS3	0.0322492057865441	undirected	6457	27303
SH3GL3	RGL2	0.0365175924171022	undirected	6457	5863
SH3GL3	HECW2	0.0274087750032112	undirected	6457	57520
SH3GL3	PDXK	0.0268490770050585	undirected	6457	8566
SH3GL3	NPL	0.0250592087328496	undirected	6457	80896
SH3GL3	YIPF1	0.0328078728986107	undirected	6457	54432
SH3GL3	APMAP	0.0278347160439572	undirected	6457	57136
SH3GL3	UBE2K	0.0291158329072049	undirected	6457	3093
SH3GL3	PARP10	0.024118803813079	undirected	6457	84875
SH3GL3	FCRL4	0.0205694581270721	undirected	6457	83417
SH3GL3	UVSSA	0.0211900473808572	undirected	6457	57654
SH3GL3	CDK19	0.033618394137297	undirected	6457	23097
SH3GL3	EAPP	0.023634319742267	undirected	6457	55837
SH3GL3	EIF4E3	0.022727413769901	undirected	6457	317649
SH3GL3	RNF31	0.0210158672171669	undirected	6457	55072
SH3GL3	SVIL	0.0312627145838144	undirected	6457	6840
SH3GL3	CEBPD	0.0227102029172038	undirected	6457	1052
SH3GL3	AP3M1	0.0223183803576233	undirected	6457	26985
SH3GL3	ARAP3	0.029357111040823	undirected	6457	64411
SH3GL3	RPS19BP1	0.0216602232026008	undirected	6457	91582
SH3GL3	SOAT1	0.0208205373747675	undirected	6457	6646
SH3GL3	C1orf162	0.0283434211427504	undirected	6457	128346
SH3GL3	POTEM	0.0580038779634145	undirected	6457	641455
SH3GL3	NUBP1	0.0234694689219587	undirected	6457	4682
SH3GL3	LAMP2	0.0303298403802256	undirected	6457	3920
SH3GL3	SNX6	0.0303193427919428	undirected	6457	58533
SH3GL3	ACSS2	0.0224244943608534	undirected	6457	55902
SH3GL3	DAD1	0.020582149578987	undirected	6457	1603
SH3GL3	NSMAF	0.0208505785442724	undirected	6457	8439
SH3GL3	CALCOCO2	0.0246741162137479	undirected	6457	10241
SH3GL3	DERA	0.0201293146013013	undirected	6457	51071
SH3GL3	CPQ	0.0243897784720961	undirected	6457	10404
SH3GL3	GABRB2	0.0320580887465289	undirected	6457	2561
SH3GL3	SUV420H1	0.0258224489458012	undirected	6457	NA
SH3GL3	RFWD2	0.0316269802509768	undirected	6457	NA
SH3GL3	STK4	0.0281054595652748	undirected	6457	6789
SH3GL3	ZNF467	0.0236559101837215	undirected	6457	168544
SH3GL3	COX7A2	0.0210970632384641	undirected	6457	1347
SH3GL3	ERGIC1	0.0210891687023577	undirected	6457	57222
SH3GL3	HSPBAP1	0.0221829512646179	undirected	6457	79663
SH3GL3	TMEM50A	0.0219452878434862	undirected	6457	23585
SH3GL3	KATNB1	0.0214475932405224	undirected	6457	10300
SH3GL3	CASP9	0.0290984313038621	undirected	6457	842
SH3GL3	DIRC2	0.0218584325496292	undirected	6457	NA
SH3GL3	CARD6	0.0250802316513117	undirected	6457	84674
SH3GL3	UBE2J2	0.0260193355901783	undirected	6457	118424
SH3GL3	MCTP2	0.0224937729522333	undirected	6457	55784
SH3GL3	SHC4	0.0262722859484551	undirected	6457	399694
SH3GL3	RAB40C	0.0230281994524467	undirected	6457	57799
SH3GL3	ME2	0.020131488962057	undirected	6457	4200
SH3GL3	TOR1B	0.0284627318103876	undirected	6457	27348
SH3GL3	ABHD5	0.0210511852497275	undirected	6457	51099
SH3GL3	GDI1	0.0236005696540217	undirected	6457	2664
SH3GL3	SNX11	0.0259307984017596	undirected	6457	29916
SH3GL3	PAK3	0.0299036863984213	undirected	6457	5063
SH3GL3	RBM22	0.0313833795794826	undirected	6457	55696
SH3GL3	CACUL1	0.0242772935492832	undirected	6457	143384
SH3GL3	ITGAM	0.0254674161082348	undirected	6457	3684
SH3GL3	CANT1	0.0248580224580028	undirected	6457	124583
SH3GL3	CMTM7	0.0217582331946432	undirected	6457	112616
SH3GL3	SETX	0.0223261591801375	undirected	6457	23064
SH3GL3	FAM160A2	0.0235575345134214	undirected	6457	84067
SH3GL3	LPCAT2	0.0205204835070009	undirected	6457	54947
SH3GL3	PFKFB4	0.0244510554440688	undirected	6457	5210
SH3GL3	GAK	0.021345173680024	undirected	6457	2580
SH3GL3	FGF20	0.0370891935166739	undirected	6457	26281
SH3GL3	FAM155A	0.0203972411349807	undirected	6457	728215
SH3GL3	NDST3	0.0244528967791302	undirected	6457	9348
SH3GL3	HTATIP2	0.0215704802147394	undirected	6457	10553
SH3GL3	VNN3	0.020172875091451	undirected	6457	55350
SH3GL3	PHKA2	0.0228061214692431	undirected	6457	5256
SH3GL3	TBC1D13	0.0203861767603256	undirected	6457	54662
SH3GL3	TSEN34	0.0228868428650413	undirected	6457	79042
SH3GL3	EZH1	0.0213667692893958	undirected	6457	2145
SH3GL3	NFIL3	0.0222845238541263	undirected	6457	4783
SH3GL3	RHOG	0.0208117105960979	undirected	6457	391
SH3GL3	SOX9	0.0364462103560605	undirected	6457	6662
SH3GL3	AKNAD1	0.0252428730576645	undirected	6457	254268
SH3GL3	BRI3	0.0204593041001751	undirected	6457	25798
SH3GL3	GLIS3	0.0266235844041608	undirected	6457	169792
SH3GL3	IL1RAPL1	0.0263709422424661	undirected	6457	11141
SH3GL3	PNPLA3	0.0203044223990579	undirected	6457	80339
SH3GL3	GABRA4	0.0219530145589786	undirected	6457	2557
SH3GL3	PMP2	0.0261351282948912	undirected	6457	5375
SH3GL3	TJP1	0.0236416664869725	undirected	6457	7082
SH3GL3	LRFN5	0.0409076734283274	undirected	6457	145581
SH3GL3	C2orf80	0.0214528382165344	undirected	6457	389073
SH3GL3	RP11-69I8.2	0.0297519688938148	undirected	6457	NA
SH3GL3	TOPORS-AS1	0.0339750047298461	undirected	6457	NA
SH3GL3	DLGAP1-AS2	0.0327711932210211	undirected	6457	84777
SH3GL3	RP1-193H18.2	0.0282731512591289	undirected	6457	NA
SH3GL3	FAM13A-AS1	0.0241640567567249	undirected	6457	285512
SH3GL3	LINC00550	0.0213253901834559	undirected	6457	338862
SH3GL3	LINC00408	0.02774741379534	undirected	6457	100652856
SH3GL3	RP11-744D14.2	0.0313927816336053	undirected	6457	NA
SH3GL3	LINC00883	0.040858919157769	undirected	6457	NA
SH3GL3	RP1-142L7.8	0.0339991337863685	undirected	6457	NA
SH3GL3	C1QTNF1-AS1	0.0273363766354219	undirected	6457	100507410
SRCIN1	CCDC127	0.0247307040493278	undirected	80725	133957
SRCIN1	GLTP	0.0560801265158804	undirected	80725	51228
SRCIN1	TM9SF2	0.0814014225965084	undirected	80725	9375
SRCIN1	PRTG	0.0495574915444669	undirected	80725	283659
SRCIN1	MIB1	0.0360829243277448	undirected	80725	57534
SRCIN1	ENO1	0.035695632719042	undirected	80725	2023
SRCIN1	SHOX	0.0358863530178311	undirected	80725	6473
SRCIN1	GYG1	0.047480472329489	undirected	80725	2992
SRCIN1	TTC1	0.0415772008311381	undirected	80725	7265
SRCIN1	DHX32	0.0277686773727578	undirected	80725	55760
SRCIN1	FAM133A	0.0700425564389246	undirected	80725	286499
SRCIN1	WDR1	0.0541482475250134	undirected	80725	9948
SRCIN1	CXADR	0.0275278895724811	undirected	80725	1525
SRCIN1	SMIM12	0.0215207213137861	undirected	80725	113444
SRCIN1	RPN2	0.0283425293157266	undirected	80725	6185
SRCIN1	AKIRIN2	0.0536003055830125	undirected	80725	55122
SRCIN1	RAB11A	0.0521095148820353	undirected	80725	8766
SRCIN1	ADIPOR2	0.0446234026406914	undirected	80725	79602
SRCIN1	ATP5H	0.0235643460895578	undirected	80725	NA
SRCIN1	SPG21	0.0533283454516564	undirected	80725	51324
SRCIN1	OVOL2	0.0669304878279396	undirected	80725	58495
SRCIN1	DCTN4	0.0577278946649116	undirected	80725	51164
SRCIN1	TOR1AIP2	0.0544820012069162	undirected	80725	163590
SRCIN1	SH3GLB1	0.0500398404822283	undirected	80725	51100
SRCIN1	SYCP1	0.0292306117546476	undirected	80725	6847
SRCIN1	ERLIN1	0.0501872448990561	undirected	80725	10613
SRCIN1	SDF2	0.0584424584118608	undirected	80725	6388
SRCIN1	ABHD17A	0.0275844004968486	undirected	80725	81926
SRCIN1	MAP3K1	0.0494189140078163	undirected	80725	4214
SRCIN1	FBXO30	0.0498685967313325	undirected	80725	84085
SRCIN1	SUSD1	0.0275997807418151	undirected	80725	64420
SRCIN1	TCIRG1	0.0462864831857314	undirected	80725	10312
SRCIN1	MTX1	0.0287860815365498	undirected	80725	4580
SRCIN1	BRAP	0.0412448645631671	undirected	80725	8315
SRCIN1	THSD4	0.0307202758796489	undirected	80725	79875
SRCIN1	HNRNPL	0.0274812775899782	undirected	80725	3191
SRCIN1	AGFG1	0.0560084802783883	undirected	80725	3267
SRCIN1	CTDNEP1	0.0359766527952931	undirected	80725	23399
SRCIN1	ANXA7	0.0435462151161128	undirected	80725	310
SRCIN1	MCTS1	0.0295367096324457	undirected	80725	28985
SRCIN1	ELF4	0.0434795092015045	undirected	80725	2000
SRCIN1	ZNF536	0.0394062157361535	undirected	80725	9745
SRCIN1	KPNA2	0.0515596045745752	undirected	80725	3838
SRCIN1	UBE2A	0.035867069234349	undirected	80725	7319
SRCIN1	GAB1	0.0368108487062642	undirected	80725	2549
SRCIN1	PMF1	0.0272283002281811	undirected	80725	11243
SRCIN1	CARS	0.0503487809569991	undirected	80725	NA
SRCIN1	C5orf51	0.0209740793543294	undirected	80725	285636
SRCIN1	NAA60	0.035441836384488	undirected	80725	79903
SRCIN1	COX19	0.0252346871487812	undirected	80725	90639
SRCIN1	LATS2	0.0389423777106795	undirected	80725	26524
SRCIN1	SLCO3A1	0.0618854959081937	undirected	80725	28232
SRCIN1	USP3	0.051990564287972	undirected	80725	9960
SRCIN1	SLC22A4	0.0239583568003141	undirected	80725	6583
SRCIN1	EMC8	0.0271585804984039	undirected	80725	10328
SRCIN1	PDK3	0.0430604139645204	undirected	80725	5165
SRCIN1	MAPK13	0.0312241706208475	undirected	80725	5603
SRCIN1	NIPA2	0.0359367236087563	undirected	80725	81614
SRCIN1	SHKBP1	0.0336327281619107	undirected	80725	92799
SRCIN1	FAT3	0.0416518524266334	undirected	80725	120114
SRCIN1	MSL3	0.0433779062277104	undirected	80725	10943
SRCIN1	ENTPD1	0.0620936321367674	undirected	80725	953
SRCIN1	ATF6	0.0483229329581571	undirected	80725	22926
SRCIN1	MANBAL	0.0281323670632971	undirected	80725	63905
SRCIN1	RASEF	0.0209958746854916	undirected	80725	158158
SRCIN1	PSMB5	0.0217594712717621	undirected	80725	5693
SRCIN1	ETF1	0.0568659131496873	undirected	80725	2107
SRCIN1	RRAGA	0.0347753062228296	undirected	80725	10670
SRCIN1	DPF2	0.0272020113729552	undirected	80725	5977
SRCIN1	HCCS	0.0224811622292045	undirected	80725	3052
SRCIN1	STRADA	0.0325815078378205	undirected	80725	92335
SRCIN1	PSMD2	0.0205650626532047	undirected	80725	5708
SRCIN1	GRK6	0.0223469050864138	undirected	80725	2870
SRCIN1	CTSK	0.0211895515851854	undirected	80725	1513
SRCIN1	PPFIA1	0.0442758825926631	undirected	80725	8500
SRCIN1	RPN1	0.046399973636997	undirected	80725	6184
SRCIN1	PARL	0.0389205144315926	undirected	80725	55486
SRCIN1	NDUFS6	0.021441035401571	undirected	80725	4726
SRCIN1	VDAC3	0.0215028427733065	undirected	80725	7419
SRCIN1	SPTLC2	0.0483123678308922	undirected	80725	9517
SRCIN1	OTULIN	0.0225291788804056	undirected	80725	90268
SRCIN1	FAM49B	0.0485232515750648	undirected	80725	51571
SRCIN1	CHPF2	0.0358578894465215	undirected	80725	54480
SRCIN1	PRRG4	0.0317291965632901	undirected	80725	79056
SRCIN1	ZNRD1	0.0245318463607381	undirected	80725	30834
SRCIN1	BRAF	0.0350121936640902	undirected	80725	673
SRCIN1	CPD	0.0657101141000141	undirected	80725	1362
SRCIN1	POLE4	0.0232701599286651	undirected	80725	56655
SRCIN1	KLHL18	0.0413562254005719	undirected	80725	23276
SRCIN1	LECT2	0.0397587488306096	undirected	80725	3950
SRCIN1	QSOX1	0.0322054969812504	undirected	80725	5768
SRCIN1	NUP214	0.0446827349531173	undirected	80725	8021
SRCIN1	DNASE1L1	0.0324675913324621	undirected	80725	1774
SRCIN1	HNRNPLL	0.0388524797472852	undirected	80725	92906
SRCIN1	DUSP22	0.0200417779930206	undirected	80725	56940
SRCIN1	PLXDC2	0.0466194319475267	undirected	80725	84898
SRCIN1	JAK1	0.0428012714071212	undirected	80725	3716
SRCIN1	NSDHL	0.0262439287861712	undirected	80725	50814
SRCIN1	EME1	0.0257523690721336	undirected	80725	146956
SRCIN1	BMP2K	0.0348590916337317	undirected	80725	55589
SRCIN1	ATP6V1D	0.0360468315844439	undirected	80725	51382
SRCIN1	SAP30	0.0218954215913296	undirected	80725	8819
SRCIN1	TNK2	0.0256101071517133	undirected	80725	10188
SRCIN1	TMEM33	0.0387482108908755	undirected	80725	55161
SRCIN1	LHFPL2	0.0246740631360592	undirected	80725	10184
SRCIN1	FAM120AOS	0.0272541964033712	undirected	80725	158293
SRCIN1	GIT2	0.0412832763331687	undirected	80725	9815
SRCIN1	COPG1	0.0354010177260195	undirected	80725	22820
SRCIN1	ASB7	0.0514325861569006	undirected	80725	140460
SRCIN1	CUL4B	0.0606663429494042	undirected	80725	8450
SRCIN1	TAF10	0.0305686201228146	undirected	80725	6881
SRCIN1	GOLGB1	0.0227380950124891	undirected	80725	2804
SRCIN1	ATXN1	0.0375667962534545	undirected	80725	6310
SRCIN1	VPS35	0.0326939797743593	undirected	80725	55737
SRCIN1	TXN	0.0324964128531244	undirected	80725	7295
SRCIN1	MCEMP1	0.023222505001907	undirected	80725	199675
SRCIN1	PIK3R5	0.0477790196887735	undirected	80725	23533
SRCIN1	CCDC71L	0.0314504696608622	undirected	80725	168455
SRCIN1	VCPIP1	0.0244555740444025	undirected	80725	80124
SRCIN1	FUCA2	0.0233847172738621	undirected	80725	2519
SRCIN1	GAGE1	0.0347087714805715	undirected	80725	2543
SRCIN1	LILRA5	0.0255145501009005	undirected	80725	353514
SRCIN1	PHF20L1	0.0388200892241567	undirected	80725	51105
SRCIN1	PSEN1	0.0466028562717809	undirected	80725	5663
SRCIN1	PIK3C3	0.0385702640352066	undirected	80725	5289
SRCIN1	TNFRSF25	0.0221487398902244	undirected	80725	8718
SRCIN1	PRCP	0.0316064218907	undirected	80725	5547
SRCIN1	TRIM27	0.0205917102227608	undirected	80725	5987
SRCIN1	NMT1	0.0239670676527341	undirected	80725	4836
SRCIN1	SAFB2	0.0226649367526335	undirected	80725	9667
SRCIN1	XPR1	0.0200081772189991	undirected	80725	9213
SRCIN1	RAB7A	0.0478380445685266	undirected	80725	7879
SRCIN1	MAP2K6	0.0443447622231438	undirected	80725	5608
SRCIN1	P4HA1	0.0233715146656418	undirected	80725	5033
SRCIN1	DHX40	0.031599098511574	undirected	80725	79665
SRCIN1	KDM3B	0.0253552443427678	undirected	80725	51780
SRCIN1	RNF7	0.0245589094331771	undirected	80725	9616
SRCIN1	TST	0.026348255974513	undirected	80725	7263
SRCIN1	ARPP19	0.0322857617039192	undirected	80725	10776
SRCIN1	CASP1	0.0328349973104522	undirected	80725	834
SRCIN1	ADCY4	0.0243543193386998	undirected	80725	196883
SRCIN1	PTTG1IP	0.0379390197878553	undirected	80725	754
SRCIN1	TANC2	0.0254234717450625	undirected	80725	26115
SRCIN1	HEBP2	0.0254173868137314	undirected	80725	23593
SRCIN1	IDH1	0.0276717653467606	undirected	80725	3417
SRCIN1	PAPOLA	0.0276537180277415	undirected	80725	10914
SRCIN1	RGL2	0.0422491772671648	undirected	80725	5863
SRCIN1	HECW2	0.0441976648614179	undirected	80725	57520
SRCIN1	PDXK	0.0248111374373182	undirected	80725	8566
SRCIN1	NPL	0.0361784472684273	undirected	80725	80896
SRCIN1	CHRNA10	0.025217664158682	undirected	80725	57053
SRCIN1	YIPF1	0.0451592294141838	undirected	80725	54432
SRCIN1	APMAP	0.0374698585816539	undirected	80725	57136
SRCIN1	UBE2K	0.0260469089299653	undirected	80725	3093
SRCIN1	PARP10	0.0249455393455725	undirected	80725	84875
SRCIN1	FCRL4	0.0371206157635173	undirected	80725	83417
SRCIN1	DUSP1	0.0210136811784387	undirected	80725	1843
SRCIN1	CDK19	0.0423767931327082	undirected	80725	23097
SRCIN1	EAPP	0.0316780761296398	undirected	80725	55837
SRCIN1	EIF4E3	0.0344646771236138	undirected	80725	317649
SRCIN1	RNF31	0.0210673320122522	undirected	80725	55072
SRCIN1	SVIL	0.0529831135060659	undirected	80725	6840
SRCIN1	CEBPD	0.0341139474871206	undirected	80725	1052
SRCIN1	ACIN1	0.0268051456390981	undirected	80725	22985
SRCIN1	SNIP1	0.0238508635533777	undirected	80725	79753
SRCIN1	ARAP3	0.0346411038257831	undirected	80725	64411
SRCIN1	ALPK1	0.0265030890552896	undirected	80725	80216
SRCIN1	GPD2	0.0208048801100213	undirected	80725	2820
SRCIN1	SGPL1	0.0223982521724086	undirected	80725	8879
SRCIN1	HOOK3	0.024503361045089	undirected	80725	84376
SRCIN1	CD163	0.0204678011571886	undirected	80725	9332
SRCIN1	SOAT1	0.0254930693890129	undirected	80725	6646
SRCIN1	C1orf162	0.0253275018510035	undirected	80725	128346
SRCIN1	POTEM	0.034673328475547	undirected	80725	641455
SRCIN1	LSM12	0.0306810936290812	undirected	80725	124801
SRCIN1	NUBP1	0.0211793892275434	undirected	80725	4682
SRCIN1	LAMP2	0.0434469453053049	undirected	80725	3920
SRCIN1	SNX6	0.0253404448371559	undirected	80725	58533
SRCIN1	ACSS2	0.0226677080207893	undirected	80725	55902
SRCIN1	PGLS	0.0219931717847892	undirected	80725	25796
SRCIN1	NSMAF	0.0339469607534108	undirected	80725	8439
SRCIN1	CALCOCO2	0.0248049459335877	undirected	80725	10241
SRCIN1	DERA	0.0221145799008145	undirected	80725	51071
SRCIN1	CPQ	0.0286550291572517	undirected	80725	10404
SRCIN1	GABRB2	0.0439308955103574	undirected	80725	2561
SRCIN1	SUV420H1	0.0375716256321221	undirected	80725	NA
SRCIN1	RFWD2	0.0496073098577725	undirected	80725	NA
SRCIN1	POP4	0.0208825635942862	undirected	80725	10775
SRCIN1	FAM102B	0.0231461350538033	undirected	80725	284611
SRCIN1	STK4	0.0415806128390804	undirected	80725	6789
SRCIN1	ZNF467	0.030077378118813	undirected	80725	168544
SRCIN1	COX7A2	0.0219688742737923	undirected	80725	1347
SRCIN1	ERGIC1	0.0247970566021735	undirected	80725	57222
SRCIN1	ACSL3	0.0309215095420511	undirected	80725	2181
SRCIN1	HSPBAP1	0.0368943524924407	undirected	80725	79663
SRCIN1	TMEM50A	0.029940897292325	undirected	80725	23585
SRCIN1	SLC2A3	0.0264317836355981	undirected	80725	6515
SRCIN1	CASP9	0.0333733313714351	undirected	80725	842
SRCIN1	LPAR4	0.0272762859397336	undirected	80725	2846
SRCIN1	F5	0.0331851965648189	undirected	80725	2153
SRCIN1	DIRC2	0.0372904378068099	undirected	80725	NA
SRCIN1	CARD6	0.0316934070858375	undirected	80725	84674
SRCIN1	UBE2J2	0.0225335854972507	undirected	80725	118424
SRCIN1	CREBRF	0.0235019884479308	undirected	80725	153222
SRCIN1	VPS41	0.0208796152420304	undirected	80725	27072
SRCIN1	UBALD2	0.0238511081652138	undirected	80725	283991
SRCIN1	SPIDR	0.0270122247399699	undirected	80725	23514
SRCIN1	MCTP2	0.0333616183100131	undirected	80725	55784
SRCIN1	RAB40C	0.0237166261895977	undirected	80725	57799
SRCIN1	TSG101	0.0231519817437247	undirected	80725	7251
SRCIN1	KIAA2013	0.0246282392203055	undirected	80725	90231
SRCIN1	ME2	0.0331474517030789	undirected	80725	4200
SRCIN1	CNIH4	0.0230117784220365	undirected	80725	29097
SRCIN1	SCRG1	0.0213419335581731	undirected	80725	11341
SRCIN1	CLEC5A	0.0211357951022676	undirected	80725	23601
SRCIN1	ZNF552	0.0287928425654487	undirected	80725	79818
SRCIN1	TOR1B	0.030700762011444	undirected	80725	27348
SRCIN1	ABHD5	0.030675322798018	undirected	80725	51099
SRCIN1	GDI1	0.0255772842760577	undirected	80725	2664
SRCIN1	SNX11	0.0288846123907897	undirected	80725	29916
SRCIN1	GPR97	0.022492683940505	undirected	80725	NA
SRCIN1	PAK3	0.0507784255649237	undirected	80725	5063
SRCIN1	STAM2	0.0237902193831957	undirected	80725	10254
SRCIN1	ZNF586	0.0202373486277249	undirected	80725	54807
SRCIN1	RBM22	0.035026884490564	undirected	80725	55696
SRCIN1	CACUL1	0.0467430909482996	undirected	80725	143384
SRCIN1	RGS19	0.0245284896166102	undirected	80725	10287
SRCIN1	SPRED2	0.0263260640095838	undirected	80725	200734
SRCIN1	BOD1L1	0.0351804042010885	undirected	80725	259282
SRCIN1	RNF169	0.0353251942166416	undirected	80725	254225
SRCIN1	MMADHC	0.0203199679070301	undirected	80725	27249
SRCIN1	SYTL3	0.0211125270568661	undirected	80725	94120
SRCIN1	KBTBD7	0.0298749018417339	undirected	80725	84078
SRCIN1	ALOX5	0.032470840313962	undirected	80725	240
SRCIN1	ITGAM	0.04288683561094	undirected	80725	3684
SRCIN1	CANT1	0.0351066167057942	undirected	80725	124583
SRCIN1	IPCEF1	0.0230977955238704	undirected	80725	26034
SRCIN1	MICU1	0.0235848984286853	undirected	80725	10367
SRCIN1	CMTM7	0.0212849332692225	undirected	80725	112616
SRCIN1	SETX	0.0283792440329324	undirected	80725	23064
SRCIN1	TMEM260	0.0215917094461874	undirected	80725	54916
SRCIN1	FAM160A2	0.02178434082713	undirected	80725	84067
SRCIN1	LPCAT2	0.03375088287722	undirected	80725	54947
SRCIN1	SSH2	0.0253790374958184	undirected	80725	85464
SRCIN1	WSB1	0.0225123366792906	undirected	80725	26118
SRCIN1	ERO1L	0.0238394216502247	undirected	80725	NA
SRCIN1	RNPC3	0.0286396786675423	undirected	80725	55599
SRCIN1	PFKFB4	0.0297893393001531	undirected	80725	5210
SRCIN1	FGF20	0.0237256492167158	undirected	80725	26281
SRCIN1	CARD8	0.0242472259806964	undirected	80725	22900
SRCIN1	CLEC4D	0.0250881675148614	undirected	80725	338339
SRCIN1	C10orf12	0.0241919594323006	undirected	80725	NA
SRCIN1	FAM155A	0.0224777183445081	undirected	80725	728215
SRCIN1	BAZ2B	0.0235563091582172	undirected	80725	29994
SRCIN1	NDST3	0.0460786378242222	undirected	80725	9348
SRCIN1	HTATIP2	0.0285893786987669	undirected	80725	10553
SRCIN1	KIF1B	0.0294120268202906	undirected	80725	23095
SRCIN1	VNN3	0.0376919268689095	undirected	80725	55350
SRCIN1	PHKA2	0.0251467272203922	undirected	80725	5256
SRCIN1	TFE3	0.0298744940265121	undirected	80725	7030
SRCIN1	RTN2	0.0208856371752371	undirected	80725	6253
SRCIN1	NR3C1	0.0202726335265528	undirected	80725	2908
SRCIN1	CTBS	0.0316414784911972	undirected	80725	1486
SRCIN1	APBB1IP	0.0265050371135803	undirected	80725	54518
SRCIN1	INTS6	0.0223151794288114	undirected	80725	26512
SRCIN1	SIPA1L1	0.0225939661577276	undirected	80725	26037
SRCIN1	DOK3	0.0216207993641851	undirected	80725	79930
SRCIN1	TSEN34	0.0277847540510072	undirected	80725	79042
SRCIN1	FAM160B1	0.0254480634106086	undirected	80725	57700
SRCIN1	SRPK1	0.0294550821492932	undirected	80725	6732
SRCIN1	LYRM1	0.0262722409348737	undirected	80725	57149
SRCIN1	RNF146	0.0224008049622323	undirected	80725	81847
SRCIN1	TMEM120A	0.0205934075501172	undirected	80725	83862
SRCIN1	VAPA	0.0336615804306994	undirected	80725	9218
SRCIN1	NFAT5	0.0231483892022318	undirected	80725	10725
SRCIN1	USP25	0.0260004447635339	undirected	80725	29761
SRCIN1	MEF2A	0.0225117137309862	undirected	80725	4205
SRCIN1	RAE1	0.023289515093509	undirected	80725	8480
SRCIN1	RNF175	0.0288351357333163	undirected	80725	285533
SRCIN1	PFKFB3	0.0204743546458	undirected	80725	5209
SRCIN1	PRPF40A	0.0219571456596292	undirected	80725	55660
SRCIN1	NFIL3	0.0393570942712385	undirected	80725	4783
SRCIN1	WDFY3	0.0331009477686906	undirected	80725	23001
SRCIN1	KCNJ2	0.0211170417208228	undirected	80725	3759
SRCIN1	MSX1	0.0213995490346142	undirected	80725	4487
SRCIN1	TMX4	0.0286581893285748	undirected	80725	56255
SRCIN1	NLRP12	0.0263114606365394	undirected	80725	91662
SRCIN1	RHOG	0.0243166795386655	undirected	80725	391
SRCIN1	STX6	0.0236547469996624	undirected	80725	10228
SRCIN1	PIK3CG	0.0308721660306299	undirected	80725	5294
SRCIN1	SIX3	0.0242494343616377	undirected	80725	6496
SRCIN1	LILRA1	0.0219236031451258	undirected	80725	11024
SRCIN1	TLR8	0.029928727116933	undirected	80725	51311
SRCIN1	FDX1L	0.0211215021508793	undirected	80725	NA
SRCIN1	SLA	0.0284167227553547	undirected	80725	6503
SRCIN1	ADAM8	0.0284999679708313	undirected	80725	101
SRCIN1	SOX9	0.0399553364006146	undirected	80725	6662
SRCIN1	RHOT1	0.0285841980207291	undirected	80725	55288
SRCIN1	NPEPPS	0.0303535476875249	undirected	80725	9520
SRCIN1	HSDL2	0.0280028986848816	undirected	80725	84263
SRCIN1	AKNAD1	0.0207232880847875	undirected	80725	254268
SRCIN1	CYBB	0.0249658703809777	undirected	80725	1536
SRCIN1	STEAP4	0.0234847351685572	undirected	80725	79689
SRCIN1	VPS37C	0.020523991974955	undirected	80725	55048
SRCIN1	IL1R1	0.0214867231285049	undirected	80725	3554
SRCIN1	TUBA4A	0.0203973000027106	undirected	80725	7277
SRCIN1	BRI3	0.0320765763610553	undirected	80725	25798
SRCIN1	GNB4	0.02013298558693	undirected	80725	59345
SRCIN1	GLIS3	0.0211263939758607	undirected	80725	169792
SRCIN1	AP1G1	0.0297177080545405	undirected	80725	164
SRCIN1	NACC2	0.032985564727038	undirected	80725	138151
SRCIN1	FBXL5	0.0214070068673929	undirected	80725	26234
SRCIN1	CR1	0.0255956450851231	undirected	80725	1378
SRCIN1	IL1RAPL1	0.0404234860316094	undirected	80725	11141
SRCIN1	ATP6V0B	0.0209508640113421	undirected	80725	533
SRCIN1	BCL2A1	0.0209551207170875	undirected	80725	597
SRCIN1	RTFDC1	0.0218196005833203	undirected	80725	NA
SRCIN1	AP3S1	0.0244328538185723	undirected	80725	1176
SRCIN1	MAP3K5	0.0286632702678859	undirected	80725	4217
SRCIN1	MCMBP	0.0222341444223213	undirected	80725	79892
SRCIN1	LYST	0.0298928097121034	undirected	80725	1130
SRCIN1	TBL1X	0.0207351089946831	undirected	80725	6907
SRCIN1	RBMS2	0.0264919351912027	undirected	80725	5939
SRCIN1	DYNLT1	0.0235824067215951	undirected	80725	6993
SRCIN1	MPZL3	0.0216130389686255	undirected	80725	196264
SRCIN1	IRS2	0.0234703256710808	undirected	80725	8660
SRCIN1	BROX	0.0257146499463292	undirected	80725	148362
SRCIN1	MTMR3	0.0248200809489603	undirected	80725	8897
SRCIN1	TLR2	0.0222896467132081	undirected	80725	7097
SRCIN1	DMRT2	0.0205413605858665	undirected	80725	10655
SRCIN1	PPP1R3B	0.0267232977444668	undirected	80725	79660
SRCIN1	FMO2	0.0266117352483873	undirected	80725	2327
SRCIN1	ARHGAP26	0.0213086720038402	undirected	80725	23092
SRCIN1	LRFN5	0.0321195111175194	undirected	80725	145581
SRCIN1	GRHL2	0.0238248783467575	undirected	80725	79977
SRCIN1	C2orf80	0.0285598111653233	undirected	80725	389073
SRCIN1	GAB2	0.0228000103338559	undirected	80725	9846
SRCIN1	TBX3	0.0200392023012404	undirected	80725	6926
SRCIN1	EXOC6	0.024032484050458	undirected	80725	54536
SRCIN1	PPP1R3C	0.0272112718866418	undirected	80725	5507
SRCIN1	REPS2	0.0237279027860366	undirected	80725	9185
SRCIN1	RP11-69I8.2	0.0268274256771516	undirected	80725	NA
SRCIN1	TOPORS-AS1	0.0399590866388865	undirected	80725	NA
SRCIN1	DLGAP1-AS2	0.0418411652964456	undirected	80725	84777
SRCIN1	RP1-193H18.2	0.0350560445670044	undirected	80725	NA
SRCIN1	RP11-6I2.3	0.0202255975153706	undirected	80725	NA
SRCIN1	FAM13A-AS1	0.0268661942523821	undirected	80725	285512
SRCIN1	LINC00408	0.0257470068006524	undirected	80725	100652856
SRCIN1	RP11-744D14.2	0.0316057863706223	undirected	80725	NA
SRCIN1	LINC00883	0.0242326091360152	undirected	80725	NA
SRCIN1	RP11-443B7.1	0.0244034328316123	undirected	80725	NA
SRCIN1	RP1-142L7.8	0.032763408769978	undirected	80725	NA
SRCIN1	C1QTNF1-AS1	0.0240537795846177	undirected	80725	100507410
SRCIN1	LINC00032	0.0220894472322238	undirected	80725	158035
SRCIN1	LINC00566	0.0397986767581787	undirected	80725	100861547
SRCIN1	LINC00113	0.027709134275078	undirected	80725	54088
SRCIN1	RP11-475A13.2	0.0202649917275263	undirected	80725	NA
CCDC127	GLTP	0.0579713339004419	undirected	133957	51228
CCDC127	TM9SF2	0.0683252432010421	undirected	133957	9375
CCDC127	PRTG	0.0283716610385343	undirected	133957	283659
CCDC127	MIB1	0.0562044072986376	undirected	133957	57534
CCDC127	ENO1	0.0508085870597246	undirected	133957	2023
CCDC127	SHOX	0.0370877783739163	undirected	133957	6473
CCDC127	GYG1	0.0442548064496373	undirected	133957	2992
CCDC127	SPTLC3	0.0393158058105682	undirected	133957	55304
CCDC127	NOA1	0.0369777304298389	undirected	133957	84273
CCDC127	TTC1	0.0518106754069267	undirected	133957	7265
CCDC127	DHX32	0.049134969872783	undirected	133957	55760
CCDC127	FAM133A	0.0244275058840939	undirected	133957	286499
CCDC127	WDR1	0.032501160775579	undirected	133957	9948
CCDC127	TRAF7	0.0241612613001171	undirected	133957	84231
CCDC127	CXADR	0.035914463746739	undirected	133957	1525
CCDC127	SMIM12	0.0439971040946806	undirected	133957	113444
CCDC127	RPN2	0.0528609191541749	undirected	133957	6185
CCDC127	AKIRIN2	0.0457937852928554	undirected	133957	55122
CCDC127	RAB11A	0.0601463632259887	undirected	133957	8766
CCDC127	ADIPOR2	0.0740728736542763	undirected	133957	79602
CCDC127	ATP5H	0.0454626315380922	undirected	133957	NA
CCDC127	SPG21	0.0521564328711494	undirected	133957	51324
CCDC127	OVOL2	0.0223175137086463	undirected	133957	58495
CCDC127	DCTN4	0.02932553243276	undirected	133957	51164
CCDC127	HINT2	0.0597603964359196	undirected	133957	84681
CCDC127	USP37	0.0519872535018694	undirected	133957	57695
CCDC127	TOR1AIP2	0.0401311015003293	undirected	133957	163590
CCDC127	SH3GLB1	0.0379251627285045	undirected	133957	51100
CCDC127	SYCP1	0.026356637440836	undirected	133957	6847
CCDC127	ERLIN1	0.040892720155599	undirected	133957	10613
CCDC127	SDF2	0.0580715493604286	undirected	133957	6388
CCDC127	MAP3K1	0.0393103136986688	undirected	133957	4214
CCDC127	FBXO30	0.0469264288837733	undirected	133957	84085
CCDC127	SUSD1	0.0372944721816555	undirected	133957	64420
CCDC127	TCIRG1	0.0750019136368816	undirected	133957	10312
CCDC127	MTX1	0.0321722745060464	undirected	133957	4580
CCDC127	BRAP	0.0305385976983343	undirected	133957	8315
CCDC127	THSD4	0.0242186981062169	undirected	133957	79875
CCDC127	HNRNPL	0.0402795013642628	undirected	133957	3191
CCDC127	UBE2S	0.0266081477775456	undirected	133957	27338
CCDC127	AGFG1	0.0364506299945269	undirected	133957	3267
CCDC127	DCXR	0.055747279235785	undirected	133957	51181
CCDC127	CTDNEP1	0.0499370436826841	undirected	133957	23399
CCDC127	ANXA7	0.0360162701529391	undirected	133957	310
CCDC127	MCTS1	0.0485840010145291	undirected	133957	28985
CCDC127	ELF4	0.0581225531226296	undirected	133957	2000
CCDC127	GLYATL1	0.0203181499509071	undirected	133957	92292
CCDC127	ZNF536	0.0283678089938477	undirected	133957	9745
CCDC127	KPNA2	0.0385290744764978	undirected	133957	3838
CCDC127	UBE2A	0.0253741932494152	undirected	133957	7319
CCDC127	GAB1	0.0260665363526409	undirected	133957	2549
CCDC127	PMF1	0.0548655914365299	undirected	133957	11243
CCDC127	CARS	0.0638011782424963	undirected	133957	NA
CCDC127	C5orf51	0.0280909973182089	undirected	133957	285636
CCDC127	NAA60	0.0720603876022395	undirected	133957	79903
CCDC127	COX19	0.042742335569375	undirected	133957	90639
CCDC127	LATS2	0.0431715833738734	undirected	133957	26524
CCDC127	SLCO3A1	0.0459763644041207	undirected	133957	28232
CCDC127	USP3	0.0351890647350257	undirected	133957	9960
CCDC127	EMC8	0.0350024693672203	undirected	133957	10328
CCDC127	PDK3	0.0459029310736209	undirected	133957	5165
CCDC127	MAPK13	0.0392372292276548	undirected	133957	5603
CCDC127	NIPA2	0.0388854706428898	undirected	133957	81614
CCDC127	SHKBP1	0.0333369651609371	undirected	133957	92799
CCDC127	FAT3	0.0296924672283386	undirected	133957	120114
CCDC127	MSL3	0.0321038450235345	undirected	133957	10943
CCDC127	ENTPD1	0.0591647615045185	undirected	133957	953
CCDC127	ATF6	0.0403789835204421	undirected	133957	22926
CCDC127	MANBAL	0.0491276639488721	undirected	133957	63905
CCDC127	RASEF	0.030672321129417	undirected	133957	158158
CCDC127	PSMB5	0.0670102498721541	undirected	133957	5693
CCDC127	ETF1	0.0390671955737837	undirected	133957	2107
CCDC127	RRAGA	0.0386998779264201	undirected	133957	10670
CCDC127	DPF2	0.0377171993831871	undirected	133957	5977
CCDC127	JAGN1	0.0521103853266111	undirected	133957	84522
CCDC127	MIER2	0.0374075596117698	undirected	133957	54531
CCDC127	HCCS	0.0391550146800193	undirected	133957	3052
CCDC127	STRADA	0.0502801371090184	undirected	133957	92335
CCDC127	PSMD2	0.0410943646171254	undirected	133957	5708
CCDC127	GRK6	0.0369873560112637	undirected	133957	2870
CCDC127	ATP5B	0.0249815607196699	undirected	133957	NA
CCDC127	CTSK	0.0392339069948022	undirected	133957	1513
CCDC127	PPFIA1	0.0269932874867587	undirected	133957	8500
CCDC127	RPN1	0.0281625729746068	undirected	133957	6184
CCDC127	PARL	0.053236924882308	undirected	133957	55486
CCDC127	NDUFS6	0.0524939506169079	undirected	133957	4726
CCDC127	VDAC3	0.0475803169550273	undirected	133957	7419
CCDC127	SPTLC2	0.0361101762745688	undirected	133957	9517
CCDC127	OTULIN	0.0390096451544577	undirected	133957	90268
CCDC127	GNPDA1	0.0325126656199779	undirected	133957	10007
CCDC127	FAM49B	0.0303990216174564	undirected	133957	51571
CCDC127	CHPF2	0.0556727366279777	undirected	133957	54480
CCDC127	PRRG4	0.0218790296813292	undirected	133957	79056
CCDC127	SPIB	0.027807816167438	undirected	133957	6689
CCDC127	ZNRD1	0.0343141139695946	undirected	133957	30834
CCDC127	TSPAN14	0.0425537933390276	undirected	133957	81619
CCDC127	DNAJC15	0.0353817163515104	undirected	133957	29103
CCDC127	BRAF	0.0326985007932329	undirected	133957	673
CCDC127	CPD	0.0308200016548424	undirected	133957	1362
CCDC127	POLE4	0.0439613352694165	undirected	133957	56655
CCDC127	KLHL18	0.0441939672773221	undirected	133957	23276
CCDC127	LECT2	0.0284610095722648	undirected	133957	3950
CCDC127	QSOX1	0.0253492083026833	undirected	133957	5768
CCDC127	NUP214	0.0449070643313786	undirected	133957	8021
CCDC127	XRCC2	0.0430196366511444	undirected	133957	7516
CCDC127	DNASE1L1	0.0382978031237032	undirected	133957	1774
CCDC127	HNRNPLL	0.0366957841385767	undirected	133957	92906
CCDC127	DUSP22	0.0322908318557078	undirected	133957	56940
CCDC127	VPS9D1	0.0327208290387486	undirected	133957	9605
CCDC127	PLXDC2	0.0277622891937916	undirected	133957	84898
CCDC127	JAK1	0.0242000709648551	undirected	133957	3716
CCDC127	NSDHL	0.0279116317120762	undirected	133957	50814
CCDC127	SF3A2	0.0369617794906124	undirected	133957	8175
CCDC127	EME1	0.0283831746934878	undirected	133957	146956
CCDC127	FXYD1	0.049904498302543	undirected	133957	5348
CCDC127	PTTG1	0.040586215420037	undirected	133957	9232
CCDC127	ATP6V1D	0.0327657837127545	undirected	133957	51382
CCDC127	DR1	0.0381060948975856	undirected	133957	1810
CCDC127	TNK2	0.0539851457049958	undirected	133957	10188
CCDC127	SLK	0.0288699769704867	undirected	133957	9748
CCDC127	GLI4	0.0658288518643956	undirected	133957	2738
CCDC127	FAM120AOS	0.0332794961122203	undirected	133957	158293
CCDC127	GIT2	0.0297805363844864	undirected	133957	9815
CCDC127	MPC2	0.0342235675434766	undirected	133957	25874
CCDC127	COPG1	0.0334517178816934	undirected	133957	22820
CCDC127	NDUFA9	0.0536220076591653	undirected	133957	4704
CCDC127	ASB7	0.0257060545123827	undirected	133957	140460
CCDC127	PGP	0.043724770689191	undirected	133957	283871
CCDC127	CUL4B	0.0418881813009764	undirected	133957	8450
CCDC127	TAF10	0.0549994242086417	undirected	133957	6881
CCDC127	GOLGB1	0.0350488982453234	undirected	133957	2804
CCDC127	MORF4L2	0.0220368673043481	undirected	133957	9643
CCDC127	VPS35	0.0425982110687022	undirected	133957	55737
CCDC127	CES2	0.0454832036474948	undirected	133957	8824
CCDC127	PFDN1	0.0445300517516059	undirected	133957	5201
CCDC127	TXN	0.0224512468099309	undirected	133957	7295
CCDC127	KRTCAP2	0.0532042940491705	undirected	133957	200185
CCDC127	ZFYVE26	0.0317130638499691	undirected	133957	23503
CCDC127	PIK3R5	0.063223998555445	undirected	133957	23533
CCDC127	UBAP2	0.0449895535229551	undirected	133957	55833
CCDC127	VCPIP1	0.0251217153971616	undirected	133957	80124
CCDC127	FAM98C	0.052202875694443	undirected	133957	147965
CCDC127	FUCA2	0.0280830411614407	undirected	133957	2519
CCDC127	MESDC1	0.0255700370976593	undirected	133957	NA
CCDC127	F12	0.0387233809862265	undirected	133957	2161
CCDC127	ALDH3A2	0.0224808220602779	undirected	133957	224
CCDC127	FXYD5	0.06320100458488	undirected	133957	53827
CCDC127	DHDDS	0.0447048499636149	undirected	133957	79947
CCDC127	LILRA5	0.0404531299756644	undirected	133957	353514
CCDC127	B3GALT4	0.0390426399675279	undirected	133957	8705
CCDC127	SMARCD3	0.0275844556287201	undirected	133957	6604
CCDC127	CRIPT	0.0210797913109316	undirected	133957	9419
CCDC127	PHF20L1	0.0254208936598643	undirected	133957	51105
CCDC127	PSEN1	0.0395175771326132	undirected	133957	5663
CCDC127	PIK3C3	0.0249655439775922	undirected	133957	5289
CCDC127	FIBP	0.0394412755417126	undirected	133957	9158
CCDC127	CWF19L2	0.0213717642507932	undirected	133957	143884
CCDC127	TRIM27	0.0431612843452431	undirected	133957	5987
CCDC127	CRTAP	0.0384143900082222	undirected	133957	10491
CCDC127	NMT1	0.0272814169989095	undirected	133957	4836
CCDC127	GTF2IRD2	0.0392910369089786	undirected	133957	84163
CCDC127	SAFB2	0.053268631573704	undirected	133957	9667
CCDC127	SSR4	0.0514817573664646	undirected	133957	6748
CCDC127	GATS	0.0309948411877051	undirected	133957	NA
CCDC127	RAB7A	0.0286464370689445	undirected	133957	7879
CCDC127	MAP2K6	0.0265388237238972	undirected	133957	5608
CCDC127	GLA	0.0221989079308655	undirected	133957	2717
CCDC127	ATP5L	0.0352376103991755	undirected	133957	NA
CCDC127	SLC46A3	0.0420953232612687	undirected	133957	283537
CCDC127	P4HA1	0.0325873659519152	undirected	133957	5033
CCDC127	KDM3B	0.0266220292420355	undirected	133957	51780
CCDC127	RNF7	0.0300169694453364	undirected	133957	9616
CCDC127	TST	0.0405226223071183	undirected	133957	7263
CCDC127	GMPS	0.0370557999636784	undirected	133957	8833
CCDC127	ARPP19	0.0326818838446806	undirected	133957	10776
CCDC127	CASP1	0.0301527267078722	undirected	133957	834
CCDC127	ADCY4	0.0312447120292951	undirected	133957	196883
CCDC127	KAT7	0.0320621953117725	undirected	133957	11143
CCDC127	PTTG1IP	0.0376046216704124	undirected	133957	754
CCDC127	HARBI1	0.0201322844335925	undirected	133957	283254
CCDC127	HEBP2	0.0251535090465026	undirected	133957	23593
CCDC127	NDUFB11	0.0500473811830408	undirected	133957	54539
CCDC127	RGL2	0.0415701638689632	undirected	133957	5863
CCDC127	IMPAD1	0.0321836816349309	undirected	133957	54928
CCDC127	JTB	0.0276281131092363	undirected	133957	10899
CCDC127	HECW2	0.0266950719622076	undirected	133957	57520
CCDC127	STX8	0.0524918559973732	undirected	133957	9482
CCDC127	PDXK	0.0388094774850151	undirected	133957	8566
CCDC127	NPL	0.0208098238456734	undirected	133957	80896
CCDC127	IFI27L2	0.0320786006423379	undirected	133957	83982
CCDC127	VIPAS39	0.0376024584478467	undirected	133957	63894
CCDC127	CHRNA10	0.0266811242694457	undirected	133957	57053
CCDC127	YIPF1	0.0404781708899829	undirected	133957	54432
CCDC127	APMAP	0.0237535156923841	undirected	133957	57136
CCDC127	UBE2K	0.0413647951054394	undirected	133957	3093
CCDC127	ANXA1	0.02421327735401	undirected	133957	301
CCDC127	COX16	0.026616750443977	undirected	133957	51241
CCDC127	PARP10	0.0458712437702155	undirected	133957	84875
CCDC127	UVSSA	0.0293696117046095	undirected	133957	57654
CCDC127	KIAA1958	0.0350505393588691	undirected	133957	158405
CCDC127	CDK19	0.0399127268679983	undirected	133957	23097
CCDC127	SNTB2	0.0411031893343479	undirected	133957	6645
CCDC127	EAPP	0.0365299148917893	undirected	133957	55837
CCDC127	GTF3C2	0.0256793666160033	undirected	133957	2976
CCDC127	PDZD11	0.0458581976627832	undirected	133957	51248
CCDC127	EIF4E3	0.0216720481574971	undirected	133957	317649
CCDC127	RNF31	0.0397581493391914	undirected	133957	55072
CCDC127	SVIL	0.0302068013554265	undirected	133957	6840
CCDC127	CEBPD	0.0265792201606749	undirected	133957	1052
CCDC127	AP3M1	0.0385409426823628	undirected	133957	26985
CCDC127	ACIN1	0.0356027442578672	undirected	133957	22985
CCDC127	SNIP1	0.0317103728420072	undirected	133957	79753
CCDC127	ARAP3	0.0356324830926834	undirected	133957	64411
CCDC127	FAM175B	0.0422595164753129	undirected	133957	NA
CCDC127	GPD2	0.0250751247666889	undirected	133957	2820
CCDC127	SGPL1	0.0339938680774133	undirected	133957	8879
CCDC127	ZNF428	0.0248247736058259	undirected	133957	126299
CCDC127	RPS19BP1	0.0356230503455615	undirected	133957	91582
CCDC127	GLUD1	0.0395067843649399	undirected	133957	2746
CCDC127	SUMO3	0.0354859878064682	undirected	133957	6612
CCDC127	ZNF668	0.0341931424018869	undirected	133957	79759
CCDC127	C1orf162	0.0363660763038182	undirected	133957	128346
CCDC127	TRAPPC5	0.0417901639962825	undirected	133957	126003
CCDC127	FAM172A	0.0248081105904985	undirected	133957	83989
CCDC127	IL18RAP	0.0236196743433506	undirected	133957	8807
CCDC127	ELMO1	0.0220679595775686	undirected	133957	9844
CCDC127	ATPAF1	0.0305925515301919	undirected	133957	64756
CCDC127	LSM12	0.0314563661984139	undirected	133957	124801
CCDC127	RNF8	0.0518510814428763	undirected	133957	9025
CCDC127	NUBP1	0.0547255687855088	undirected	133957	4682
CCDC127	LAMP2	0.031827211519145	undirected	133957	3920
CCDC127	PIGC	0.0544933798285924	undirected	133957	5279
CCDC127	SNX6	0.0603252024716912	undirected	133957	58533
CCDC127	MED31	0.0221643785136133	undirected	133957	51003
CCDC127	ACSS2	0.0295944375592362	undirected	133957	55902
CCDC127	UBL5	0.0297034810585477	undirected	133957	59286
CCDC127	PGLS	0.0374345711651469	undirected	133957	25796
CCDC127	DPM3	0.0429901413955662	undirected	133957	54344
CCDC127	PNKP	0.0385639416904168	undirected	133957	11284
CCDC127	DAD1	0.036047197613707	undirected	133957	1603
CCDC127	NDUFA3	0.0574914204281766	undirected	133957	4696
CCDC127	LSM2	0.0647057388573502	undirected	133957	57819
CCDC127	CALCOCO2	0.0332166917102008	undirected	133957	10241
CCDC127	SFXN5	0.021087650826507	undirected	133957	94097
CCDC127	DERA	0.0293736203165372	undirected	133957	51071
CCDC127	CPQ	0.0297988234612275	undirected	133957	10404
CCDC127	MGST2	0.020646948867148	undirected	133957	4258
CCDC127	SUV420H1	0.0289818372646344	undirected	133957	NA
CCDC127	RFWD2	0.0383596728833339	undirected	133957	NA
CCDC127	POP4	0.0317202589616726	undirected	133957	10775
CCDC127	DTD1	0.0294388270924043	undirected	133957	92675
CCDC127	FAM102B	0.0214732362148127	undirected	133957	284611
CCDC127	STK4	0.0331914348790954	undirected	133957	6789
CCDC127	ZNF467	0.0336855938445506	undirected	133957	168544
CCDC127	SUOX	0.0219191060125052	undirected	133957	6821
CCDC127	COX7A2	0.0249034163047411	undirected	133957	1347
CCDC127	STT3A	0.0471360595723734	undirected	133957	3703
CCDC127	ERGIC1	0.0253941043295006	undirected	133957	57222
CCDC127	FAM189B	0.0354732339716858	undirected	133957	10712
CCDC127	SERTAD3	0.0325728940533654	undirected	133957	29946
CCDC127	GPAA1	0.0527258921822575	undirected	133957	8733
CCDC127	VSIG4	0.0257424231099725	undirected	133957	11326
CCDC127	HSPBAP1	0.0207218845017953	undirected	133957	79663
CCDC127	TMEM50A	0.0240525476678339	undirected	133957	23585
CCDC127	KATNB1	0.0326873647093245	undirected	133957	10300
CCDC127	CASP9	0.0412874049573864	undirected	133957	842
CCDC127	USP35	0.0348589177672333	undirected	133957	57558
CCDC127	DIRC2	0.0224119956053867	undirected	133957	NA
CCDC127	AVEN	0.0317796462388897	undirected	133957	57099
CCDC127	CARD6	0.0245291868991979	undirected	133957	84674
CCDC127	UBE2J2	0.0479523681239715	undirected	133957	118424
CCDC127	CREBRF	0.0224776958427634	undirected	133957	153222
CCDC127	GPCPD1	0.0382589694954254	undirected	133957	56261
CCDC127	VPS41	0.024979266869869	undirected	133957	27072
CCDC127	NPC1	0.0316827163093061	undirected	133957	4864
CCDC127	COX15	0.0293393962737202	undirected	133957	1355
CCDC127	UBALD2	0.0209988357222708	undirected	133957	283991
CCDC127	TOM1	0.0218471366263319	undirected	133957	10043
CCDC127	SPIDR	0.0263829129199584	undirected	133957	23514
CCDC127	MCTP2	0.0231717705233365	undirected	133957	55784
CCDC127	ZC3H3	0.0363107986734513	undirected	133957	23144
CCDC127	PDSS1	0.0241327723487674	undirected	133957	23590
CCDC127	RAB40C	0.0289635261949179	undirected	133957	57799
CCDC127	ZFYVE1	0.020181524607539	undirected	133957	53349
CCDC127	MAPRE2	0.0443090005317425	undirected	133957	10982
CCDC127	TAF3	0.0266712626237328	undirected	133957	83860
CCDC127	SAP30L	0.0221521297690552	undirected	133957	79685
CCDC127	SET	0.0204551741775054	undirected	133957	6418
CCDC127	RRP36	0.0354644927455721	undirected	133957	88745
CCDC127	RPRD1B	0.0364672204269224	undirected	133957	58490
CCDC127	CNIH4	0.0212656552034204	undirected	133957	29097
CCDC127	CACNA1E	0.0234598209556254	undirected	133957	777
CCDC127	RARS2	0.0310313004083563	undirected	133957	57038
CCDC127	MFSD5	0.0315762054917186	undirected	133957	84975
CCDC127	VPS33B	0.0272199870014594	undirected	133957	26276
CCDC127	HAS3	0.0300041338241666	undirected	133957	3038
CCDC127	ZNF552	0.0236782706651259	undirected	133957	79818
CCDC127	ADSL	0.0342648076704904	undirected	133957	158
CCDC127	TOR1B	0.0371204700051399	undirected	133957	27348
CCDC127	GUSB	0.0277054092200825	undirected	133957	2990
CCDC127	CITED4	0.0205586268208623	undirected	133957	163732
CCDC127	FAF1	0.0459879528902948	undirected	133957	11124
CCDC127	FAR2	0.0330192934027546	undirected	133957	55711
CCDC127	ABHD5	0.0231631243051308	undirected	133957	51099
CCDC127	GDI1	0.0401792995280843	undirected	133957	2664
CCDC127	SNX11	0.0345316685756023	undirected	133957	29916
CCDC127	ZNF586	0.0224807418068484	undirected	133957	54807
CCDC127	MRPL43	0.0366161308723371	undirected	133957	84545
CCDC127	RBM22	0.0445250868519935	undirected	133957	55696
CCDC127	RITA1	0.0442237117622505	undirected	133957	84934
CCDC127	CACUL1	0.0227772508123059	undirected	133957	143384
CCDC127	VPS13A	0.029473298902125	undirected	133957	23230
CCDC127	SLC38A10	0.0352331369287251	undirected	133957	124565
CCDC127	RNF169	0.026075764362361	undirected	133957	254225
CCDC127	MYEOV2	0.0274841092756303	undirected	133957	NA
CCDC127	TRAF6	0.0409064969312065	undirected	133957	7189
CCDC127	MON1A	0.0540139854922842	undirected	133957	84315
CCDC127	SYTL3	0.0222998511160641	undirected	133957	94120
CCDC127	LSM10	0.0238116720765333	undirected	133957	84967
CCDC127	ITGAM	0.0229199762783761	undirected	133957	3684
CCDC127	ARMC12	0.0254776928375671	undirected	133957	221481
CCDC127	CANT1	0.02697411857825	undirected	133957	124583
CCDC127	IPCEF1	0.0235930271953135	undirected	133957	26034
CCDC127	MICU1	0.0205541580450515	undirected	133957	10367
CCDC127	FAM89B	0.0444718825074136	undirected	133957	23625
CCDC127	CDCA5	0.0308217287249463	undirected	133957	113130
CCDC127	CMTM7	0.0345835993536383	undirected	133957	112616
CCDC127	ALYREF	0.0363709180118763	undirected	133957	10189
CCDC127	SETX	0.0358843439523882	undirected	133957	23064
CCDC127	LINC00493	0.0335513101546387	undirected	133957	NA
CCDC127	TMEM260	0.0277692263684991	undirected	133957	54916
CCDC127	PIGS	0.0235480145627381	undirected	133957	94005
CCDC127	TM9SF1	0.0383981573726132	undirected	133957	10548
CCDC127	FAM160A2	0.0411939247385108	undirected	133957	84067
CCDC127	TMED8	0.0233626692718193	undirected	133957	283578
CCDC127	COPRS	0.0350712013708267	undirected	133957	55352
CCDC127	TMEM258	0.0404415281537541	undirected	133957	746
CCDC127	TCHP	0.0273271295172855	undirected	133957	84260
CCDC127	ADAMTSL4	0.0233276915262744	undirected	133957	54507
CCDC127	ERO1L	0.0215439801694809	undirected	133957	NA
CCDC127	KLF2	0.0280572930659531	undirected	133957	10365
CCDC127	MT2A	0.0389550369932885	undirected	133957	4502
CCDC127	USMG5	0.0220030130184214	undirected	133957	NA
CCDC127	RNPC3	0.0201729609275948	undirected	133957	55599
CCDC127	PFKFB4	0.0356837086229054	undirected	133957	5210
CCDC127	SCCPDH	0.0219824881008319	undirected	133957	51097
CCDC127	C11orf73	0.0326791730883702	undirected	133957	NA
CCDC127	NENF	0.0516734799475447	undirected	133957	29937
CCDC127	PA2G4	0.0202978977721877	undirected	133957	5036
CCDC127	NCAPH2	0.0294898537689728	undirected	133957	29781
CCDC127	GAK	0.0419212378443583	undirected	133957	2580
CCDC127	ZNF580	0.053689861627535	undirected	133957	51157
CCDC127	CARD8	0.025997441352115	undirected	133957	22900
CCDC127	ADA	0.0371002363178758	undirected	133957	100
CCDC127	C10orf12	0.0297638152626487	undirected	133957	NA
CCDC127	FAM155A	0.0238763166847225	undirected	133957	728215
CCDC127	NDUFA1	0.0352459896337708	undirected	133957	4694
CCDC127	PIDD1	0.0607716989375045	undirected	133957	55367
CCDC127	NDST3	0.0205692277557956	undirected	133957	9348
CCDC127	CWF19L1	0.0373165685735891	undirected	133957	55280
CCDC127	HTATIP2	0.0288423208016849	undirected	133957	10553
CCDC127	NDUFC1	0.0542519954406799	undirected	133957	4717
CCDC127	VNN3	0.0231030076017277	undirected	133957	55350
CCDC127	PHKA2	0.0280344308082276	undirected	133957	5256
CCDC127	GORASP2	0.0213817526248013	undirected	133957	26003
CCDC127	GADL1	0.0255160587451062	undirected	133957	339896
CCDC127	ACSM5	0.0260974238940535	undirected	133957	54988
CCDC127	TBCC	0.0268194469571543	undirected	133957	6903
CCDC127	C12orf75	0.0202556658530925	undirected	133957	387882
CCDC127	MGST3	0.0415812021484897	undirected	133957	4259
CCDC127	MRPS14	0.0406825504943156	undirected	133957	63931
CCDC127	RTN2	0.0212263460430407	undirected	133957	6253
CCDC127	DAGLB	0.0428767345493213	undirected	133957	221955
CCDC127	MPPED2	0.0202990369331522	undirected	133957	744
CCDC127	RAP1GDS1	0.0243408004201238	undirected	133957	5910
CCDC127	SEC61G	0.0552268546574543	undirected	133957	23480
CCDC127	TBC1D13	0.0436506039159852	undirected	133957	54662
CCDC127	GGA1	0.0404576774396497	undirected	133957	26088
CCDC127	INO80C	0.0342687455397405	undirected	133957	125476
CCDC127	REEP4	0.0272788186735243	undirected	133957	80346
CCDC127	MED8	0.0237987688638206	undirected	133957	112950
CCDC127	RNF38	0.0225300394294757	undirected	133957	152006
CCDC127	CYB561D2	0.0351547629346168	undirected	133957	11068
CCDC127	RPUSD3	0.0426513632104059	undirected	133957	285367
CCDC127	TRIM69	0.0243962920272267	undirected	133957	140691
CCDC127	RNF166	0.0325571808944509	undirected	133957	115992
CCDC127	PPM1M	0.0291941150404173	undirected	133957	132160
CCDC127	TSEN34	0.0330396120321614	undirected	133957	79042
CCDC127	DIAPH2	0.0213755235650689	undirected	133957	1730
CCDC127	PML	0.023999634067346	undirected	133957	5371
CCDC127	LRRC25	0.0216456608959081	undirected	133957	126364
CCDC127	CTRL	0.0250859704234464	undirected	133957	1506
CCDC127	TMEM120A	0.02095764631617	undirected	133957	83862
CCDC127	SPHK2	0.0454874158420952	undirected	133957	56848
CCDC127	NFAT5	0.0236182827783218	undirected	133957	10725
CCDC127	USP25	0.0217792126589145	undirected	133957	29761
CCDC127	KLHL9	0.0317603530833594	undirected	133957	55958
CCDC127	YDJC	0.0387142806068838	undirected	133957	150223
CCDC127	RAE1	0.0278633445608365	undirected	133957	8480
CCDC127	RNF175	0.0227110878106616	undirected	133957	285533
CCDC127	CLCN5	0.0206532152895137	undirected	133957	1184
CCDC127	ASCC1	0.0239734728049775	undirected	133957	51008
CCDC127	CCDC6	0.0359793317233391	undirected	133957	8030
CCDC127	UBE2G1	0.0234610697196203	undirected	133957	7326
CCDC127	DPP8	0.022038515183915	undirected	133957	54878
CCDC127	EZH1	0.0395608057518781	undirected	133957	2145
CCDC127	ATP1B3	0.0343430174575202	undirected	133957	483
CCDC127	NFIL3	0.0235260417740127	undirected	133957	4783
CCDC127	PTPN23	0.0335812130732887	undirected	133957	25930
CCDC127	NDUFAF3	0.0333556187805565	undirected	133957	25915
CCDC127	OST4	0.031443913126301	undirected	133957	100128731
CCDC127	ABCD1	0.0230435032261985	undirected	133957	215
CCDC127	TBC1D7	0.0282603582976654	undirected	133957	51256
CCDC127	SREK1IP1	0.0294793678938981	undirected	133957	285672
CCDC127	DECR2	0.0502318466578292	undirected	133957	26063
CCDC127	PAFAH1B2	0.021099474948313	undirected	133957	5049
CCDC127	NSD1	0.0211418897889105	undirected	133957	64324
CCDC127	MEF2C	0.0226973831612691	undirected	133957	4208
CCDC127	NUP205	0.0328128280768925	undirected	133957	23165
CCDC127	PLRG1	0.0251910559548187	undirected	133957	5356
CCDC127	NFKBID	0.0305514228164147	undirected	133957	84807
CCDC127	NLRP12	0.0205022205636981	undirected	133957	91662
CCDC127	GFPT1	0.0200793287723048	undirected	133957	2673
CCDC127	RHOG	0.0290812590771045	undirected	133957	391
CCDC127	FAM32A	0.0375132505147934	undirected	133957	26017
CCDC127	SHC1	0.0284050361180886	undirected	133957	6464
CCDC127	PPP3R1	0.0246673804607325	undirected	133957	5534
CCDC127	SIX3	0.0208651129056222	undirected	133957	6496
CCDC127	EFTUD2	0.0206131206380305	undirected	133957	9343
CCDC127	SMDT1	0.0288325297798237	undirected	133957	91689
CCDC127	APOO	0.051218702738584	undirected	133957	79135
CCDC127	KDM5B	0.0205854196186958	undirected	133957	10765
CCDC127	EIF4E2	0.0290911628013063	undirected	133957	9470
CCDC127	UQCRQ	0.0205516930591079	undirected	133957	27089
CCDC127	TTC13	0.0252994317334151	undirected	133957	79573
CCDC127	NASP	0.051471778415936	undirected	133957	4678
CCDC127	GALK1	0.0234402634800954	undirected	133957	2584
CCDC127	PLD4	0.0250192248106035	undirected	133957	122618
CCDC127	TAOK2	0.040218274295341	undirected	133957	9344
CCDC127	NUDT22	0.0385096805318936	undirected	133957	84304
CCDC127	NPEPPS	0.022948661357846	undirected	133957	9520
CCDC127	HDHD1	0.0264111005513892	undirected	133957	NA
CCDC127	SMPD1	0.054594183724593	undirected	133957	6609
CCDC127	PHF12	0.0248482432550397	undirected	133957	57649
CCDC127	GMPR2	0.0245244359405178	undirected	133957	51292
CCDC127	DMPK	0.043405478362571	undirected	133957	1760
CCDC127	TAF15	0.0277223677637472	undirected	133957	8148
CCDC127	TPST2	0.0225173546773965	undirected	133957	8459
CCDC127	EIF2B2	0.0418581892823783	undirected	133957	8892
CCDC127	SLC38A7	0.0246244451176271	undirected	133957	55238
CCDC127	VPS37C	0.0209182108563485	undirected	133957	55048
CCDC127	COG4	0.0448391921495437	undirected	133957	25839
CCDC127	C19orf54	0.0278184979694521	undirected	133957	284325
CCDC127	TUBA4A	0.0201799588771473	undirected	133957	7277
CCDC127	PKN1	0.0371372462150006	undirected	133957	5585
CCDC127	BRI3	0.0245154909071538	undirected	133957	25798
CCDC127	TMEM216	0.0356381390159839	undirected	133957	51259
CCDC127	ARID5A	0.0313427676774705	undirected	133957	10865
CCDC127	SLC35D1	0.0355941109201207	undirected	133957	23169
CCDC127	CCRN4L	0.0233923423422485	undirected	133957	NA
CCDC127	SELT	0.025006055283994	undirected	133957	NA
CCDC127	CD82	0.0217265725532589	undirected	133957	3732
CCDC127	ZNF175	0.0438154631698177	undirected	133957	7728
CCDC127	CD7	0.0653719915765653	undirected	133957	924
CCDC127	RELT	0.0268737963769427	undirected	133957	84957
CCDC127	AP1G1	0.0283992830273508	undirected	133957	164
CCDC127	THOC5	0.0275108000633557	undirected	133957	8563
CCDC127	DHCR7	0.0236451103715501	undirected	133957	1717
CCDC127	TRIP4	0.0216884164104258	undirected	133957	9325
CCDC127	PPCDC	0.0239187162679045	undirected	133957	60490
CCDC127	SOX11	0.0260590549269745	undirected	133957	6664
CCDC127	C1orf122	0.0349419456634295	undirected	133957	127687
CCDC127	NDUFB3	0.020500810047831	undirected	133957	4709
CCDC127	ATP6V0B	0.0308197433669388	undirected	133957	533
CCDC127	CBX4	0.0281806306066799	undirected	133957	8535
CCDC127	ELP4	0.036092088851252	undirected	133957	26610
CCDC127	C1orf86	0.0491095728027249	undirected	133957	NA
CCDC127	AP3D1	0.0244075490764739	undirected	133957	8943
CCDC127	EPC2	0.0416619236137996	undirected	133957	26122
CCDC127	INTS3	0.0212756470531128	undirected	133957	65123
CCDC127	ZNF414	0.0490467156164866	undirected	133957	84330
CCDC127	SPRYD7	0.0245670787634996	undirected	133957	57213
CCDC127	JMJD6	0.0261521909834265	undirected	133957	23210
CCDC127	WIBG	0.0262913535576591	undirected	133957	NA
CCDC127	POLR2I	0.0479181549558709	undirected	133957	5438
CCDC127	THRAP3	0.0205122133865075	undirected	133957	9967
CCDC127	KIAA0319L	0.0219819145682172	undirected	133957	79932
CCDC127	VPS51	0.0527373609475271	undirected	133957	738
CCDC127	FARSB	0.0402627096294179	undirected	133957	10056
CCDC127	DYNLT1	0.0227644427913773	undirected	133957	6993
CCDC127	LY6G5C	0.0384658697490882	undirected	133957	80741
CCDC127	BROX	0.0207714496476305	undirected	133957	148362
CCDC127	PRR3	0.0456509778130771	undirected	133957	80742
CCDC127	SURF1	0.022516840186753	undirected	133957	6834
CCDC127	MVB12B	0.0352533660912326	undirected	133957	89853
CCDC127	C11orf57	0.0423734199841638	undirected	133957	NA
CCDC127	GAS7	0.0291328014663142	undirected	133957	8522
CCDC127	TFAP4	0.0326576677639206	undirected	133957	7023
CCDC127	VARS2	0.040631984011352	undirected	133957	57176
CCDC127	TMUB2	0.0200255671362682	undirected	133957	79089
CCDC127	CCDC43	0.0229981881995993	undirected	133957	124808
CCDC127	TMEM208	0.0410932867748828	undirected	133957	29100
CCDC127	VPS53	0.0250181708046784	undirected	133957	55275
CCDC127	RABEP1	0.0213559113370697	undirected	133957	9135
CCDC127	SNAPIN	0.0287538501465647	undirected	133957	23557
CCDC127	PIAS3	0.0351582385406035	undirected	133957	10401
CCDC127	NIPBL	0.0201693935820945	undirected	133957	25836
CCDC127	CHAMP1	0.0201287005530248	undirected	133957	283489
CCDC127	MUL1	0.0412185414471117	undirected	133957	79594
CCDC127	ARSG	0.033316913102243	undirected	133957	22901
CCDC127	BHLHB9	0.0364307416164987	undirected	133957	80823
CCDC127	LXN	0.0314781670646997	undirected	133957	56925
CCDC127	HGH1	0.0393146224437002	undirected	133957	51236
CCDC127	PBX3	0.0204435510797879	undirected	133957	5090
CCDC127	SYNGR1	0.0245183581252919	undirected	133957	9145
CCDC127	ADH4	0.0269899406590192	undirected	133957	127
CCDC127	SCO2	0.0263909754221512	undirected	133957	9997
CCDC127	FBXO34	0.0290109320523262	undirected	133957	55030
CCDC127	ALKBH6	0.0545700718354579	undirected	133957	84964
CCDC127	MTFMT	0.023523018949689	undirected	133957	123263
CCDC127	GPR132	0.0258226056172203	undirected	133957	29933
CCDC127	TMUB1	0.0500641807659873	undirected	133957	83590
CCDC127	PLD3	0.0241191063523436	undirected	133957	23646
CCDC127	ANKRD37	0.0219629996912399	undirected	133957	353322
CCDC127	CARKD	0.0379592596866722	undirected	133957	NA
CCDC127	CSNK1G1	0.0314758238754161	undirected	133957	53944
CCDC127	TMEM138	0.0595360466125401	undirected	133957	51524
CCDC127	ZNF592	0.0221593239349225	undirected	133957	9640
CCDC127	ST3GAL1	0.040886216894724	undirected	133957	6482
CCDC127	MYO1C	0.0315299137463341	undirected	133957	4641
CCDC127	DPH2	0.0476958061687498	undirected	133957	1802
CCDC127	TGFBR3	0.0263281487273318	undirected	133957	7049
CCDC127	CST8	0.0276861644533721	undirected	133957	10047
CCDC127	MEA1	0.0275302906469426	undirected	133957	4201
CCDC127	DDX39A	0.0601761279084966	undirected	133957	10212
CCDC127	TNKS	0.0336183941462814	undirected	133957	8658
CCDC127	NDUFA6	0.0214916410705869	undirected	133957	4700
CCDC127	ARHGAP4	0.0358010656798475	undirected	133957	393
CCDC127	FAM173B	0.0216970761810892	undirected	133957	NA
CCDC127	CWC25	0.0249497695881688	undirected	133957	54883
CCDC127	FAM178A	0.0408479240019722	undirected	133957	NA
CCDC127	TSTD1	0.0452081741143601	undirected	133957	100131187
CCDC127	ADCK1	0.0459064275707071	undirected	133957	57143
CCDC127	CHCHD1	0.0271216851288657	undirected	133957	118487
CCDC127	DTNBP1	0.0366310619592943	undirected	133957	84062
CCDC127	CTNS	0.0208208348544719	undirected	133957	1497
CCDC127	TMEM39A	0.0206012870614118	undirected	133957	55254
CCDC127	CALHM2	0.0507438869219711	undirected	133957	51063
CCDC127	MYL6B	0.0200892155752491	undirected	133957	140465
CCDC127	LDLR	0.0202333084607617	undirected	133957	3949
CCDC127	ZNF35	0.0235746365047355	undirected	133957	7584
CCDC127	NOL7	0.036536240195436	undirected	133957	51406
CCDC127	IDI1	0.0262479185420568	undirected	133957	3422
CCDC127	ACP6	0.0208090782382673	undirected	133957	51205
CCDC127	PTRH2	0.0228326881195034	undirected	133957	51651
CCDC127	DDIT3	0.0212975213090461	undirected	133957	1649
CCDC127	PIAS2	0.0315443962425946	undirected	133957	9063
CCDC127	ATP8B1	0.0232317664445843	undirected	133957	5205
CCDC127	ZNF775	0.0275226386209322	undirected	133957	285971
CCDC127	CAPN3	0.0216483252614298	undirected	133957	825
CCDC127	PLEKHG3	0.0206840409358208	undirected	133957	26030
CCDC127	PPP1R35	0.0274909960099432	undirected	133957	221908
CCDC127	URGCP	0.0322979758730121	undirected	133957	55665
CCDC127	EFEMP2	0.0304156662567246	undirected	133957	30008
CCDC127	SNRNP40	0.0378746994295908	undirected	133957	9410
CCDC127	SH2D2A	0.0318600408960481	undirected	133957	9047
CCDC127	SMG5	0.0366404817050272	undirected	133957	23381
CCDC127	KRCC1	0.0269667922081417	undirected	133957	51315
CCDC127	COL9A2	0.0354368024585388	undirected	133957	1298
CCDC127	FOCAD	0.0245898366146392	undirected	133957	54914
CCDC127	LCAT	0.0334762846821977	undirected	133957	3931
CCDC127	EED	0.0211810797135428	undirected	133957	8726
CCDC127	HDAC11	0.0237607365319065	undirected	133957	79885
CCDC127	ODF3B	0.0242341148592566	undirected	133957	440836
CCDC127	ADAT3	0.0237775201242154	undirected	133957	113179
CCDC127	LRP5L	0.0291084576983586	undirected	133957	91355
CCDC127	PTPRCAP	0.0459774296403177	undirected	133957	5790
CCDC127	POC1A	0.0202168134884064	undirected	133957	25886
CCDC127	EXOC6B	0.0244877570409558	undirected	133957	23233
CCDC127	XPO4	0.0342528411697934	undirected	133957	64328
CCDC127	ZNF160	0.0222517706716465	undirected	133957	90338
CCDC127	INTS7	0.0240044710013844	undirected	133957	25896
CCDC127	USP49	0.0249998480548384	undirected	133957	25862
CCDC127	IRF7	0.0208581716243882	undirected	133957	3665
CCDC127	KATNAL1	0.0228270423167683	undirected	133957	84056
CCDC127	TBX19	0.0249456273833829	undirected	133957	9095
CCDC127	ABCC10	0.0300092500576703	undirected	133957	89845
CCDC127	MPHOSPH9	0.0227027290353072	undirected	133957	10198
CCDC127	CTRC	0.0223817287174492	undirected	133957	11330
CCDC127	SMUG1	0.0350424027992918	undirected	133957	23583
CCDC127	GPR19	0.0219852418185913	undirected	133957	2842
CCDC127	CSNK1E	0.0353509960839207	undirected	133957	1454
CCDC127	ANKRD23	0.0244319080241508	undirected	133957	200539
CCDC127	RP11-69I8.2	0.0295842627427958	undirected	133957	NA
CCDC127	TOPORS-AS1	0.0557194520597087	undirected	133957	NA
CCDC127	DLGAP1-AS2	0.0403679788664072	undirected	133957	84777
CCDC127	RP1-193H18.2	0.0303797670716862	undirected	133957	NA
CCDC127	RP11-6I2.3	0.0223345412367451	undirected	133957	NA
CCDC127	LINC00957	0.0291617895714661	undirected	133957	255031
CCDC127	FAM13A-AS1	0.0508200154950827	undirected	133957	285512
CCDC127	RP5-1085F17.3	0.0374873460584203	undirected	133957	NA
CCDC127	SEPSECS-AS1	0.0230991417535903	undirected	133957	285540
CCDC127	DKFZP434L187	0.0207275441720296	undirected	133957	NA
CCDC127	RP11-111K18.2	0.0254999686162233	undirected	133957	NA
CCDC127	CYB561D2.1	0.0351547629346168	undirected	133957	NA
CCDC127	CTD-2033C11.1	0.0287766343526022	undirected	133957	NA
CCDC127	LINC00937	0.0205446303133049	undirected	133957	389634
CCDC127	ZFAS1	0.0262123319439159	undirected	133957	441951
CCDC127	RP11-305L7.3	0.0208593179034113	undirected	133957	NA
CCDC127	RP11-585P4.5	0.04428561323883	undirected	133957	NA
CCDC127	RP13-270P17.3	0.0288754560002252	undirected	133957	NA
CCDC127	PKI55	0.0383964154091044	undirected	133957	NA
CCDC127	MIATNB	0.0294791371959345	undirected	133957	102724827
CCDC127	RP11-18I14.11	0.0244473703146406	undirected	133957	NA
CCDC127	RP11-66N11.8	0.025659108766589	undirected	133957	NA
CCDC127	RP11-348N5.7	0.0227954881348166	undirected	133957	NA
GLTP	TM9SF2	0.102244441526394	undirected	51228	9375
GLTP	PRTG	0.0490984039518954	undirected	51228	283659
GLTP	MIB1	0.0562987759700478	undirected	51228	57534
GLTP	ENO1	0.0563766123999198	undirected	51228	2023
GLTP	SHOX	0.0495325749412954	undirected	51228	6473
GLTP	GYG1	0.0670362948160185	undirected	51228	2992
GLTP	SPTLC3	0.0591496097588438	undirected	51228	55304
GLTP	NOA1	0.0520967262037133	undirected	51228	84273
GLTP	TTC1	0.0597631801491792	undirected	51228	7265
GLTP	DHX32	0.0560423804789248	undirected	51228	55760
GLTP	FAM133A	0.046368959537619	undirected	51228	286499
GLTP	WDR1	0.0634290703151718	undirected	51228	9948
GLTP	TRAF7	0.0344723799076967	undirected	51228	84231
GLTP	CXADR	0.0597424708458426	undirected	51228	1525
GLTP	SMIM12	0.0578569231357262	undirected	51228	113444
GLTP	RPN2	0.0561113770432617	undirected	51228	6185
GLTP	AKIRIN2	0.0730400158708692	undirected	51228	55122
GLTP	RAB11A	0.0739914965558458	undirected	51228	8766
GLTP	ADIPOR2	0.060094857495533	undirected	51228	79602
GLTP	ATP5H	0.0577576544323488	undirected	51228	NA
GLTP	SPG21	0.0708845037943045	undirected	51228	51324
GLTP	OVOL2	0.04568428389734	undirected	51228	58495
GLTP	DCTN4	0.0532479632798499	undirected	51228	51164
GLTP	HINT2	0.0468336303283478	undirected	51228	84681
GLTP	USP37	0.0470810783220761	undirected	51228	57695
GLTP	TOR1AIP2	0.0613602119885982	undirected	51228	163590
GLTP	SH3GLB1	0.0583923503009102	undirected	51228	51100
GLTP	SYCP1	0.0363680689460039	undirected	51228	6847
GLTP	ERLIN1	0.0601208219788024	undirected	51228	10613
GLTP	SDF2	0.0838536381847931	undirected	51228	6388
GLTP	ABHD17A	0.0483648667132432	undirected	51228	81926
GLTP	MAP3K1	0.0568696942929939	undirected	51228	4214
GLTP	FBXO30	0.0570082818717094	undirected	51228	84085
GLTP	SUSD1	0.056934427965048	undirected	51228	64420
GLTP	TCIRG1	0.0749599098255992	undirected	51228	10312
GLTP	MTX1	0.0608995376795809	undirected	51228	4580
GLTP	BRAP	0.0643431367585085	undirected	51228	8315
GLTP	THSD4	0.0380757665384297	undirected	51228	79875
GLTP	HNRNPL	0.0575920881304087	undirected	51228	3191
GLTP	UBE2S	0.0399195872722863	undirected	51228	27338
GLTP	AGFG1	0.0609004653580338	undirected	51228	3267
GLTP	DCXR	0.0483630051188095	undirected	51228	51181
GLTP	CTDNEP1	0.0516814772480191	undirected	51228	23399
GLTP	ANXA7	0.0505559596603751	undirected	51228	310
GLTP	MCTS1	0.0564851809050719	undirected	51228	28985
GLTP	ELF4	0.0684261864482548	undirected	51228	2000
GLTP	GLYATL1	0.0387643434977199	undirected	51228	92292
GLTP	ZNF536	0.0488352563906721	undirected	51228	9745
GLTP	KPNA2	0.0660564582533164	undirected	51228	3838
GLTP	UBE2A	0.0526535562683228	undirected	51228	7319
GLTP	GAB1	0.0571800725880968	undirected	51228	2549
GLTP	PMF1	0.0648460195151344	undirected	51228	11243
GLTP	CARS	0.0802961623693735	undirected	51228	NA
GLTP	C5orf51	0.0466812791055461	undirected	51228	285636
GLTP	NAA60	0.0621467694881479	undirected	51228	79903
GLTP	COX19	0.0614148553616108	undirected	51228	90639
GLTP	FAM102A	0.0428473141349226	undirected	51228	399665
GLTP	LATS2	0.0611547283616394	undirected	51228	26524
GLTP	SLCO3A1	0.0739996390117562	undirected	51228	28232
GLTP	USP3	0.0589187629911151	undirected	51228	9960
GLTP	SLC22A4	0.0425617041249204	undirected	51228	6583
GLTP	EMC8	0.0605805872680017	undirected	51228	10328
GLTP	PDK3	0.0641167078587638	undirected	51228	5165
GLTP	MAPK13	0.0683196748240882	undirected	51228	5603
GLTP	NIPA2	0.0615878308193657	undirected	51228	81614
GLTP	SHKBP1	0.0558629804765407	undirected	51228	92799
GLTP	FAT3	0.0336862779067035	undirected	51228	120114
GLTP	MSL3	0.0531990608796885	undirected	51228	10943
GLTP	ENTPD1	0.079145093193495	undirected	51228	953
GLTP	ATF6	0.0610913239604574	undirected	51228	22926
GLTP	CD79B	0.030947549438138	undirected	51228	974
GLTP	MANBAL	0.0573815437364963	undirected	51228	63905
GLTP	RASEF	0.0379489628413119	undirected	51228	158158
GLTP	PSMB5	0.0502462282284203	undirected	51228	5693
GLTP	ETF1	0.0625398060486021	undirected	51228	2107
GLTP	RRAGA	0.0573011879752525	undirected	51228	10670
GLTP	DPF2	0.0635637736339607	undirected	51228	5977
GLTP	JAGN1	0.0436743525996683	undirected	51228	84522
GLTP	MIER2	0.0507280424896576	undirected	51228	54531
GLTP	HCCS	0.0537372729542051	undirected	51228	3052
GLTP	STRADA	0.0579700218766607	undirected	51228	92335
GLTP	PSMD2	0.0501684333486883	undirected	51228	5708
GLTP	GRK6	0.0512773209121667	undirected	51228	2870
GLTP	ATP5B	0.0379272020924193	undirected	51228	NA
GLTP	CTSK	0.0548898639524139	undirected	51228	1513
GLTP	PPFIA1	0.0586543409159585	undirected	51228	8500
GLTP	RPN1	0.0476789245011698	undirected	51228	6184
GLTP	PARL	0.0598134424133018	undirected	51228	55486
GLTP	NDUFS6	0.0515739280475945	undirected	51228	4726
GLTP	VDAC3	0.0516485410053532	undirected	51228	7419
GLTP	SPTLC2	0.0572627492124254	undirected	51228	9517
GLTP	OTULIN	0.0541422907356375	undirected	51228	90268
GLTP	GNPDA1	0.0571144647230503	undirected	51228	10007
GLTP	FAM49B	0.0549296003202631	undirected	51228	51571
GLTP	CHPF2	0.0578202896531624	undirected	51228	54480
GLTP	PRRG4	0.0575402978032558	undirected	51228	79056
GLTP	SPIB	0.0392904845754368	undirected	51228	6689
GLTP	ZNRD1	0.070350006596021	undirected	51228	30834
GLTP	TSPAN14	0.0547193909230163	undirected	51228	81619
GLTP	DNAJC15	0.047435501606144	undirected	51228	29103
GLTP	BRAF	0.0521467715732373	undirected	51228	673
[truncated: 326,781 more rows]
