# Supplementary material for: Comprehensive Analysis of Hub Genes Associated With Competing Endogenous RNA Networks in Stroke Using Bioinformatics Analysis
Source: Front Genet. 2022 Jan 12;12:779923. doi: 10.3389/fgene.2021.779923 (PMC8790239; doi:10.3389/fgene.2021.779923)
Supplement: Supplementary file 7 [file DataSheet6.ZIP › Figure 5-6--raw data/WGCNA/data/CytoscapeInput-edges-blue.txt]

fromNode	toNode	weight	direction	fromAltName	toAltName
WDR1	DCTN4	0.0602313535790417	undirected	9948	51164
WDR1	SH3GLB1	0.0548244944705089	undirected	9948	51100
WDR1	ERLIN1	0.0606417077596512	undirected	9948	10613
WDR1	SDF2	0.0760643618924242	undirected	9948	6388
WDR1	ABHD17A	0.0529915996446526	undirected	9948	81926
WDR1	MAP3K1	0.0526780957634051	undirected	9948	4214
WDR1	FBXO30	0.0486555282165234	undirected	9948	84085
WDR1	AGFG1	0.0649111458157967	undirected	9948	3267
WDR1	KPNA2	0.0735134962801442	undirected	9948	3838
WDR1	UBE2A	0.0459595776902491	undirected	9948	7319
WDR1	GAB1	0.0585086291019617	undirected	9948	2549
WDR1	FAM102A	0.0508179142803155	undirected	9948	399665
WDR1	MAPK13	0.0457545822412128	undirected	9948	5603
WDR1	MSL3	0.0431582879274754	undirected	9948	10943
WDR1	ATF6	0.0618325229806203	undirected	9948	22926
WDR1	ETF1	0.0706018463973825	undirected	9948	2107
WDR1	PPFIA1	0.0563136112557479	undirected	9948	8500
WDR1	PRRG4	0.0563679155633233	undirected	9948	79056
WDR1	JAK1	0.0654812731470952	undirected	9948	3716
WDR1	NSDHL	0.0496071564337964	undirected	9948	50814
WDR1	SF3A1	0.0648026653614139	undirected	9948	10291
WDR1	BMP2K	0.0560118519087945	undirected	9948	55589
WDR1	SAP30	0.0535066355483524	undirected	9948	8819
WDR1	SLK	0.0355026265261757	undirected	9948	9748
WDR1	FAM120AOS	0.0525094163952819	undirected	9948	158293
WDR1	GIT2	0.0645168098836328	undirected	9948	9815
WDR1	CUL4B	0.0688670067901974	undirected	9948	8450
WDR1	VCPIP1	0.041562931282561	undirected	9948	80124
WDR1	CRIPT	0.045116170026023	undirected	9948	9419
WDR1	PIK3C3	0.0567222315585136	undirected	9948	5289
WDR1	TNFRSF25	0.0641491862891287	undirected	9948	8718
WDR1	ID3	0.0512192779152326	undirected	9948	3399
WDR1	ST6GALNAC3	0.0351310320567106	undirected	9948	256435
WDR1	DHX40	0.0571749861676996	undirected	9948	79665
WDR1	KDM3B	0.0603407574729634	undirected	9948	51780
WDR1	SLC12A6	0.0610020088831976	undirected	9948	9990
WDR1	TANC2	0.0641602693801757	undirected	9948	26115
WDR1	IDH1	0.0474597826599664	undirected	9948	3417
WDR1	PAPOLA	0.0407477274224206	undirected	9948	10914
WDR1	ATXN2L	0.0398864682945401	undirected	9948	11273
WDR1	FEZ2	0.0527361879438001	undirected	9948	9637
WDR1	EAPP	0.0340961810297777	undirected	9948	55837
WDR1	HOOK3	0.0403235011573116	undirected	9948	84376
WDR1	CD163	0.0580818070123242	undirected	9948	9332
WDR1	SOAT1	0.0463479462218472	undirected	9948	6646
WDR1	MED31	0.0466034311563733	undirected	9948	51003
WDR1	SENP1	0.0383187310329307	undirected	9948	29843
WDR1	NSMAF	0.0463174261447128	undirected	9948	8439
WDR1	PPP5C	0.0453519394982539	undirected	9948	5536
WDR1	ATN1	0.0440991774347399	undirected	9948	1822
WDR1	CREBRF	0.0331661233978183	undirected	9948	153222
WDR1	VPS41	0.0506713777731394	undirected	9948	27072
WDR1	PSMD12	0.0364352916124627	undirected	9948	5718
WDR1	SHC4	0.0216405719527082	undirected	9948	399694
WDR1	KIAA2013	0.0597403577709815	undirected	9948	90231
WDR1	SAP30L	0.0539242678611878	undirected	9948	79685
WDR1	NAGA	0.0559136085968436	undirected	9948	4668
WDR1	CLEC5A	0.0484547667801858	undirected	9948	23601
WDR1	TSHZ3	0.0599407051195841	undirected	9948	57616
WDR1	ITFG2	0.0505422338199016	undirected	9948	55846
WDR1	STAM2	0.043956637419386	undirected	9948	10254
WDR1	SPRED2	0.0541053645530032	undirected	9948	200734
WDR1	PSMC3	0.0361777680742797	undirected	9948	5702
WDR1	SCARB2	0.0326958226581037	undirected	9948	950
WDR1	IPCEF1	0.0383137932621043	undirected	9948	26034
WDR1	TMEM260	0.0305798057546688	undirected	9948	54916
WDR1	TMED8	0.0442810505324321	undirected	9948	283578
WDR1	LPCAT2	0.0408161753773884	undirected	9948	54947
WDR1	WSB1	0.0435964684851045	undirected	9948	26118
WDR1	SCCPDH	0.0358609767031346	undirected	9948	51097
WDR1	C7orf73	0.0268153067565678	undirected	9948	NA
WDR1	BAZ2B	0.0379680239749602	undirected	9948	29994
WDR1	NDST3	0.0307931334252234	undirected	9948	9348
WDR1	GORASP2	0.0297385761254759	undirected	9948	26003
WDR1	EIF2AK2	0.0358966920224107	undirected	9948	5610
WDR1	TBCC	0.04088301863833	undirected	9948	6903
WDR1	GNAI3	0.0505509086202055	undirected	9948	2773
WDR1	MPPED2	0.0314829777872067	undirected	9948	744
WDR1	NEURL1	0.0264782708286858	undirected	9948	9148
WDR1	SFN	0.048569783593652	undirected	9948	2810
WDR1	INTS6	0.047309148573903	undirected	9948	26512
WDR1	TFG	0.0458909132487428	undirected	9948	10342
WDR1	MEF2A	0.0343397470202872	undirected	9948	4205
WDR1	ASCC1	0.0331249726339244	undirected	9948	51008
WDR1	PRMT1	0.0478667653876237	undirected	9948	3276
WDR1	GOLPH3L	0.0222996620498695	undirected	9948	55204
WDR1	CLIC3	0.0314490152501088	undirected	9948	9022
WDR1	UBE2E3	0.0342014180991426	undirected	9948	10477
WDR1	MSX1	0.0271064377580176	undirected	9948	4487
WDR1	AREL1	0.0611227173990778	undirected	9948	9870
WDR1	S1PR3	0.0325193767406332	undirected	9948	1903
WDR1	SCYL2	0.0374400112547943	undirected	9948	55681
WDR1	SIX3	0.0275303003624737	undirected	9948	6496
WDR1	SLX4IP	0.0376483509339912	undirected	9948	128710
WDR1	RNF165	0.0288645187475354	undirected	9948	494470
WDR1	NBN	0.0415804277605941	undirected	9948	4683
WDR1	PLD4	0.027062187059463	undirected	9948	122618
WDR1	OGFOD3	0.0286482489584086	undirected	9948	79701
WDR1	CYBB	0.0475340291769734	undirected	9948	1536
WDR1	C8orf88	0.0312786027904784	undirected	9948	100127983
WDR1	AK2	0.0268487354910779	undirected	9948	204
WDR1	GNB4	0.0382640746268553	undirected	9948	59345
WDR1	SELT	0.0334088660380793	undirected	9948	NA
WDR1	DCUN1D1	0.0261488047933696	undirected	9948	54165
WDR1	ASPH	0.0442753444717122	undirected	9948	444
WDR1	SETD7	0.0330193657288	undirected	9948	80854
WDR1	ARL15	0.0350207675844987	undirected	9948	54622
WDR1	MMP19	0.0311186238750366	undirected	9948	4327
WDR1	CEP164	0.02068304151468	undirected	9948	22897
WDR1	PLIN2	0.0266680730343054	undirected	9948	123
WDR1	GPER1	0.0409901600272438	undirected	9948	2852
WDR1	BROX	0.0344309167888153	undirected	9948	148362
WDR1	C5orf45	0.0300111926138521	undirected	9948	NA
WDR1	SUMF1	0.038776931285971	undirected	9948	285362
WDR1	FBN2	0.0430470390006925	undirected	9948	2201
WDR1	ARRDC4	0.0339979971751471	undirected	9948	91947
WDR1	DNAJA2	0.0328405142177662	undirected	9948	10294
WDR1	DMRT2	0.0226220279765677	undirected	9948	10655
WDR1	ZNF287	0.0237867838777454	undirected	9948	57336
WDR1	CYFIP1	0.034325407973099	undirected	9948	23191
WDR1	TPM2	0.0514767860876612	undirected	9948	7169
WDR1	BCAT1	0.0291277866748396	undirected	9948	586
WDR1	FAM199X	0.0251329114651591	undirected	9948	139231
WDR1	ADRBK2	0.0298825674293364	undirected	9948	NA
WDR1	LRTOMT	0.0322230647142496	undirected	9948	220074
WDR1	GOLPH3	0.0381371434639734	undirected	9948	64083
WDR1	ARF3	0.0557987323914519	undirected	9948	377
WDR1	TTC28	0.0249486237686175	undirected	9948	23331
WDR1	SCPEP1	0.0506984586821484	undirected	9948	59342
WDR1	CMTM4	0.0423617037191705	undirected	9948	146223
WDR1	ZNF483	0.0203977061466667	undirected	9948	158399
WDR1	ALKBH2	0.0360511957770143	undirected	9948	121642
WDR1	F8	0.0450988737449388	undirected	9948	2157
WDR1	FLVCR2	0.0470960609207393	undirected	9948	55640
WDR1	MS4A4A	0.0255184342643537	undirected	9948	51338
WDR1	CHMP7	0.040276174149214	undirected	9948	91782
WDR1	ACP6	0.0229889276091438	undirected	9948	51205
WDR1	BRCA1	0.0426917895944836	undirected	9948	672
WDR1	TRAPPC6A	0.0397210415801413	undirected	9948	79090
WDR1	EPB41L3	0.0250544480349939	undirected	9948	23136
WDR1	NPEPL1	0.0270933211088023	undirected	9948	79716
WDR1	PAPSS1	0.0338050509381101	undirected	9948	9061
WDR1	DDIT3	0.0227724589877599	undirected	9948	1649
WDR1	NOS3	0.0395541445435678	undirected	9948	4846
WDR1	LDLRAD3	0.0209211455384468	undirected	9948	143458
WDR1	FAM110B	0.024637563530114	undirected	9948	90362
WDR1	RRM2B	0.0338570358218586	undirected	9948	50484
WDR1	PHTF1	0.0330300475127559	undirected	9948	10745
WDR1	CLIC4	0.0264666953388587	undirected	9948	25932
WDR1	SLC1A3	0.0284459514492862	undirected	9948	6507
WDR1	DSE	0.0275454269411201	undirected	9948	29940
WDR1	SGMS2	0.0335225562723535	undirected	9948	166929
WDR1	PRMT5	0.0229208288302701	undirected	9948	10419
WDR1	MTL5	0.0223146889019058	undirected	9948	NA
WDR1	KNOP1	0.0245798192030517	undirected	9948	400506
WDR1	VAV3	0.0511977393301239	undirected	9948	10451
WDR1	ERI3	0.0209897667260568	undirected	9948	79033
WDR1	CREB1	0.0293163433411967	undirected	9948	1385
WDR1	GAPT	0.0344750328729087	undirected	9948	202309
WDR1	ATP10D	0.0252845569933055	undirected	9948	57205
WDR1	CC2D2B	0.0214395735671363	undirected	9948	387707
WDR1	ENOX1	0.0210450745448829	undirected	9948	55068
WDR1	RLTPR	0.0235062152426757	undirected	9948	NA
WDR1	MPZL2	0.024773988547813	undirected	9948	10205
WDR1	RNASE4	0.0206977260912834	undirected	9948	6038
WDR1	PHACTR1	0.0396593916668083	undirected	9948	221692
WDR1	FLT3	0.0314761887540841	undirected	9948	2322
WDR1	NKAP	0.0211240961840705	undirected	9948	79576
WDR1	CD27	0.0261399243381895	undirected	9948	939
WDR1	DLGAP1-AS2	0.0559130109353832	undirected	9948	84777
WDR1	RP1-193H18.2	0.0448583461933153	undirected	9948	NA
WDR1	LINC00550	0.0242938313281771	undirected	9948	338862
WDR1	LINC00282	0.0334431730716989	undirected	9948	NA
WDR1	DKFZP434L187	0.0352909856607023	undirected	9948	NA
WDR1	RP1-30M3.5	0.0430075610211039	undirected	9948	NA
WDR1	RP11-111K18.2	0.0404239919395003	undirected	9948	NA
WDR1	RP11-2E11.9	0.0320171264569651	undirected	9948	NA
WDR1	RP11-749H17.2	0.0243829984900763	undirected	9948	NA
WDR1	LINC00032	0.0232670363914624	undirected	9948	158035
WDR1	RP11-399O19.9	0.026073012981549	undirected	9948	NA
WDR1	KB-431C1.4	0.0341836999103625	undirected	9948	NA
WDR1	RP11-1024P17.1	0.0292168795330059	undirected	9948	NA
WDR1	SNRK-AS1	0.036670209261364	undirected	9948	100873954
WDR1	RP11-476D10.1	0.0262358915282173	undirected	9948	NA
DCTN4	SH3GLB1	0.0689923231904505	undirected	51164	51100
DCTN4	ERLIN1	0.0615001391685153	undirected	51164	10613
DCTN4	SDF2	0.0740437210195917	undirected	51164	6388
DCTN4	ABHD17A	0.067345758152847	undirected	51164	81926
DCTN4	MAP3K1	0.0631873686234888	undirected	51164	4214
DCTN4	FBXO30	0.0713998849829057	undirected	51164	84085
DCTN4	AGFG1	0.0860479031338975	undirected	51164	3267
DCTN4	KPNA2	0.0839930513873828	undirected	51164	3838
DCTN4	UBE2A	0.0798225190840172	undirected	51164	7319
DCTN4	GAB1	0.0806041386967264	undirected	51164	2549
DCTN4	FAM102A	0.041069296794911	undirected	51164	399665
DCTN4	MAPK13	0.0556443789071109	undirected	51164	5603
DCTN4	MSL3	0.0793714151433824	undirected	51164	10943
DCTN4	ATF6	0.0759109728666116	undirected	51164	22926
DCTN4	ETF1	0.0869628727927122	undirected	51164	2107
DCTN4	PPFIA1	0.0762815284390991	undirected	51164	8500
DCTN4	PRRG4	0.0652510928470502	undirected	51164	79056
DCTN4	JAK1	0.0626785433613434	undirected	51164	3716
DCTN4	NSDHL	0.0530574932163291	undirected	51164	50814
DCTN4	SF3A1	0.0279660463818149	undirected	51164	10291
DCTN4	BMP2K	0.0952585664846245	undirected	51164	55589
DCTN4	SAP30	0.0770000133844565	undirected	51164	8819
DCTN4	SLK	0.0629738162392181	undirected	51164	9748
DCTN4	FAM120AOS	0.051549206570071	undirected	51164	158293
DCTN4	GIT2	0.0689642760755095	undirected	51164	9815
DCTN4	CUL4B	0.092932833502154	undirected	51164	8450
DCTN4	VCPIP1	0.0553792485167183	undirected	51164	80124
DCTN4	CRIPT	0.068945516915159	undirected	51164	9419
DCTN4	PIK3C3	0.0806122020389043	undirected	51164	5289
DCTN4	TNFRSF25	0.0400772538656252	undirected	51164	8718
DCTN4	ID3	0.0411647327767943	undirected	51164	3399
DCTN4	ST6GALNAC3	0.069133873830416	undirected	51164	256435
DCTN4	DHX40	0.09604605709747	undirected	51164	79665
DCTN4	KDM3B	0.0561543000402879	undirected	51164	51780
DCTN4	SLC12A6	0.0566774238548898	undirected	51164	9990
DCTN4	TANC2	0.0596152099892288	undirected	51164	26115
DCTN4	IDH1	0.0725413432108144	undirected	51164	3417
DCTN4	PAPOLA	0.0796645952037276	undirected	51164	10914
DCTN4	ATXN2L	0.0558519090669092	undirected	51164	11273
DCTN4	FEZ2	0.0526289048138819	undirected	51164	9637
DCTN4	EAPP	0.0622571466512393	undirected	51164	55837
DCTN4	HOOK3	0.0752380727940045	undirected	51164	84376
DCTN4	CD163	0.050850497797159	undirected	51164	9332
DCTN4	SOAT1	0.0663019127844547	undirected	51164	6646
DCTN4	MED31	0.0707835795425966	undirected	51164	51003
DCTN4	SENP1	0.0612704060054798	undirected	51164	29843
DCTN4	NSMAF	0.0938962190443214	undirected	51164	8439
DCTN4	PPP5C	0.0613915198973225	undirected	51164	5536
DCTN4	ATN1	0.0753327282520063	undirected	51164	1822
DCTN4	CREBRF	0.0746401603369169	undirected	51164	153222
DCTN4	VPS41	0.0589464544499434	undirected	51164	27072
DCTN4	PSMD12	0.0753161958216929	undirected	51164	5718
DCTN4	KIAA2013	0.0500180756511624	undirected	51164	90231
DCTN4	SAP30L	0.0603642178958079	undirected	51164	79685
DCTN4	NAGA	0.0485429719663724	undirected	51164	4668
DCTN4	CLEC5A	0.0640804577411512	undirected	51164	23601
DCTN4	TSHZ3	0.0588965305128545	undirected	51164	57616
DCTN4	ITFG2	0.0476247371762194	undirected	51164	55846
DCTN4	STAM2	0.0933823615725581	undirected	51164	10254
DCTN4	SPRED2	0.0440706263773687	undirected	51164	200734
DCTN4	PSMC3	0.0505112140591514	undirected	51164	5702
DCTN4	SCARB2	0.0581303666127769	undirected	51164	950
DCTN4	IPCEF1	0.0560241525575197	undirected	51164	26034
DCTN4	TMEM260	0.0679125426198316	undirected	51164	54916
DCTN4	TMED8	0.073787494160735	undirected	51164	283578
DCTN4	LPCAT2	0.0780871990517548	undirected	51164	54947
DCTN4	WSB1	0.0804693214125132	undirected	51164	26118
DCTN4	SCCPDH	0.0572534166634511	undirected	51164	51097
DCTN4	C7orf73	0.0444074637310231	undirected	51164	NA
DCTN4	BAZ2B	0.0808978341139103	undirected	51164	29994
DCTN4	NDST3	0.0355893107850038	undirected	51164	9348
DCTN4	GORASP2	0.0306040299838386	undirected	51164	26003
DCTN4	EIF2AK2	0.0718984348308703	undirected	51164	5610
DCTN4	TBCC	0.0558860733185745	undirected	51164	6903
DCTN4	GNAI3	0.0584442624478743	undirected	51164	2773
DCTN4	MPPED2	0.042848510993978	undirected	51164	744
DCTN4	NEURL1	0.0455692002628617	undirected	51164	9148
DCTN4	SFN	0.0391034918711838	undirected	51164	2810
DCTN4	INTS6	0.0872844805326296	undirected	51164	26512
DCTN4	TFG	0.0753192682293693	undirected	51164	10342
DCTN4	MEF2A	0.0770248809338602	undirected	51164	4205
DCTN4	ASCC1	0.0258428367494334	undirected	51164	51008
DCTN4	PRMT1	0.0567022272155816	undirected	51164	3276
DCTN4	GOLPH3L	0.0508996157059436	undirected	51164	55204
DCTN4	CLIC3	0.0683454119676712	undirected	51164	9022
DCTN4	UBE2E3	0.0416409322949803	undirected	51164	10477
DCTN4	MSX1	0.0639149792342349	undirected	51164	4487
DCTN4	AREL1	0.0504503458068603	undirected	51164	9870
DCTN4	S1PR3	0.0436772493312408	undirected	51164	1903
DCTN4	SCYL2	0.089712497976671	undirected	51164	55681
DCTN4	SIX3	0.0307163181982551	undirected	51164	6496
DCTN4	SLX4IP	0.0839001332284376	undirected	51164	128710
DCTN4	RNF165	0.0381981725412272	undirected	51164	494470
DCTN4	NBN	0.0748050247942468	undirected	51164	4683
DCTN4	PLD4	0.0381361364182809	undirected	51164	122618
DCTN4	OGFOD3	0.0333347001205445	undirected	51164	79701
DCTN4	CYBB	0.055059114155812	undirected	51164	1536
DCTN4	C8orf88	0.0335855481965086	undirected	51164	100127983
DCTN4	AK2	0.0256948324537672	undirected	51164	204
DCTN4	BIRC2	0.0677381273879348	undirected	51164	329
DCTN4	GNB4	0.0895138939306108	undirected	51164	59345
DCTN4	SELT	0.0692717634727023	undirected	51164	NA
DCTN4	DCUN1D1	0.0761748538676149	undirected	51164	54165
DCTN4	ASPH	0.081513583887787	undirected	51164	444
DCTN4	SETD7	0.0441201848449131	undirected	51164	80854
DCTN4	ARL15	0.0350266285454654	undirected	51164	54622
DCTN4	MMP19	0.034742079202123	undirected	51164	4327
DCTN4	CEP164	0.0489612154104669	undirected	51164	22897
DCTN4	PLIN2	0.0256074630206914	undirected	51164	123
DCTN4	GPER1	0.045067458123001	undirected	51164	2852
DCTN4	BROX	0.0714270847113974	undirected	51164	148362
DCTN4	C5orf45	0.0287580079694649	undirected	51164	NA
DCTN4	SUMF1	0.0521522348424495	undirected	51164	285362
DCTN4	FBN2	0.0658508194633841	undirected	51164	2201
DCTN4	ARRDC4	0.0598952559972477	undirected	51164	91947
DCTN4	DNAJA2	0.0842139373446721	undirected	51164	10294
DCTN4	DMRT2	0.0264174997057199	undirected	51164	10655
DCTN4	CYFIP1	0.0402650199696884	undirected	51164	23191
DCTN4	TPM2	0.0337908594623729	undirected	51164	7169
DCTN4	BCAT1	0.0456154855188189	undirected	51164	586
DCTN4	FAM199X	0.0608013998695942	undirected	51164	139231
DCTN4	ADRBK2	0.0440755427986847	undirected	51164	NA
DCTN4	PNPLA3	0.0215261023611199	undirected	51164	80339
DCTN4	LRTOMT	0.0708767558881385	undirected	51164	220074
DCTN4	GOLPH3	0.0717942139923464	undirected	51164	64083
DCTN4	ARF3	0.0290810142766608	undirected	51164	377
DCTN4	TTC28	0.04682371033894	undirected	51164	23331
DCTN4	SCPEP1	0.072583315808882	undirected	51164	59342
DCTN4	CMTM4	0.0682682617127118	undirected	51164	146223
DCTN4	ZNF483	0.0232916185133016	undirected	51164	158399
DCTN4	ALKBH2	0.0323929772999069	undirected	51164	121642
DCTN4	F8	0.0602374138257249	undirected	51164	2157
DCTN4	FLVCR2	0.051489642638858	undirected	51164	55640
DCTN4	PIEZO1	0.022953476600423	undirected	51164	9780
DCTN4	MS4A4A	0.0447208596064818	undirected	51164	51338
DCTN4	CHMP7	0.0310942664494893	undirected	51164	91782
DCTN4	ACP6	0.0381395842329238	undirected	51164	51205
DCTN4	BRCA1	0.0556440124011514	undirected	51164	672
DCTN4	TRAPPC6A	0.046579292118672	undirected	51164	79090
DCTN4	EPB41L3	0.025075796248116	undirected	51164	23136
DCTN4	NPEPL1	0.0511733208570418	undirected	51164	79716
DCTN4	PAPSS1	0.0727862939281813	undirected	51164	9061
DCTN4	DDIT3	0.0584226188141075	undirected	51164	1649
DCTN4	NOS3	0.0210436567927862	undirected	51164	4846
DCTN4	MLC1	0.0334566878101824	undirected	51164	23209
DCTN4	LDLRAD3	0.0227128560716594	undirected	51164	143458
DCTN4	FAM110B	0.0278328611338492	undirected	51164	90362
DCTN4	RRM2B	0.0818430879442244	undirected	51164	50484
DCTN4	PHTF1	0.0529190678721086	undirected	51164	10745
DCTN4	CLIC4	0.0581546627450904	undirected	51164	25932
DCTN4	SLC1A3	0.0343464688686883	undirected	51164	6507
DCTN4	TLR10	0.0357013773298398	undirected	51164	81793
DCTN4	DSE	0.0702630962684663	undirected	51164	29940
DCTN4	SGMS2	0.0293962621077055	undirected	51164	166929
DCTN4	PRMT5	0.0522883622116397	undirected	51164	10419
DCTN4	MTL5	0.0433905409401337	undirected	51164	NA
DCTN4	KNOP1	0.0292831190956761	undirected	51164	400506
DCTN4	VAV3	0.0579870347723371	undirected	51164	10451
DCTN4	ERI3	0.0245596605746745	undirected	51164	79033
DCTN4	CREB1	0.0696876997429009	undirected	51164	1385
DCTN4	GAPT	0.0657641039950333	undirected	51164	202309
DCTN4	ATP10D	0.0420940229610109	undirected	51164	57205
DCTN4	CC2D2B	0.0448588083891716	undirected	51164	387707
DCTN4	ENOX1	0.026188907293216	undirected	51164	55068
DCTN4	TACR1	0.0235909147248833	undirected	51164	6869
DCTN4	MATK	0.0391268667162554	undirected	51164	4145
DCTN4	MPZL2	0.0463934521618765	undirected	51164	10205
DCTN4	SALL3	0.0306225450981138	undirected	51164	27164
DCTN4	RNASE4	0.0446628585456668	undirected	51164	6038
DCTN4	PHACTR1	0.0484957939587814	undirected	51164	221692
DCTN4	NETO2	0.0315919208044845	undirected	51164	81831
DCTN4	FLT3	0.0392780115257374	undirected	51164	2322
DCTN4	NKAP	0.040377146238673	undirected	51164	79576
DCTN4	MOSPD1	0.0313324353204965	undirected	51164	56180
DCTN4	CD27	0.025940574458466	undirected	51164	939
DCTN4	PAPSS2	0.0278207802009102	undirected	51164	9060
DCTN4	IFIT5	0.0250847961798926	undirected	51164	24138
DCTN4	DLGAP1-AS2	0.0712642637973466	undirected	51164	84777
DCTN4	RP1-193H18.2	0.0671078278088954	undirected	51164	NA
DCTN4	LINC00282	0.0678204197797272	undirected	51164	NA
DCTN4	DKFZP434L187	0.0430864228649908	undirected	51164	NA
DCTN4	RP1-30M3.5	0.079657333430914	undirected	51164	NA
DCTN4	RP11-111K18.2	0.0658874424231331	undirected	51164	NA
DCTN4	RP11-2E11.9	0.0423257269288768	undirected	51164	NA
DCTN4	RP11-749H17.2	0.0210389486491315	undirected	51164	NA
DCTN4	RP11-399O19.9	0.039435480931014	undirected	51164	NA
DCTN4	KB-431C1.4	0.0938703852617344	undirected	51164	NA
DCTN4	RP11-1024P17.1	0.0579132888303905	undirected	51164	NA
DCTN4	SNRK-AS1	0.0505112899338625	undirected	51164	100873954
DCTN4	AC005785.2	0.0304893853092942	undirected	51164	NA
DCTN4	RP11-476D10.1	0.0387435345909368	undirected	51164	NA
SH3GLB1	ERLIN1	0.0624927656407015	undirected	51100	10613
SH3GLB1	SDF2	0.0775565612655149	undirected	51100	6388
SH3GLB1	ABHD17A	0.0630296665308868	undirected	51100	81926
SH3GLB1	MAP3K1	0.0682342383316921	undirected	51100	4214
SH3GLB1	FBXO30	0.0576642658513713	undirected	51100	84085
SH3GLB1	AGFG1	0.0718593057229895	undirected	51100	3267
SH3GLB1	KPNA2	0.0723481193323759	undirected	51100	3838
SH3GLB1	UBE2A	0.0580702127857423	undirected	51100	7319
SH3GLB1	GAB1	0.0601297160737388	undirected	51100	2549
SH3GLB1	FAM102A	0.0396493736546205	undirected	51100	399665
SH3GLB1	MAPK13	0.056556771002104	undirected	51100	5603
SH3GLB1	MSL3	0.0625759415118383	undirected	51100	10943
SH3GLB1	ATF6	0.0802565558826224	undirected	51100	22926
SH3GLB1	ETF1	0.0700094679786955	undirected	51100	2107
SH3GLB1	PPFIA1	0.0581566478133602	undirected	51100	8500
SH3GLB1	PRRG4	0.0660971826029838	undirected	51100	79056
SH3GLB1	JAK1	0.0602396712926818	undirected	51100	3716
SH3GLB1	NSDHL	0.0414218779798314	undirected	51100	50814
SH3GLB1	SF3A1	0.0356257014175039	undirected	51100	10291
SH3GLB1	BMP2K	0.0614715531798854	undirected	51100	55589
SH3GLB1	SAP30	0.0520434879158486	undirected	51100	8819
SH3GLB1	SLK	0.0575442273468339	undirected	51100	9748
SH3GLB1	FAM120AOS	0.0544324178537794	undirected	51100	158293
SH3GLB1	GIT2	0.0645025420662213	undirected	51100	9815
SH3GLB1	CUL4B	0.0819823935429987	undirected	51100	8450
SH3GLB1	VCPIP1	0.0708227416371856	undirected	51100	80124
SH3GLB1	CRIPT	0.0548172194501173	undirected	51100	9419
SH3GLB1	PIK3C3	0.0630503240463336	undirected	51100	5289
SH3GLB1	TNFRSF25	0.0328684251013936	undirected	51100	8718
SH3GLB1	ID3	0.0406900784228421	undirected	51100	3399
SH3GLB1	ST6GALNAC3	0.0617069883265032	undirected	51100	256435
SH3GLB1	DHX40	0.0597177648077276	undirected	51100	79665
SH3GLB1	KDM3B	0.0505019813645564	undirected	51100	51780
SH3GLB1	SLC12A6	0.0532659396040003	undirected	51100	9990
SH3GLB1	TANC2	0.0532621173407837	undirected	51100	26115
SH3GLB1	IDH1	0.0713621940467831	undirected	51100	3417
SH3GLB1	PAPOLA	0.0674456538577063	undirected	51100	10914
SH3GLB1	ATXN2L	0.039292174016281	undirected	51100	11273
SH3GLB1	FEZ2	0.0514080503169797	undirected	51100	9637
SH3GLB1	EAPP	0.0524274270196735	undirected	51100	55837
SH3GLB1	HOOK3	0.0645640435334832	undirected	51100	84376
SH3GLB1	CD163	0.0462632356333255	undirected	51100	9332
SH3GLB1	SOAT1	0.0664734194469661	undirected	51100	6646
SH3GLB1	MED31	0.0524869679324684	undirected	51100	51003
SH3GLB1	SENP1	0.0569681041162921	undirected	51100	29843
SH3GLB1	NSMAF	0.0624436372633694	undirected	51100	8439
SH3GLB1	PPP5C	0.0553118731781125	undirected	51100	5536
SH3GLB1	ATN1	0.0509567641509201	undirected	51100	1822
SH3GLB1	CREBRF	0.0629014887747261	undirected	51100	153222
SH3GLB1	VPS41	0.0489990540503373	undirected	51100	27072
SH3GLB1	PSMD12	0.0508400663089788	undirected	51100	5718
SH3GLB1	SHC4	0.0202539901490385	undirected	51100	399694
SH3GLB1	KIAA2013	0.0476293167115118	undirected	51100	90231
SH3GLB1	SAP30L	0.0604480647982064	undirected	51100	79685
SH3GLB1	NAGA	0.0444121033559207	undirected	51100	4668
SH3GLB1	CLEC5A	0.0504106031253101	undirected	51100	23601
SH3GLB1	TSHZ3	0.0577857752383902	undirected	51100	57616
SH3GLB1	ITFG2	0.049410209766168	undirected	51100	55846
SH3GLB1	STAM2	0.0638565549760406	undirected	51100	10254
SH3GLB1	SPRED2	0.0325065414201435	undirected	51100	200734
SH3GLB1	PSMC3	0.0346798578589829	undirected	51100	5702
SH3GLB1	SCARB2	0.0498226660844923	undirected	51100	950
SH3GLB1	IPCEF1	0.0493957370911366	undirected	51100	26034
SH3GLB1	TMEM260	0.0589464609646934	undirected	51100	54916
SH3GLB1	TMED8	0.0622164941364222	undirected	51100	283578
SH3GLB1	LPCAT2	0.0672760993729562	undirected	51100	54947
SH3GLB1	WSB1	0.0632556664011274	undirected	51100	26118
SH3GLB1	SCCPDH	0.0535977533040015	undirected	51100	51097
SH3GLB1	C7orf73	0.0245000832969141	undirected	51100	NA
SH3GLB1	BAZ2B	0.0665158005513079	undirected	51100	29994
SH3GLB1	NDST3	0.0326210923007904	undirected	51100	9348
SH3GLB1	GORASP2	0.0271371216679229	undirected	51100	26003
SH3GLB1	EIF2AK2	0.0643369547363935	undirected	51100	5610
SH3GLB1	TBCC	0.0459092002796458	undirected	51100	6903
SH3GLB1	GNAI3	0.0582374703948235	undirected	51100	2773
SH3GLB1	MPPED2	0.0378860054298661	undirected	51100	744
SH3GLB1	NEURL1	0.041969197052604	undirected	51100	9148
SH3GLB1	SFN	0.0347613099517476	undirected	51100	2810
SH3GLB1	INTS6	0.0556465974771792	undirected	51100	26512
SH3GLB1	TFG	0.0541758205650533	undirected	51100	10342
SH3GLB1	MEF2A	0.0633593613778663	undirected	51100	4205
SH3GLB1	ASCC1	0.038953362383776	undirected	51100	51008
SH3GLB1	PRMT1	0.0398454413937346	undirected	51100	3276
SH3GLB1	GOLPH3L	0.0424001386375997	undirected	51100	55204
SH3GLB1	CLIC3	0.0421215960764509	undirected	51100	9022
SH3GLB1	UBE2E3	0.0387022772042467	undirected	51100	10477
SH3GLB1	MSX1	0.0322905040100169	undirected	51100	4487
SH3GLB1	AREL1	0.042321196584731	undirected	51100	9870
SH3GLB1	S1PR3	0.0404570719474591	undirected	51100	1903
SH3GLB1	SCYL2	0.0555307541964608	undirected	51100	55681
SH3GLB1	SIX3	0.0225312780381666	undirected	51100	6496
SH3GLB1	SLX4IP	0.0515723628979073	undirected	51100	128710
SH3GLB1	RNF165	0.0295259538225367	undirected	51100	494470
SH3GLB1	NBN	0.055399028815962	undirected	51100	4683
SH3GLB1	PLD4	0.0497660914064648	undirected	51100	122618
SH3GLB1	OGFOD3	0.0239800997467515	undirected	51100	79701
SH3GLB1	CYBB	0.0455065632155668	undirected	51100	1536
SH3GLB1	C8orf88	0.036096162217837	undirected	51100	100127983
SH3GLB1	AK2	0.0276634960702932	undirected	51100	204
SH3GLB1	BIRC2	0.0372299540828277	undirected	51100	329
SH3GLB1	GNB4	0.0671362845865557	undirected	51100	59345
SH3GLB1	SELT	0.0520542556340116	undirected	51100	NA
SH3GLB1	DCUN1D1	0.0443645852196059	undirected	51100	54165
SH3GLB1	ASPH	0.0635411609571456	undirected	51100	444
SH3GLB1	SETD7	0.0362840454309652	undirected	51100	80854
SH3GLB1	ARL15	0.0289656966601099	undirected	51100	54622
SH3GLB1	MMP19	0.0259587700235348	undirected	51100	4327
SH3GLB1	CEP164	0.0433098622233958	undirected	51100	22897
SH3GLB1	PLIN2	0.0290335602641487	undirected	51100	123
SH3GLB1	GPER1	0.0376813153107603	undirected	51100	2852
SH3GLB1	BROX	0.0573475036702291	undirected	51100	148362
SH3GLB1	SUMF1	0.0495595127939253	undirected	51100	285362
SH3GLB1	FBN2	0.0369598136402687	undirected	51100	2201
SH3GLB1	ARRDC4	0.0485485853860436	undirected	51100	91947
SH3GLB1	DNAJA2	0.0489649062602846	undirected	51100	10294
SH3GLB1	DMRT2	0.0201619529317977	undirected	51100	10655
SH3GLB1	CYFIP1	0.0404070196191399	undirected	51100	23191
SH3GLB1	TPM2	0.0313941470746913	undirected	51100	7169
SH3GLB1	BCAT1	0.0329191793687401	undirected	51100	586
SH3GLB1	FAM199X	0.0325830021937785	undirected	51100	139231
SH3GLB1	ADRBK2	0.0359146653978128	undirected	51100	NA
SH3GLB1	LRTOMT	0.0378878131784854	undirected	51100	220074
SH3GLB1	GOLPH3	0.0415217929741505	undirected	51100	64083
SH3GLB1	ARF3	0.0279327634165777	undirected	51100	377
SH3GLB1	TTC28	0.0452266396763336	undirected	51100	23331
SH3GLB1	SCPEP1	0.0455489587018488	undirected	51100	59342
SH3GLB1	CMTM4	0.04956769474994	undirected	51100	146223
SH3GLB1	ZNF483	0.0200472470797936	undirected	51100	158399
SH3GLB1	ALKBH2	0.0349786791318028	undirected	51100	121642
SH3GLB1	F8	0.0405723587404387	undirected	51100	2157
SH3GLB1	FLVCR2	0.0425197269600381	undirected	51100	55640
SH3GLB1	MS4A4A	0.0445255591394372	undirected	51100	51338
SH3GLB1	CHMP7	0.0229834566346837	undirected	51100	91782
SH3GLB1	ACP6	0.0303281824243427	undirected	51100	51205
SH3GLB1	BRCA1	0.0410087665891597	undirected	51100	672
SH3GLB1	TRAPPC6A	0.0371770280277938	undirected	51100	79090
SH3GLB1	NPEPL1	0.0371620347854799	undirected	51100	79716
SH3GLB1	PAPSS1	0.0399543280226679	undirected	51100	9061
SH3GLB1	DDIT3	0.0456916079356746	undirected	51100	1649
SH3GLB1	NOS3	0.0203185399710011	undirected	51100	4846
SH3GLB1	FAM110B	0.0210573232113423	undirected	51100	90362
SH3GLB1	RRM2B	0.0495951941706953	undirected	51100	50484
SH3GLB1	PHTF1	0.0642249002666639	undirected	51100	10745
SH3GLB1	CLIC4	0.0390453772629018	undirected	51100	25932
SH3GLB1	SLC1A3	0.0394068144001976	undirected	51100	6507
SH3GLB1	TLR10	0.0341884624232145	undirected	51100	81793
SH3GLB1	DSE	0.0414952981932802	undirected	51100	29940
SH3GLB1	SGMS2	0.0222191508384697	undirected	51100	166929
SH3GLB1	PRMT5	0.0455539786834072	undirected	51100	10419
SH3GLB1	MTL5	0.0354216519182789	undirected	51100	NA
SH3GLB1	VAV3	0.0423991845804533	undirected	51100	10451
SH3GLB1	ERI3	0.0216337296060029	undirected	51100	79033
SH3GLB1	CREB1	0.0347498749344694	undirected	51100	1385
SH3GLB1	GAPT	0.0379735773170406	undirected	51100	202309
SH3GLB1	ATP10D	0.039048648239654	undirected	51100	57205
SH3GLB1	CC2D2B	0.0362313865282968	undirected	51100	387707
SH3GLB1	ENOX1	0.0266179715678506	undirected	51100	55068
SH3GLB1	MATK	0.0221116836362426	undirected	51100	4145
SH3GLB1	MPZL2	0.0272622054264009	undirected	51100	10205
SH3GLB1	RNASE4	0.0244525732850937	undirected	51100	6038
SH3GLB1	PHACTR1	0.0301329688602118	undirected	51100	221692
SH3GLB1	FLT3	0.0276527124705008	undirected	51100	2322
SH3GLB1	NKAP	0.0264042867262378	undirected	51100	79576
SH3GLB1	SEMG1	0.0207769510458436	undirected	51100	6406
SH3GLB1	IFIT5	0.0300955308614437	undirected	51100	24138
SH3GLB1	DLGAP1-AS2	0.059900346042227	undirected	51100	84777
SH3GLB1	RP1-193H18.2	0.0622366091879292	undirected	51100	NA
SH3GLB1	LINC00282	0.0504836076037264	undirected	51100	NA
SH3GLB1	DKFZP434L187	0.0317155336225741	undirected	51100	NA
SH3GLB1	RP1-30M3.5	0.0629603142709184	undirected	51100	NA
SH3GLB1	RP11-111K18.2	0.0448557629808725	undirected	51100	NA
SH3GLB1	RP11-2E11.9	0.0378372772637592	undirected	51100	NA
SH3GLB1	RP11-399O19.9	0.0442613846519691	undirected	51100	NA
SH3GLB1	KB-431C1.4	0.0524154655835448	undirected	51100	NA
SH3GLB1	RP11-1024P17.1	0.0297687290857731	undirected	51100	NA
SH3GLB1	SNRK-AS1	0.0379030224616975	undirected	51100	100873954
SH3GLB1	AC005785.2	0.0236462254527335	undirected	51100	NA
SH3GLB1	RP11-476D10.1	0.0373529902398395	undirected	51100	NA
ERLIN1	SDF2	0.087602916726377	undirected	10613	6388
ERLIN1	ABHD17A	0.0463800809997805	undirected	10613	81926
ERLIN1	MAP3K1	0.0592899923704863	undirected	10613	4214
ERLIN1	FBXO30	0.0475592684651738	undirected	10613	84085
ERLIN1	AGFG1	0.0665912443974896	undirected	10613	3267
ERLIN1	KPNA2	0.0671284677436297	undirected	10613	3838
ERLIN1	UBE2A	0.050622639392032	undirected	10613	7319
ERLIN1	GAB1	0.0605395270339127	undirected	10613	2549
ERLIN1	FAM102A	0.0484923027821295	undirected	10613	399665
ERLIN1	MAPK13	0.0595953433875319	undirected	10613	5603
ERLIN1	MSL3	0.0508841025509528	undirected	10613	10943
ERLIN1	ATF6	0.070545680745796	undirected	10613	22926
ERLIN1	ETF1	0.0686688000069335	undirected	10613	2107
ERLIN1	PPFIA1	0.0558096103776286	undirected	10613	8500
ERLIN1	PRRG4	0.0517667410348698	undirected	10613	79056
ERLIN1	JAK1	0.0613561100434375	undirected	10613	3716
ERLIN1	NSDHL	0.038932864414953	undirected	10613	50814
ERLIN1	SF3A1	0.0449386764363276	undirected	10613	10291
ERLIN1	BMP2K	0.0497425502255699	undirected	10613	55589
ERLIN1	SAP30	0.0658248249911959	undirected	10613	8819
ERLIN1	SLK	0.0468001153456076	undirected	10613	9748
ERLIN1	FAM120AOS	0.0666483905043734	undirected	10613	158293
ERLIN1	GIT2	0.0633921657802252	undirected	10613	9815
ERLIN1	CUL4B	0.0684514266560157	undirected	10613	8450
ERLIN1	VCPIP1	0.0560312839979121	undirected	10613	80124
ERLIN1	CRIPT	0.0516211180022447	undirected	10613	9419
ERLIN1	PIK3C3	0.0645385717731674	undirected	10613	5289
ERLIN1	TNFRSF25	0.0406569564500008	undirected	10613	8718
ERLIN1	ID3	0.0447829258500661	undirected	10613	3399
ERLIN1	ST6GALNAC3	0.0557875702971661	undirected	10613	256435
ERLIN1	DHX40	0.0587138659426408	undirected	10613	79665
ERLIN1	KDM3B	0.0456465841040245	undirected	10613	51780
ERLIN1	SLC12A6	0.0505745332821856	undirected	10613	9990
ERLIN1	TANC2	0.0633753792749731	undirected	10613	26115
ERLIN1	IDH1	0.0540938995190583	undirected	10613	3417
ERLIN1	PAPOLA	0.0577510195505003	undirected	10613	10914
ERLIN1	ATXN2L	0.0419617870410647	undirected	10613	11273
ERLIN1	FEZ2	0.0541820428547441	undirected	10613	9637
ERLIN1	EAPP	0.0526113711778556	undirected	10613	55837
ERLIN1	HOOK3	0.0526323026380221	undirected	10613	84376
ERLIN1	CD163	0.0507137929963369	undirected	10613	9332
ERLIN1	SOAT1	0.05933614005311	undirected	10613	6646
ERLIN1	MED31	0.056979027873616	undirected	10613	51003
ERLIN1	SENP1	0.0415251923768833	undirected	10613	29843
ERLIN1	NSMAF	0.0529980887399425	undirected	10613	8439
ERLIN1	PPP5C	0.0525453649246436	undirected	10613	5536
ERLIN1	ATN1	0.0473999802397812	undirected	10613	1822
ERLIN1	CREBRF	0.0517316865872571	undirected	10613	153222
ERLIN1	VPS41	0.0595545898257681	undirected	10613	27072
ERLIN1	PSMD12	0.0486699471451288	undirected	10613	5718
ERLIN1	SHC4	0.0231048837961873	undirected	10613	399694
ERLIN1	KIAA2013	0.0570274748609438	undirected	10613	90231
ERLIN1	SAP30L	0.0558301433020755	undirected	10613	79685
ERLIN1	NAGA	0.0450715274574231	undirected	10613	4668
ERLIN1	CLEC5A	0.0664255592432623	undirected	10613	23601
ERLIN1	TSHZ3	0.055196017849331	undirected	10613	57616
ERLIN1	ITFG2	0.0470764220516028	undirected	10613	55846
ERLIN1	STAM2	0.054441217332578	undirected	10613	10254
ERLIN1	SPRED2	0.0404731332156688	undirected	10613	200734
ERLIN1	PSMC3	0.0293360873094599	undirected	10613	5702
ERLIN1	SCARB2	0.0320161725864314	undirected	10613	950
ERLIN1	IPCEF1	0.0396330616030402	undirected	10613	26034
ERLIN1	TMEM260	0.0467499838746393	undirected	10613	54916
ERLIN1	TMED8	0.0527637057011141	undirected	10613	283578
ERLIN1	LPCAT2	0.0551575268549433	undirected	10613	54947
ERLIN1	WSB1	0.0539367269301233	undirected	10613	26118
ERLIN1	SCCPDH	0.0536409302808109	undirected	10613	51097
ERLIN1	BAZ2B	0.0553151921785927	undirected	10613	29994
ERLIN1	NDST3	0.0322170277620842	undirected	10613	9348
ERLIN1	GORASP2	0.0262058770146975	undirected	10613	26003
ERLIN1	EIF2AK2	0.0459562878342	undirected	10613	5610
ERLIN1	TBCC	0.0512350133977484	undirected	10613	6903
ERLIN1	GNAI3	0.0596423701115909	undirected	10613	2773
ERLIN1	MPPED2	0.0377061749267998	undirected	10613	744
ERLIN1	NEURL1	0.0356381382472342	undirected	10613	9148
ERLIN1	SFN	0.0322891984881705	undirected	10613	2810
ERLIN1	INTS6	0.0408365062836966	undirected	10613	26512
ERLIN1	TFG	0.0539459354451146	undirected	10613	10342
ERLIN1	MEF2A	0.0468096365324836	undirected	10613	4205
ERLIN1	ASCC1	0.0336251817741501	undirected	10613	51008
ERLIN1	PRMT1	0.0330349634617817	undirected	10613	3276
ERLIN1	GOLPH3L	0.0247025572922962	undirected	10613	55204
ERLIN1	CLIC3	0.0310207921778601	undirected	10613	9022
ERLIN1	UBE2E3	0.0428724286005212	undirected	10613	10477
ERLIN1	MSX1	0.0239220682234379	undirected	10613	4487
ERLIN1	AREL1	0.0441100531944337	undirected	10613	9870
ERLIN1	S1PR3	0.0358986877859859	undirected	10613	1903
ERLIN1	SCYL2	0.0441231769276517	undirected	10613	55681
ERLIN1	SIX3	0.0334241431697395	undirected	10613	6496
ERLIN1	SLX4IP	0.0386364240627363	undirected	10613	128710
ERLIN1	RNF165	0.0260233619449217	undirected	10613	494470
ERLIN1	NBN	0.0414666172161898	undirected	10613	4683
ERLIN1	PLD4	0.0435898722184246	undirected	10613	122618
ERLIN1	OGFOD3	0.0291069300647197	undirected	10613	79701
ERLIN1	CYBB	0.0371676024993023	undirected	10613	1536
ERLIN1	C8orf88	0.0363919813364184	undirected	10613	100127983
ERLIN1	AK2	0.028518259187855	undirected	10613	204
ERLIN1	BIRC2	0.0280156778275127	undirected	10613	329
ERLIN1	GNB4	0.0514488806132289	undirected	10613	59345
ERLIN1	SELT	0.0449254395710188	undirected	10613	NA
ERLIN1	DCUN1D1	0.0361660721586643	undirected	10613	54165
ERLIN1	ASPH	0.0557464601069066	undirected	10613	444
ERLIN1	SETD7	0.0266280162646824	undirected	10613	80854
ERLIN1	ARL15	0.0290963457772911	undirected	10613	54622
ERLIN1	MMP19	0.0316416429587494	undirected	10613	4327
ERLIN1	CEP164	0.0333899067403532	undirected	10613	22897
ERLIN1	PLIN2	0.0303116333747098	undirected	10613	123
ERLIN1	GPER1	0.0462290431995877	undirected	10613	2852
ERLIN1	BROX	0.0476429310648168	undirected	10613	148362
ERLIN1	SUMF1	0.0533183529896364	undirected	10613	285362
ERLIN1	FBN2	0.0337086338957038	undirected	10613	2201
ERLIN1	ARRDC4	0.0388641689585934	undirected	10613	91947
ERLIN1	DNAJA2	0.0403408545772446	undirected	10613	10294
ERLIN1	DMRT2	0.0223475762294149	undirected	10613	10655
ERLIN1	CYFIP1	0.0358615290460813	undirected	10613	23191
ERLIN1	TPM2	0.03275700057597	undirected	10613	7169
ERLIN1	BCAT1	0.0278639383876131	undirected	10613	586
ERLIN1	FAM199X	0.0244642845134291	undirected	10613	139231
ERLIN1	ADRBK2	0.028341736245133	undirected	10613	NA
ERLIN1	LRTOMT	0.0343914134344644	undirected	10613	220074
ERLIN1	GOLPH3	0.0343926403233848	undirected	10613	64083
ERLIN1	ARF3	0.0293515834486286	undirected	10613	377
ERLIN1	TTC28	0.0435459351717421	undirected	10613	23331
ERLIN1	SCPEP1	0.0523088789216739	undirected	10613	59342
ERLIN1	CMTM4	0.0504467517111895	undirected	10613	146223
ERLIN1	ZNF483	0.0263533786258597	undirected	10613	158399
ERLIN1	ALKBH2	0.0298833948761728	undirected	10613	121642
ERLIN1	F8	0.0369067556581598	undirected	10613	2157
ERLIN1	FLVCR2	0.0396339521739022	undirected	10613	55640
ERLIN1	MS4A4A	0.0312130242183783	undirected	10613	51338
ERLIN1	CHMP7	0.022497480649574	undirected	10613	91782
ERLIN1	ACP6	0.0371584949141113	undirected	10613	51205
ERLIN1	BRCA1	0.0352990687482875	undirected	10613	672
ERLIN1	TRAPPC6A	0.0296578229645351	undirected	10613	79090
ERLIN1	NPEPL1	0.0389825800985958	undirected	10613	79716
ERLIN1	PAPSS1	0.0312891612991852	undirected	10613	9061
ERLIN1	DDIT3	0.0462180161178894	undirected	10613	1649
ERLIN1	NOS3	0.0298838326286439	undirected	10613	4846
ERLIN1	FAM110B	0.023326926274447	undirected	10613	90362
ERLIN1	RRM2B	0.036941798499856	undirected	10613	50484
ERLIN1	PHTF1	0.0506019412702578	undirected	10613	10745
ERLIN1	CLIC4	0.0263558608276115	undirected	10613	25932
ERLIN1	SLC1A3	0.0280510955796277	undirected	10613	6507
ERLIN1	TLR10	0.0234702862724751	undirected	10613	81793
ERLIN1	DSE	0.0289554165925434	undirected	10613	29940
ERLIN1	SGMS2	0.022286440267017	undirected	10613	166929
ERLIN1	PRMT5	0.0391825373154793	undirected	10613	10419
ERLIN1	MTL5	0.0335730028114208	undirected	10613	NA
ERLIN1	VAV3	0.0419507725317117	undirected	10613	10451
ERLIN1	CREB1	0.0270570260566861	undirected	10613	1385
ERLIN1	GAPT	0.0323108508770773	undirected	10613	202309
ERLIN1	ATP10D	0.0295290261886647	undirected	10613	57205
ERLIN1	CC2D2B	0.0230942923947029	undirected	10613	387707
ERLIN1	ENOX1	0.0249672286809683	undirected	10613	55068
ERLIN1	TACR1	0.022576857172018	undirected	10613	6869
ERLIN1	MPZL2	0.0289986089282563	undirected	10613	10205
ERLIN1	RNASE4	0.0248635236544966	undirected	10613	6038
ERLIN1	PHACTR1	0.0386874924911614	undirected	10613	221692
ERLIN1	FLT3	0.0344951411935337	undirected	10613	2322
ERLIN1	NKAP	0.0251575370129802	undirected	10613	79576
ERLIN1	DLGAP1-AS2	0.0633697735018938	undirected	10613	84777
ERLIN1	RP1-193H18.2	0.0616936472312996	undirected	10613	NA
ERLIN1	LINC00282	0.0537005109848551	undirected	10613	NA
ERLIN1	DKFZP434L187	0.0382277532128282	undirected	10613	NA
ERLIN1	RP1-30M3.5	0.0506044960925853	undirected	10613	NA
ERLIN1	RP11-111K18.2	0.0421774255747549	undirected	10613	NA
ERLIN1	RP11-2E11.9	0.0413409165670559	undirected	10613	NA
ERLIN1	RP11-399O19.9	0.0284176188095318	undirected	10613	NA
ERLIN1	KB-431C1.4	0.044192586185725	undirected	10613	NA
ERLIN1	RP11-1024P17.1	0.0257660029066647	undirected	10613	NA
ERLIN1	SNRK-AS1	0.0435862975552681	undirected	10613	100873954
ERLIN1	AC005785.2	0.0208021206354333	undirected	10613	NA
ERLIN1	RP11-476D10.1	0.0326638955432925	undirected	10613	NA
SDF2	ABHD17A	0.054510640414574	undirected	6388	81926
SDF2	MAP3K1	0.0744167604176652	undirected	6388	4214
SDF2	FBXO30	0.0624441656468267	undirected	6388	84085
SDF2	AGFG1	0.0714989217233587	undirected	6388	3267
SDF2	KPNA2	0.0809607190987305	undirected	6388	3838
SDF2	UBE2A	0.0640043208748109	undirected	6388	7319
SDF2	GAB1	0.0822353199325582	undirected	6388	2549
SDF2	FAM102A	0.0600214109820645	undirected	6388	399665
SDF2	MAPK13	0.0882099682465179	undirected	6388	5603
SDF2	MSL3	0.0666230513439246	undirected	6388	10943
SDF2	ATF6	0.082282052465706	undirected	6388	22926
SDF2	ETF1	0.0798147350714426	undirected	6388	2107
SDF2	PPFIA1	0.0755115947395667	undirected	6388	8500
SDF2	PRRG4	0.0713527928211026	undirected	6388	79056
SDF2	JAK1	0.0834223381629005	undirected	6388	3716
SDF2	NSDHL	0.0594983150050997	undirected	6388	50814
SDF2	SF3A1	0.0563003949863476	undirected	6388	10291
SDF2	BMP2K	0.0628857939162614	undirected	6388	55589
SDF2	SAP30	0.0744751692921046	undirected	6388	8819
SDF2	SLK	0.0645377146227914	undirected	6388	9748
SDF2	FAM120AOS	0.0837126195423206	undirected	6388	158293
SDF2	GIT2	0.0837265739054123	undirected	6388	9815
SDF2	CUL4B	0.0788039930465296	undirected	6388	8450
SDF2	VCPIP1	0.0778569867754249	undirected	6388	80124
SDF2	CRIPT	0.0718621258952162	undirected	6388	9419
SDF2	PIK3C3	0.0861072086699081	undirected	6388	5289
SDF2	TNFRSF25	0.0456042801201908	undirected	6388	8718
SDF2	ID3	0.0535805243516008	undirected	6388	3399
SDF2	ST6GALNAC3	0.0707075563404316	undirected	6388	256435
SDF2	DHX40	0.0765302999473628	undirected	6388	79665
SDF2	KDM3B	0.0626093340767883	undirected	6388	51780
SDF2	SLC12A6	0.0623444614254404	undirected	6388	9990
SDF2	TANC2	0.0845776818196779	undirected	6388	26115
SDF2	IDH1	0.0684981735447535	undirected	6388	3417
SDF2	PAPOLA	0.0793528152702355	undirected	6388	10914
SDF2	ATXN2L	0.0548913956046786	undirected	6388	11273
SDF2	FEZ2	0.0715282613341776	undirected	6388	9637
SDF2	EAPP	0.0777383458099556	undirected	6388	55837
SDF2	HOOK3	0.0565895478163139	undirected	6388	84376
SDF2	CD163	0.0547210127820292	undirected	6388	9332
SDF2	SOAT1	0.0804143535280605	undirected	6388	6646
SDF2	MED31	0.0796449047448219	undirected	6388	51003
SDF2	SENP1	0.0569937654199925	undirected	6388	29843
SDF2	NSMAF	0.073789074886331	undirected	6388	8439
SDF2	PPP5C	0.079072245788724	undirected	6388	5536
SDF2	ATN1	0.0619964716779777	undirected	6388	1822
SDF2	CREBRF	0.0675057734571422	undirected	6388	153222
SDF2	VPS41	0.0785359930930121	undirected	6388	27072
SDF2	PSMD12	0.0597360515340794	undirected	6388	5718
SDF2	SHC4	0.0392083840542248	undirected	6388	399694
SDF2	KIAA2013	0.0830730634920291	undirected	6388	90231
SDF2	SAP30L	0.0798512855030507	undirected	6388	79685
SDF2	NAGA	0.0568471202736605	undirected	6388	4668
SDF2	CLEC5A	0.0708959389736085	undirected	6388	23601
SDF2	TSHZ3	0.0707305294568364	undirected	6388	57616
SDF2	ITFG2	0.0595626611278259	undirected	6388	55846
SDF2	STAM2	0.0713465193101068	undirected	6388	10254
SDF2	SPRED2	0.0480901611384106	undirected	6388	200734
SDF2	PSMC3	0.0353191123241041	undirected	6388	5702
SDF2	SCARB2	0.0404640683442045	undirected	6388	950
SDF2	IPCEF1	0.0506777598565783	undirected	6388	26034
SDF2	TMEM260	0.063998728455092	undirected	6388	54916
SDF2	TMED8	0.0648774845328551	undirected	6388	283578
SDF2	LPCAT2	0.0767849324598064	undirected	6388	54947
SDF2	WSB1	0.0694613883876495	undirected	6388	26118
SDF2	SCCPDH	0.0733225282381247	undirected	6388	51097
SDF2	C7orf73	0.0227181859625266	undirected	6388	NA
SDF2	BAZ2B	0.0730210737631234	undirected	6388	29994
SDF2	NDST3	0.0351738482058929	undirected	6388	9348
SDF2	GORASP2	0.0289445614257794	undirected	6388	26003
SDF2	EIF2AK2	0.0597577194453444	undirected	6388	5610
SDF2	TBCC	0.0772815695173147	undirected	6388	6903
SDF2	GNAI3	0.079597636306251	undirected	6388	2773
SDF2	MPPED2	0.0487834526287038	undirected	6388	744
SDF2	NEURL1	0.0380640842053755	undirected	6388	9148
SDF2	SFN	0.0428201578731774	undirected	6388	2810
SDF2	INTS6	0.0534305433197321	undirected	6388	26512
SDF2	TFG	0.0688506903131533	undirected	6388	10342
SDF2	MEF2A	0.0543981489240509	undirected	6388	4205
SDF2	ASCC1	0.0387898919974565	undirected	6388	51008
SDF2	PRMT1	0.0401015134873429	undirected	6388	3276
SDF2	GOLPH3L	0.0306329435276365	undirected	6388	55204
SDF2	CLIC3	0.042749437424128	undirected	6388	9022
SDF2	UBE2E3	0.055828667963009	undirected	6388	10477
SDF2	MSX1	0.0284647729214808	undirected	6388	4487
SDF2	AREL1	0.0642818130513582	undirected	6388	9870
SDF2	S1PR3	0.0412434096212872	undirected	6388	1903
SDF2	SCYL2	0.0509593512248246	undirected	6388	55681
SDF2	SIX3	0.0347048881449738	undirected	6388	6496
SDF2	ZNF521	0.0207926252027934	undirected	6388	25925
SDF2	SLX4IP	0.0462490445660987	undirected	6388	128710
SDF2	RNF165	0.0363310785729304	undirected	6388	494470
SDF2	NBN	0.0572004096263557	undirected	6388	4683
SDF2	PLD4	0.0694920567592494	undirected	6388	122618
SDF2	OGFOD3	0.0377179959655387	undirected	6388	79701
SDF2	CYBB	0.0435757228076772	undirected	6388	1536
SDF2	C8orf88	0.0472976468624752	undirected	6388	100127983
SDF2	AK2	0.0422378801343672	undirected	6388	204
SDF2	BIRC2	0.032308080385757	undirected	6388	329
SDF2	GNB4	0.0651588304354109	undirected	6388	59345
SDF2	SELT	0.0631603140144269	undirected	6388	NA
SDF2	DCUN1D1	0.0421716452138968	undirected	6388	54165
SDF2	ASPH	0.0600672712689287	undirected	6388	444
SDF2	SETD7	0.0269977993441738	undirected	6388	80854
SDF2	ARL15	0.0353379648027787	undirected	6388	54622
SDF2	MMP19	0.0446226059737222	undirected	6388	4327
SDF2	CEP164	0.0445909899981553	undirected	6388	22897
SDF2	PLIN2	0.0355867897507241	undirected	6388	123
SDF2	GPER1	0.0401997357382707	undirected	6388	2852
SDF2	BROX	0.0599823480179122	undirected	6388	148362
SDF2	SUMF1	0.071758990894314	undirected	6388	285362
SDF2	FBN2	0.0394425209820412	undirected	6388	2201
SDF2	ARRDC4	0.0505921486793746	undirected	6388	91947
SDF2	DNAJA2	0.0569226578351058	undirected	6388	10294
SDF2	DMRT2	0.0291070872883728	undirected	6388	10655
SDF2	ZNF287	0.0236711594900646	undirected	6388	57336
SDF2	CYFIP1	0.0403402660850332	undirected	6388	23191
SDF2	TPM2	0.0435909340971679	undirected	6388	7169
SDF2	BCAT1	0.035953350743472	undirected	6388	586
SDF2	FAM199X	0.0300248814345893	undirected	6388	139231
SDF2	ADRBK2	0.0305282927683721	undirected	6388	NA
SDF2	LRTOMT	0.0461415258278881	undirected	6388	220074
SDF2	GOLPH3	0.0443167073416792	undirected	6388	64083
SDF2	ARF3	0.0418202751352136	undirected	6388	377
SDF2	TTC28	0.0620476862965146	undirected	6388	23331
SDF2	SCPEP1	0.052358092664233	undirected	6388	59342
SDF2	CMTM4	0.0680311617914033	undirected	6388	146223
SDF2	ZNF483	0.0246021555034054	undirected	6388	158399
SDF2	ALKBH2	0.0360507397716324	undirected	6388	121642
SDF2	F8	0.0495661292924717	undirected	6388	2157
SDF2	FLVCR2	0.0430785963436567	undirected	6388	55640
SDF2	MS4A4A	0.0441327083380374	undirected	6388	51338
SDF2	CHMP7	0.0310000285180256	undirected	6388	91782
SDF2	ACP6	0.0518326430555306	undirected	6388	51205
SDF2	BRCA1	0.0539687745973056	undirected	6388	672
SDF2	TRAPPC6A	0.037452943998251	undirected	6388	79090
SDF2	NPEPL1	0.0462040832389224	undirected	6388	79716
SDF2	PAPSS1	0.0395438189005266	undirected	6388	9061
SDF2	PDE1C	0.0234371548034987	undirected	6388	5137
SDF2	DDIT3	0.0667207597125573	undirected	6388	1649
SDF2	NOS3	0.033348877358949	undirected	6388	4846
SDF2	MLC1	0.0207430807560506	undirected	6388	23209
SDF2	FAM110B	0.0272255973303126	undirected	6388	90362
SDF2	GOLGA6L2	0.0207676303698017	undirected	6388	283685
SDF2	RRM2B	0.0481560152185399	undirected	6388	50484
SDF2	PHTF1	0.0674272982191958	undirected	6388	10745
SDF2	CLIC4	0.0287002670784891	undirected	6388	25932
SDF2	SLC1A3	0.0249283546893567	undirected	6388	6507
SDF2	TLR10	0.026640482079389	undirected	6388	81793
SDF2	DSE	0.0332072740220341	undirected	6388	29940
SDF2	SGMS2	0.0233537647997794	undirected	6388	166929
SDF2	PRMT5	0.0540952627909188	undirected	6388	10419
SDF2	MTL5	0.0471436623043439	undirected	6388	NA
SDF2	KNOP1	0.0224253412037373	undirected	6388	400506
SDF2	VAV3	0.0587777460650435	undirected	6388	10451
SDF2	ERI3	0.0210645949567129	undirected	6388	79033
SDF2	CREB1	0.0327087912897396	undirected	6388	1385
SDF2	GAPT	0.0417475967318483	undirected	6388	202309
SDF2	ATP10D	0.0361216884597548	undirected	6388	57205
SDF2	CC2D2B	0.0271825269096117	undirected	6388	387707
SDF2	ENOX1	0.0332340769089516	undirected	6388	55068
SDF2	TACR1	0.0304345450138957	undirected	6388	6869
SDF2	MPZL2	0.0392208778325478	undirected	6388	10205
SDF2	SALL3	0.0232795290519946	undirected	6388	27164
SDF2	RNASE4	0.0255893809303122	undirected	6388	6038
SDF2	PHACTR1	0.0463606125748586	undirected	6388	221692
SDF2	FLT3	0.0305016196426532	undirected	6388	2322
SDF2	NKAP	0.0436369655180447	undirected	6388	79576
SDF2	DLGAP1-AS2	0.087472995405609	undirected	6388	84777
SDF2	RP1-193H18.2	0.0889409851301819	undirected	6388	NA
SDF2	LINC00282	0.0763521284405414	undirected	6388	NA
SDF2	DKFZP434L187	0.0516691193880152	undirected	6388	NA
SDF2	RP1-30M3.5	0.0702440357138791	undirected	6388	NA
SDF2	RP11-111K18.2	0.0551505036485979	undirected	6388	NA
SDF2	RP11-2E11.9	0.0567051338815028	undirected	6388	NA
SDF2	RP11-399O19.9	0.0407759133345613	undirected	6388	NA
SDF2	KB-431C1.4	0.0574326693693695	undirected	6388	NA
SDF2	RP11-1024P17.1	0.0312822171540258	undirected	6388	NA
SDF2	SNRK-AS1	0.0592647084386441	undirected	6388	100873954
SDF2	AC005785.2	0.0256841672544134	undirected	6388	NA
SDF2	RP11-476D10.1	0.0468486416010512	undirected	6388	NA
ABHD17A	MAP3K1	0.0590929138148059	undirected	81926	4214
ABHD17A	FBXO30	0.0612797783643568	undirected	81926	84085
ABHD17A	AGFG1	0.0724103786701205	undirected	81926	3267
ABHD17A	KPNA2	0.0614207556124093	undirected	81926	3838
ABHD17A	UBE2A	0.0519850075688918	undirected	81926	7319
ABHD17A	GAB1	0.0435102246908631	undirected	81926	2549
ABHD17A	MAPK13	0.0305309686648688	undirected	81926	5603
ABHD17A	MSL3	0.0563950582251847	undirected	81926	10943
ABHD17A	ATF6	0.0619945515608439	undirected	81926	22926
ABHD17A	ETF1	0.0650024949008599	undirected	81926	2107
ABHD17A	PPFIA1	0.0498880189795718	undirected	81926	8500
ABHD17A	PRRG4	0.0391806736471209	undirected	81926	79056
ABHD17A	JAK1	0.0455885714917965	undirected	81926	3716
ABHD17A	BMP2K	0.0505988867155567	undirected	81926	55589
ABHD17A	SAP30	0.0202217085706583	undirected	81926	8819
ABHD17A	SLK	0.0219321638735009	undirected	81926	9748
ABHD17A	FAM120AOS	0.0287451916417608	undirected	81926	158293
ABHD17A	GIT2	0.0498566791806685	undirected	81926	9815
ABHD17A	CUL4B	0.0747966445815379	undirected	81926	8450
ABHD17A	VCPIP1	0.0336645895986861	undirected	81926	80124
ABHD17A	CRIPT	0.0201802959514041	undirected	81926	9419
ABHD17A	PIK3C3	0.0458099392084602	undirected	81926	5289
ABHD17A	DHX40	0.0388012438302592	undirected	81926	79665
ABHD17A	KDM3B	0.0327442806171398	undirected	81926	51780
ABHD17A	TANC2	0.0282093203860378	undirected	81926	26115
ABHD17A	IDH1	0.0393318157363835	undirected	81926	3417
ABHD17A	PAPOLA	0.0319616093279052	undirected	81926	10914
ABHD17A	EAPP	0.0293592892215935	undirected	81926	55837
ABHD17A	HOOK3	0.0331224481581426	undirected	81926	84376
ABHD17A	CD163	0.0218727487610792	undirected	81926	9332
ABHD17A	SOAT1	0.0315829702066009	undirected	81926	6646
ABHD17A	SENP1	0.0202131932732269	undirected	81926	29843
ABHD17A	NSMAF	0.0438055804951516	undirected	81926	8439
ABHD17A	CREBRF	0.0309587593732419	undirected	81926	153222
ABHD17A	VPS41	0.0213294201713625	undirected	81926	27072
ABHD17A	PSMD12	0.0219244164338919	undirected	81926	5718
ABHD17A	KIAA2013	0.025714769366813	undirected	81926	90231
ABHD17A	TSHZ3	0.0207463946345307	undirected	81926	57616
ABHD17A	STAM2	0.030424836214788	undirected	81926	10254
ABHD17A	PSMC3	0.0324504870024492	undirected	81926	5702
ABHD17A	IPCEF1	0.0232037218382759	undirected	81926	26034
ABHD17A	TMEM260	0.028860358070645	undirected	81926	54916
ABHD17A	TMED8	0.0269676740662351	undirected	81926	283578
ABHD17A	LPCAT2	0.040302191490705	undirected	81926	54947
ABHD17A	BAZ2B	0.0267533484883761	undirected	81926	29994
ABHD17A	GNAI3	0.0211895882024847	undirected	81926	2773
ABHD17A	NEURL1	0.0207157935673335	undirected	81926	9148
ABHD17A	INTS6	0.0225236970169302	undirected	81926	26512
ABHD17A	MEF2A	0.0373765770939709	undirected	81926	4205
ABHD17A	PRMT1	0.0245248041255095	undirected	81926	3276
ABHD17A	GOLPH3L	0.0276321933338101	undirected	81926	55204
ABHD17A	CLIC3	0.0205874587907277	undirected	81926	9022
ABHD17A	SCYL2	0.021859540548158	undirected	81926	55681
ABHD17A	SLX4IP	0.0231759832377965	undirected	81926	128710
ABHD17A	NBN	0.0201396741252293	undirected	81926	4683
ABHD17A	GNB4	0.0243387527569582	undirected	81926	59345
ABHD17A	SELT	0.0202890629174367	undirected	81926	NA
ABHD17A	ASPH	0.0213625291404558	undirected	81926	444
ABHD17A	BROX	0.0310507105712617	undirected	81926	148362
ABHD17A	KLHDC3	0.0301429515596046	undirected	81926	116138
ABHD17A	SLC1A3	0.0265007653662932	undirected	81926	6507
ABHD17A	DSE	0.0235005234980653	undirected	81926	29940
ABHD17A	MATK	0.0243262120601836	undirected	81926	4145
ABHD17A	DLGAP1-AS2	0.0479118674551856	undirected	81926	84777
ABHD17A	RP1-193H18.2	0.0431927831554881	undirected	81926	NA
ABHD17A	RP1-30M3.5	0.0242531369737536	undirected	81926	NA
MAP3K1	FBXO30	0.0587462873459617	undirected	4214	84085
MAP3K1	AGFG1	0.0589531045908206	undirected	4214	3267
MAP3K1	KPNA2	0.0619224024240335	undirected	4214	3838
MAP3K1	UBE2A	0.0406018231536053	undirected	4214	7319
MAP3K1	GAB1	0.0491022255849305	undirected	4214	2549
MAP3K1	FAM102A	0.0310737412709144	undirected	4214	399665
MAP3K1	MAPK13	0.0425985520024007	undirected	4214	5603
MAP3K1	MSL3	0.0536027652008357	undirected	4214	10943
MAP3K1	ATF6	0.0728410854975917	undirected	4214	22926
MAP3K1	ETF1	0.0644101862460496	undirected	4214	2107
MAP3K1	PPFIA1	0.0501777094346719	undirected	4214	8500
MAP3K1	PRRG4	0.0560886810359178	undirected	4214	79056
MAP3K1	JAK1	0.0568264842500369	undirected	4214	3716
MAP3K1	NSDHL	0.0364923815008466	undirected	4214	50814
MAP3K1	SF3A1	0.0375054642974893	undirected	4214	10291
MAP3K1	BMP2K	0.0526224061485193	undirected	4214	55589
MAP3K1	SAP30	0.037953216648474	undirected	4214	8819
MAP3K1	SLK	0.0420121876333728	undirected	4214	9748
MAP3K1	FAM120AOS	0.0503894097353267	undirected	4214	158293
MAP3K1	GIT2	0.0545716776588595	undirected	4214	9815
MAP3K1	CUL4B	0.0770147084372086	undirected	4214	8450
MAP3K1	VCPIP1	0.0513279629298896	undirected	4214	80124
MAP3K1	CRIPT	0.0400572341044777	undirected	4214	9419
MAP3K1	PIK3C3	0.0437792919771941	undirected	4214	5289
MAP3K1	TNFRSF25	0.0281992108112295	undirected	4214	8718
MAP3K1	ID3	0.033614185526139	undirected	4214	3399
MAP3K1	ST6GALNAC3	0.0371457415871922	undirected	4214	256435
MAP3K1	DHX40	0.0483825301464304	undirected	4214	79665
MAP3K1	KDM3B	0.0521831197880667	undirected	4214	51780
MAP3K1	SLC12A6	0.0476165352083962	undirected	4214	9990
MAP3K1	TANC2	0.0409792056761856	undirected	4214	26115
MAP3K1	IDH1	0.0504612425322939	undirected	4214	3417
MAP3K1	PAPOLA	0.0528396366545673	undirected	4214	10914
MAP3K1	ATXN2L	0.0265432838443008	undirected	4214	11273
MAP3K1	FEZ2	0.0385232600214131	undirected	4214	9637
MAP3K1	EAPP	0.0453307079286477	undirected	4214	55837
MAP3K1	HOOK3	0.0438242883994078	undirected	4214	84376
MAP3K1	CD163	0.0438468184511472	undirected	4214	9332
MAP3K1	SOAT1	0.0479975065442573	undirected	4214	6646
MAP3K1	MED31	0.0413355133697216	undirected	4214	51003
MAP3K1	SENP1	0.0380273189420565	undirected	4214	29843
MAP3K1	NSMAF	0.0431587746397614	undirected	4214	8439
MAP3K1	PPP5C	0.0405444632572777	undirected	4214	5536
MAP3K1	ATN1	0.0366884095025732	undirected	4214	1822
MAP3K1	CREBRF	0.0507735553060849	undirected	4214	153222
MAP3K1	VPS41	0.0373876872110227	undirected	4214	27072
MAP3K1	PSMD12	0.0348268199238595	undirected	4214	5718
MAP3K1	KIAA2013	0.0442360849964749	undirected	4214	90231
MAP3K1	SAP30L	0.0504749491933552	undirected	4214	79685
MAP3K1	NAGA	0.0370457963907996	undirected	4214	4668
MAP3K1	CLEC5A	0.0384425576149808	undirected	4214	23601
MAP3K1	TSHZ3	0.0452752056425461	undirected	4214	57616
MAP3K1	ITFG2	0.0369978267747923	undirected	4214	55846
MAP3K1	STAM2	0.0481554242054068	undirected	4214	10254
MAP3K1	SPRED2	0.0319711789044483	undirected	4214	200734
MAP3K1	PSMC3	0.0264868156452487	undirected	4214	5702
MAP3K1	SCARB2	0.0350343401098446	undirected	4214	950
MAP3K1	IPCEF1	0.0425950492773865	undirected	4214	26034
MAP3K1	TMEM260	0.0451091960344055	undirected	4214	54916
MAP3K1	TMED8	0.0508643215401733	undirected	4214	283578
MAP3K1	LPCAT2	0.0496500203314266	undirected	4214	54947
MAP3K1	WSB1	0.0443583758156782	undirected	4214	26118
MAP3K1	SCCPDH	0.0323799150968048	undirected	4214	51097
MAP3K1	C7orf73	0.0240989078190388	undirected	4214	NA
MAP3K1	BAZ2B	0.0476380545111687	undirected	4214	29994
MAP3K1	NDST3	0.0288948200396789	undirected	4214	9348
MAP3K1	GORASP2	0.0243372635989162	undirected	4214	26003
MAP3K1	EIF2AK2	0.0473136059298865	undirected	4214	5610
MAP3K1	TBCC	0.0329948858408053	undirected	4214	6903
MAP3K1	GNAI3	0.0421615361385355	undirected	4214	2773
MAP3K1	MPPED2	0.0336098548058559	undirected	4214	744
MAP3K1	NEURL1	0.0256537012841178	undirected	4214	9148
MAP3K1	SFN	0.0311440262341776	undirected	4214	2810
MAP3K1	INTS6	0.0395912508983861	undirected	4214	26512
MAP3K1	TFG	0.0400056036891824	undirected	4214	10342
MAP3K1	MEF2A	0.044846776228791	undirected	4214	4205
MAP3K1	ASCC1	0.0299437199255854	undirected	4214	51008
MAP3K1	PRMT1	0.0323936874824331	undirected	4214	3276
MAP3K1	GOLPH3L	0.0346776767641624	undirected	4214	55204
MAP3K1	CLIC3	0.0317096738834945	undirected	4214	9022
MAP3K1	UBE2E3	0.0279111941634517	undirected	4214	10477
MAP3K1	MSX1	0.0216795455190522	undirected	4214	4487
MAP3K1	AREL1	0.0397230340002974	undirected	4214	9870
MAP3K1	S1PR3	0.0284188381994947	undirected	4214	1903
MAP3K1	SCYL2	0.0396274920629616	undirected	4214	55681
MAP3K1	SIX3	0.0227944767178629	undirected	4214	6496
MAP3K1	SLX4IP	0.0399268642992943	undirected	4214	128710
MAP3K1	RNF165	0.0264625780212458	undirected	4214	494470
MAP3K1	NBN	0.0417448788541588	undirected	4214	4683
MAP3K1	PLD4	0.0346814344054732	undirected	4214	122618
MAP3K1	CYBB	0.0398630763388045	undirected	4214	1536
MAP3K1	C8orf88	0.033587661764676	undirected	4214	100127983
MAP3K1	AK2	0.0208339808850405	undirected	4214	204
MAP3K1	BIRC2	0.0267958461993505	undirected	4214	329
MAP3K1	GNB4	0.0437831726237288	undirected	4214	59345
MAP3K1	SELT	0.0422963779456069	undirected	4214	NA
MAP3K1	DCUN1D1	0.0362025122829906	undirected	4214	54165
MAP3K1	ASPH	0.0474056053655388	undirected	4214	444
MAP3K1	SETD7	0.0265257786171676	undirected	4214	80854
MAP3K1	ARL15	0.0228822998605816	undirected	4214	54622
MAP3K1	CEP164	0.0291602210586007	undirected	4214	22897
MAP3K1	PLIN2	0.0250495595535243	undirected	4214	123
MAP3K1	GPER1	0.0310504588850053	undirected	4214	2852
MAP3K1	BROX	0.0492621086954783	undirected	4214	148362
MAP3K1	SUMF1	0.0407874725307916	undirected	4214	285362
MAP3K1	FBN2	0.0318592008476387	undirected	4214	2201
MAP3K1	ARRDC4	0.0370051411332131	undirected	4214	91947
MAP3K1	DNAJA2	0.028805238645193	undirected	4214	10294
MAP3K1	CYFIP1	0.0287417120747836	undirected	4214	23191
MAP3K1	TPM2	0.027643716636555	undirected	4214	7169
MAP3K1	BCAT1	0.0419703976036351	undirected	4214	586
MAP3K1	FAM199X	0.0266492019986637	undirected	4214	139231
MAP3K1	ADRBK2	0.0276777158980588	undirected	4214	NA
MAP3K1	LRTOMT	0.0274706054555306	undirected	4214	220074
MAP3K1	GOLPH3	0.0272692870192771	undirected	4214	64083
MAP3K1	ARF3	0.0321350486329693	undirected	4214	377
MAP3K1	TTC28	0.0277044555959503	undirected	4214	23331
MAP3K1	SCPEP1	0.0353957731747104	undirected	4214	59342
MAP3K1	CMTM4	0.0303151303229668	undirected	4214	146223
MAP3K1	ALKBH2	0.0277055252804941	undirected	4214	121642
MAP3K1	F8	0.0323992708253104	undirected	4214	2157
MAP3K1	FLVCR2	0.0333535931006066	undirected	4214	55640
MAP3K1	MS4A4A	0.0378330572648337	undirected	4214	51338
MAP3K1	BRCA1	0.0327455649725724	undirected	4214	672
MAP3K1	TRAPPC6A	0.0255648779831956	undirected	4214	79090
MAP3K1	NPEPL1	0.0270473790363153	undirected	4214	79716
MAP3K1	PAPSS1	0.0354571961652124	undirected	4214	9061
MAP3K1	DDIT3	0.0316377994519002	undirected	4214	1649
MAP3K1	NOS3	0.0201232919554173	undirected	4214	4846
MAP3K1	RRM2B	0.0307544578267934	undirected	4214	50484
MAP3K1	PHTF1	0.0455492964748684	undirected	4214	10745
MAP3K1	CLIC4	0.0269331791545909	undirected	4214	25932
MAP3K1	SLC1A3	0.0316258031741873	undirected	4214	6507
MAP3K1	TLR10	0.0300338514487325	undirected	4214	81793
MAP3K1	DSE	0.0324694715203104	undirected	4214	29940
MAP3K1	SGMS2	0.0242731134675264	undirected	4214	166929
MAP3K1	PRMT5	0.0297836342145379	undirected	4214	10419
MAP3K1	MTL5	0.0213703139778863	undirected	4214	NA
MAP3K1	VAV3	0.0337996945630142	undirected	4214	10451
MAP3K1	CREB1	0.0240986116843384	undirected	4214	1385
MAP3K1	GAPT	0.0241938771874518	undirected	4214	202309
MAP3K1	ATP10D	0.0291419769640398	undirected	4214	57205
MAP3K1	CC2D2B	0.0369786535969078	undirected	4214	387707
MAP3K1	PHACTR1	0.021372865526574	undirected	4214	221692
MAP3K1	FLT3	0.0227496663572735	undirected	4214	2322
MAP3K1	NKAP	0.0209799498778127	undirected	4214	79576
MAP3K1	IFIT5	0.0234750917622506	undirected	4214	24138
MAP3K1	DLGAP1-AS2	0.0564223432040034	undirected	4214	84777
MAP3K1	RP1-193H18.2	0.0479581008354198	undirected	4214	NA
MAP3K1	LINC00282	0.0363696847611476	undirected	4214	NA
MAP3K1	DKFZP434L187	0.0263269970630256	undirected	4214	NA
MAP3K1	RP1-30M3.5	0.0438918024991873	undirected	4214	NA
MAP3K1	RP11-111K18.2	0.0358165486550693	undirected	4214	NA
MAP3K1	RP11-2E11.9	0.02769227268059	undirected	4214	NA
MAP3K1	RP11-399O19.9	0.0372790836452901	undirected	4214	NA
MAP3K1	KB-431C1.4	0.0382762242566728	undirected	4214	NA
MAP3K1	RP11-1024P17.1	0.0255296904689276	undirected	4214	NA
MAP3K1	SNRK-AS1	0.0250187418727621	undirected	4214	100873954
MAP3K1	RP11-476D10.1	0.0279586823275857	undirected	4214	NA
FBXO30	AGFG1	0.0762570368498391	undirected	84085	3267
FBXO30	KPNA2	0.0653257881540678	undirected	84085	3838
FBXO30	UBE2A	0.0592186461328654	undirected	84085	7319
FBXO30	GAB1	0.0517866875627788	undirected	84085	2549
FBXO30	FAM102A	0.0217872746246964	undirected	84085	399665
FBXO30	MAPK13	0.0507156249241817	undirected	84085	5603
FBXO30	MSL3	0.0773307773466202	undirected	84085	10943
FBXO30	ATF6	0.064687805722735	undirected	84085	22926
FBXO30	ETF1	0.0732271114692265	undirected	84085	2107
FBXO30	PPFIA1	0.0639553193961079	undirected	84085	8500
FBXO30	PRRG4	0.0575574121812444	undirected	84085	79056
FBXO30	JAK1	0.0425486794395339	undirected	84085	3716
FBXO30	NSDHL	0.0523230762660065	undirected	84085	50814
FBXO30	SF3A1	0.0254344909887333	undirected	84085	10291
FBXO30	BMP2K	0.0636570230122566	undirected	84085	55589
FBXO30	SAP30	0.0484082239796008	undirected	84085	8819
FBXO30	SLK	0.0582465839795048	undirected	84085	9748
FBXO30	FAM120AOS	0.0459403771948985	undirected	84085	158293
FBXO30	GIT2	0.0500428992961763	undirected	84085	9815
FBXO30	CUL4B	0.0864388387571673	undirected	84085	8450
FBXO30	VCPIP1	0.0463198593642767	undirected	84085	80124
FBXO30	CRIPT	0.0521799049046359	undirected	84085	9419
FBXO30	PIK3C3	0.0510510644508471	undirected	84085	5289
FBXO30	TNFRSF25	0.0221197298803392	undirected	84085	8718
FBXO30	ID3	0.030596446606293	undirected	84085	3399
FBXO30	ST6GALNAC3	0.0391026799934365	undirected	84085	256435
FBXO30	DHX40	0.060729046823246	undirected	84085	79665
FBXO30	KDM3B	0.0652904525425645	undirected	84085	51780
FBXO30	SLC12A6	0.0343183496958038	undirected	84085	9990
FBXO30	TANC2	0.0440710233441872	undirected	84085	26115
FBXO30	IDH1	0.0525106633213745	undirected	84085	3417
FBXO30	PAPOLA	0.0442104813175184	undirected	84085	10914
FBXO30	ATXN2L	0.0295734034901419	undirected	84085	11273
FBXO30	FEZ2	0.0365851623349163	undirected	84085	9637
FBXO30	EAPP	0.0597594513771271	undirected	84085	55837
FBXO30	HOOK3	0.0591704159255941	undirected	84085	84376
FBXO30	CD163	0.0411067227979607	undirected	84085	9332
FBXO30	SOAT1	0.0485853936475191	undirected	84085	6646
FBXO30	MED31	0.0471065844096164	undirected	84085	51003
FBXO30	SENP1	0.0483266461057091	undirected	84085	29843
FBXO30	NSMAF	0.0602033206077716	undirected	84085	8439
FBXO30	PPP5C	0.041398898137876	undirected	84085	5536
FBXO30	ATN1	0.0399069860755456	undirected	84085	1822
FBXO30	CREBRF	0.0675856899423465	undirected	84085	153222
FBXO30	VPS41	0.0481245003604299	undirected	84085	27072
FBXO30	PSMD12	0.0599535162973234	undirected	84085	5718
FBXO30	SHC4	0.0208160720020359	undirected	84085	399694
FBXO30	KIAA2013	0.0361991708266972	undirected	84085	90231
FBXO30	SAP30L	0.0458594635229904	undirected	84085	79685
FBXO30	NAGA	0.0341662079280173	undirected	84085	4668
FBXO30	CLEC5A	0.0430311917472302	undirected	84085	23601
FBXO30	TSHZ3	0.0422028055509305	undirected	84085	57616
FBXO30	ITFG2	0.0317635278784455	undirected	84085	55846
FBXO30	STAM2	0.0637425176910496	undirected	84085	10254
FBXO30	SPRED2	0.0349837992034983	undirected	84085	200734
FBXO30	PSMC3	0.0450908482543358	undirected	84085	5702
FBXO30	SCARB2	0.0495884166550997	undirected	84085	950
FBXO30	IPCEF1	0.0665962039019277	undirected	84085	26034
FBXO30	TMEM260	0.0723359960925047	undirected	84085	54916
FBXO30	TMED8	0.0717518800515671	undirected	84085	283578
FBXO30	LPCAT2	0.0535691771366095	undirected	84085	54947
FBXO30	WSB1	0.0597448843814451	undirected	84085	26118
FBXO30	SCCPDH	0.0386280439618598	undirected	84085	51097
FBXO30	C7orf73	0.021308078991666	undirected	84085	NA
FBXO30	BAZ2B	0.0502180148272411	undirected	84085	29994
FBXO30	NDST3	0.0349175680430781	undirected	84085	9348
FBXO30	GORASP2	0.0338259878728861	undirected	84085	26003
FBXO30	EIF2AK2	0.0537470250863763	undirected	84085	5610
FBXO30	TBCC	0.0484712583838075	undirected	84085	6903
FBXO30	GNAI3	0.0353741398371374	undirected	84085	2773
FBXO30	MPPED2	0.0438472641657994	undirected	84085	744
FBXO30	NEURL1	0.0342547197547621	undirected	84085	9148
FBXO30	SFN	0.0393211901004942	undirected	84085	2810
FBXO30	INTS6	0.058703491504405	undirected	84085	26512
FBXO30	TFG	0.0475417079305617	undirected	84085	10342
FBXO30	MEF2A	0.0715127290705118	undirected	84085	4205
FBXO30	ASCC1	0.0266270711944156	undirected	84085	51008
FBXO30	PRMT1	0.0413937227829997	undirected	84085	3276
FBXO30	GOLPH3L	0.0468346051574955	undirected	84085	55204
FBXO30	CLIC3	0.042060878979048	undirected	84085	9022
FBXO30	UBE2E3	0.0239037311661427	undirected	84085	10477
FBXO30	MSX1	0.041096531149821	undirected	84085	4487
FBXO30	AREL1	0.0315986297553714	undirected	84085	9870
FBXO30	S1PR3	0.0300196025078191	undirected	84085	1903
FBXO30	SCYL2	0.0580876529021887	undirected	84085	55681
FBXO30	SIX3	0.0248246785614478	undirected	84085	6496
FBXO30	SLX4IP	0.0714298867421554	undirected	84085	128710
FBXO30	RNF165	0.0302017257798077	undirected	84085	494470
FBXO30	NBN	0.0523025341070589	undirected	84085	4683
FBXO30	PLD4	0.036848580566282	undirected	84085	122618
FBXO30	OGFOD3	0.0264941993924061	undirected	84085	79701
FBXO30	CYBB	0.0373132575531977	undirected	84085	1536
FBXO30	C8orf88	0.0265354205593098	undirected	84085	100127983
FBXO30	AK2	0.0228562151492758	undirected	84085	204
FBXO30	BIRC2	0.0384862058641424	undirected	84085	329
FBXO30	GNB4	0.0483759316632261	undirected	84085	59345
FBXO30	SELT	0.0694584704832403	undirected	84085	NA
FBXO30	DCUN1D1	0.047119390368177	undirected	84085	54165
FBXO30	ASPH	0.0684708713646446	undirected	84085	444
FBXO30	SETD7	0.0378209597591143	undirected	84085	80854
FBXO30	ARL15	0.0229898207013146	undirected	84085	54622
FBXO30	CEP164	0.0300850939881442	undirected	84085	22897
FBXO30	PLIN2	0.0208542985794051	undirected	84085	123
FBXO30	GPER1	0.0304468382329895	undirected	84085	2852
FBXO30	BROX	0.0724842463012774	undirected	84085	148362
FBXO30	SUMF1	0.0313844818442662	undirected	84085	285362
FBXO30	FBN2	0.0329679555000627	undirected	84085	2201
FBXO30	ARRDC4	0.0541305658427505	undirected	84085	91947
FBXO30	DNAJA2	0.0506195786927681	undirected	84085	10294
FBXO30	CYFIP1	0.0262311773437538	undirected	84085	23191
FBXO30	TPM2	0.0242694964123448	undirected	84085	7169
FBXO30	BCAT1	0.0254894492379409	undirected	84085	586
FBXO30	FAM199X	0.0746986283370748	undirected	84085	139231
FBXO30	ADRBK2	0.0404949142117618	undirected	84085	NA
FBXO30	LRTOMT	0.0486847820603354	undirected	84085	220074
FBXO30	GOLPH3	0.0398815404981221	undirected	84085	64083
FBXO30	ARF3	0.023723200062631	undirected	84085	377
FBXO30	TTC28	0.0257354165429287	undirected	84085	23331
FBXO30	SCPEP1	0.0435033646781441	undirected	84085	59342
FBXO30	CMTM4	0.0374930730788411	undirected	84085	146223
FBXO30	F8	0.0555700313274973	undirected	84085	2157
FBXO30	FLVCR2	0.0390719748636424	undirected	84085	55640
FBXO30	MS4A4A	0.0371407838388679	undirected	84085	51338
FBXO30	CHMP7	0.0251976589661133	undirected	84085	91782
FBXO30	ACP6	0.0321571751675744	undirected	84085	51205
FBXO30	BRCA1	0.0498252746928191	undirected	84085	672
FBXO30	TRAPPC6A	0.0243315156571797	undirected	84085	79090
FBXO30	NPEPL1	0.0419124669359849	undirected	84085	79716
FBXO30	PAPSS1	0.0538199581188054	undirected	84085	9061
FBXO30	DDIT3	0.0487768653191444	undirected	84085	1649
FBXO30	MLC1	0.0235033997141953	undirected	84085	23209
FBXO30	LDLRAD3	0.0209837463093715	undirected	84085	143458
FBXO30	FAM110B	0.0200124435565242	undirected	84085	90362
FBXO30	RRM2B	0.0460444788017251	undirected	84085	50484
FBXO30	PHTF1	0.0514108158343848	undirected	84085	10745
FBXO30	CLIC4	0.0357993603071926	undirected	84085	25932
FBXO30	SLC1A3	0.0359408695886274	undirected	84085	6507
FBXO30	TLR10	0.0517553188805605	undirected	84085	81793
FBXO30	DSE	0.0670772427430002	undirected	84085	29940
FBXO30	SGMS2	0.0216072494532703	undirected	84085	166929
FBXO30	PRMT5	0.0382822436310281	undirected	84085	10419
FBXO30	MTL5	0.037734537467188	undirected	84085	NA
FBXO30	VAV3	0.0429132414377306	undirected	84085	10451
FBXO30	CREB1	0.0436976815437595	undirected	84085	1385
FBXO30	GAPT	0.0400895490254063	undirected	84085	202309
FBXO30	ATP10D	0.044677012037461	undirected	84085	57205
FBXO30	CC2D2B	0.0616842939711152	undirected	84085	387707
FBXO30	ENOX1	0.0259966511968218	undirected	84085	55068
FBXO30	MATK	0.0257605574000715	undirected	84085	4145
FBXO30	MPZL2	0.0273724419026369	undirected	84085	10205
FBXO30	SALL3	0.0268023497977286	undirected	84085	27164
FBXO30	RNASE4	0.0240013191431038	undirected	84085	6038
FBXO30	PHACTR1	0.0252305023632515	undirected	84085	221692
FBXO30	FLT3	0.0320317137383909	undirected	84085	2322
FBXO30	NKAP	0.0294208445665426	undirected	84085	79576
FBXO30	PAPSS2	0.0237503455474203	undirected	84085	9060
FBXO30	SEMG1	0.0232273235892332	undirected	84085	6406
FBXO30	OAS1	0.0250134922284723	undirected	84085	4938
FBXO30	IFIT5	0.0324961755131703	undirected	84085	24138
FBXO30	DLGAP1-AS2	0.0581627478958335	undirected	84085	84777
FBXO30	RP1-193H18.2	0.0538580991289442	undirected	84085	NA
FBXO30	LINC00282	0.0339119551047752	undirected	84085	NA
FBXO30	DKFZP434L187	0.038360845004192	undirected	84085	NA
FBXO30	RP1-30M3.5	0.0573051097894701	undirected	84085	NA
FBXO30	RP11-111K18.2	0.0786041768926809	undirected	84085	NA
FBXO30	RP11-2E11.9	0.0226767927574176	undirected	84085	NA
FBXO30	RP11-399O19.9	0.0476021586994753	undirected	84085	NA
FBXO30	KB-431C1.4	0.0620119237183104	undirected	84085	NA
FBXO30	RP11-1024P17.1	0.0505750709647232	undirected	84085	NA
FBXO30	SNRK-AS1	0.0409056002645148	undirected	84085	100873954
FBXO30	AC005785.2	0.0213575694619755	undirected	84085	NA
FBXO30	RP11-476D10.1	0.0287790172981996	undirected	84085	NA
AGFG1	KPNA2	0.0875542935482299	undirected	3267	3838
AGFG1	UBE2A	0.0977143460290979	undirected	3267	7319
AGFG1	GAB1	0.0739942076826597	undirected	3267	2549
AGFG1	FAM102A	0.0412020187038609	undirected	3267	399665
AGFG1	MAPK13	0.0654448746279804	undirected	3267	5603
AGFG1	MSL3	0.0831977828846461	undirected	3267	10943
AGFG1	ATF6	0.0725551705149839	undirected	3267	22926
AGFG1	ETF1	0.0883439757226037	undirected	3267	2107
AGFG1	PPFIA1	0.0729138042855853	undirected	3267	8500
AGFG1	PRRG4	0.0650945201125896	undirected	3267	79056
AGFG1	JAK1	0.0553288627179464	undirected	3267	3716
AGFG1	NSDHL	0.0572018486300886	undirected	3267	50814
AGFG1	SF3A1	0.0320332201379919	undirected	3267	10291
AGFG1	BMP2K	0.0863690332144885	undirected	3267	55589
AGFG1	SAP30	0.0893655273905801	undirected	3267	8819
AGFG1	SLK	0.0693562249714342	undirected	3267	9748
AGFG1	FAM120AOS	0.0576582423294597	undirected	3267	158293
AGFG1	GIT2	0.0710443767635488	undirected	3267	9815
AGFG1	CUL4B	0.0884224811601937	undirected	3267	8450
AGFG1	VCPIP1	0.058141899061105	undirected	3267	80124
AGFG1	CRIPT	0.0841056563877131	undirected	3267	9419
AGFG1	PIK3C3	0.0888647388870119	undirected	3267	5289
AGFG1	TNFRSF25	0.0417817667418004	undirected	3267	8718
AGFG1	ID3	0.0445826238861582	undirected	3267	3399
AGFG1	ST6GALNAC3	0.0755542778809783	undirected	3267	256435
AGFG1	DHX40	0.0922646188486061	undirected	3267	79665
AGFG1	KDM3B	0.0589977270895964	undirected	3267	51780
AGFG1	SLC12A6	0.0527735276808705	undirected	3267	9990
AGFG1	TANC2	0.0695968935038417	undirected	3267	26115
AGFG1	IDH1	0.0766107670765848	undirected	3267	3417
AGFG1	PAPOLA	0.065475512840414	undirected	3267	10914
AGFG1	ATXN2L	0.0625930053674005	undirected	3267	11273
AGFG1	FEZ2	0.0655934985162959	undirected	3267	9637
AGFG1	EAPP	0.0618507231916983	undirected	3267	55837
AGFG1	HOOK3	0.0937833665167422	undirected	3267	84376
AGFG1	CD163	0.055774804863535	undirected	3267	9332
AGFG1	SOAT1	0.0677911375232684	undirected	3267	6646
AGFG1	MED31	0.0677739704481124	undirected	3267	51003
AGFG1	SENP1	0.0796380317120752	undirected	3267	29843
AGFG1	NSMAF	0.0922268609708092	undirected	3267	8439
AGFG1	PPP5C	0.0642482552668016	undirected	3267	5536
AGFG1	ATN1	0.0633249367556337	undirected	3267	1822
AGFG1	CREBRF	0.0766190039662867	undirected	3267	153222
AGFG1	VPS41	0.0731217613432836	undirected	3267	27072
AGFG1	PSMD12	0.0930830030150148	undirected	3267	5718
AGFG1	SHC4	0.0233053310444018	undirected	3267	399694
AGFG1	KIAA2013	0.0513843765663075	undirected	3267	90231
AGFG1	SAP30L	0.0653598370429936	undirected	3267	79685
AGFG1	NAGA	0.0534068901059242	undirected	3267	4668
AGFG1	CLEC5A	0.076127911096316	undirected	3267	23601
AGFG1	TSHZ3	0.0581559391130112	undirected	3267	57616
AGFG1	ITFG2	0.0511965864880898	undirected	3267	55846
AGFG1	STAM2	0.0892044995639673	undirected	3267	10254
AGFG1	SPRED2	0.0455113210651071	undirected	3267	200734
AGFG1	PSMC3	0.0605110021703832	undirected	3267	5702
AGFG1	SCARB2	0.0665595866599025	undirected	3267	950
AGFG1	IPCEF1	0.0676687206578286	undirected	3267	26034
AGFG1	TMEM260	0.0779055579422492	undirected	3267	54916
AGFG1	TMED8	0.0847994405402235	undirected	3267	283578
AGFG1	LPCAT2	0.0649289465621496	undirected	3267	54947
AGFG1	WSB1	0.0806890558323789	undirected	3267	26118
AGFG1	SCCPDH	0.0690006716416049	undirected	3267	51097
AGFG1	C7orf73	0.0342313351448777	undirected	3267	NA
AGFG1	BAZ2B	0.0656245489648799	undirected	3267	29994
AGFG1	NDST3	0.035730983569355	undirected	3267	9348
AGFG1	GORASP2	0.0497788790621038	undirected	3267	26003
AGFG1	EIF2AK2	0.0665277152561657	undirected	3267	5610
AGFG1	TBCC	0.0755510297804088	undirected	3267	6903
AGFG1	GNAI3	0.0649928628019222	undirected	3267	2773
AGFG1	MPPED2	0.0503515647323052	undirected	3267	744
AGFG1	NEURL1	0.0623282017596745	undirected	3267	9148
AGFG1	SFN	0.0435059575751259	undirected	3267	2810
AGFG1	INTS6	0.0886246658622077	undirected	3267	26512
AGFG1	TFG	0.0884552334039066	undirected	3267	10342
AGFG1	MEF2A	0.0936071675847015	undirected	3267	4205
AGFG1	ASCC1	0.0410370354358912	undirected	3267	51008
AGFG1	PRMT1	0.0569473202794246	undirected	3267	3276
AGFG1	GOLPH3L	0.0572039574691498	undirected	3267	55204
AGFG1	CLIC3	0.0610302188852069	undirected	3267	9022
AGFG1	UBE2E3	0.0499173922897734	undirected	3267	10477
AGFG1	MSX1	0.0636697254234957	undirected	3267	4487
AGFG1	AREL1	0.0493417379431202	undirected	3267	9870
AGFG1	S1PR3	0.0561502223732444	undirected	3267	1903
AGFG1	SCYL2	0.0887943325559425	undirected	3267	55681
AGFG1	SIX3	0.0312122915154921	undirected	3267	6496
AGFG1	SLX4IP	0.0916320171661173	undirected	3267	128710
AGFG1	RNF165	0.0371939054236111	undirected	3267	494470
AGFG1	NBN	0.0749027736043754	undirected	3267	4683
AGFG1	PLD4	0.0439599415947685	undirected	3267	122618
AGFG1	OGFOD3	0.0503863710802445	undirected	3267	79701
AGFG1	CYBB	0.0519899591990916	undirected	3267	1536
AGFG1	C8orf88	0.0307184109747474	undirected	3267	100127983
AGFG1	AK2	0.0391530319377665	undirected	3267	204
AGFG1	BIRC2	0.0641267724167522	undirected	3267	329
AGFG1	GNB4	0.0753098268821961	undirected	3267	59345
AGFG1	SELT	0.0695198966727762	undirected	3267	NA
AGFG1	DCUN1D1	0.0687751156376318	undirected	3267	54165
AGFG1	ASPH	0.0930054822066654	undirected	3267	444
AGFG1	SETD7	0.0591934555579811	undirected	3267	80854
AGFG1	ARL15	0.0403134820201448	undirected	3267	54622
AGFG1	MMP19	0.0318292320963758	undirected	3267	4327
AGFG1	CEP164	0.0419026067062147	undirected	3267	22897
AGFG1	PLIN2	0.0387809747716208	undirected	3267	123
AGFG1	GPER1	0.0532914088493877	undirected	3267	2852
AGFG1	BROX	0.0677854343370895	undirected	3267	148362
AGFG1	C5orf45	0.022266145952152	undirected	3267	NA
AGFG1	SUMF1	0.054637450513646	undirected	3267	285362
AGFG1	FBN2	0.0483671755045395	undirected	3267	2201
AGFG1	ARRDC4	0.073459180758483	undirected	3267	91947
AGFG1	DNAJA2	0.0943683708720965	undirected	3267	10294
AGFG1	DMRT2	0.0256607476629529	undirected	3267	10655
AGFG1	ZNF287	0.0246726319723841	undirected	3267	57336
AGFG1	CYFIP1	0.0475267383986453	undirected	3267	23191
AGFG1	TPM2	0.0352277655615173	undirected	3267	7169
AGFG1	BCAT1	0.0313638390797112	undirected	3267	586
AGFG1	FAM199X	0.0699043547597383	undirected	3267	139231
AGFG1	ADRBK2	0.0554061877281954	undirected	3267	NA
AGFG1	PNPLA3	0.0283180918137225	undirected	3267	80339
AGFG1	LRTOMT	0.0604868434647269	undirected	3267	220074
AGFG1	GOLPH3	0.0808730519946202	undirected	3267	64083
AGFG1	ARF3	0.0275332010510869	undirected	3267	377
AGFG1	TTC28	0.047401663910357	undirected	3267	23331
AGFG1	SCPEP1	0.0777178808077535	undirected	3267	59342
AGFG1	CMTM4	0.0777081215675387	undirected	3267	146223
AGFG1	ZNF483	0.0278655116533752	undirected	3267	158399
AGFG1	ALKBH2	0.0322974008878285	undirected	3267	121642
AGFG1	F8	0.071862431665099	undirected	3267	2157
AGFG1	KLHDC3	0.0274030923308655	undirected	3267	116138
AGFG1	FLVCR2	0.070910631258906	undirected	3267	55640
AGFG1	PIEZO1	0.0203829509529904	undirected	3267	9780
AGFG1	MS4A4A	0.0419363672098812	undirected	3267	51338
AGFG1	COL5A3	0.0235283066882802	undirected	3267	50509
AGFG1	CHMP7	0.033106453799398	undirected	3267	91782
AGFG1	ACP6	0.0500430464000723	undirected	3267	51205
AGFG1	BRCA1	0.0569968359229248	undirected	3267	672
AGFG1	TRAPPC6A	0.0429539344902635	undirected	3267	79090
AGFG1	EPB41L3	0.0244385620544434	undirected	3267	23136
AGFG1	NPEPL1	0.0581918406493761	undirected	3267	79716
AGFG1	PAPSS1	0.0703431766278149	undirected	3267	9061
AGFG1	PDE1C	0.0227727762673302	undirected	3267	5137
AGFG1	DDIT3	0.0607488291739451	undirected	3267	1649
AGFG1	MLC1	0.028937417271608	undirected	3267	23209
AGFG1	LDLRAD3	0.0254681520151494	undirected	3267	143458
AGFG1	FAM110B	0.032235435492798	undirected	3267	90362
AGFG1	RRM2B	0.0832780523607718	undirected	3267	50484
AGFG1	PHTF1	0.053806662179232	undirected	3267	10745
AGFG1	CLIC4	0.0649822017266515	undirected	3267	25932
AGFG1	SLC1A3	0.0560111848586042	undirected	3267	6507
AGFG1	TLR10	0.0443466674193297	undirected	3267	81793
AGFG1	DSE	0.07693712705347	undirected	3267	29940
AGFG1	SGMS2	0.0294924530053472	undirected	3267	166929
AGFG1	PRMT5	0.046120129578198	undirected	3267	10419
AGFG1	MTL5	0.0567145589535536	undirected	3267	NA
AGFG1	KNOP1	0.0285403930255285	undirected	3267	400506
AGFG1	VAV3	0.0637319313663278	undirected	3267	10451
AGFG1	ERI3	0.0245411034395752	undirected	3267	79033
AGFG1	CREB1	0.0799499920618447	undirected	3267	1385
AGFG1	GAPT	0.0740953616011641	undirected	3267	202309
AGFG1	ATP10D	0.0620132170510288	undirected	3267	57205
AGFG1	LIN54	0.0220921955207501	undirected	3267	132660
AGFG1	CC2D2B	0.0459306953416279	undirected	3267	387707
AGFG1	ENOX1	0.0321652340558082	undirected	3267	55068
AGFG1	TACR1	0.0250479952950442	undirected	3267	6869
AGFG1	MATK	0.0348966928558075	undirected	3267	4145
AGFG1	MPZL2	0.0421358345708693	undirected	3267	10205
AGFG1	SALL3	0.0250021641221162	undirected	3267	27164
AGFG1	RNASE4	0.0513137662604304	undirected	3267	6038
AGFG1	PHACTR1	0.0521188127055105	undirected	3267	221692
AGFG1	NETO2	0.0337770596800877	undirected	3267	81831
AGFG1	FLT3	0.0532307974835382	undirected	3267	2322
AGFG1	NKAP	0.0425203255437882	undirected	3267	79576
AGFG1	MOSPD1	0.0251528103299588	undirected	3267	56180
AGFG1	CD27	0.0252383705374309	undirected	3267	939
AGFG1	PAPSS2	0.0322523627575909	undirected	3267	9060
AGFG1	IFIT5	0.0286374682450535	undirected	3267	24138
AGFG1	DLGAP1-AS2	0.0770130169089943	undirected	3267	84777
AGFG1	RP1-193H18.2	0.0712315327134643	undirected	3267	NA
AGFG1	LINC00550	0.0227984665947428	undirected	3267	338862
AGFG1	LINC00282	0.0612012274877741	undirected	3267	NA
AGFG1	DKFZP434L187	0.0537050176044505	undirected	3267	NA
AGFG1	RP1-30M3.5	0.0933267083780472	undirected	3267	NA
AGFG1	RP11-111K18.2	0.0811993554586746	undirected	3267	NA
AGFG1	RP11-2E11.9	0.0414879682735514	undirected	3267	NA
AGFG1	RP11-749H17.2	0.0200558951271449	undirected	3267	NA
AGFG1	RP11-399O19.9	0.039280237379091	undirected	3267	NA
AGFG1	KB-431C1.4	0.0794056339289706	undirected	3267	NA
AGFG1	RP11-1024P17.1	0.0496474198345505	undirected	3267	NA
AGFG1	SNRK-AS1	0.0665336319149049	undirected	3267	100873954
AGFG1	AC005785.2	0.0339640171767812	undirected	3267	NA
AGFG1	RP11-476D10.1	0.0380746170136048	undirected	3267	NA
KPNA2	UBE2A	0.0895347212717231	undirected	3838	7319
KPNA2	GAB1	0.0880137299782283	undirected	3838	2549
KPNA2	FAM102A	0.0555285991484702	undirected	3838	399665
KPNA2	MAPK13	0.0704944427975858	undirected	3838	5603
KPNA2	MSL3	0.0684247898798528	undirected	3838	10943
KPNA2	ATF6	0.0777206864880237	undirected	3838	22926
KPNA2	ETF1	0.086183011387887	undirected	3838	2107
KPNA2	PPFIA1	0.0714943969113997	undirected	3838	8500
KPNA2	PRRG4	0.0724409581625742	undirected	3838	79056
KPNA2	JAK1	0.0694334364801328	undirected	3838	3716
KPNA2	NSDHL	0.0605820780880126	undirected	3838	50814
KPNA2	SF3A1	0.0453235343184802	undirected	3838	10291
KPNA2	BMP2K	0.0839718494500954	undirected	3838	55589
KPNA2	SAP30	0.0865266201335126	undirected	3838	8819
KPNA2	SLK	0.0736115749838496	undirected	3838	9748
KPNA2	FAM120AOS	0.0618774865803355	undirected	3838	158293
KPNA2	GIT2	0.0805229425999433	undirected	3838	9815
KPNA2	CUL4B	0.0856906763012203	undirected	3838	8450
KPNA2	VCPIP1	0.0646268781564607	undirected	3838	80124
KPNA2	CRIPT	0.0882387464215478	undirected	3838	9419
KPNA2	PIK3C3	0.0948728235730952	undirected	3838	5289
KPNA2	TNFRSF25	0.0509948982134878	undirected	3838	8718
KPNA2	ID3	0.0605566953525345	undirected	3838	3399
KPNA2	ST6GALNAC3	0.0756633306853213	undirected	3838	256435
KPNA2	DHX40	0.0943735788379208	undirected	3838	79665
KPNA2	KDM3B	0.0635234478126514	undirected	3838	51780
KPNA2	SLC12A6	0.065702834395925	undirected	3838	9990
KPNA2	TANC2	0.0777582152667857	undirected	3838	26115
KPNA2	IDH1	0.0722261847268866	undirected	3838	3417
KPNA2	PAPOLA	0.0772013460493612	undirected	3838	10914
KPNA2	ATXN2L	0.0733924280011223	undirected	3838	11273
KPNA2	FEZ2	0.0750627095295935	undirected	3838	9637
KPNA2	EAPP	0.0572188264727902	undirected	3838	55837
KPNA2	HOOK3	0.0778457354803663	undirected	3838	84376
KPNA2	CD163	0.0565736330886448	undirected	3838	9332
KPNA2	SOAT1	0.0675613790078051	undirected	3838	6646
KPNA2	MED31	0.07269456042953	undirected	3838	51003
KPNA2	SENP1	0.0823382953914533	undirected	3838	29843
KPNA2	NSMAF	0.0948261982410131	undirected	3838	8439
KPNA2	PPP5C	0.071207274948075	undirected	3838	5536
KPNA2	ATN1	0.0684315456020704	undirected	3838	1822
KPNA2	CREBRF	0.0651826104826429	undirected	3838	153222
KPNA2	VPS41	0.0780123845639699	undirected	3838	27072
KPNA2	PSMD12	0.0729976565553915	undirected	3838	5718
KPNA2	SHC4	0.0253884890856415	undirected	3838	399694
KPNA2	KIAA2013	0.0633457024273402	undirected	3838	90231
KPNA2	SAP30L	0.0767189872602986	undirected	3838	79685
KPNA2	NAGA	0.0640463588251479	undirected	3838	4668
KPNA2	CLEC5A	0.0651484899315257	undirected	3838	23601
KPNA2	TSHZ3	0.0600557825336708	undirected	3838	57616
KPNA2	ITFG2	0.0644824041950999	undirected	3838	55846
KPNA2	STAM2	0.0844223591175609	undirected	3838	10254
KPNA2	SPRED2	0.0429051265205212	undirected	3838	200734
KPNA2	PSMC3	0.0520883571253768	undirected	3838	5702
KPNA2	SCARB2	0.0688035621991184	undirected	3838	950
KPNA2	IPCEF1	0.0512839197376312	undirected	3838	26034
KPNA2	TMEM260	0.0661744929118588	undirected	3838	54916
KPNA2	TMED8	0.0775572552041057	undirected	3838	283578
KPNA2	LPCAT2	0.0680351933762623	undirected	3838	54947
KPNA2	WSB1	0.0688079635419724	undirected	3838	26118
KPNA2	SCCPDH	0.0715311442281505	undirected	3838	51097
KPNA2	C7orf73	0.0364725517082648	undirected	3838	NA
KPNA2	BAZ2B	0.0700697937471855	undirected	3838	29994
KPNA2	NDST3	0.0325410103380812	undirected	3838	9348
KPNA2	GORASP2	0.0398098548796988	undirected	3838	26003
KPNA2	EIF2AK2	0.0642131190597397	undirected	3838	5610
KPNA2	TBCC	0.0797324213514849	undirected	3838	6903
KPNA2	GNAI3	0.0792133590410474	undirected	3838	2773
KPNA2	MPPED2	0.0386629437677498	undirected	3838	744
KPNA2	NEURL1	0.0523120656379596	undirected	3838	9148
KPNA2	SFN	0.0500702309104227	undirected	3838	2810
KPNA2	INTS6	0.0836621396727751	undirected	3838	26512
KPNA2	TFG	0.0868397030947317	undirected	3838	10342
KPNA2	MEF2A	0.0747338767197778	undirected	3838	4205
KPNA2	ASCC1	0.0427778835653694	undirected	3838	51008
KPNA2	PRMT1	0.0586311472079813	undirected	3838	3276
KPNA2	GOLPH3L	0.0427352610972253	undirected	3838	55204
KPNA2	CLIC3	0.0577680898032712	undirected	3838	9022
KPNA2	UBE2E3	0.0562531074916654	undirected	3838	10477
KPNA2	MSX1	0.0523363524120416	undirected	3838	4487
KPNA2	AREL1	0.0602383930478705	undirected	3838	9870
KPNA2	S1PR3	0.0518570625901948	undirected	3838	1903
KPNA2	SCYL2	0.0760178375533607	undirected	3838	55681
KPNA2	SIX3	0.0274529366850764	undirected	3838	6496
KPNA2	SLX4IP	0.0686944535899571	undirected	3838	128710
KPNA2	RNF165	0.0365784206179094	undirected	3838	494470
KPNA2	NBN	0.0748823658484719	undirected	3838	4683
KPNA2	PLD4	0.044290685549504	undirected	3838	122618
KPNA2	OGFOD3	0.0515500709152475	undirected	3838	79701
KPNA2	CYBB	0.0527119215076373	undirected	3838	1536
KPNA2	C8orf88	0.0308471816639283	undirected	3838	100127983
KPNA2	AK2	0.0464332211664834	undirected	3838	204
KPNA2	BIRC2	0.0546457343027287	undirected	3838	329
KPNA2	GNB4	0.0785726076244062	undirected	3838	59345
KPNA2	SELT	0.0568914124510768	undirected	3838	NA
KPNA2	DCUN1D1	0.0604740234355512	undirected	3838	54165
KPNA2	ASPH	0.0765294635526259	undirected	3838	444
KPNA2	SETD7	0.0516591996658946	undirected	3838	80854
KPNA2	ARL15	0.0480378208716736	undirected	3838	54622
KPNA2	MMP19	0.0443642600960782	undirected	3838	4327
KPNA2	CEP164	0.0407822139469828	undirected	3838	22897
KPNA2	PLIN2	0.0445989725338513	undirected	3838	123
KPNA2	GPER1	0.0438398031689718	undirected	3838	2852
KPNA2	BROX	0.0549707700499694	undirected	3838	148362
KPNA2	C5orf45	0.0238173566387926	undirected	3838	NA
KPNA2	SUMF1	0.0604600482464505	undirected	3838	285362
KPNA2	FBN2	0.0503664550029713	undirected	3838	2201
KPNA2	ARRDC4	0.0705365122424207	undirected	3838	91947
KPNA2	DNAJA2	0.0844812163650424	undirected	3838	10294
KPNA2	DMRT2	0.0259262040309211	undirected	3838	10655
KPNA2	ZNF287	0.0340409553143685	undirected	3838	57336
KPNA2	CYFIP1	0.0510303229727599	undirected	3838	23191
KPNA2	TPM2	0.0422587087252245	undirected	3838	7169
KPNA2	BCAT1	0.0353616327829257	undirected	3838	586
KPNA2	FAM199X	0.0466074463792651	undirected	3838	139231
KPNA2	ADRBK2	0.0568690377593801	undirected	3838	NA
KPNA2	PNPLA3	0.0228378360529145	undirected	3838	80339
KPNA2	LRTOMT	0.0546415921147665	undirected	3838	220074
KPNA2	GOLPH3	0.0708535156140051	undirected	3838	64083
KPNA2	ARF3	0.0383615314777879	undirected	3838	377
KPNA2	TTC28	0.0500252565650894	undirected	3838	23331
KPNA2	SCPEP1	0.0673926552613068	undirected	3838	59342
KPNA2	CMTM4	0.0925564890154886	undirected	3838	146223
KPNA2	ZNF483	0.0276814323634529	undirected	3838	158399
KPNA2	ALKBH2	0.036274233485638	undirected	3838	121642
KPNA2	F8	0.0608898345499741	undirected	3838	2157
KPNA2	KLHDC3	0.0207661758432894	undirected	3838	116138
KPNA2	FLVCR2	0.0668369510115566	undirected	3838	55640
KPNA2	MS4A4A	0.0421356643801979	undirected	3838	51338
KPNA2	CHMP7	0.0455858885595887	undirected	3838	91782
KPNA2	ACP6	0.0500029366098697	undirected	3838	51205
KPNA2	BRCA1	0.0682029244338135	undirected	3838	672
KPNA2	TRAPPC6A	0.0482609908556511	undirected	3838	79090
KPNA2	EPB41L3	0.0283754933987213	undirected	3838	23136
KPNA2	NPEPL1	0.0492688535221796	undirected	3838	79716
KPNA2	PAPSS1	0.0657009668994478	undirected	3838	9061
KPNA2	PDE1C	0.024889081639492	undirected	3838	5137
KPNA2	DDIT3	0.0555384977734228	undirected	3838	1649
KPNA2	NOS3	0.0277252344681272	undirected	3838	4846
KPNA2	MLC1	0.0243123121105607	undirected	3838	23209
KPNA2	LDLRAD3	0.0211523715277764	undirected	3838	143458
KPNA2	FAM110B	0.0317870789652878	undirected	3838	90362
KPNA2	RRM2B	0.0802568581674735	undirected	3838	50484
KPNA2	PHTF1	0.0511991195002698	undirected	3838	10745
KPNA2	CLIC4	0.0533750628084478	undirected	3838	25932
KPNA2	SLC1A3	0.036789369634779	undirected	3838	6507
KPNA2	TLR10	0.0356944525208932	undirected	3838	81793
KPNA2	DSE	0.0497280377802274	undirected	3838	29940
KPNA2	SGMS2	0.0299509302913269	undirected	3838	166929
KPNA2	PRMT5	0.0484462325306164	undirected	3838	10419
KPNA2	MTL5	0.0488142876954672	undirected	3838	NA
KPNA2	KNOP1	0.0350888033162605	undirected	3838	400506
KPNA2	VAV3	0.064251600336006	undirected	3838	10451
KPNA2	ERI3	0.0305282481024083	undirected	3838	79033
KPNA2	CREB1	0.064851285439505	undirected	3838	1385
KPNA2	GAPT	0.0726165161003095	undirected	3838	202309
KPNA2	ATP10D	0.0551490971683095	undirected	3838	57205
KPNA2	CC2D2B	0.0317671365061776	undirected	3838	387707
KPNA2	ENOX1	0.0319366830465989	undirected	3838	55068
KPNA2	TACR1	0.0296856242681812	undirected	3838	6869
KPNA2	MATK	0.0255173169071254	undirected	3838	4145
KPNA2	RLTPR	0.0223275871157955	undirected	3838	NA
KPNA2	MPZL2	0.0432862066146557	undirected	3838	10205
KPNA2	SALL3	0.0213114487476626	undirected	3838	27164
KPNA2	RNASE4	0.0450571206044067	undirected	3838	6038
KPNA2	PHACTR1	0.0487226806271323	undirected	3838	221692
KPNA2	NETO2	0.0343483701981706	undirected	3838	81831
KPNA2	FLT3	0.0459201439250793	undirected	3838	2322
KPNA2	NKAP	0.0432130960298134	undirected	3838	79576
KPNA2	MOSPD1	0.0228174341358772	undirected	3838	56180
KPNA2	CD27	0.0293786651381313	undirected	3838	939
KPNA2	PAPSS2	0.0252010746884666	undirected	3838	9060
KPNA2	IFIT5	0.0220070039318928	undirected	3838	24138
KPNA2	DLGAP1-AS2	0.078564564016488	undirected	3838	84777
KPNA2	RP1-193H18.2	0.070190630486011	undirected	3838	NA
KPNA2	LINC00550	0.0225960217111231	undirected	3838	338862
KPNA2	LINC00282	0.0715139226553599	undirected	3838	NA
KPNA2	DKFZP434L187	0.0487609637992446	undirected	3838	NA
KPNA2	RP1-30M3.5	0.0955709421694032	undirected	3838	NA
KPNA2	RP11-111K18.2	0.0684388790640934	undirected	3838	NA
KPNA2	RP11-2E11.9	0.0508161523169179	undirected	3838	NA
KPNA2	RP11-749H17.2	0.021374709970014	undirected	3838	NA
KPNA2	RP11-399O19.9	0.0358783019003683	undirected	3838	NA
KPNA2	KB-431C1.4	0.0745558435695652	undirected	3838	NA
KPNA2	RP11-1024P17.1	0.0409394631801496	undirected	3838	NA
KPNA2	SNRK-AS1	0.0615887904635909	undirected	3838	100873954
KPNA2	AC005785.2	0.0300542027617217	undirected	3838	NA
KPNA2	RP11-476D10.1	0.0423837006862368	undirected	3838	NA
UBE2A	GAB1	0.0604742306846588	undirected	7319	2549
UBE2A	FAM102A	0.0283211049601417	undirected	7319	399665
UBE2A	MAPK13	0.0459420647265251	undirected	7319	5603
UBE2A	MSL3	0.0585464995869141	undirected	7319	10943
UBE2A	ATF6	0.0686179870733276	undirected	7319	22926
UBE2A	ETF1	0.084117736754848	undirected	7319	2107
UBE2A	PPFIA1	0.0512440029920859	undirected	7319	8500
UBE2A	PRRG4	0.0453336076836831	undirected	7319	79056
UBE2A	JAK1	0.0400277252345557	undirected	7319	3716
UBE2A	NSDHL	0.0378989848099582	undirected	7319	50814
UBE2A	SF3A1	0.0222685263509843	undirected	7319	10291
UBE2A	BMP2K	0.061788044858599	undirected	7319	55589
UBE2A	SAP30	0.0607899203837086	undirected	7319	8819
UBE2A	SLK	0.0586723608653693	undirected	7319	9748
UBE2A	FAM120AOS	0.0380117024012101	undirected	7319	158293
UBE2A	GIT2	0.0581848139536551	undirected	7319	9815
UBE2A	CUL4B	0.0874440223310819	undirected	7319	8450
UBE2A	VCPIP1	0.0429551226790498	undirected	7319	80124
UBE2A	CRIPT	0.0741731278591938	undirected	7319	9419
UBE2A	PIK3C3	0.0713742137018348	undirected	7319	5289
UBE2A	TNFRSF25	0.0271446636329566	undirected	7319	8718
UBE2A	ID3	0.0287092758442646	undirected	7319	3399
UBE2A	ST6GALNAC3	0.0605981325966091	undirected	7319	256435
UBE2A	DHX40	0.0652804110087313	undirected	7319	79665
UBE2A	KDM3B	0.0380397937768501	undirected	7319	51780
UBE2A	SLC12A6	0.0388420644191349	undirected	7319	9990
UBE2A	TANC2	0.0489522078638797	undirected	7319	26115
UBE2A	IDH1	0.0498323581867084	undirected	7319	3417
UBE2A	PAPOLA	0.0515968337181908	undirected	7319	10914
UBE2A	ATXN2L	0.053916841130394	undirected	7319	11273
UBE2A	FEZ2	0.0461312613487682	undirected	7319	9637
UBE2A	EAPP	0.0442735319571523	undirected	7319	55837
UBE2A	HOOK3	0.0757073061073106	undirected	7319	84376
UBE2A	CD163	0.032939848883287	undirected	7319	9332
UBE2A	SOAT1	0.0437382940460856	undirected	7319	6646
UBE2A	MED31	0.0548836009154012	undirected	7319	51003
UBE2A	SENP1	0.071558870631561	undirected	7319	29843
UBE2A	NSMAF	0.0699760165258541	undirected	7319	8439
UBE2A	PPP5C	0.0513593295098171	undirected	7319	5536
UBE2A	ATN1	0.0428330912905545	undirected	7319	1822
UBE2A	CREBRF	0.0567744953619559	undirected	7319	153222
UBE2A	VPS41	0.0507036294110731	undirected	7319	27072
UBE2A	PSMD12	0.0747737876400825	undirected	7319	5718
UBE2A	KIAA2013	0.0333320838739278	undirected	7319	90231
UBE2A	SAP30L	0.0521504477822695	undirected	7319	79685
UBE2A	NAGA	0.0327313373818313	undirected	7319	4668
UBE2A	CLEC5A	0.0434762517428168	undirected	7319	23601
UBE2A	TSHZ3	0.0327740743383921	undirected	7319	57616
UBE2A	ITFG2	0.0391040353482883	undirected	7319	55846
UBE2A	STAM2	0.0730171761114427	undirected	7319	10254
UBE2A	SPRED2	0.0275490510034398	undirected	7319	200734
UBE2A	PSMC3	0.0530900987664904	undirected	7319	5702
UBE2A	SCARB2	0.0543867779167947	undirected	7319	950
UBE2A	IPCEF1	0.0521175443554666	undirected	7319	26034
UBE2A	TMEM260	0.0548171222676742	undirected	7319	54916
UBE2A	TMED8	0.0619617075159662	undirected	7319	283578
UBE2A	LPCAT2	0.0448612288521102	undirected	7319	54947
UBE2A	WSB1	0.0477991892178533	undirected	7319	26118
UBE2A	SCCPDH	0.0508197692277851	undirected	7319	51097
UBE2A	C7orf73	0.0271123359986518	undirected	7319	NA
UBE2A	BAZ2B	0.0469312491608356	undirected	7319	29994
UBE2A	NDST3	0.02152043933842	undirected	7319	9348
UBE2A	GORASP2	0.0555347060609998	undirected	7319	26003
UBE2A	EIF2AK2	0.0488145923547539	undirected	7319	5610
UBE2A	TBCC	0.0573227568829216	undirected	7319	6903
UBE2A	GNAI3	0.0482794887402598	undirected	7319	2773
UBE2A	MPPED2	0.0327780309168146	undirected	7319	744
UBE2A	NEURL1	0.0574553718218369	undirected	7319	9148
UBE2A	SFN	0.0256129666310835	undirected	7319	2810
UBE2A	INTS6	0.0631495666609945	undirected	7319	26512
UBE2A	TFG	0.0732533314974035	undirected	7319	10342
UBE2A	MEF2A	0.070567906758553	undirected	7319	4205
UBE2A	ASCC1	0.0395472997766708	undirected	7319	51008
UBE2A	PRMT1	0.0412113290159476	undirected	7319	3276
UBE2A	GOLPH3L	0.0505671743284759	undirected	7319	55204
UBE2A	CLIC3	0.0470161215077071	undirected	7319	9022
UBE2A	UBE2E3	0.0450132204182173	undirected	7319	10477
UBE2A	MSX1	0.0525745417256013	undirected	7319	4487
UBE2A	AREL1	0.0345793132467655	undirected	7319	9870
UBE2A	S1PR3	0.0319377987333036	undirected	7319	1903
UBE2A	SCYL2	0.0680265285414866	undirected	7319	55681
UBE2A	SLX4IP	0.0729667463999688	undirected	7319	128710
UBE2A	RNF165	0.0254293945227077	undirected	7319	494470
UBE2A	NBN	0.0619026374311147	undirected	7319	4683
UBE2A	PLD4	0.0294701815521353	undirected	7319	122618
UBE2A	OGFOD3	0.0469883571923247	undirected	7319	79701
UBE2A	CYBB	0.0294476920693024	undirected	7319	1536
UBE2A	AK2	0.0334407104840197	undirected	7319	204
UBE2A	BIRC2	0.0570052504207443	undirected	7319	329
UBE2A	GNB4	0.0539330269844695	undirected	7319	59345
UBE2A	SELT	0.0464152535633981	undirected	7319	NA
UBE2A	DCUN1D1	0.0537728305285674	undirected	7319	54165
UBE2A	ASPH	0.0566064115628378	undirected	7319	444
UBE2A	SETD7	0.0541361948150589	undirected	7319	80854
UBE2A	ARL15	0.0354073904015813	undirected	7319	54622
UBE2A	MMP19	0.0274740914086477	undirected	7319	4327
UBE2A	CEP164	0.0279890840310796	undirected	7319	22897
UBE2A	PLIN2	0.0357907178747619	undirected	7319	123
UBE2A	GPER1	0.0309326274576345	undirected	7319	2852
UBE2A	BROX	0.0451218143458265	undirected	7319	148362
UBE2A	SUMF1	0.0352187825683693	undirected	7319	285362
UBE2A	FBN2	0.0260312040668845	undirected	7319	2201
UBE2A	ARRDC4	0.0520672274417847	undirected	7319	91947
UBE2A	DNAJA2	0.078413813857022	undirected	7319	10294
UBE2A	ZNF287	0.0233553188512577	undirected	7319	57336
UBE2A	CYFIP1	0.030493315407088	undirected	7319	23191
UBE2A	TPM2	0.0227421428955438	undirected	7319	7169
UBE2A	BCAT1	0.0223128142197067	undirected	7319	586
UBE2A	FAM199X	0.0543983545599387	undirected	7319	139231
UBE2A	ADRBK2	0.0425443534144791	undirected	7319	NA
UBE2A	PNPLA3	0.021355721902596	undirected	7319	80339
UBE2A	LRTOMT	0.0405618615443683	undirected	7319	220074
UBE2A	GOLPH3	0.0642328730466563	undirected	7319	64083
UBE2A	TTC28	0.0304016119922375	undirected	7319	23331
UBE2A	SCPEP1	0.0467254636513247	undirected	7319	59342
UBE2A	CMTM4	0.0557516256684458	undirected	7319	146223
UBE2A	ALKBH2	0.0218727750065326	undirected	7319	121642
UBE2A	F8	0.0519555915370318	undirected	7319	2157
UBE2A	KLHDC3	0.029061948616102	undirected	7319	116138
UBE2A	FLVCR2	0.0445836601779666	undirected	7319	55640
UBE2A	MS4A4A	0.0252363078973847	undirected	7319	51338
UBE2A	CHMP7	0.0211464617705506	undirected	7319	91782
UBE2A	ACP6	0.0387554401452029	undirected	7319	51205
UBE2A	BRCA1	0.0393929696990692	undirected	7319	672
UBE2A	TRAPPC6A	0.0312798876191116	undirected	7319	79090
UBE2A	NPEPL1	0.043783449457373	undirected	7319	79716
UBE2A	PAPSS1	0.0544437238341109	undirected	7319	9061
UBE2A	DDIT3	0.0405756359464642	undirected	7319	1649
UBE2A	MLC1	0.0205803928691598	undirected	7319	23209
UBE2A	FAM110B	0.0252795656943062	undirected	7319	90362
UBE2A	RRM2B	0.0685937338172127	undirected	7319	50484
UBE2A	PHTF1	0.0315345393235122	undirected	7319	10745
UBE2A	CLIC4	0.0526463496993951	undirected	7319	25932
UBE2A	SLC1A3	0.0327341691185814	undirected	7319	6507
UBE2A	TLR10	0.033994954174791	undirected	7319	81793
UBE2A	DSE	0.0514206273168256	undirected	7319	29940
UBE2A	PRMT5	0.035648472183286	undirected	7319	10419
UBE2A	MTL5	0.0373530958440408	undirected	7319	NA
UBE2A	KNOP1	0.0224734647989392	undirected	7319	400506
UBE2A	VAV3	0.0389144177321935	undirected	7319	10451
UBE2A	CREB1	0.0723008693825092	undirected	7319	1385
UBE2A	GAPT	0.0593353733626618	undirected	7319	202309
UBE2A	ATP10D	0.0496395492279811	undirected	7319	57205
UBE2A	CC2D2B	0.0297469965051252	undirected	7319	387707
UBE2A	ENOX1	0.0237869216549417	undirected	7319	55068
UBE2A	MATK	0.0218176472501211	undirected	7319	4145
UBE2A	MPZL2	0.0274922516460366	undirected	7319	10205
UBE2A	RNASE4	0.0280026116221274	undirected	7319	6038
UBE2A	PHACTR1	0.0293631595195604	undirected	7319	221692
UBE2A	NETO2	0.028097518250611	undirected	7319	81831
UBE2A	FLT3	0.0388443198930728	undirected	7319	2322
UBE2A	NKAP	0.0345658705762706	undirected	7319	79576
UBE2A	MOSPD1	0.0280400178808608	undirected	7319	56180
UBE2A	PAPSS2	0.0306563558099042	undirected	7319	9060
UBE2A	IFIT5	0.0243535605909239	undirected	7319	24138
UBE2A	DLGAP1-AS2	0.0612588012626423	undirected	7319	84777
UBE2A	RP1-193H18.2	0.0476903228771156	undirected	7319	NA
UBE2A	LINC00550	0.0213296890958744	undirected	7319	338862
UBE2A	LINC00282	0.048981845556989	undirected	7319	NA
UBE2A	DKFZP434L187	0.0391608676773276	undirected	7319	NA
UBE2A	RP1-30M3.5	0.0743977117391096	undirected	7319	NA
UBE2A	RP11-111K18.2	0.0518758209381003	undirected	7319	NA
UBE2A	RP11-2E11.9	0.0264002935728452	undirected	7319	NA
UBE2A	RP11-399O19.9	0.0281385575510926	undirected	7319	NA
UBE2A	KB-431C1.4	0.0574690381462937	undirected	7319	NA
UBE2A	RP11-1024P17.1	0.0314086287737136	undirected	7319	NA
UBE2A	SNRK-AS1	0.0397618239725436	undirected	7319	100873954
UBE2A	AC005785.2	0.0260115433602679	undirected	7319	NA
UBE2A	RP11-476D10.1	0.0305070953852971	undirected	7319	NA
GAB1	FAM102A	0.0438470991673163	undirected	2549	399665
GAB1	MAPK13	0.0501072415911203	undirected	2549	5603
GAB1	MSL3	0.0468449113681786	undirected	2549	10943
GAB1	ATF6	0.080215436430139	undirected	2549	22926
GAB1	ETF1	0.0819118774561471	undirected	2549	2107
GAB1	PPFIA1	0.0609236321482805	undirected	2549	8500
GAB1	PRRG4	0.0560376889441035	undirected	2549	79056
GAB1	JAK1	0.0626118090624831	undirected	2549	3716
GAB1	NSDHL	0.0399780385845483	undirected	2549	50814
GAB1	SF3A1	0.040648026142175	undirected	2549	10291
GAB1	BMP2K	0.0681334080475733	undirected	2549	55589
GAB1	SAP30	0.0558625837066892	undirected	2549	8819
GAB1	SLK	0.0545620622338484	undirected	2549	9748
GAB1	FAM120AOS	0.0468397823762754	undirected	2549	158293
GAB1	GIT2	0.0729565359784329	undirected	2549	9815
GAB1	CUL4B	0.0896005138909325	undirected	2549	8450
GAB1	VCPIP1	0.0501007746906823	undirected	2549	80124
GAB1	CRIPT	0.0717302088597377	undirected	2549	9419
GAB1	PIK3C3	0.069853925617505	undirected	2549	5289
GAB1	TNFRSF25	0.0389448639867929	undirected	2549	8718
GAB1	ID3	0.0424492945920819	undirected	2549	3399
GAB1	ST6GALNAC3	0.0530536127419641	undirected	2549	256435
GAB1	DHX40	0.0768154738431887	undirected	2549	79665
GAB1	KDM3B	0.0499522092131686	undirected	2549	51780
GAB1	SLC12A6	0.0641702352054212	undirected	2549	9990
GAB1	TANC2	0.0609680905883124	undirected	2549	26115
GAB1	IDH1	0.0476485111008527	undirected	2549	3417
GAB1	PAPOLA	0.0573343158437805	undirected	2549	10914
GAB1	ATXN2L	0.0456883686718874	undirected	2549	11273
GAB1	FEZ2	0.0501177154655285	undirected	2549	9637
GAB1	EAPP	0.0411329297079591	undirected	2549	55837
GAB1	HOOK3	0.0500270617619703	undirected	2549	84376
GAB1	CD163	0.0437251171704291	undirected	2549	9332
GAB1	SOAT1	0.0480802913850579	undirected	2549	6646
GAB1	MED31	0.0659441348742932	undirected	2549	51003
GAB1	SENP1	0.0535778856121396	undirected	2549	29843
GAB1	NSMAF	0.0667821925788702	undirected	2549	8439
GAB1	PPP5C	0.0594727343821165	undirected	2549	5536
GAB1	ATN1	0.0514581683178742	undirected	2549	1822
GAB1	CREBRF	0.0451506610573074	undirected	2549	153222
GAB1	VPS41	0.058480413409771	undirected	2549	27072
GAB1	PSMD12	0.0429135371500514	undirected	2549	5718
GAB1	KIAA2013	0.0530830221995044	undirected	2549	90231
GAB1	SAP30L	0.0589963051100344	undirected	2549	79685
GAB1	NAGA	0.0445738227127889	undirected	2549	4668
GAB1	CLEC5A	0.0411139883128336	undirected	2549	23601
GAB1	TSHZ3	0.0523283729669667	undirected	2549	57616
GAB1	ITFG2	0.0449341962923346	undirected	2549	55846
GAB1	STAM2	0.0727627236346461	undirected	2549	10254
GAB1	SPRED2	0.030351793260027	undirected	2549	200734
GAB1	PSMC3	0.0360570288997902	undirected	2549	5702
GAB1	SCARB2	0.0386562035104628	undirected	2549	950
GAB1	IPCEF1	0.0359522264114574	undirected	2549	26034
GAB1	TMEM260	0.043135139310923	undirected	2549	54916
GAB1	TMED8	0.0564071114074136	undirected	2549	283578
GAB1	LPCAT2	0.056279611548404	undirected	2549	54947
GAB1	WSB1	0.0448080466593078	undirected	2549	26118
GAB1	SCCPDH	0.045445954547091	undirected	2549	51097
GAB1	C7orf73	0.0288128517075951	undirected	2549	NA
GAB1	BAZ2B	0.0578740923025858	undirected	2549	29994
GAB1	GORASP2	0.020813118512709	undirected	2549	26003
GAB1	EIF2AK2	0.0485349782598649	undirected	2549	5610
GAB1	TBCC	0.0539386516193288	undirected	2549	6903
GAB1	GNAI3	0.0631973422743712	undirected	2549	2773
GAB1	MPPED2	0.0248290142218496	undirected	2549	744
GAB1	NEURL1	0.0342561823371439	undirected	2549	9148
GAB1	SFN	0.0391504146972255	undirected	2549	2810
GAB1	INTS6	0.0524925111732957	undirected	2549	26512
GAB1	TFG	0.0677339848130738	undirected	2549	10342
GAB1	MEF2A	0.0473535360902615	undirected	2549	4205
GAB1	ASCC1	0.0286335591853446	undirected	2549	51008
GAB1	PRMT1	0.0483594907724713	undirected	2549	3276
GAB1	GOLPH3L	0.0247131424495536	undirected	2549	55204
GAB1	CLIC3	0.0481230702536989	undirected	2549	9022
GAB1	UBE2E3	0.0345585107070925	undirected	2549	10477
GAB1	MSX1	0.0340540515534	undirected	2549	4487
GAB1	AREL1	0.056975652950362	undirected	2549	9870
GAB1	S1PR3	0.0302380257864498	undirected	2549	1903
GAB1	SCYL2	0.0478145055455175	undirected	2549	55681
GAB1	SLX4IP	0.0501942082995469	undirected	2549	128710
GAB1	RNF165	0.0251461076912981	undirected	2549	494470
GAB1	NBN	0.0632339027112362	undirected	2549	4683
GAB1	PLD4	0.0330243002700956	undirected	2549	122618
GAB1	OGFOD3	0.0335171814491528	undirected	2549	79701
GAB1	CYBB	0.0385810858948303	undirected	2549	1536
GAB1	C8orf88	0.0210111697424565	undirected	2549	100127983
GAB1	AK2	0.030246366982652	undirected	2549	204
GAB1	BIRC2	0.0298203279646097	undirected	2549	329
GAB1	GNB4	0.0581822429392117	undirected	2549	59345
GAB1	SELT	0.0370995614090982	undirected	2549	NA
GAB1	DCUN1D1	0.0354721133506072	undirected	2549	54165
GAB1	ASPH	0.0517868888590771	undirected	2549	444
GAB1	SETD7	0.0332461494901634	undirected	2549	80854
GAB1	ARL15	0.0404242816345717	undirected	2549	54622
GAB1	MMP19	0.0332654064294023	undirected	2549	4327
GAB1	CEP164	0.0245650433501462	undirected	2549	22897
GAB1	PLIN2	0.0260130837734611	undirected	2549	123
GAB1	GPER1	0.0308943890834821	undirected	2549	2852
GAB1	BROX	0.0394168808602203	undirected	2549	148362
GAB1	SUMF1	0.0423078468002923	undirected	2549	285362
GAB1	FBN2	0.0388895381185101	undirected	2549	2201
GAB1	ARRDC4	0.0385822327894037	undirected	2549	91947
GAB1	DNAJA2	0.0502538610689403	undirected	2549	10294
GAB1	ZNF287	0.022872563039387	undirected	2549	57336
GAB1	CYFIP1	0.0312838255955162	undirected	2549	23191
GAB1	TPM2	0.0365787167927947	undirected	2549	7169
GAB1	BCAT1	0.0322427832854441	undirected	2549	586
GAB1	FAM199X	0.0299525276238704	undirected	2549	139231
GAB1	ADRBK2	0.0370350750685327	undirected	2549	NA
GAB1	LRTOMT	0.0373160760905488	undirected	2549	220074
GAB1	GOLPH3	0.0505793700007817	undirected	2549	64083
GAB1	ARF3	0.0360822850782274	undirected	2549	377
GAB1	TTC28	0.0341477438663315	undirected	2549	23331
GAB1	SCPEP1	0.0464108204896304	undirected	2549	59342
GAB1	CMTM4	0.0535611558397241	undirected	2549	146223
GAB1	ALKBH2	0.0276041338245216	undirected	2549	121642
GAB1	F8	0.0456880755185147	undirected	2549	2157
GAB1	FLVCR2	0.0408203357083606	undirected	2549	55640
GAB1	MS4A4A	0.0257524165563406	undirected	2549	51338
GAB1	CHMP7	0.034970203182216	undirected	2549	91782
GAB1	ACP6	0.032680639924769	undirected	2549	51205
GAB1	BRCA1	0.0532765565489677	undirected	2549	672
GAB1	TRAPPC6A	0.038117364906429	undirected	2549	79090
GAB1	NPEPL1	0.0309380695719121	undirected	2549	79716
GAB1	PAPSS1	0.0510825132023052	undirected	2549	9061
GAB1	DDIT3	0.0372989516543542	undirected	2549	1649
GAB1	NOS3	0.0259121487936656	undirected	2549	4846
GAB1	MLC1	0.0211411352636469	undirected	2549	23209
GAB1	FAM110B	0.0298571592772287	undirected	2549	90362
GAB1	RRM2B	0.0618646263660407	undirected	2549	50484
GAB1	PHTF1	0.0360523021558171	undirected	2549	10745
GAB1	CLIC4	0.0317449561194141	undirected	2549	25932
GAB1	TLR10	0.026690942680306	undirected	2549	81793
GAB1	DSE	0.0322195851953822	undirected	2549	29940
GAB1	SGMS2	0.0244017342282529	undirected	2549	166929
GAB1	PRMT5	0.0420123358237732	undirected	2549	10419
GAB1	MTL5	0.0305028840308709	undirected	2549	NA
GAB1	KNOP1	0.0243265351759064	undirected	2549	400506
GAB1	VAV3	0.0467225556028746	undirected	2549	10451
GAB1	CREB1	0.0510076696367762	undirected	2549	1385
GAB1	GAPT	0.0543525677236656	undirected	2549	202309
GAB1	ATP10D	0.0336724859042843	undirected	2549	57205
GAB1	CC2D2B	0.0221780023029799	undirected	2549	387707
GAB1	ENOX1	0.0233139531292119	undirected	2549	55068
GAB1	MATK	0.0205012718225561	undirected	2549	4145
GAB1	MPZL2	0.0406410803425881	undirected	2549	10205
GAB1	RNASE4	0.0238016827227896	undirected	2549	6038
GAB1	PHACTR1	0.0319923844053538	undirected	2549	221692
[truncated: 5,093 more rows]
