# Supplementary material for: Comprehensive Analysis of Hub Genes Associated With Competing Endogenous RNA Networks in Stroke Using Bioinformatics Analysis
Source: Front Genet. 2022 Jan 12;12:779923. doi: 10.3389/fgene.2021.779923 (PMC8790239; doi:10.3389/fgene.2021.779923)
Supplement: Supplementary file 7 [file DataSheet6.ZIP › Figure 5-6--raw data/WGCNA/data/CytoscapeInput-nodes-all.txt]

nodeName	altName	nodeAttr[nodesPresent, ]
ACSM2A	123876	salmon
TIMM8A	1678	salmon
SH3GL3	6457	salmon
SRCIN1	80725	salmon
CCDC127	133957	black
GLTP	51228	yellow
TM9SF2	9375	yellow
PRTG	283659	salmon
MIB1	57534	yellow
ENO1	2023	yellow
SHOX	6473	salmon
GYG1	2992	turquoise
SPTLC3	55304	salmon
NOA1	84273	midnightblue
TTC1	7265	yellow
DHX32	55760	black
FAM133A	286499	salmon
WDR1	9948	blue
TRAF7	84231	greenyellow
CXADR	1525	salmon
SMIM12	113444	yellow
RPN2	6185	black
AKIRIN2	55122	yellow
RAB11A	8766	brown
ADIPOR2	79602	yellow
ATP5H	NA	purple
SPG21	51324	yellow
OVOL2	58495	salmon
DCTN4	51164	blue
HINT2	84681	pink
USP37	57695	black
TOR1AIP2	163590	cyan
SH3GLB1	51100	blue
SYCP1	6847	salmon
ERLIN1	10613	blue
SDF2	6388	blue
ABHD17A	81926	blue
MAP3K1	4214	blue
FBXO30	84085	blue
SUSD1	64420	yellow
TCIRG1	10312	brown
MTX1	4580	yellow
BRAP	8315	cyan
THSD4	79875	salmon
HNRNPL	3191	yellow
UBE2S	27338	greenyellow
AGFG1	3267	blue
DCXR	51181	pink
CTDNEP1	23399	yellow
ANXA7	310	yellow
MCTS1	28985	purple
ELF4	2000	yellow
GLYATL1	92292	salmon
ZNF536	9745	salmon
KPNA2	3838	blue
UBE2A	7319	blue
GAB1	2549	blue
PMF1	11243	yellow
CARS	NA	yellow
C5orf51	285636	greenyellow
NAA60	79903	black
COX19	90639	pink
FAM102A	399665	blue
LATS2	26524	yellow
SLCO3A1	28232	turquoise
USP3	9960	turquoise
SLC22A4	6583	brown
EMC8	10328	yellow
PDK3	5165	brown
MAPK13	5603	blue
NIPA2	81614	midnightblue
SHKBP1	92799	cyan
FAT3	120114	salmon
MSL3	10943	blue
ENTPD1	953	turquoise
ATF6	22926	blue
CD79B	974	lightcyan
MANBAL	63905	pink
RASEF	158158	midnightblue
PSMB5	5693	black
ETF1	2107	blue
RRAGA	10670	pink
DPF2	5977	yellow
JAGN1	84522	pink
MIER2	54531	midnightblue
HCCS	3052	black
STRADA	92335	yellow
PSMD2	5708	yellow
GRK6	2870	yellow
ATP5B	NA	pink
CTSK	1513	pink
PPFIA1	8500	blue
RPN1	6184	cyan
PARL	55486	pink
NDUFS6	4726	pink
VDAC3	7419	pink
SPTLC2	9517	yellow
OTULIN	90268	yellow
GNPDA1	10007	yellow
FAM49B	51571	cyan
CHPF2	54480	black
PRRG4	79056	blue
SPIB	6689	brown
ZNRD1	30834	yellow
TSPAN14	81619	black
DNAJC15	29103	purple
BRAF	673	greenyellow
CPD	1362	green
POLE4	56655	purple
KLHL18	23276	yellow
LECT2	3950	salmon
QSOX1	5768	yellow
NUP214	8021	brown
XRCC2	7516	yellow
DNASE1L1	1774	pink
HNRNPLL	92906	red
DUSP22	56940	yellow
VPS9D1	9605	brown
PLXDC2	84898	turquoise
JAK1	3716	blue
NSDHL	50814	blue
SF3A1	10291	blue
SF3A2	8175	yellow
EME1	146956	yellow
FXYD1	5348	black
PTTG1	9232	pink
BMP2K	55589	blue
ATP6V1D	51382	brown
SAP30	8819	blue
DR1	1810	brown
TNK2	10188	black
TMEM33	55161	magenta
SLK	9748	blue
LHFPL2	10184	yellow
GLI4	2738	black
FAM120AOS	158293	blue
GIT2	9815	blue
MPC2	25874	yellow
COPG1	22820	cyan
NDUFA9	4704	pink
ASB7	140460	magenta
PGP	283871	pink
CUL4B	8450	blue
TAF10	6881	pink
GOLGB1	2804	yellow
MORF4L2	9643	midnightblue
ATXN1	6310	green
VPS35	55737	brown
CES2	8824	yellow
PFDN1	5201	pink
TXN	7295	turquoise
KRTCAP2	200185	pink
MCEMP1	199675	turquoise
ZFYVE26	23503	pink
PIK3R5	23533	turquoise
UBAP2	55833	black
CCDC71L	168455	green
VCPIP1	80124	blue
FAM98C	147965	black
FUCA2	2519	pink
MESDC1	NA	midnightblue
F12	2161	black
ALDH3A2	224	pink
FXYD5	53827	black
GAGE1	2543	salmon
PPP5D1	100506012	salmon
DHDDS	79947	midnightblue
LILRA5	353514	black
B3GALT4	8705	yellow
SMARCD3	6604	pink
CRIPT	9419	blue
PHF20L1	51105	magenta
PSEN1	5663	turquoise
PIK3C3	5289	blue
TNFRSF25	8718	blue
PRCP	5547	turquoise
ID3	3399	blue
FIBP	9158	yellow
CWF19L2	143884	yellow
TRIM27	5987	brown
CRTAP	10491	yellow
NMT1	4836	pink
GTF2IRD2	84163	pink
SAFB2	9667	black
SSR4	6748	pink
GATS	NA	yellow
XPR1	9213	midnightblue
RAB7A	7879	turquoise
ST6GALNAC3	256435	blue
MAP2K6	5608	green
GLA	2717	yellow
ATP5L	NA	pink
SLC46A3	283537	pink
P4HA1	5033	midnightblue
DHX40	79665	blue
KDM3B	51780	blue
RNF7	9616	pink
TST	7263	turquoise
GMPS	8833	black
SLC12A6	9990	blue
ARPP19	10776	yellow
CASP1	834	brown
ADCY4	196883	brown
KAT7	11143	yellow
PTTG1IP	754	yellow
TANC2	26115	blue
HARBI1	283254	brown
HEBP2	23593	brown
IDH1	3417	blue
LCN10	414332	lightcyan
PAPOLA	10914	blue
NDUFB11	54539	pink
RBMS3	27303	salmon
RGL2	5863	brown
IMPAD1	54928	midnightblue
JTB	10899	pink
HECW2	57520	turquoise
STX8	9482	pink
PDXK	8566	yellow
NPL	80896	turquoise
IFI27L2	83982	pink
VIPAS39	63894	yellow
ATXN2L	11273	blue
CHRNA10	57053	brown
UBE2G2	7327	yellow
YIPF1	54432	turquoise
APMAP	57136	turquoise
UBE2K	3093	brown
PINX1	54984	greenyellow
ANXA1	301	purple
COX16	51241	purple
PARP10	84875	black
FCRL4	83417	salmon
UVSSA	57654	yellow
KIAA1958	158405	black
DUSP1	1843	turquoise
CDK19	23097	yellow
SNTB2	6645	black
FEZ2	9637	blue
EAPP	55837	blue
GTF3C2	2976	pink
PDZD11	51248	pink
EIF4E3	317649	turquoise
RNF31	55072	brown
SVIL	6840	green
CEBPD	1052	turquoise
AP3M1	26985	yellow
ACIN1	22985	black
SNIP1	79753	cyan
SLC16A1	6566	pink
ARAP3	64411	brown
FAM175B	NA	midnightblue
ALPK1	80216	green
GPD2	2820	cyan
SGPL1	8879	yellow
ZNF428	126299	greenyellow
DHX38	9785	greenyellow
BAHD1	22893	brown
RPS19BP1	91582	pink
HOOK3	84376	blue
CD163	9332	blue
GLUD1	2746	black
SOAT1	6646	blue
SUMO3	6612	midnightblue
ZNF668	79759	brown
C1orf162	128346	brown
TRAPPC5	126003	yellow
FAM172A	83989	midnightblue
IL18RAP	8807	brown
ELMO1	9844	yellow
POTEM	641455	salmon
ATPAF1	64756	purple
LSM12	124801	cyan
TCOF1	6949	greenyellow
RNF8	9025	black
NUBP1	4682	black
ANKRD22	118932	brown
LAMP2	3920	turquoise
PIGC	5279	pink
SNX6	58533	yellow
MED31	51003	blue
ACSS2	55902	yellow
TLR5	7100	turquoise
SENP1	29843	blue
UBL5	59286	purple
PGLS	25796	black
DPM3	54344	purple
PNKP	11284	yellow
DAD1	1603	pink
NDUFA3	4696	pink
NSMAF	8439	blue
LSM2	57819	black
CALCOCO2	10241	yellow
SFXN5	94097	yellow
DERA	51071	pink
CPQ	10404	turquoise
MGST2	4258	brown
GABRB2	2561	salmon
SUV420H1	NA	brown
RFWD2	NA	turquoise
POP4	10775	brown
DTD1	92675	pink
FAM102B	284611	midnightblue
STK4	6789	cyan
PPP5C	5536	blue
ZNF467	168544	turquoise
SUOX	6821	brown
CASKIN1	57524	greenyellow
COX7A2	1347	purple
STT3A	3703	black
ERGIC1	57222	turquoise
FAM189B	10712	yellow
SERTAD3	29946	cyan
GPAA1	8733	black
ACSL3	2181	green
VSIG4	11326	yellow
HSPBAP1	79663	green
TMEM50A	23585	yellow
SLC2A3	6515	green
KATNB1	10300	yellow
CASP9	842	turquoise
LPAR4	2846	purple
USP35	57558	pink
F5	2153	turquoise
DIRC2	NA	green
AVEN	57099	pink
ATN1	1822	blue
ATG7	10533	turquoise
CARD6	84674	turquoise
UBE2J2	118424	brown
CREBRF	153222	blue
GPCPD1	56261	black
VPS41	27072	blue
NPC1	4864	yellow
CCDC64	NA	turquoise
RRS1	23212	brown
COX15	1355	yellow
UBALD2	283991	turquoise
TOM1	10043	turquoise
UBALD1	124402	yellow
TERF2IP	54386	brown
PSMD12	5718	blue
SPIDR	23514	turquoise
MCTP2	55784	turquoise
TMC6	11322	greenyellow
ZC3H3	23144	yellow
SHC4	399694	blue
PDSS1	23590	pink
RAB40C	57799	yellow
TSG101	7251	turquoise
KIAA2013	90231	blue
ZFYVE1	53349	yellow
MAPRE2	10982	black
IFT52	51098	yellow
LYSMD1	388695	brown
LRRC59	55379	yellow
TAF3	83860	brown
ME2	4200	magenta
SAP30L	79685	blue
SET	6418	midnightblue
NAGA	4668	blue
RRP36	88745	yellow
RPRD1B	58490	black
CNIH4	29097	purple
CACNA1E	777	brown
SCRG1	11341	turquoise
RARS2	57038	red
MFSD5	84975	yellow
VPS33B	26276	red
HAS3	3038	yellow
CLEC5A	23601	blue
ZNF552	79818	green
ADSL	158	purple
TOR1B	27348	brown
SLIRP	81892	purple
GUSB	2990	yellow
CITED4	163732	greenyellow
SIRPD	128646	green
FAF1	11124	black
FAR2	55711	brown
ABHD5	51099	turquoise
GDI1	2664	black
SNX11	29916	turquoise
TSHZ3	57616	blue
GPR97	NA	turquoise
ITFG2	55846	blue
PAK3	5063	salmon
STAM2	10254	blue
ZNF586	54807	turquoise
MRPL43	84545	pink
RBM22	55696	brown
RITA1	84934	yellow
CACUL1	143384	green
VPS13A	23230	midnightblue
RGS19	10287	green
SPRED2	200734	blue
C9orf69	NA	greenyellow
SLC38A10	124565	yellow
BOD1L1	259282	cyan
RNF169	254225	cyan
MYEOV2	NA	purple
TRAF6	7189	black
MON1A	84315	yellow
MSRB2	22921	turquoise
MMADHC	27249	magenta
SYTL3	94120	yellow
KBTBD7	84078	green
ALOX5	240	green
LSM10	84967	pink
PSMC3	5702	blue
ITGAM	3684	turquoise
ARMC12	221481	brown
SCARB2	950	blue
SNX22	79856	lightcyan
CANT1	124583	turquoise
IPCEF1	26034	blue
MICU1	10367	turquoise
FAM89B	23625	black
GGNBP2	79893	midnightblue
CDCA5	113130	pink
CMTM7	112616	yellow
ALYREF	10189	brown
SETX	23064	yellow
LINC00493	NA	purple
TMEM260	54916	blue
PIGS	94005	yellow
ANKRD36B	57730	tan
TM9SF1	10548	yellow
MSRA	4482	turquoise
FAM160A2	84067	yellow
TMED8	283578	blue
LPCAT2	54947	blue
COPRS	55352	pink
TMEM258	746	pink
TCHP	84260	yellow
SSH2	85464	cyan
DOHH	83475	greenyellow
WSB1	26118	blue
ADAMTSL4	54507	yellow
ERO1L	NA	cyan
KLF2	10365	yellow
MT2A	4502	brown
WDR46	9277	greenyellow
USMG5	NA	purple
RNPC3	55599	magenta
PFKFB4	5210	turquoise
ILK	3611	brown
SCCPDH	51097	blue
PTPLAD2	NA	turquoise
C11orf73	NA	purple
NENF	29937	pink
C7orf73	NA	blue
PA2G4	5036	brown
NCAPH2	29781	pink
GAK	2580	yellow
PUS10	150962	red
FGF20	26281	salmon
ZNF580	51157	black
CARD8	22900	brown
ADA	100	black
CLEC4D	338339	magenta
RAP2A	5911	midnightblue
ARG1	383	magenta
C19orf24	NA	greenyellow
C10orf12	NA	yellow
FAM155A	728215	brown
NDUFA1	4694	purple
BAZ2B	29994	blue
PIDD1	55367	black
RPS6KC1	26750	red
NDST3	9348	blue
CWF19L1	55280	black
LRRC28	123355	brown
HTATIP2	10553	turquoise
NDUFC1	4717	pink
KIF1B	23095	cyan
VNN3	55350	turquoise
PHKA2	5256	brown
GORASP2	26003	blue
EIF2AK2	5610	blue
GADL1	339896	salmon
ACSM5	54988	brown
TBCC	6903	blue
C12orf75	387882	midnightblue
CARD16	114769	turquoise
MGST3	4259	pink
MRPS14	63931	purple
TFE3	7030	turquoise
ANKRD50	57182	midnightblue
MICAL3	57553	lightcyan
TMEM201	199953	turquoise
ANTXR2	118429	yellow
RTN2	6253	turquoise
DAGLB	221955	pink
GNAI3	2773	blue
MPPED2	744	blue
NR3C1	2908	cyan
RAP1GDS1	5910	purple
SEC61G	23480	pink
TBC1D13	54662	yellow
GGA1	26088	yellow
CTBS	1486	green
INO80C	125476	yellow
SLC17A5	26503	midnightblue
REEP4	80346	yellow
NEURL1	9148	blue
MED8	112950	yellow
ALG6	29929	red
APBB1IP	54518	turquoise
RNF38	152006	greenyellow
CYB561D2	11068	yellow
SFN	2810	blue
RPUSD3	285367	black
INTS6	26512	blue
SIPA1L1	26037	turquoise
PKM	5315	yellow
DOK3	79930	turquoise
HPSE	10855	turquoise
TRIM69	140691	brown
RNF166	115992	pink
PPM1M	132160	turquoise
TSEN34	79042	turquoise
DIAPH2	1730	yellow
FAM160B1	57700	magenta
PML	5371	brown
SRPK1	6732	green
LRRC25	126364	yellow
FAM63B	NA	greenyellow
LYRM1	57149	turquoise
TFG	10342	blue
CTRL	1506	brown
RNF146	81847	midnightblue
TMEM120A	83862	turquoise
CKLF	51192	turquoise
UBE2F	140739	brown
PLIN3	10226	turquoise
SPHK2	56848	yellow
OLAH	55301	turquoise
VAPA	9218	turquoise
GDE1	51573	turquoise
NFAT5	10725	cyan
USP25	29761	cyan
C14orf2	NA	purple
MEF2A	4205	blue
CSTA	1475	turquoise
KLHL9	55958	midnightblue
RBX1	9978	purple
YDJC	150223	black
CXCL16	58191	cyan
RAE1	8480	brown
RNF175	285533	brown
IFNAR1	3454	turquoise
CLCN5	1184	yellow
ASCC1	51008	blue
GABPB1	2553	midnightblue
PRMT1	3276	blue
PFKFB3	5209	green
CCDC6	8030	midnightblue
GOLPH3L	55204	blue
UBE2G1	7326	yellow
PRPF40A	55660	red
SOX7	83595	brown
DPP8	54878	brown
EZH1	2145	brown
ATP1B3	483	pink
NFIL3	4783	turquoise
PTPN23	25930	yellow
NDUFAF3	25915	yellow
MKL1	NA	yellow
OST4	100128731	pink
ABCD1	215	yellow
TBC1D7	51256	pink
OSBPL1A	114876	turquoise
RLF	6018	cyan
CLIC3	9022	blue
PGM1	5236	turquoise
SREK1IP1	285672	black
SSH3	54961	brown
DECR2	26063	black
UBE2E3	10477	blue
PAFAH1B2	5049	turquoise
RPL26L1	51121	purple
C18orf8	NA	brown
NSD1	64324	yellow
ANXA5	308	yellow
WDFY3	23001	green
FXYD6	53826	brown
VAMP7	6845	magenta
KCNJ2	3759	green
MEF2C	4208	midnightblue
NUP205	23165	black
MSX1	4487	blue
AREL1	9870	blue
TAX1BP1	8887	turquoise
TMX4	56255	green
ARL6IP4	51329	greenyellow
ZNF566	84924	turquoise
PLRG1	5356	red
NFKBID	84807	yellow
NLRP12	91662	turquoise
GFPT1	2673	greenyellow
SIRPB1	10326	green
AMN1	196394	magenta
HDLBP	3069	yellow
S100A12	6283	turquoise
S1PR3	1903	blue
RHOG	391	turquoise
MX2	4600	turquoise
FAM32A	26017	pink
SHC1	6464	yellow
RNASE6	6039	turquoise
PPP3R1	5534	greenyellow
CLEC1A	51267	brown
STX6	10228	green
PIK3CG	5294	green
SCYL2	55681	blue
SIX3	6496	blue
C1QC	714	yellow
PTK2B	2185	turquoise
LILRA1	11024	turquoise
TLR8	51311	turquoise
INSC	387755	brown
LTB	4050	greenyellow
OAZ3	51686	greenyellow
FDX1L	NA	greenyellow
CCR6	1235	brown
EFTUD2	9343	yellow
ZNF521	25925	blue
SMDT1	91689	pink
SLA	6503	green
APOO	79135	pink
GRAMD4	23151	greenyellow
KDM5B	10765	cyan
EIF4E2	9470	brown
ADAM8	101	turquoise
SLX4IP	128710	blue
MLLT1	4298	yellow
UQCRQ	27089	purple
ELP5	23587	greenyellow
SLC26A8	116369	turquoise
PELO	53918	turquoise
TTC13	79573	red
RNF165	494470	blue
SOX9	6662	salmon
NASP	4678	black
NBN	4683	blue
RHOT1	55288	magenta
GALK1	2584	turquoise
ZNF438	220929	turquoise
MIB2	142678	midnightblue
KCNE1	3753	brown
PLD4	122618	blue
TAOK2	9344	black
SLC26A6	65010	purple
ACKR4	51554	yellow
NUDT22	84304	brown
NPEPPS	9520	cyan
OGFOD3	79701	blue
HDHD1	NA	brown
MAP3K15	389840	brown
SMPD1	6609	black
PHF12	57649	cyan
PEX2	5828	red
HSDL2	84263	green
MGST1	4257	magenta
KLF7	8609	cyan
POLD1	5424	greenyellow
GMPR2	51292	brown
SRGAP2C	653464	midnightblue
NOTCH1	4851	greenyellow
AKNAD1	254268	salmon
LTB4R	1241	green
CYBB	1536	blue
DAPP1	27071	turquoise
MKNK1	8569	turquoise
STEAP4	79689	green
DMPK	1760	black
COX7B	1349	purple
TAF15	8148	black
TPST2	8459	pink
C8orf88	100127983	blue
EIF2B2	8892	pink
AK2	204	blue
SLC38A7	55238	brown
SERPINB8	5271	turquoise
BMX	660	turquoise
HIST1H4H	NA	turquoise
VPS37C	55048	turquoise
IL1R1	3554	green
METTL25	84190	red
COG4	25839	black
C19orf54	284325	yellow
TUBA4A	7277	turquoise
PKN1	5585	yellow
BRI3	25798	turquoise
PRKDC	5591	cyan
TMEM216	51259	pink
ARID5A	10865	brown
BIRC2	329	blue
GNB4	59345	blue
PPP2R5A	5525	turquoise
SLC35D1	23169	black
CCRN4L	NA	turquoise
SELT	NA	blue
CD82	3732	greenyellow
PPP1R12C	54776	greenyellow
CYSTM1	84418	turquoise
CERS4	79603	salmon
ZNF175	7728	black
CD7	924	black
SERAC1	84947	midnightblue
RELT	84957	turquoise
SPG11	80208	pink
GLIS3	169792	salmon
ITGA1	3672	brown
FES	2242	turquoise
AP1G1	164	cyan
THOC5	8563	turquoise
STX11	8676	green
DCUN1D1	54165	blue
NACC2	138151	green
FBXL5	26234	green
ACTR3C	653857	brown
POLB	5423	brown
SBNO2	22904	cyan
CR1	1378	green
DHCR7	1717	yellow
TRIP4	9325	pink
TCN2	6948	lightcyan
ASPH	444	blue
PPCDC	60490	brown
SOX11	6664	yellow
CDIPT	10423	turquoise
SETD7	80854	blue
SIGLEC7	27036	turquoise
C1orf122	127687	pink
IL1RAPL1	11141	salmon
NDUFB3	4709	purple
C4orf3	401152	turquoise
ATP6V0B	533	turquoise
ARL15	54622	blue
PSME3	10197	yellow
CBX4	8535	black
TBC1D10A	83874	greenyellow
ELP4	26610	pink
ZFP28	140612	turquoise
BCL2A1	597	purple
RTFDC1	NA	turquoise
PRELID1	27166	brown
DRAP1	10589	greenyellow
SQRDL	NA	turquoise
C1orf86	NA	black
AP3S1	1176	magenta
SLC31A1	1317	brown
CIDEB	27141	brown
MAP3K5	4217	green
CASP5	838	green
ETV6	2120	turquoise
MCMBP	79892	green
POLR3B	55703	salmon
AP3D1	8943	midnightblue
EPC2	26122	black
LYST	1130	green
GIPC1	10755	green
INTS3	65123	brown
ZNF414	84330	black
MMP19	4327	blue
SPRYD7	57213	black
JMJD6	23210	brown
RPL22L1	200916	purple
WIBG	NA	pink
GTPBP1	9567	turquoise
CEP164	22897	blue
POLR2I	5438	pink
TBL1X	6907	turquoise
AKR7A3	22977	brown
PLIN2	123	blue
ARL3	403	turquoise
CLOCK	9575	red
RBMS2	5939	cyan
THRAP3	9967	cyan
LAMTOR5	10542	turquoise
KIAA0319L	79932	turquoise
PPP4R1	9989	turquoise
VPS51	738	pink
FARSB	10056	black
SLC36A4	120103	magenta
ZNF257	113835	tan
DYNLT1	6993	turquoise
GPER1	2852	blue
MPZL3	196264	turquoise
LY6G5C	80741	pink
IRS2	8660	green
MARK3	4140	turquoise
DPH3	285381	turquoise
CMC2	56942	red
BROX	148362	blue
FGGY	55277	turquoise
ABCA1	19	green
CD19	930	lightcyan
FNDC3A	22862	red
MRPS18C	51023	purple
PRR3	80742	black
SLC25A42	284439	green
SURF1	6834	pink
DPY19L3	147991	magenta
ATRX	546	red
VCAN	1462	turquoise
MVB12B	89853	black
C11orf57	NA	black
ZNF615	284370	red
C5orf45	NA	blue
GAS7	8522	yellow
SUMF1	285362	blue
LRCH3	84859	tan
MTMR3	8897	green
CHIC2	26511	green
TFAP4	7023	black
LRG1	116844	turquoise
FBN2	2201	blue
VARS2	57176	black
ARRDC4	91947	blue
RNF135	84282	turquoise
TLR2	7097	turquoise
AMPD2	271	turquoise
TMUB2	79089	brown
CCDC43	124808	greenyellow
NRD1	NA	turquoise
TMEM208	29100	pink
VPS53	55275	yellow
GALNT14	79623	green
DNAJA2	10294	blue
RABEP1	9135	red
CD93	22918	turquoise
C3orf38	285237	midnightblue
SNAPIN	23557	midnightblue
PIAS3	10401	black
TBC1D22A	25771	turquoise
NUP153	9972	cyan
NIPBL	25836	yellow
DMRT2	10655	blue
PCNX	NA	turquoise
SEMA4B	10509	turquoise
SLC45A4	57210	turquoise
LIN7A	8825	magenta
CHAMP1	283489	midnightblue
MUL1	79594	black
FKBP9	11328	cyan
ARSG	22901	brown
ZNF287	57336	blue
RALBP1	10928	turquoise
CYFIP1	23191	blue
APBA2	321	green
LUC7L3	51747	yellow
PLIN5	440503	turquoise
TPM2	7169	blue
BCAT1	586	blue
BHLHB9	80823	greenyellow
LXN	56925	brown
CLPB	81570	lightcyan
PPP1R3B	79660	green
FAM199X	139231	blue
SLC35F1	222553	salmon
FMO2	2327	green
HGH1	51236	yellow
ADRBK2	NA	blue
ARHGAP26	23092	turquoise
CTBP2	1488	turquoise
PBX3	5090	greenyellow
SH2B3	10019	pink
PNPLA3	80339	blue
LRTOMT	220074	blue
SYNGR1	9145	brown
PGM2	55276	magenta
ZBTB33	10009	red
CXXC5	51523	turquoise
TGFA	7039	green
CNPY3	10695	yellow
ACVR1B	91	yellow
GABRA4	2557	salmon
CAMKK1	84254	turquoise
ADRBK1	NA	midnightblue
ADH4	127	pink
GOLPH3	64083	blue
SCO2	9997	pink
ARF3	377	blue
LY96	23643	purple
LIX1	167410	lightcyan
MS4A6A	64231	pink
WWC2	80014	salmon
FBXO34	55030	midnightblue
MMP9	4318	turquoise
ALKBH6	84964	black
PMP2	5375	salmon
SLAMF8	56833	yellow
MTFMT	123263	brown
CFD	1675	brown
TTC28	23331	blue
GPR132	29933	black
PITPNA	5306	turquoise
SLC29A4	222962	turquoise
SCPEP1	59342	blue
CMTM4	146223	blue
SORT1	6272	yellow
SPTB	6710	greenyellow
CCR1	1230	turquoise
TMUB1	83590	black
ZNF483	158399	blue
PLD3	23646	midnightblue
ANKRD37	353322	red
CARKD	NA	black
CSNK1G1	53944	black
FCGRT	2217	turquoise
KIF3C	3797	turquoise
TMEM138	51524	black
C2orf76	130355	purple
LILRB1	10859	turquoise
ZNF592	9640	yellow
ST3GAL1	6482	black
TMEM38A	79041	brown
IL1R2	7850	green
MYO1C	4641	brown
COMMD3	23412	red
ALKBH2	121642	blue
DPH2	1802	black
TGFBR3	7049	black
CST8	10047	pink
TJP1	7082	salmon
F8	2157	blue
WWP2	11060	turquoise
IQSEC2	23096	brown
ALX3	257	brown
KLHDC3	116138	blue
FLVCR2	55640	blue
FAM111B	374393	brown
PIKFYVE	200576	red
GSK3B	2932	cyan
ANKRD6	22881	magenta
NDUFA4	4697	purple
MRPL41	64975	greenyellow
PELI2	57161	green
ARL5B	221079	red
MEX3C	51320	tan
AKAP11	11215	red
MEA1	4201	pink
DDX39A	10212	black
LRFN5	145581	salmon
OSM	5008	green
PAK2	5062	cyan
TNKS	8658	black
NDUFA6	4700	purple
GABARAPL2	11345	turquoise
ARHGAP4	393	black
PAX5	5079	lightcyan
FAM173B	NA	red
CXCR5	643	lightcyan
ZNF776	284309	midnightblue
ACPP	55	brown
CWC25	54883	yellow
RBMXL1	494115	green
FAM178A	NA	black
TSTD1	100131187	black
HIST1H4D	NA	green
CCNB2	9133	grey
CHMP2A	27243	turquoise
CAMKMT	79823	midnightblue
TAB3	257397	red
MT1G	4495	brown
SLC12A9	56996	green
ADCK1	57143	black
ATG3	64422	brown
GRHL2	79977	salmon
CHCHD1	118487	pink
IRAK3	11213	magenta
DTNBP1	84062	pink
TRIM21	6737	turquoise
AOAH	313	brown
CTNS	1497	brown
PIEZO1	9780	blue
N4BP1	9683	green
ATP6V1C1	528	green
MAP1S	55201	yellow
ECHDC3	79746	turquoise
MS4A4A	51338	blue
CCDC142	84865	greenyellow
MAN2A1	4124	red
RIN3	79890	turquoise
PFN4	375189	blue
ZNF385D	79750	purple
G0S2	50486	brown
FCHO2	115548	magenta
CYP2R1	120227	red
PCTP	58488	turquoise
C14orf159	NA	brown
TMEM39A	55254	midnightblue
COL5A3	50509	blue
BTBD19	149478	green
CALHM2	51063	black
FAM114A2	10827	midnightblue
MYL6B	140465	pink
C2orf80	389073	salmon
ACOX2	8309	turquoise
RGL3	57139	turquoise
LDLR	3949	brown
FCAR	2204	greenyellow
ZNF35	7584	yellow
CD72	971	lightcyan
PTMA	5757	yellow
CHMP7	91782	blue
BTBD7	55727	yellow
NOL7	51406	purple
BCL7A	605	lightcyan
PLSCR1	5359	green
KCNH7	90134	green
IDI1	3422	pink
CECR6	NA	cyan
ACP6	51205	blue
KLHL13	90293	turquoise
CDADC1	81602	magenta
EMR3	NA	turquoise
SSH1	54434	cyan
ARFIP1	27236	green
SLC22A1	6580	turquoise
TAS2R38	5726	grey
SLC7A1	6541	midnightblue
BRCA1	672	blue
GAB2	9846	green
ACAT1	38	purple
PKLR	5313	lightcyan
DHRS12	79758	turquoise
CLDN9	9080	brown
IMPDH1	3614	turquoise
ABCB4	5244	lightcyan
C10orf128	NA	brown
HINT1	3094	purple
ZC3H15	55854	red
RPS21	6227	purple
CXCR1	3577	turquoise
NME8	51314	magenta
GGH	8836	purple
KIAA0513	9764	turquoise
TRAPPC6A	79090	blue
RNF24	11237	green
TNFAIP6	7130	green
PTRH2	51651	purple
IGF2R	3482	green
EPB41L3	23136	blue
INSL3	3640	pink
RAB36	9609	turquoise
TBX3	6926	salmon
MTF1	4520	cyan
NPEPL1	79716	blue
ZNF641	121274	turquoise
ANG	283	brown
MRPL3	11222	purple
EMR2	NA	turquoise
DTX1	1840	turquoise
GANC	2595	yellow
ALKBH7	84266	greenyellow
CEACAM1	634	turquoise
ANXA3	306	turquoise
APC	324	green
CASC1	55259	turquoise
PAPSS1	9061	blue
WDR72	256764	turquoise
TBC1D1	23216	turquoise
SLC18A2	6571	green
TNNC2	7125	yellow
CDH26	60437	green
VASP	7408	turquoise
PSENEN	55851	turquoise
GFM2	84340	red
PDE1C	5137	blue
DYSF	8291	turquoise
PQLC1	NA	brown
DDIT3	1649	blue
NOS3	4846	blue
TSPAN2	10100	brown
MLC1	23209	blue
CCDC157	550631	brown
SLC39A4	55630	brown
LDLRAD3	143458	blue
EXOC6	54536	magenta
NR1D2	9975	tan
TSC22D2	9819	midnightblue
PPP1R18	170954	turquoise
MRAP	56246	turquoise
ENAM	10117	lightcyan
TMEM45B	120224	brown
FAM110B	90362	blue
PIAS2	9063	black
EXOC8	149371	magenta
UQCRC1	7384	greenyellow
PTP4A3	11156	grey
IMMP1L	196294	red
MOSPD2	158747	turquoise
GPR160	26996	magenta
FNIP2	57600	yellow
CCDC17	149483	brown
DRAM1	55332	brown
SPRY3	10251	brown
PPP1R3C	5507	salmon
ZMAT2	153527	brown
ING5	84289	tan
HLX	3142	turquoise
HESX1	8820	brown
AGTRAP	57085	turquoise
DCTN6	10671	purple
TOR2A	27433	turquoise
TM6SF1	53346	green
GOLGA6L2	283685	blue
DUSP10	11221	greenyellow
ORC2	4999	greenyellow
HGD	3081	purple
CAMTA2	23125	yellow
CCSAP	126731	magenta
KCTD21	283219	turquoise
ATF5	22809	yellow
RRM2B	50484	blue
OSTC	58505	red
TFEC	22797	magenta
CDC45	8318	grey
PHTF1	10745	blue
AGPAT9	NA	green
ATP8B1	5205	yellow
HCG27	253018	turquoise
ZNF26	7574	red
LIMK2	3985	turquoise
CLIC4	25932	blue
ARSD	414	brown
ANKRD32	NA	red
SLC1A3	6507	blue
REPS2	9185	green
CD55	1604	turquoise
TLR10	81793	blue
DSE	29940	blue
ZNF775	285971	yellow
WWC3	55841	cyan
PTAR1	375743	red
EFCAB12	90288	turquoise
ZAP70	7535	green
ZNF439	90594	tan
FPR2	2358	green
MBOAT2	129642	green
KPNA6	23633	yellow
CAPN3	825	brown
PPP4C	5531	turquoise
TMEM165	55858	red
AATK	9625	turquoise
BRWD1	54014	red
PLEKHG3	26030	brown
PPP1R35	221908	red
KCNE3	10008	turquoise
URGCP	55665	black
HTRA1	5654	yellow
EFEMP2	30008	black
SNRNP40	9410	black
STS	412	turquoise
SH2D2A	9047	black
TWIST1	7291	turquoise
SPATA2L	124044	brown
FKBP5	2289	turquoise
GALNT15	117248	blue
CYP4F2	8529	turquoise
SGMS2	166929	blue
SMG5	23381	black
RNASE2	6036	purple
TMCO3	55002	green
ZNF33B	7582	red
IL21R	50615	lightcyan
KRCC1	51315	purple
NFIB	4781	purple
TFEB	7942	turquoise
MRPL12	6182	greenyellow
PDLIM7	9260	turquoise
COL9A2	1298	brown
SH3BP5L	80851	turquoise
PRMT5	10419	blue
TMEM185B	79134	green
PRC1	9055	midnightblue
ACSL1	2180	green
FCGR1B	2210	turquoise
GDPD3	79153	brown
EPHB4	2050	turquoise
MTL5	NA	blue
FMNL3	91010	magenta
ANXA9	8416	brown
SLC38A5	92745	red
KNOP1	400506	blue
ZNF705G	100131980	cyan
AGTPBP1	23287	magenta
FOCAD	54914	brown
KLHL8	57563	magenta
MXD3	83463	turquoise
CDCA2	157313	red
SLC22A15	55356	magenta
TPST1	8460	turquoise
GRIP2	80852	turquoise
SKI	6497	turquoise
CD58	965	magenta
LCAT	3931	black
ATP6V1C2	245973	lightcyan
DLGAP5	9787	purple
ABHD4	63874	turquoise
VAV3	10451	blue
C7orf34	NA	turquoise
EED	8726	red
UBE2C	11065	green
ERI3	79033	blue
ANKRD55	79722	purple
TMEM234	56063	turquoise
HDAC11	79885	yellow
CCM2L	140706	greenyellow
HELZ2	85441	turquoise
RNF217	154214	red
METTL20	NA	brown
NLRX1	79671	turquoise
ZNF793	390927	tan
METTL6	131965	red
ODF3B	440836	brown
TAF8	129685	cyan
CEP290	80184	tan
SCN11A	11280	salmon
CCR2	729230	brown
ZNF30	90075	tan
ADAT3	113179	yellow
EPHB1	2047	turquoise
CREB1	1385	blue
ITPRIP	85450	turquoise
KIF11	3832	red
RAB32	10981	turquoise
GAPT	202309	blue
GPR84	53831	turquoise
LRRC4	64101	turquoise
IL17RE	132014	brown
NEK6	10783	turquoise
PLOD1	5351	turquoise
RAB43	339122	turquoise
C16orf46	123775	tan
FUT8	2530	greenyellow
VPS54	51542	red
LRP5L	91355	brown
NAA25	80018	brown
SAMD9L	219285	yellow
SSMEM1	136263	salmon
C5orf63	401207	turquoise
PRMT2	3275	red
PAQR6	79957	brown
ESF1	51575	tan
PLB1	151056	turquoise
ATP10D	57205	blue
KAT2B	8850	grey
SPAG9	9043	magenta
DLGAP4	22839	yellow
PTPRCAP	5790	black
EMR1	NA	brown
PXK	54899	green
GK	2710	green
SRD5A3	79644	pink
POC1A	25886	yellow
DBN1	1627	turquoise
RRAGD	58528	turquoise
ZNF593	51042	greenyellow
MKKS	8195	purple
PLA2G15	23659	brown
LPAR2	9170	turquoise
EXOC6B	23233	black
RRP12	23223	turquoise
DPF3	8110	lightcyan
ZNF281	23528	magenta
FBXO28	23219	red
TCTEX1D2	255758	purple
QPCT	25797	turquoise
KIF4A	24137	grey
FGF9	2254	turquoise
INVS	27130	black
XPO4	64328	black
N6AMT1	29104	lightcyan
PABPC1L	80336	turquoise
CDK14	5218	cyan
FRAT1	10023	turquoise
SFR1	119392	red
DSC2	1824	green
LIN54	132660	blue
PPP2R1B	5519	midnightblue
CC2D2B	387707	blue
C10orf32	NA	red
GLT1D1	144423	turquoise
CRISPLD2	83716	turquoise
TMEM88	92162	turquoise
ENOX1	55068	blue
FCHSD2	9873	green
SIPA1L2	57568	cyan
TACR1	6869	blue
DENND1B	163486	red
SNX29	92017	brown
ZNF160	90338	yellow
MTMR11	10903	pink
INTS7	25896	black
TFDP1	7027	grey
ANKRD39	51239	green
USP49	25862	brown
ZNF432	9668	purple
TCTE3	6991	turquoise
LMNB1	4001	green
MBOAT7	79143	turquoise
SMPDL3A	10924	magenta
RNF141	50862	magenta
VMP1	81671	cyan
MATK	4145	blue
MAN1C1	57134	turquoise
ZCCHC18	644353	lightcyan
GRIP1	23426	brown
PPIL1	51645	tan
SATB2	23314	greenyellow
C5orf42	NA	brown
SBF2	81846	green
AVIL	10677	green
RCBTB1	55213	red
HMOX1	3162	yellow
SELP	6403	turquoise
PREX1	57580	greenyellow
MME	4311	turquoise
COX6C	1345	purple
PRKCI	5584	red
CCNB1	891	red
COPS2	9318	purple
ABCC2	1244	brown
MEGF9	1955	green
VNN1	8876	magenta
NUSAP1	51203	red
TCN1	6947	brown
LAMTOR3	8649	magenta
FHOD3	80206	brown
FBXO38	81545	magenta
NR2F2	7026	cyan
PGLYRP1	8993	turquoise
ITPR3	3710	lightcyan
EBF1	1879	lightcyan
IFI6	2537	brown
FAM76B	143684	red
GPR27	2850	green
CDKN3	1033	purple
KCNJ15	3772	turquoise
STOM	2040	grey
PPM1F	9647	turquoise
DGAT2	84649	turquoise
SPATA6	54558	brown
DCAKD	79877	black
SNRPG	6637	purple
FCGR1A	2209	green
IRF7	3665	brown
HCN3	57657	lightcyan
CREB5	9586	turquoise
KIAA0226L	NA	green
NPTXR	23467	turquoise
TOMM5	401505	purple
MOB4	25843	red
LRP10	26020	turquoise
PSRC1	84722	turquoise
LYG1	129530	pink
MIS18A	54069	tan
RLTPR	NA	blue
CGRRF1	10668	red
PLA2G4A	5321	red
USP8	9101	magenta
KATNAL1	84056	black
RPL34	6164	purple
RORC	6097	turquoise
COX7C	1350	purple
CYB5R4	51167	green
CYP4F3	4051	green
MPZL2	10205	blue
ZFAND3	60685	turquoise
TBX19	9095	brown
CDH24	64403	turquoise
ZNF385A	25946	turquoise
STK32B	55351	brown
SLC37A3	84255	magenta
TNFRSF10C	8794	turquoise
ABCC10	89845	black
EPB41L1	2036	purple
PDZD8	118987	green
SIPA1	6494	turquoise
TMEM170B	100113407	magenta
CLEC4E	26253	turquoise
GALNT3	2591	magenta
SRBD1	55133	magenta
JAKMIP1	152789	grey
ADAP2	55803	brown
ST6GALNAC2	10610	turquoise
SALL3	27164	blue
GRN	2896	turquoise
MPHOSPH9	10198	black
ANKRD49	54851	red
C1orf226	400793	green
LMBRD2	92255	red
AMOTL2	51421	salmon
C17orf104	NA	brown
C9orf78	51759	grey
UGT2B28	54490	cyan
SLPI	6590	turquoise
LONRF1	91694	magenta
ZNF594	84622	tan
STMN1	3925	black
KCNN4	3783	green
RNASE4	6038	blue
CCDC168	643677	salmon
EVA1B	55194	greenyellow
OPA1	4976	red
RNPEP	6051	brown
NDUFB2	4708	purple
TAF1D	79101	purple
CTRC	11330	brown
MYL5	4636	greenyellow
SMUG1	23583	brown
DHRS3	9249	green
MFN2	9927	cyan
INPP5B	3633	cyan
LPAR6	10161	red
C3orf62	375341	turquoise
NIPSNAP3A	25934	red
ASPRV1	151516	turquoise
DOCK3	1795	turquoise
LSMEM1	286006	green
ARSB	411	greenyellow
FADD	8772	turquoise
MTFR2	113115	red
TRPM6	140803	turquoise
RFX2	5990	turquoise
HIST1H1T	NA	turquoise
GAS2L1	10634	brown
NECAP1	25977	magenta
OSGIN2	734	green
FGD4	121512	magenta
MMP25	64386	turquoise
PHACTR1	221692	blue
NETO2	81831	blue
SAMSN1	64092	magenta
KYNU	8942	green
SERPINB2	5055	magenta
SECTM1	6398	turquoise
KLHL34	257240	brown
FLT3	2322	blue
SLIT1	6585	brown
PRRT2	112476	green
HNMT	3176	magenta
PIGW	284098	tan
FAM26F	NA	purple
SYN2	6854	turquoise
LSM3	27258	purple
GLIS2	84662	turquoise
CD36	948	turquoise
SLC5A9	200010	turquoise
TNFSF18	8995	grey
DNAL1	83544	turquoise
HHAT	55733	brown
PLD1	5337	magenta
TUB	7275	turquoise
DNAH11	8701	turquoise
IL23A	51561	tan
NSUN7	79730	green
TP53I3	9540	brown
ACTA2	59	turquoise
ACP5	54	black
NKAP	79576	blue
SLC11A1	6556	turquoise
RHEBL1	121268	green
RGL1	23179	midnightblue
EFCAB2	84288	turquoise
ZFYVE16	9765	magenta
GPR19	2842	pink
SLC18B1	116843	red
HAT1	8520	purple
HAL	3034	turquoise
ANKRD36	375248	brown
GLB1L2	89944	grey
ZNF570	148268	tan
FKBP1B	2281	tan
ZNF777	27153	greenyellow
TBCE	6905	purple
AFF3	3899	lightcyan
STRBP	55342	lightcyan
RBM45	129831	red
ADRB2	154	midnightblue
DDIAS	220042	magenta
TP53I11	9537	turquoise
TECPR2	9895	turquoise
ST20	400410	green
PAXBP1	94104	red
FSD1L	83856	red
ZNF551	90233	greenyellow
SLC22A18	5002	turquoise
HIP1R	9026	lightcyan
MOSPD1	56180	blue
APIP	51074	red
TMEM8A	NA	brown
ERCC8	1161	red
ARID5B	84159	midnightblue
SPRY1	10252	lightcyan
GCM1	8521	turquoise
ZMYND15	84225	turquoise
ST3GAL6	10402	magenta
SULT1B1	27284	green
MAOA	4128	tan
WFDC8	90199	brown
PRKAB2	5565	red
C1orf21	81563	black
RHOH	399	green
HOXA13	3209	grey
ITPRIPL1	150771	yellow
CLDN8	9073	grey
TRIB1	10221	green
SKIL	6498	red
CR2	1380	tan
ZNF585A	199704	purple
MPO	4353	grey
ZNF239	8187	tan
CD27	939	blue
C3AR1	719	brown
KREMEN1	83999	turquoise
ZFP14	57677	turquoise
ASGR2	433	turquoise
NRBF2	29982	green
ACVR1	90	greenyellow
IL18R1	8809	green
OSBPL10	114884	lightcyan
CAP2	10486	salmon
RPS6KB1	6198	red
HMGB2	3148	magenta
MLF2	8079	turquoise
CCDC23	NA	turquoise
CMTM1	113540	brown
PAPSS2	9060	blue
ACP1	52	grey
SEMG1	6406	blue
TBC1D19	55296	midnightblue
DHRS13	147015	turquoise
TPH1	7166	tan
ZNF507	22847	tan
VANGL2	57216	grey
ZWINT	11130	red
TCL1A	8115	lightcyan
MKRN1	23608	grey
OAS1	4938	blue
BEX2	84707	turquoise
FAM209B	388799	magenta
NT5DC4	284958	turquoise
ANKRD9	122416	grey
PNPLA1	285848	green
SLC4A8	9498	yellow
IFIT5	24138	blue
NCEH1	57552	red
BIRC5	332	grey
RSL24D1	51187	purple
BAK1	578	greenyellow
WDR41	55255	red
GNGT1	2792	grey
FBXL13	222235	turquoise
AXIN2	8313	tan
STXBP5	134957	magenta
SFTPB	6439	midnightblue
NQO2	4835	brown
ZNF470	388566	turquoise
FOLR3	2352	turquoise
COMMD6	170622	purple
SEMA4A	64218	turquoise
EPHX2	2053	tan
ARHGAP32	9743	brown
CYP1B1	1545	magenta
LRRK1	79705	grey
DRC1	92749	turquoise
CEP128	145508	red
VCPKMT	79609	magenta
CD274	29126	green
FFAR2	2867	turquoise
BEST1	7439	turquoise
C12orf42	374470	lightcyan
ETV5	2119	cyan
TOPORS	10210	cyan
CSNK1E	1454	black
SRRM5	100170229	cyan
NOG	9241	blue
NFIA	4774	grey
NOV	NA	green
YOD1	55432	grey
ABCG1	9619	green
CLEC12B	387837	magenta
POU6F1	5463	tan
NUDT13	25961	tan
CCDC141	285025	brown
ROPN1L	83853	turquoise
PDE9A	5152	tan
MROH6	642475	brown
GADD45A	1647	turquoise
CCPG1	9236	magenta
C9orf84	NA	turquoise
GNAZ	2781	purple
SIGLEC5	8778	turquoise
ATP7B	540	green
SIAH3	283514	cyan
P2RX5	5026	lightcyan
NHSL2	340527	turquoise
NLGN3	54413	turquoise
TMEM261	NA	red
MCOLN2	255231	black
RILPL1	353116	turquoise
CDKN2B	1030	magenta
KANK3	256949	turquoise
C5orf30	90355	magenta
RAB18	22931	magenta
SEMA3C	10512	magenta
NRG1	3084	magenta
CCR7	1236	blue
HMMR	3161	red
MB21D1	NA	yellow
FCRL1	115350	tan
ZNF608	57507	blue
UPB1	51733	brown
VEGFA	7422	magenta
PTMS	5763	red
PTRHD1	391356	purple
CCDC14	64770	red
CCDC88C	440193	greenyellow
RNASE1	6035	grey
SOX8	30812	turquoise
USP44	84101	turquoise
RS1	6247	brown
UCN	7349	black
FRMD4B	23150	cyan
ZNF697	90874	green
TMC4	147798	turquoise
KIAA1257	57501	turquoise
CDCA7	83879	red
KL	9365	magenta
HIST1H2AE	NA	turquoise
PMEPA1	56937	lightcyan
SLC7A5	8140	grey
NELL2	4753	tan
ADM	133	green
RECK	8434	grey
TSPAN13	27075	tan
SYTL2	54843	black
ZNF781	163115	tan
EXTL2	2135	midnightblue
ZNF765	91661	grey
SLC51A	200931	turquoise
SCN9A	6335	magenta
IL1RAP	3556	cyan
RAB2B	84932	grey
FBXO32	114907	greenyellow
CHST13	166012	grey
PAM	5066	midnightblue
CLEC2B	9976	purple
ZNF404	342908	tan
C9orf66	NA	magenta
C9orf47	286223	grey
CILP	8483	brown
KCNH8	131096	lightcyan
C1orf56	54964	cyan
LANCL3	347404	red
PTX3	5806	magenta
SOCS3	9021	green
ZKSCAN3	80317	red
B4GALT5	9334	turquoise
CASC5	NA	red
CLIC2	1193	grey
DOCK4	9732	magenta
PDX1	3651	brown
AGO2	27161	turquoise
SFRP2	6423	red
NECAB2	54550	turquoise
HORMAD1	84072	magenta
VSIG10L	147645	black
CHN1	1123	midnightblue
RAD51B	5890	red
ZNF665	79788	brown
CDK5R1	8851	magenta
LARGE	NA	lightcyan
CELSR1	9620	lightcyan
IKBIP	121457	magenta
CAPN5	726	red
SLC7A11	23657	magenta
AOC2	314	magenta
SH3RF1	57630	tan
ANLN	54443	red
WLS	79971	green
KIAA1107	23285	red
B3GNT5	84002	magenta
SLC38A6	145389	red
CAMSAP2	23271	red
PFDN4	5203	purple
MTUS1	57509	tan
TBC1D12	23232	red
LRRC6	23639	turquoise
RPIA	22934	grey
DOCK9	23348	tan
GYPC	2995	red
SLFN12	55106	red
RAB20	55647	turquoise
PARM1	25849	turquoise
PDZK1IP1	10158	red
LRRN1	57633	green
KBTBD3	143879	red
CCNJL	79616	turquoise
CD79A	973	lightcyan
TNNI3K	51086	red
RMDN2	151393	magenta
ELOVL4	6785	tan
FRRS1	391059	grey
EIF2AK1	27102	grey
ZNF138	7697	tan
NAT1	9	red
ZNF850	342892	tan
DHRS9	10170	turquoise
ZNF415	55786	tan
DSEL	92126	greenyellow
SYCP3	50511	red
CD22	933	lightcyan
DCAF10	79269	grey
TMEM92	162461	turquoise
ZNF268	10795	tan
RCAN2	10231	black
SLC25A40	55972	magenta
RLN2	6019	tan
ADAM9	8754	magenta
PLAC8L1	153770	grey
CISD2	493856	grey
PADI4	23569	turquoise
CA4	762	turquoise
RBP7	116362	turquoise
B3GALT2	8707	tan
AIM2	9447	green
TAF4B	6875	tan
AGBL3	340351	tan
CADM1	23705	grey
ANGPT1	284	magenta
CLDN23	137075	grey
C1QB	713	grey
DEFA4	1669	grey
CAMP	820	purple
FHL2	2274	grey
SLCO4C1	353189	magenta
FCRL2	79368	lightcyan
GZMH	2999	black
KIF27	55582	turquoise
ZC3H12C	85463	magenta
DNAJC6	9829	grey
CDC20	991	grey
ARHGAP29	9411	red
HOOK1	51361	turquoise
POLR2K	5440	purple
NCAPH	23397	grey
CCDC62	84660	red
NET1	10276	tan
KLHL14	57565	tan
TREML1	340205	grey
SPX	80763	grey
HERC5	51191	grey
DPM2	8818	red
FAM132B	NA	grey
BUB1	699	red
MADCAM1	8174	turquoise
CMTM5	116173	grey
TBC1D30	23329	green
PBX1	5087	grey
THBS1	7057	grey
PCDH9	5101	lightcyan
SDPR	NA	grey
SERPING1	710	turquoise
PXYLP1	92370	red
TNFRSF17	608	grey
CPA3	1359	turquoise
ANKRD23	200539	black
TRIP13	9319	grey
PFKFB2	5208	magenta
ANKAR	150709	turquoise
ST6GALNAC4	27090	red
ADAM23	8745	grey
ZNF441	126068	tan
C12orf79	NA	tan
SH2D4B	387694	turquoise
MBNL3	55796	grey
FZD5	7855	grey
LRRIQ3	127255	tan
GRAMD1C	54762	magenta
AP5B1	91056	grey
GINS2	51659	grey
KIT	3815	green
ZNF92	168374	tan
BLVRB	645	red
FECH	2235	grey
RRM2	6241	grey
CXCL1	2919	green
ZNF563	147837	turquoise
KIAA0101	NA	purple
TMEM40	55287	grey
RP11-69I8.2	NA	salmon
TOPORS-AS1	NA	brown
DLGAP1-AS2	84777	blue
RP1-193H18.2	NA	blue
RP11-6I2.3	NA	turquoise
LINC00957	255031	yellow
FAM13A-AS1	285512	black
LINC00550	338862	blue
RP5-1085F17.3	NA	yellow
SEPSECS-AS1	285540	yellow
PP7080	25845	turquoise
RP11-330O11.3	NA	green
RP3-368A4.6	NA	red
LINC00282	NA	blue
DKFZP434L187	NA	blue
RP1-30M3.5	NA	blue
RP11-111K18.2	NA	blue
LINC00408	100652856	salmon
RP11-744D14.2	NA	salmon
CYB561D2.1	NA	yellow
LINC00883	NA	salmon
RP11-443B7.1	NA	turquoise
RP11-489E7.4	NA	brown
CTD-2033C11.1	NA	brown
LINC00937	389634	brown
ZFAS1	441951	brown
LA16c-83F12.6	NA	brown
AC092620.2	NA	turquoise
RP1-142L7.8	NA	salmon
RP11-305L7.3	NA	midnightblue
RP11-2E11.9	NA	blue
RP11-295G20.2	NA	turquoise
RP11-585P4.5	NA	black
RP11-134L10.1	NA	turquoise
C1QTNF1-AS1	100507410	salmon
RP13-270P17.3	NA	purple
HCP5	10866	brown
RP11-749H17.2	NA	blue
RP1-228H13.5	NA	greenyellow
PKI55	NA	brown
LINC00963	100506190	cyan
LINC-PINT	378805	red
SNX29P2	440352	pink
ST3GAL4-AS1	NA	turquoise
LINC00032	158035	blue
LINC00566	100861547	salmon
RP11-399O19.9	NA	blue
AP001462.6	NA	greenyellow
RP4-657D16.3	NA	turquoise
KB-431C1.4	NA	blue
LINC00540	100506622	turquoise
RP4-680D5.8	NA	turquoise
RP11-1024P17.1	NA	blue
RP11-38L15.2	NA	brown
LINC00113	54088	salmon
RP11-680F20.10	NA	brown
NPTN-IT1	101241892	turquoise
MIATNB	102724827	brown
FRY-AS1	100507099	turquoise
RP11-803D5.4	NA	midnightblue
RP11-333I13.1	NA	yellow
SNRK-AS1	100873954	blue
RP11-44F14.8	NA	turquoise
RP11-18I14.11	NA	brown
RP11-73M18.8	NA	greenyellow
SNAI3-AS1	197187	brown
RP1-93H18.6	NA	purple
ZNF790-AS1	284408	lightcyan
LINC01094	100505702	turquoise
KIAA0125	NA	lightcyan
RP11-66N11.8	NA	greenyellow
RP11-1275H24.2	NA	pink
LINC01191	440900	brown
AC005785.2	NA	blue
RP4-647C14.3	NA	brown
RP11-394I13.2	NA	magenta
RP11-473I1.9	NA	cyan
LINC00662	148189	tan
LINC00671	388387	brown
RP11-319G9.3	NA	magenta
CTB-181H17.1	NA	pink
RP11-373D23.2	NA	green
AF131215.4	NA	brown
RP11-476D10.1	NA	blue
LBX2-AS1	151534	yellow
RP11-121C2.2	NA	greenyellow
IL10RB-AS1	NA	turquoise
LINC00294	283267	yellow
LINC01410	103352539	brown
TMEM161B-AS1	100505894	tan
RP11-502N13.2	NA	green
RP11-216L13.19	NA	turquoise
RP11-475A13.2	NA	salmon
NUP50-AS1	NA	turquoise
USP30-AS1	100131733	brown
BFSP2-AS1	85003	brown
CTBP1-AS	285463	brown
RP11-326I11.3	NA	purple
LINC01270	284751	turquoise
LINC00862	554279	turquoise
RP11-258C19.7	NA	tan
RP11-174G6.5	NA	red
ITPKB-IT1	100506443	turquoise
KRBOX1-AS1	100506275	salmon
LINC01004	100216546	red
C21orf91-OT1	246312	grey
LINC00173	100287569	brown
CATIP-AS1	101928513	brown
RP11-1072C15.4	NA	red
ZNF883	169834	tan
CYP1B1-AS1	285154	turquoise
DNAJC3-AS1	NA	magenta
GS1-279B7.1	100288079	turquoise
RP11-348N5.7	NA	cyan
NFE4	58160	turquoise
RP1-100J12.1	NA	brown
RP11-182J23.1	NA	green
NEGR1-IT1	100852409	grey
LINC00926	283663	lightcyan
RP11-395I6.3	NA	tan
RP11-686D22.8	NA	red
RP11-932O9.10	NA	red
LINC00847	729678	greenyellow
RP11-250B2.3	NA	turquoise
RNF185-AS1	100852405	grey
ASH1L-AS1	645676	purple
CTD-2313J17.5	NA	turquoise
RP11-554J4.1	NA	purple
RP11-111M22.4	NA	tan
AC005224.2	NA	lightcyan
RP11-539L10.3	NA	purple
CTD-3025N20.3	NA	tan
RP11-379H18.1	NA	tan
C20orf197	284756	magenta
