# Supplementary material for: Comprehensive Analysis of Hub Genes Associated With Competing Endogenous RNA Networks in Stroke Using Bioinformatics Analysis
Source: Front Genet. 2022 Jan 12;12:779923. doi: 10.3389/fgene.2021.779923 (PMC8790239; doi:10.3389/fgene.2021.779923)
Supplement: Supplementary file 7 [file DataSheet6.ZIP › Figure 5-6--raw data/WGCNA/data/CytoscapeInput-nodes-blue.txt]

nodeName	altName	nodeAttr[nodesPresent, ]
WDR1	9948	blue
DCTN4	51164	blue
SH3GLB1	51100	blue
ERLIN1	10613	blue
SDF2	6388	blue
ABHD17A	81926	blue
MAP3K1	4214	blue
FBXO30	84085	blue
AGFG1	3267	blue
KPNA2	3838	blue
UBE2A	7319	blue
GAB1	2549	blue
FAM102A	399665	blue
MAPK13	5603	blue
MSL3	10943	blue
ATF6	22926	blue
ETF1	2107	blue
PPFIA1	8500	blue
PRRG4	79056	blue
JAK1	3716	blue
NSDHL	50814	blue
SF3A1	10291	blue
BMP2K	55589	blue
SAP30	8819	blue
SLK	9748	blue
FAM120AOS	158293	blue
GIT2	9815	blue
CUL4B	8450	blue
VCPIP1	80124	blue
CRIPT	9419	blue
PIK3C3	5289	blue
TNFRSF25	8718	blue
ID3	3399	blue
ST6GALNAC3	256435	blue
DHX40	79665	blue
KDM3B	51780	blue
SLC12A6	9990	blue
TANC2	26115	blue
IDH1	3417	blue
PAPOLA	10914	blue
ATXN2L	11273	blue
FEZ2	9637	blue
EAPP	55837	blue
HOOK3	84376	blue
CD163	9332	blue
SOAT1	6646	blue
MED31	51003	blue
SENP1	29843	blue
NSMAF	8439	blue
PPP5C	5536	blue
ATN1	1822	blue
CREBRF	153222	blue
VPS41	27072	blue
PSMD12	5718	blue
SHC4	399694	blue
KIAA2013	90231	blue
SAP30L	79685	blue
NAGA	4668	blue
CLEC5A	23601	blue
TSHZ3	57616	blue
ITFG2	55846	blue
STAM2	10254	blue
SPRED2	200734	blue
PSMC3	5702	blue
SCARB2	950	blue
IPCEF1	26034	blue
TMEM260	54916	blue
TMED8	283578	blue
LPCAT2	54947	blue
WSB1	26118	blue
SCCPDH	51097	blue
C7orf73	NA	blue
BAZ2B	29994	blue
NDST3	9348	blue
GORASP2	26003	blue
EIF2AK2	5610	blue
TBCC	6903	blue
GNAI3	2773	blue
MPPED2	744	blue
NEURL1	9148	blue
SFN	2810	blue
INTS6	26512	blue
TFG	10342	blue
MEF2A	4205	blue
ASCC1	51008	blue
PRMT1	3276	blue
GOLPH3L	55204	blue
CLIC3	9022	blue
UBE2E3	10477	blue
MSX1	4487	blue
AREL1	9870	blue
S1PR3	1903	blue
SCYL2	55681	blue
SIX3	6496	blue
ZNF521	25925	blue
SLX4IP	128710	blue
RNF165	494470	blue
NBN	4683	blue
PLD4	122618	blue
OGFOD3	79701	blue
CYBB	1536	blue
C8orf88	100127983	blue
AK2	204	blue
BIRC2	329	blue
GNB4	59345	blue
SELT	NA	blue
DCUN1D1	54165	blue
ASPH	444	blue
SETD7	80854	blue
ARL15	54622	blue
MMP19	4327	blue
CEP164	22897	blue
PLIN2	123	blue
GPER1	2852	blue
BROX	148362	blue
C5orf45	NA	blue
SUMF1	285362	blue
FBN2	2201	blue
ARRDC4	91947	blue
DNAJA2	10294	blue
DMRT2	10655	blue
ZNF287	57336	blue
CYFIP1	23191	blue
TPM2	7169	blue
BCAT1	586	blue
FAM199X	139231	blue
ADRBK2	NA	blue
PNPLA3	80339	blue
LRTOMT	220074	blue
GOLPH3	64083	blue
ARF3	377	blue
TTC28	23331	blue
SCPEP1	59342	blue
CMTM4	146223	blue
ZNF483	158399	blue
ALKBH2	121642	blue
F8	2157	blue
KLHDC3	116138	blue
FLVCR2	55640	blue
PIEZO1	9780	blue
MS4A4A	51338	blue
PFN4	375189	blue
COL5A3	50509	blue
CHMP7	91782	blue
ACP6	51205	blue
BRCA1	672	blue
TRAPPC6A	79090	blue
EPB41L3	23136	blue
NPEPL1	79716	blue
PAPSS1	9061	blue
PDE1C	5137	blue
DDIT3	1649	blue
NOS3	4846	blue
MLC1	23209	blue
LDLRAD3	143458	blue
FAM110B	90362	blue
GOLGA6L2	283685	blue
RRM2B	50484	blue
PHTF1	10745	blue
CLIC4	25932	blue
SLC1A3	6507	blue
TLR10	81793	blue
DSE	29940	blue
GALNT15	117248	blue
SGMS2	166929	blue
PRMT5	10419	blue
MTL5	NA	blue
KNOP1	400506	blue
VAV3	10451	blue
ERI3	79033	blue
CREB1	1385	blue
GAPT	202309	blue
ATP10D	57205	blue
LIN54	132660	blue
CC2D2B	387707	blue
ENOX1	55068	blue
TACR1	6869	blue
MATK	4145	blue
RLTPR	NA	blue
MPZL2	10205	blue
SALL3	27164	blue
RNASE4	6038	blue
PHACTR1	221692	blue
NETO2	81831	blue
FLT3	2322	blue
NKAP	79576	blue
MOSPD1	56180	blue
CD27	939	blue
PAPSS2	9060	blue
SEMG1	6406	blue
OAS1	4938	blue
IFIT5	24138	blue
NOG	9241	blue
CCR7	1236	blue
ZNF608	57507	blue
DLGAP1-AS2	84777	blue
RP1-193H18.2	NA	blue
LINC00550	338862	blue
LINC00282	NA	blue
DKFZP434L187	NA	blue
RP1-30M3.5	NA	blue
RP11-111K18.2	NA	blue
RP11-2E11.9	NA	blue
RP11-749H17.2	NA	blue
LINC00032	158035	blue
RP11-399O19.9	NA	blue
KB-431C1.4	NA	blue
RP11-1024P17.1	NA	blue
SNRK-AS1	100873954	blue
AC005785.2	NA	blue
RP11-476D10.1	NA	blue
