# Supplementary material for: Comprehensive Analysis of Hub Genes Associated With Competing Endogenous RNA Networks in Stroke Using Bioinformatics Analysis
Source: Front Genet. 2022 Jan 12;12:779923. doi: 10.3389/fgene.2021.779923 (PMC8790239; doi:10.3389/fgene.2021.779923)
Supplement: Supplementary file 7 [file DataSheet6.ZIP › Figure 5-6--raw data/WGCNA/data/MEgeneCount.txt]

moduleColors Freq
black 113
blue 216
brown 193
cyan 57
green 127
greenyellow 64
grey 373
lightcyan 49
magenta 92
midnightblue 55
pink 96
purple 83
red 116
salmon 59
tan 62
turquoise 350
yellow 162
