# Supplementary material for: Comprehensive Analysis of Hub Genes Associated With Competing Endogenous RNA Networks in Stroke Using Bioinformatics Analysis
Source: Front Genet. 2022 Jan 12;12:779923. doi: 10.3389/fgene.2021.779923 (PMC8790239; doi:10.3389/fgene.2021.779923)
Supplement: Supplementary file 7 [file DataSheet6.ZIP › Figure 5-6--raw data/WGCNA/data/modPhysiological.cor.xls]

group
MEpurple	0.738009216418185
MEblue	0.888244075014545
MEmagenta	0.674746151282322
MEmidnightblue	0.830864112857786
MEred	0.684006793488374
MEcyan	0.790701659302668
MEgreen	0.75281515195334
MEturquoise	0.768803714174998
MEblack	0.832265720072771
MEpink	0.877795612640387
MEbrown	0.866126960225931
MEyellow	0.881173101568845
MEgreenyellow	-0.809093401255277
MEsalmon	-0.885356118524295
MElightcyan	-0.695074960104019
MEtan	-0.612537118504917
MEgrey	-0.957134079562776
