# Supplementary material for: Comprehensive Analysis of Hub Genes Associated With Competing Endogenous RNA Networks in Stroke Using Bioinformatics Analysis
Source: Front Genet. 2022 Jan 12;12:779923. doi: 10.3389/fgene.2021.779923 (PMC8790239; doi:10.3389/fgene.2021.779923)
Supplement: Supplementary file 7 [file DataSheet6.ZIP › Figure 5-6--raw data/WGCNA/data/modPhysiological.p.xls]

group
MEpurple	4.84780537749129e-09
MEblue	1.82790656951516e-16
MEmagenta	2.71461928425533e-07
MEmidnightblue	8.98869492988397e-13
MEred	1.60321705675946e-07
MEcyan	6.2747753256381e-11
MEgreen	1.59507441885625e-09
MEturquoise	4.38680671956174e-10
MEblack	7.60000064787569e-13
MEpink	1.16884206690654e-15
MEbrown	7.67410833220294e-15
MEyellow	6.53979171782718e-16
MEgreenyellow	1.01647885663186e-11
MEsalmon	3.10767198656298e-16
MElightcyan	8.32769677050745e-08
MEtan	6.05813910771441e-06
MEgrey	2.61838287757188e-25
