# Supplementary material for: Comprehensive Analysis of Hub Genes Associated With Competing Endogenous RNA Networks in Stroke Using Bioinformatics Analysis
Source: Front Genet. 2022 Jan 12;12:779923. doi: 10.3389/fgene.2021.779923 (PMC8790239; doi:10.3389/fgene.2021.779923)
Supplement: Supplementary file 7 [file DataSheet6.ZIP › Figure 5-6--raw data/WGCNA/geo/Illumina_miRNA/GSE110993_targets.txt]

Sample_id	group
GSM3019808	Stroke
GSM3019809	Stroke
GSM3019810	Stroke
GSM3019811	Stroke
GSM3019812	Stroke
GSM3019813	Stroke
GSM3019814	Stroke
GSM3019815	Stroke
GSM3019816	Stroke
GSM3019817	Stroke
GSM3019818	Stroke
GSM3019819	Stroke
GSM3019820	Stroke
GSM3019821	Stroke
GSM3019822	Stroke
GSM3019823	Stroke
GSM3019824	Stroke
GSM3019825	Stroke
GSM3019826	Stroke
GSM3019827	Stroke
GSM3019828	Healthy
GSM3019829	Healthy
GSM3019830	Healthy
GSM3019831	Healthy
GSM3019832	Healthy
GSM3019833	Healthy
GSM3019834	Healthy
GSM3019835	Healthy
GSM3019836	Healthy
GSM3019837	Healthy
GSM3019838	Healthy
GSM3019839	Healthy
GSM3019840	Healthy
GSM3019841	Healthy
GSM3019842	Healthy
GSM3019843	Healthy
GSM3019844	Healthy
GSM3019845	Healthy
GSM3019846	Healthy
GSM3019847	Healthy
