# Supplementary material for: Comprehensive Analysis of Hub Genes Associated With Competing Endogenous RNA Networks in Stroke Using Bioinformatics Analysis
Source: Front Genet. 2022 Jan 12;12:779923. doi: 10.3389/fgene.2021.779923 (PMC8790239; doi:10.3389/fgene.2021.779923)
Supplement: Supplementary file 8 [file DataSheet2.ZIP]

Archive with 2 entries (1 files):
- Figure 1-raw data/Figure1.ai
- Figure 1-raw data/
