# Supplementary material for: Comprehensive Analysis of Hub Genes Associated With Competing Endogenous RNA Networks in Stroke Using Bioinformatics Analysis
Source: Front Genet. 2022 Jan 12;12:779923. doi: 10.3389/fgene.2021.779923 (PMC8790239; doi:10.3389/fgene.2021.779923)
Supplement: Supplementary file 9 [file DataSheet5.ZIP]

Archive with 7 entries (5 files):
- Figure 4--raw data/DEmRNAs-PPI.cys
- Figure 4--raw data/GO of all DEmRNAs/
- Figure 4--raw data/GO of all DEmRNAs/clusterProfiler_GO_All_DEmRNAs.Rda
- Figure 4--raw data/GO of all DEmRNAs/clusterProfiler_GO_all_result.txt
- Figure 4--raw data/GSE58294_DEmRNAs_up and Down information.txt
- Figure 4--raw data/string_interactions.tsv
- Figure 4--raw data/
