# Supplementary material for: Comprehensive Analysis of Hub Genes Associated With Competing Endogenous RNA Networks in Stroke Using Bioinformatics Analysis
Source: Front Genet. 2022 Jan 12;12:779923. doi: 10.3389/fgene.2021.779923 (PMC8790239; doi:10.3389/fgene.2021.779923)
Supplement: Supplementary file 9 [file DataSheet5.ZIP › Figure 4--raw data/GO of all DEmRNAs/clusterProfiler_GO_all_result.txt]

ONTOLOGY	ID	Description	GeneRatio	BgRatio	pvalue	p.adjust	qvalue	geneID	Count
BP	GO:0042119	neutrophil activation	103/1815	498/18670	7.89428210952058e-14	1.78430773684955e-10	1.66699428103471e-10	GYG1/TCIRG1/PSMD2/TSPAN14/QSOX1/DNASE1L1/ATP6V1D/MCEMP1/FUCA2/PSEN1/PRCP/RAB7A/GLA/HEBP2/IDH1/PDXK/IL18RAP/LAMP2/DERA/SLC2A3/ATG7/TOM1/PSMD12/TMC6/CLEC5A/GUSB/ALOX5/PSMC3/ITGAM/CANT1/PA2G4/CLEC4D/ARG1/PKM/DOK3/HPSE/VAPA/PGM1/PAFAH1B2/VAMP7/SIRPB1/S100A12/RHOG/ADAM8/MGST1/CYBB/BRI3/CYSTM1/CR1/DYNLT1/LRG1/TLR2/CD93/CYFIP1/SYNGR1/PGM2/MMP9/CFD/COMMD3/ACPP/FCAR/IMPDH1/CXCR1/GGH/TNFAIP6/IGF2R/CEACAM1/…	103
BP	GO:0043312	neutrophil degranulation	101/1815	485/18670	8.84637367937716e-14	1.78430773684955e-10	1.66699428103471e-10	GYG1/TCIRG1/PSMD2/TSPAN14/QSOX1/DNASE1L1/ATP6V1D/MCEMP1/FUCA2/PSEN1/PRCP/RAB7A/GLA/HEBP2/IDH1/PDXK/LAMP2/DERA/SLC2A3/ATG7/TOM1/PSMD12/TMC6/CLEC5A/GUSB/ALOX5/PSMC3/ITGAM/CANT1/PA2G4/CLEC4D/ARG1/PKM/DOK3/HPSE/VAPA/PGM1/PAFAH1B2/VAMP7/SIRPB1/S100A12/RHOG/ADAM8/MGST1/CYBB/BRI3/CYSTM1/CR1/DYNLT1/LRG1/TLR2/CD93/CYFIP1/SYNGR1/PGM2/MMP9/CFD/COMMD3/ACPP/FCAR/IMPDH1/CXCR1/GGH/TNFAIP6/IGF2R/CEACAM1/ANXA3/MO…	101
BP	GO:0002446	neutrophil mediated immunity	103/1815	499/18670	9.0253299790063e-14	1.78430773684955e-10	1.66699428103471e-10	GYG1/WDR1/TCIRG1/JAGN1/PSMD2/TSPAN14/QSOX1/DNASE1L1/ATP6V1D/MCEMP1/FUCA2/PSEN1/PRCP/RAB7A/GLA/HEBP2/IDH1/PDXK/LAMP2/DERA/SLC2A3/ATG7/TOM1/PSMD12/TMC6/CLEC5A/GUSB/ALOX5/PSMC3/ITGAM/CANT1/PA2G4/CLEC4D/ARG1/PKM/DOK3/HPSE/VAPA/PGM1/PAFAH1B2/VAMP7/SIRPB1/S100A12/RHOG/ADAM8/MGST1/CYBB/BRI3/CYSTM1/CR1/DYNLT1/LRG1/TLR2/CD93/CYFIP1/SYNGR1/PGM2/MMP9/CFD/COMMD3/ACPP/FCAR/IMPDH1/CXCR1/GGH/TNFAIP6/IGF2R/CEACA…	103
BP	GO:0002283	neutrophil activation involved in immune response	101/1815	488/18670	1.32675769817694e-13	1.96724997697186e-10	1.83790855873775e-10	GYG1/TCIRG1/PSMD2/TSPAN14/QSOX1/DNASE1L1/ATP6V1D/MCEMP1/FUCA2/PSEN1/PRCP/RAB7A/GLA/HEBP2/IDH1/PDXK/LAMP2/DERA/SLC2A3/ATG7/TOM1/PSMD12/TMC6/CLEC5A/GUSB/ALOX5/PSMC3/ITGAM/CANT1/PA2G4/CLEC4D/ARG1/PKM/DOK3/HPSE/VAPA/PGM1/PAFAH1B2/VAMP7/SIRPB1/S100A12/RHOG/ADAM8/MGST1/CYBB/BRI3/CYSTM1/CR1/DYNLT1/LRG1/TLR2/CD93/CYFIP1/SYNGR1/PGM2/MMP9/CFD/COMMD3/ACPP/FCAR/IMPDH1/CXCR1/GGH/TNFAIP6/IGF2R/CEACAM1/ANXA3/MO…	101
BP	GO:0007041	lysosomal transport	30/1815	106/18670	4.97799476200333e-08	5.48107698440882e-05	5.12071084949339e-05	VPS35/RAB7A/STX8/VIPAS39/AP3M1/HOOK3/LAMP2/VPS41/NPC1/TSG101/SCARB2/FAM160A2/GAK/VAMP7/SCYL2/AP1G1/AP3D1/LYST/VPS51/VPS53/SNAPIN/SORT1/IGF2R/VPS54/GRN/ARSB/ZFYVE16/ADRB2/CACNG8/HOOK1	30
BP	GO:0007034	vacuolar transport	36/1815	142/18670	5.54484267517332e-08	5.48107698440882e-05	5.12071084949339e-05	VPS35/RAB7A/STX8/VIPAS39/AP3M1/HOOK3/LAMP2/TMEM50A/VPS41/NPC1/TSG101/VPS13A/MON1A/SCARB2/FAM160A2/GAK/VAMP7/SCYL2/VPS37C/AP1G1/AP3D1/LYST/VPS51/VPS53/SNAPIN/SORT1/CHMP2A/CHMP7/IGF2R/VPS54/GRN/ARSB/ZFYVE16/ADRB2/CACNG8/HOOK1	36
BP	GO:0006487	protein N-linked glycosylation	23/1815	78/18670	7.99733498352176e-07	0.000677602768389537	0.00063305220080088	RPN2/RPN1/KRTCAP2/DHDDS/UBE2G2/DPM3/DAD1/STT3A/TMEM258/ALG6/OST4/GFPT1/ST3GAL1/OSTC/TMEM165/B3GALT1/FUT8/SRD5A3/MAN1C1/ASGR2/GFPT2/B3GALT2/DPM2	23
BP	GO:0097327	response to antineoplastic agent	24/1815	96/18670	1.13156723657188e-05	0.00838915660013476	0.00783759201751891	MAPK13/KDM3B/KAT7/CASP9/SPIDR/ARG1/KIF1B/NR3C1/SPHK2/SLC31A1/ATRX/TFAP4/BRCA1/ADIRF/HMOX1/ABCC2/HCN3/USP8/JUP/OPA1/FBXO32/PTGR1/ADAM9/EGR1	24
BP	GO:0009101	glycoprotein biosynthetic process	58/1815	348/18670	3.15851470729887e-05	0.019260849994726	0.0179945006828062	RPN2/SDF2/RPN1/CHPF2/KRTCAP2/DHDDS/B3GALT4/PSEN1/ST6GALNAC3/UBE2G2/SOAT1/DPM3/DAD1/STT3A/NPC1/CANT1/TMEM258/NDST3/ALG6/OST4/GFPT1/SLC35D1/DPY19L3/VCAN/GALNT14/GOLPH3/ST3GAL1/MAN2A1/OSTC/DSE/TMEM165/GALNT15/B3GALT1/FUT8/SRD5A3/MAN1C1/GALNT3/ST6GALNAC2/ITM2C/ST3GAL6/BMPR1B/ASGR2/B3GAT2/VANGL2/HBEGF/CCR7/EXTL2/CHST13/B4GALT5/GFPT2/AGO2/NECAB2/B3GNT5/DSEL/B3GALT2/DPM2/PXYLP1/ST6GALNAC4	58
BP	GO:0016050	vesicle organization	55/1815	325/18670	3.24748777520249e-05	0.019260849994726	0.0179945006828062	RAB11A/AGFG1/PIK3C3/RAB7A/STX8/ANXA1/HOOK3/TRAPPC5/F5/VPS41/TSG101/VPS33B/SNX11/STAM2/SCARB2/FAM160A2/GNAI3/TFG/VAPA/GOLPH3L/VAMP7/STX6/VPS37C/SPG11/AP1G1/STX11/AP3D1/LYST/ABCA1/SNAPIN/TGFA/GOLPH3/SORT1/F8/CHMP2A/DTNBP1/CHMP7/TRAPPC6A/DYSF/EXOC8/VAV3/CREB1/RAB32/SAMD9L/PRKCI/USP8/ZNF385A/RFX2/PRRT2/ZFYVE16/SDC1/RAB20/CD34/HOOK1/AREG	55
BP	GO:0007040	lysosome organization	17/1815	61/18670	4.79174851513148e-05	0.0236832170360374	0.0221261089330282	VPS35/RAB7A/HOOK3/SCARB2/FAM160A2/SPG11/LYST/ABCA1/SNAPIN/TMEM165/TFEB/GRN/ARSB/CLN8/ZKSCAN3/RAB20/HOOK1	17
BP	GO:0080171	lytic vacuole organization	17/1815	61/18670	4.79174851513148e-05	0.0236832170360374	0.0221261089330282	VPS35/RAB7A/HOOK3/SCARB2/FAM160A2/SPG11/LYST/ABCA1/SNAPIN/TMEM165/TFEB/GRN/ARSB/CLN8/ZKSCAN3/RAB20/HOOK1	17
BP	GO:0002698	negative regulation of immune effector process	26/1815	120/18670	7.24948466678903e-05	0.0330743796605583	0.0308998277619251	DUSP22/ANXA1/VSIG4/ARG1/PRKDC/CR1/MUL1/SLAMF8/LILRB1/IRAK3/CEACAM1/HLX/DUSP10/CD55/HTRA1/NLRX1/CCR2/HMOX1/PGLYRP1/GRN/SERPINB9/CLEC12B/KIR2DL4/CD22/ANGPT1/SERPING1	26
BP	GO:0048736	appendage development	34/1815	179/18670	0.000106180476818989	0.0400362896749919	0.0374040108349807	PSEN1/IMPAD1/MED31/IFT52/MSX1/RNF165/SOX9/NOTCH1/ASPH/SOX11/ATRX/FBN2/NIPBL/ALX3/GRHL2/TBX3/TWIST1/SKI/KAT2B/FGF9/NR2F2/SALL3/AFF3/BMPR1B/KREMEN1/BAK1/NOG/SEMA3C/RECK/PAM/SFRP2/SLC7A11/HOXC10/PBX1	34
BP	GO:0060173	limb development	34/1815	179/18670	0.000106180476818989	0.0400362896749919	0.0374040108349807	PSEN1/IMPAD1/MED31/IFT52/MSX1/RNF165/SOX9/NOTCH1/ASPH/SOX11/ATRX/FBN2/NIPBL/ALX3/GRHL2/TBX3/TWIST1/SKI/KAT2B/FGF9/NR2F2/SALL3/AFF3/BMPR1B/KREMEN1/BAK1/NOG/SEMA3C/RECK/PAM/SFRP2/SLC7A11/HOXC10/PBX1	34
BP	GO:0008333	endosome to lysosome transport	16/1815	59/18670	0.000113429972300984	0.0400362896749919	0.0374040108349807	RAB7A/STX8/VIPAS39/HOOK3/VPS41/TSG101/FAM160A2/VAMP7/SCYL2/AP3D1/LYST/SNAPIN/SORT1/ADRB2/CACNG8/HOOK1	16
BP	GO:0000070	mitotic sister chromatid segregation	30/1815	151/18670	0.000114755846311728	0.0400362896749919	0.0374040108349807	RAB11A/PTTG1/HECW2/PINX1/DUSP1/KATNB1/RRS1/CDCA5/NCAPH2/ATRX/NIPBL/CHAMP1/TNKS/CHMP2A/CHMP7/APC/PRC1/DLGAP5/NEK6/KIF4A/CCNB1/NUSAP1/PSRC1/ZWINT/USP44/CDC20/NCAPH/BUB1/TRIP13/BUB1B	30
CC	GO:0042581	specific granule	46/1870	160/19717	3.47399046318392e-12	2.46653322886058e-09	2.25626538503629e-09	TSPAN14/QSOX1/DNASE1L1/ATP6V1D/MCEMP1/PDXK/SLC2A3/TOM1/TMC6/CLEC5A/ITGAM/CANT1/CLEC4D/ARG1/HPSE/ADAM8/CYBB/LRG1/CD93/CYFIP1/FCAR/GGH/CEACAM1/ANXA3/MOSPD2/FPR2/CEP290/GPR84/QPCT/TCN1/LAMTOR3/PGLYRP1/STOM/JUP/SLPI/MMP25/CD36/PLD1/C3AR1/FOLR3/PTX3/DEFA4/CAMP/SLCO4C1/HP/CXCL1	46
CC	GO:0070820	tertiary granule	44/1870	164/19717	1.25634415939943e-10	4.46002176586797e-08	4.07981234920761e-08	TCIRG1/TSPAN14/QSOX1/MCEMP1/PRCP/IDH1/LAMP2/SLC2A3/TMC6/CLEC5A/ITGAM/CANT1/CLEC4D/DOK3/PGM1/ADAM8/CYBB/CYSTM1/CR1/LRG1/CD93/CYFIP1/MMP9/FCAR/GGH/TNFAIP6/CEACAM1/CD55/FPR2/CD58/GPR84/QPCT/TCN1/LAMTOR3/PGLYRP1/STOM/PLD1/SLC11A1/FOLR3/SIGLEC5/PTX3/CAMP/HP/CXCL1	44
CC	GO:0035580	specific granule lumen	21/1870	62/19717	1.18147784735508e-07	2.79616423874035e-05	2.55779590111608e-05	QSOX1/DNASE1L1/PDXK/CANT1/ARG1/HPSE/LRG1/CYFIP1/GGH/CEP290/QPCT/TCN1/PGLYRP1/JUP/SLPI/FOLR3/PTX3/DEFA4/CAMP/HP/CXCL1	21
CC	GO:0030667	secretory granule membrane	57/1870	298/19717	2.1351983765623e-07	3.50847559666264e-05	3.20938390384114e-05	TCIRG1/ANXA7/TSPAN14/ATP6V1D/LHFPL2/MCEMP1/PSEN1/PRCP/RAB7A/LAMP2/SLC2A3/TOM1/TMC6/CLEC5A/ITGAM/CLEC4D/DOK3/VAPA/VAMP7/SIRPB1/RHOG/ADAM8/MGST1/CYBB/BRI3/CYSTM1/CR1/TLR2/CD93/SYNGR1/ACPP/FCAR/CXCR1/IGF2R/CEACAM1/MOSPD2/CD55/FPR2/CD58/GPR84/SELP/MME/VNN1/LAMTOR3/ITPR3/STOM/MMP25/CD36/PLD1/SLC11A1/C3AR1/CD109/SIGLEC5/RAB18/PAM/CA4/SLCO4C1	57
CC	GO:0005774	vacuolar membrane	72/1870	412/19717	2.47075746243848e-07	3.50847559666264e-05	3.20938390384114e-05	RPN2/SH3GLB1/TCIRG1/RRAGA/ATP6V1D/VPS35/ZFYVE26/PSEN1/PRCP/RAB7A/STX8/AP3M1/LAMP2/CALCOCO2/VPS41/NPC1/TOM1/VPS33B/ITFG2/SCARB2/TM9SF1/DAGLB/GNAI3/SLC17A5/HPSE/SPHK2/VAPA/CLCN5/ABCD1/WDFY3/VAMP7/TLR8/MGST1/BRI3/GNB4/SPG11/AP1G1/ATP6V0B/AP3D1/LAMTOR5/SNAPIN/SYNGR1/SORT1/TMEM138/GABARAPL2/ACPP/CTNS/ATP6V1C1/LDLR/IGF2R/DRAM1/TM6SF1/TMEM165/ATP6V1C2/SPAG9/RRAGD/VMP1/SBF2/VNN1/LAMTOR3/STOM/ABCC10/GRN/P…	72
CC	GO:0101002	ficolin-1-rich granule	40/1870	185/19717	5.43583933928036e-07	6.4324098848151e-05	5.88405767076488e-05	GYG1/TCIRG1/PSMD2/PRCP/IDH1/LAMP2/DERA/SLC2A3/ATG7/PSMD12/GUSB/ALOX5/PSMC3/CANT1/CLEC4D/PKM/DOK3/PGM1/PAFAH1B2/ADAM8/CR1/DYNLT1/LRG1/CD93/PGM2/MMP9/CFD/COMMD3/FCAR/IMPDH1/TNFAIP6/CD55/FPR2/CD58/QPCT/CRISPLD2/JUP/ARSB/SLC11A1/SIGLEC5	40
CC	GO:0005765	lysosomal membrane	62/1870	354/19717	1.53739632714932e-06	0.000150330869071795	0.000137515413220604	TCIRG1/RRAGA/ATP6V1D/VPS35/ZFYVE26/PSEN1/PRCP/RAB7A/STX8/AP3M1/LAMP2/VPS41/NPC1/TOM1/VPS33B/ITFG2/SCARB2/TM9SF1/DAGLB/GNAI3/SLC17A5/HPSE/SPHK2/VAPA/CLCN5/ABCD1/VAMP7/TLR8/MGST1/BRI3/GNB4/SPG11/AP1G1/AP3D1/LAMTOR5/SNAPIN/SYNGR1/SORT1/ACPP/CTNS/ATP6V1C1/LDLR/IGF2R/DRAM1/TM6SF1/TMEM165/ATP6V1C2/SPAG9/VNN1/LAMTOR3/STOM/ABCC10/GRN/PLD1/ITM2C/C3AR1/WDR41/SLC36A1/LAMP5/SLCO4C1/AP5B1/HLA-DQA1	62
CC	GO:0098852	lytic vacuole membrane	62/1870	355/19717	1.69386894728783e-06	0.000150330869071795	0.000137515413220604	TCIRG1/RRAGA/ATP6V1D/VPS35/ZFYVE26/PSEN1/PRCP/RAB7A/STX8/AP3M1/LAMP2/VPS41/NPC1/TOM1/VPS33B/ITFG2/SCARB2/TM9SF1/DAGLB/GNAI3/SLC17A5/HPSE/SPHK2/VAPA/CLCN5/ABCD1/VAMP7/TLR8/MGST1/BRI3/GNB4/SPG11/AP1G1/AP3D1/LAMTOR5/SNAPIN/SYNGR1/SORT1/ACPP/CTNS/ATP6V1C1/LDLR/IGF2R/DRAM1/TM6SF1/TMEM165/ATP6V1C2/SPAG9/VNN1/LAMTOR3/STOM/ABCC10/GRN/PLD1/ITM2C/C3AR1/WDR41/SLC36A1/LAMP5/SLCO4C1/AP5B1/HLA-DQA1	62
CC	GO:0035579	specific granule membrane	24/1870	91/19717	2.72517485739699e-06	0.000198418355517079	0.000181503521651649	TSPAN14/ATP6V1D/MCEMP1/SLC2A3/TOM1/TMC6/CLEC5A/ITGAM/CLEC4D/ADAM8/CYBB/CD93/FCAR/CEACAM1/MOSPD2/FPR2/GPR84/LAMTOR3/STOM/MMP25/CD36/PLD1/C3AR1/SLCO4C1	24
CC	GO:0010008	endosome membrane	77/1870	479/19717	2.79462472559266e-06	0.000198418355517079	0.000181503521651649	SH3GL3/TM9SF2/RAB11A/SPG21/ABHD17A/TCIRG1/VPS35/PSEN1/RAB7A/STX8/YIPF1/ANXA1/LAMP2/SNX6/VPS41/NPC1/TSG101/VPS33B/STAM2/TRAF6/SCARB2/RAP2A/ANTXR2/GGA1/PML/PLIN3/CLCN5/VAMP7/SCYL2/TLR8/STEAP4/VPS37C/ATP6V0B/AP3D1/LAMTOR5/MVB12B/VPS53/RABEP1/LY96/SORT1/PIKFYVE/CHMP2A/TAB3/DTNBP1/LDLR/CHMP7/PSENEN/SLC39A4/TMEM165/FCGR1B/EPHB1/SBF2/LAMTOR3/FCGR1A/IRF7/USP8/INPP5B/GRB14/PLD1/SLC11A1/ZFYVE16/ADRB2/STEAP…	77
CC	GO:0008250	oligosaccharyltransferase complex	8/1870	13/19717	5.36618732974684e-06	0.000346363000374569	0.00031683613229223	RPN2/RPN1/KRTCAP2/DAD1/STT3A/TMEM258/OST4/OSTC	8
CC	GO:1904724	tertiary granule lumen	17/1870	55/19717	7.7231530540426e-06	0.000456953222364187	0.000417998722310902	QSOX1/IDH1/CANT1/PGM1/LRG1/CYFIP1/MMP9/GGH/TNFAIP6/QPCT/TCN1/PGLYRP1/FOLR3/PTX3/CAMP/HP/CXCL1	17
CC	GO:0005769	early endosome	59/1870	350/19717	9.29129671694779e-06	0.000494145526386513	0.000452020444448449	SH3GL3/NIPA2/VPS35/PSEN1/TRIM27/STX8/VIPAS39/ANXA1/SNX6/VPS41/TOM1/TSG101/VPS33B/STAM2/RPS6KC1/GGA1/DIAPH2/PML/CLCN5/PTPN23/STX6/MIB2/ACKR4/STEAP4/GPER1/MVB12B/ARRDC4/RABEP1/SORT1/PIKFYVE/RIN3/LDLR/IGF2R/DYSF/MLC1/PTP4A3/TMEM165/FCGR1B/EPHB1/RAB32/SAMD9L/MME/FCGR1A/USP8/INPP5B/ZFYVE16/ADRB2/CD274/PMEPA1/SNX31/LAMP5/CLCN4/WLS/RAB20/PARM1/KIR2DL4/CD22/CNTNAP2/FZD5	59
CC	GO:0070821	tertiary granule membrane	20/1870	73/19717	9.74371460480449e-06	0.000494145526386513	0.000452020444448449	TSPAN14/MCEMP1/SLC2A3/TMC6/CLEC5A/ITGAM/CLEC4D/ADAM8/CYBB/CYSTM1/CD93/FCAR/CEACAM1/FPR2/GPR84/LAMTOR3/STOM/PLD1/SLC11A1/SIGLEC5	20
CC	GO:0034774	secretory granule lumen	54/1870	321/19717	2.31674039458822e-05	0.00109659045343842	0.00100310794628837	GYG1/PSMD2/FAM49B/QSOX1/DNASE1L1/FUCA2/GLA/HEBP2/IDH1/PDXK/DERA/F5/ATG7/PSMD12/GUSB/ALOX5/PSMC3/CANT1/SCCPDH/PA2G4/ARG1/PKM/HPSE/PAFAH1B2/S100A12/DYNLT1/LRG1/CYFIP1/PGM2/CFD/F8/IMPDH1/GGH/RNASE2/CEP290/QPCT/CRISPLD2/TCN1/PGLYRP1/GRN/JUP/SLPI/ARSB/MPO/FOLR3/PENK/VEGFA/PTX3/DEFA4/CAMP/THBS1/SERPING1/HP/CXCL1	54
CC	GO:0005770	late endosome	45/1870	256/19717	3.63783260852283e-05	0.00161428822003201	0.00147667284174907	RAB11A/TCIRG1/VPS35/PIK3C3/RAB7A/STX8/VIPAS39/YIPF1/LAMP2/VPS41/NPC1/TSG101/VPS33B/MON1A/SCARB2/IFNAR1/OSBPL1A/VAMP7/VPS37C/SLC31A1/LAMTOR5/MVB12B/PIKFYVE/CHMP2A/CTNS/LDLR/IGF2R/DYSF/DDIT3/EXOC8/TMEM165/TTPA/LAMTOR3/GRN/PLD1/SLC11A1/STEAP3/SFTPB/ATP7B/MCOLN2/LAMP5/CLCN4/NMNAT2/PARM1/CD79A	45
CC	GO:0060205	cytoplasmic vesicle lumen	55/1870	338/19717	5.04768506036148e-05	0.00200477631390151	0.00183387247691213	GYG1/PSMD2/FAM49B/QSOX1/DNASE1L1/FUCA2/GLA/HEBP2/IDH1/PDXK/DERA/F5/ATG7/PSMD12/GUSB/ALOX5/PSMC3/CANT1/SCCPDH/PA2G4/ADA/ARG1/PKM/HPSE/PAFAH1B2/S100A12/DYNLT1/LRG1/CYFIP1/PGM2/CFD/F8/IMPDH1/GGH/RNASE2/CEP290/QPCT/CRISPLD2/TCN1/PGLYRP1/GRN/JUP/SLPI/ARSB/MPO/FOLR3/PENK/VEGFA/PTX3/DEFA4/CAMP/THBS1/SERPING1/HP/CXCL1	55
CC	GO:0005811	lipid droplet	20/1870	81/19717	5.082531500032e-05	0.00200477631390151	0.00183387247691213	CTDNEP1/NSDHL/RAB7A/ACSL3/SET/ABHD5/TRAF6/LPCAT2/SCCPDH/PLIN3/CIDEB/PLIN2/PLIN5/PNPLA3/G0S2/ABHD4/DGAT2/PLA2G4A/DHRS3/PNPLA1	20
CC	GO:0031983	vesicle lumen	55/1870	339/19717	5.4807593822638e-05	0.00204807324284595	0.0018734784148791	GYG1/PSMD2/FAM49B/QSOX1/DNASE1L1/FUCA2/GLA/HEBP2/IDH1/PDXK/DERA/F5/ATG7/PSMD12/GUSB/ALOX5/PSMC3/CANT1/SCCPDH/PA2G4/ADA/ARG1/PKM/HPSE/PAFAH1B2/S100A12/DYNLT1/LRG1/CYFIP1/PGM2/CFD/F8/IMPDH1/GGH/RNASE2/CEP290/QPCT/CRISPLD2/TCN1/PGLYRP1/GRN/JUP/SLPI/ARSB/MPO/FOLR3/PENK/VEGFA/PTX3/DEFA4/CAMP/THBS1/SERPING1/HP/CXCL1	55
CC	GO:0030496	midbody	33/1870	173/19717	7.6593655560173e-05	0.00271907477238614	0.00248727818319088	SH3GLB1/USP3/ZFYVE26/PIK3C3/JTB/SVIL/RNF8/KATNB1/TSG101/GDI1/SCCPDH/RAP2A/MICAL3/GNAI3/LYRM1/KLHL9/PKN1/ARL3/CHAMP1/TTC28/DTNBP1/KLHL13/SSH1/EXOC6/CLIC4/KIF20A/PRC1/KIF4A/PSRC1/USP8/BIRC5/TOPORS/ANLN	33
CC	GO:1904813	ficolin-1-rich granule lumen	25/1870	124/19717	0.000223427005970844	0.00755396067806185	0.00690999812952433	GYG1/PSMD2/IDH1/DERA/ATG7/PSMD12/GUSB/ALOX5/PSMC3/CANT1/PKM/PGM1/PAFAH1B2/DYNLT1/LRG1/PGM2/MMP9/CFD/COMMD3/IMPDH1/TNFAIP6/QPCT/CRISPLD2/JUP/ARSB	25
CC	GO:0030139	endocytic vesicle	48/1870	303/19717	0.000280693600075349	0.00905874800243173	0.00828650484432969	RAB11A/TCIRG1/PIK3C3/RAB7A/STX8/CD163/LAMP2/SCARB2/VAMP7/STX6/ADAM8/PLD4/CYBB/ATP6V0B/GIPC1/ABCA1/TLR2/RABEP1/MYO1C/FCHO2/LDLR/IGF2R/ANXA3/DYSF/NOS3/FCGR1B/RAB32/RAB43/LPAR2/PGLYRP1/FCGR1A/INPP5B/CD36/PLD1/SLC11A1/HIP1R/MPO/CACNG8/SFTPB/HBEGF/NLGN3/HIP1/WLS/KIAA1107/RAB20/FZD5/HLA-DQA1/HP	48
CC	GO:0101003	ficolin-1-rich granule membrane	15/1870	61/19717	0.000449280387173003	0.0137877318150213	0.0126123506743783	TCIRG1/PRCP/LAMP2/SLC2A3/CLEC4D/DOK3/ADAM8/CR1/CD93/FCAR/CD55/FPR2/CD58/SLC11A1/SIGLEC5	15
CC	GO:0030666	endocytic vesicle membrane	30/1870	167/19717	0.000466064174028891	0.0137877318150213	0.0126123506743783	TCIRG1/PIK3C3/RAB7A/CD163/LAMP2/SCARB2/VAMP7/CYBB/ATP6V0B/TLR2/FCHO2/LDLR/ANXA3/NOS3/FCGR1B/RAB32/RAB43/FCGR1A/INPP5B/CD36/SLC11A1/HIP1R/CACNG8/HBEGF/HIP1/WLS/KIAA1107/RAB20/FZD5/HLA-DQA1	30
CC	GO:0030136	clathrin-coated vesicle	32/1870	188/19717	0.000810313083537315	0.022954444944383	0.0209976167986424	SPG21/TNK2/VPS41/VPS33B/RGS19/SCARB2/VAMP7/STX6/SCYL2/AP1G1/TGFA/SORT1/FCHO2/LDLR/ABCB4/IGF2R/SLC18A2/FCGR1B/DENND1B/FCGR1A/NECAP1/ADRB2/HIP1R/STON2/SFTPB/HBEGF/HIP1/KIAA1107/AREG/MALL/FZD5/HLA-DQA1	32
CC	GO:0035577	azurophil granule membrane	14/1870	58/19717	0.000840585307822477	0.022954444944383	0.0209976167986424	PSEN1/PRCP/LAMP2/TOM1/VAPA/VAMP7/MGST1/BRI3/SYNGR1/ACPP/VNN1/STOM/C3AR1/SLCO4C1	14
CC	GO:0045335	phagocytic vesicle	24/1870	132/19717	0.00138419453178625	0.0344054955826494	0.0314724844692286	RAB11A/TCIRG1/PIK3C3/RAB7A/STX8/LAMP2/VAMP7/STX6/ADAM8/PLD4/CYBB/ATP6V0B/ABCA1/TLR2/MYO1C/ANXA3/RAB32/RAB43/PGLYRP1/INPP5B/CD36/SLC11A1/MPO/RAB20	24
CC	GO:0005766	primary lysosome	27/1870	155/19717	0.00140529488999554	0.0344054955826494	0.0314724844692286	FUCA2/PSEN1/PRCP/GLA/HEBP2/LAMP2/TOM1/GUSB/PA2G4/ARG1/VAPA/VAMP7/MGST1/BRI3/SYNGR1/ACPP/IMPDH1/GGH/RNASE2/VNN1/STOM/GRN/ARSB/MPO/C3AR1/DEFA4/SLCO4C1	27
CC	GO:0042582	azurophil granule	27/1870	155/19717	0.00140529488999554	0.0344054955826494	0.0314724844692286	FUCA2/PSEN1/PRCP/GLA/HEBP2/LAMP2/TOM1/GUSB/PA2G4/ARG1/VAPA/VAMP7/MGST1/BRI3/SYNGR1/ACPP/IMPDH1/GGH/RNASE2/VNN1/STOM/GRN/ARSB/MPO/C3AR1/DEFA4/SLCO4C1	27
