# Supplementary material for: Comprehensive Analysis of Hub Genes Associated With Competing Endogenous RNA Networks in Stroke Using Bioinformatics Analysis
Source: Front Genet. 2022 Jan 12;12:779923. doi: 10.3389/fgene.2021.779923 (PMC8790239; doi:10.3389/fgene.2021.779923)
Supplement: Supplementary file 9 [file DataSheet5.ZIP › Figure 4--raw data/string_interactions.tsv]

#node1	node2	node1_string_id	node2_string_id	neighborhood_on_chromosome	gene_fusion	phylogenetic_cooccurrence	homology	coexpression	experimentally_determined_interaction	database_annotated	automated_textmining	combined_score
AADAT	KYNU	9606.ENSP00000423190	9606.ENSP00000264170	0	0	0	0	0.064	0	0.900	0.832	0.982
ABCA1	TBL1X	9606.ENSP00000363868	9606.ENSP00000217964	0	0	0	0	0.064	0.060	0.900	0.239	0.924
ABCA1	SMARCD3	9606.ENSP00000363868	9606.ENSP00000262188	0	0	0	0	0.062	0	0.900	0.058	0.903
ABCA1	HELZ2	9606.ENSP00000363868	9606.ENSP00000417401	0.046	0	0	0	0.062	0	0.900	0.072	0.905
ABCB4	TBL1X	9606.ENSP00000265723	9606.ENSP00000217964	0	0	0	0	0.061	0.055	0.900	0.050	0.904
ABCB4	SMARCD3	9606.ENSP00000265723	9606.ENSP00000262188	0	0	0	0	0	0	0.900	0	0.900
ABCB4	HELZ2	9606.ENSP00000265723	9606.ENSP00000417401	0.045	0	0	0	0.063	0.050	0.900	0.056	0.905
ABHD5	PLIN2	9606.ENSP00000390849	9606.ENSP00000276914	0	0	0	0	0.064	0.472	0	0.830	0.909
ABHD5	AGPAT9	9606.ENSP00000390849	9606.ENSP00000482571	0	0	0	0	0.062	0	0.900	0.416	0.940
ACAT1	ACSS2	9606.ENSP00000265838	9606.ENSP00000253382	0.054	0	0	0	0.111	0	0.900	0.369	0.939
ACIN1	ALYREF	9606.ENSP00000262710	9606.ENSP00000421592	0	0	0	0	0.182	0.860	0	0.354	0.919
ACOX2	DECR2	9606.ENSP00000307697	9606.ENSP00000219481	0.042	0	0	0	0.174	0.054	0.900	0.493	0.955
ACOX2	EPHX2	9606.ENSP00000307697	9606.ENSP00000430269	0	0	0	0	0.085	0	0.900	0.214	0.921
ACOX2	IDH1	9606.ENSP00000307697	9606.ENSP00000390265	0	0	0	0	0.083	0.050	0.900	0.206	0.921
ACOX2	PEX2	9606.ENSP00000307697	9606.ENSP00000349543	0	0	0	0	0.062	0	0.900	0.270	0.925
ACOX2	ACSL3	9606.ENSP00000307697	9606.ENSP00000350012	0.051	0	0	0	0.137	0.162	0.900	0.385	0.950
ACOX2	ACSL1	9606.ENSP00000307697	9606.ENSP00000422607	0.051	0	0	0	0.208	0.087	0.900	0.532	0.962
ACP5	CTSK	9606.ENSP00000468767	9606.ENSP00000271651	0	0	0	0	0.124	0	0	0.921	0.928
ACPP	STOM	9606.ENSP00000323036	9606.ENSP00000286713	0	0	0	0	0	0	0.900	0	0.900
ACPP	BRI3	9606.ENSP00000323036	9606.ENSP00000297290	0	0	0	0	0	0	0.900	0	0.900
ACPP	C3AR1	9606.ENSP00000323036	9606.ENSP00000302079	0	0	0	0	0	0	0.900	0.053	0.901
ACPP	SLCO4C1	9606.ENSP00000323036	9606.ENSP00000309741	0	0	0	0	0	0	0.900	0	0.900
ACPP	TOM1	9606.ENSP00000323036	9606.ENSP00000413697	0	0	0	0	0	0	0.900	0	0.900
ACPP	SYNGR1	9606.ENSP00000323036	9606.ENSP00000332287	0	0	0	0	0	0	0.900	0	0.900
ACPP	MGST1	9606.ENSP00000323036	9606.ENSP00000379512	0	0	0	0	0	0	0.900	0	0.900
ACPP	LAMP2	9606.ENSP00000323036	9606.ENSP00000408411	0	0	0	0	0.053	0	0.900	0.047	0.901
ACPP	PSEN1	9606.ENSP00000323036	9606.ENSP00000326366	0	0	0	0	0.063	0	0.900	0	0.902
ACPP	VAPA	9606.ENSP00000323036	9606.ENSP00000345656	0	0	0	0	0	0	0.900	0.078	0.903
ACPP	VNN1	9606.ENSP00000323036	9606.ENSP00000356905	0	0	0	0	0.084	0	0.900	0	0.904
ACPP	PRCP	9606.ENSP00000323036	9606.ENSP00000377055	0	0	0	0	0.061	0	0.900	0.080	0.906
ACSL1	TBL1X	9606.ENSP00000422607	9606.ENSP00000217964	0	0	0	0	0.062	0	0.900	0.058	0.903
ACSL1	SMARCD3	9606.ENSP00000422607	9606.ENSP00000262188	0	0	0	0	0	0	0.900	0	0.900
ACSL1	HELZ2	9606.ENSP00000422607	9606.ENSP00000417401	0.076	0	0	0	0.061	0	0.900	0	0.905
ACSS2	GLUD1	9606.ENSP00000253382	9606.ENSP00000277865	0	0	0	0	0.110	0	0.900	0.355	0.937
ACSS2	ALDH3A2	9606.ENSP00000253382	9606.ENSP00000345774	0.043	0	0	0	0.131	0.080	0.900	0.325	0.939
ACTA2	KAT2B	9606.ENSP00000402373	9606.ENSP00000263754	0	0	0	0	0.051	0.162	0.900	0.115	0.920
ACTA2	NOTCH1	9606.ENSP00000402373	9606.ENSP00000277541	0	0	0	0	0	0.085	0.900	0.410	0.941
ACTA2	ITGA1	9606.ENSP00000402373	9606.ENSP00000282588	0	0	0	0	0.076	0	0.900	0.213	0.920
ACTA2	CALD1	9606.ENSP00000402373	9606.ENSP00000354826	0	0	0	0	0.138	0	0.900	0.591	0.961
ACTA2	TPM2	9606.ENSP00000402373	9606.ENSP00000367542	0	0	0	0	0.174	0.674	0.900	0.571	0.986
ACTA2	MYL5	9606.ENSP00000402373	9606.ENSP00000383023	0	0	0	0	0.062	0.291	0.900	0.281	0.945
ACTA2	MYL6B	9606.ENSP00000402373	9606.ENSP00000450385	0	0	0	0	0.063	0.188	0.900	0.301	0.939
ACVR1	FKBP1B	9606.ENSP00000263640	9606.ENSP00000370373	0	0	0	0	0	0.960	0	0.085	0.962
ACVR1	SMAD1	9606.ENSP00000263640	9606.ENSP00000426568	0	0	0	0	0.064	0.520	0.900	0.556	0.977
ADA	NT5E	9606.ENSP00000361965	9606.ENSP00000257770	0.114	0	0	0	0.063	0.050	0.900	0.692	0.971
ADAM8	SLC2A3	9606.ENSP00000453302	9606.ENSP00000075120	0	0	0	0	0	0	0.900	0.041	0.900
ADAM8	CEACAM1	9606.ENSP00000453302	9606.ENSP00000161559	0	0	0	0	0	0	0.900	0.049	0.900
ADAM8	ATP6V1D	9606.ENSP00000453302	9606.ENSP00000216442	0	0	0	0	0	0	0.900	0	0.900
ADAM8	SLC11A1	9606.ENSP00000453302	9606.ENSP00000233202	0	0	0	0	0.171	0	0.900	0	0.913
ADAM8	CD93	9606.ENSP00000453302	9606.ENSP00000246006	0	0	0	0	0.083	0	0.900	0.061	0.906
ADAM8	CYSTM1	9606.ENSP00000453302	9606.ENSP00000261811	0	0	0	0	0.055	0	0.900	0	0.901
ADAM8	STOM	9606.ENSP00000453302	9606.ENSP00000286713	0	0	0	0	0.061	0	0.900	0.064	0.904
ADAM8	CLEC4D	9606.ENSP00000453302	9606.ENSP00000299665	0	0	0	0	0.208	0	0.900	0.174	0.928
ADAM8	C3AR1	9606.ENSP00000453302	9606.ENSP00000302079	0	0	0	0	0.157	0	0.900	0.057	0.913
ADAM8	SLCO4C1	9606.ENSP00000453302	9606.ENSP00000309741	0	0	0	0	0	0	0.900	0	0.900
ADAM8	MCEMP1	9606.ENSP00000453302	9606.ENSP00000329920	0	0	0	0	0.144	0	0.900	0	0.910
ADAM8	GPR97	9606.ENSP00000453302	9606.ENSP00000332900	0	0	0	0	0.061	0	0.900	0	0.902
ADAM8	MMP25	9606.ENSP00000453302	9606.ENSP00000337816	0	0	0	0	0.138	0	0.900	0.260	0.930
ADAM8	PLD1	9606.ENSP00000453302	9606.ENSP00000342793	0	0	0	0	0	0	0.900	0.055	0.901
ADAM8	FCAR	9606.ENSP00000453302	9606.ENSP00000347714	0	0	0	0	0.061	0	0.900	0	0.902
ADAM8	CYBB	9606.ENSP00000453302	9606.ENSP00000367851	0	0	0	0	0.158	0	0.900	0.063	0.914
ADAM8	MOSPD2	9606.ENSP00000453302	9606.ENSP00000369860	0	0	0	0	0	0	0.900	0	0.900
ADAM8	TSPAN14	9606.ENSP00000453302	9606.ENSP00000396270	0	0	0	0	0	0	0.900	0	0.900
ADAM8	CD36	9606.ENSP00000453302	9606.ENSP00000399421	0	0	0	0	0.082	0	0.900	0	0.904
ADAM8	TOM1	9606.ENSP00000453302	9606.ENSP00000413697	0	0	0	0	0.069	0	0.900	0	0.902
ADAM8	LAMTOR3	9606.ENSP00000453302	9606.ENSP00000424183	0	0	0	0	0	0	0.900	0	0.900
ADAM8	ITGAM	9606.ENSP00000453302	9606.ENSP00000441691	0	0	0	0	0.256	0	0.900	0.167	0.932
ADAM8	CLEC5A	9606.ENSP00000453302	9606.ENSP00000449999	0	0	0	0	0.142	0	0.900	0	0.910
ADAM8	GPR84	9606.ENSP00000453302	9606.ENSP00000450310	0	0	0	0	0.154	0	0.900	0	0.911
ADAM8	TMC6	9606.ENSP00000453302	9606.ENSP00000465261	0	0	0	0	0.096	0	0.900	0	0.905
ADAM8	FPR2	9606.ENSP00000453302	9606.ENSP00000468897	0	0	0	0	0.102	0	0.900	0	0.906
ADAMTSL4	THBS1	9606.ENSP00000358035	9606.ENSP00000260356	0	0	0	0.541	0.088	0	0.900	0.185	0.911
ADAMTSL4	THSD4	9606.ENSP00000358035	9606.ENSP00000347484	0	0	0	0.869	0	0	0.900	0.246	0.902
ADAMTSL4	SPON1	9606.ENSP00000358035	9606.ENSP00000460236	0	0	0	0	0.064	0	0.900	0.096	0.907
ADCY4	C5	9606.ENSP00000312126	9606.ENSP00000223642	0	0	0	0	0.062	0	0.900	0.044	0.902
ADCY4	GNB4	9606.ENSP00000312126	9606.ENSP00000232564	0	0	0	0	0.062	0.153	0.900	0.085	0.917
ADCY4	CCR7	9606.ENSP00000312126	9606.ENSP00000246657	0	0	0	0	0.061	0	0.900	0	0.902
ADCY4	GNGT1	9606.ENSP00000312126	9606.ENSP00000248572	0	0	0	0	0.052	0	0.900	0.063	0.903
ADCY4	CXCR5	9606.ENSP00000312126	9606.ENSP00000292174	0	0	0	0	0.063	0.060	0.900	0	0.904
ADCY4	CCR2	9606.ENSP00000312126	9606.ENSP00000292301	0	0	0	0	0.063	0.060	0.900	0	0.904
ADCY4	CXCL16	9606.ENSP00000312126	9606.ENSP00000293778	0	0	0	0	0	0	0.900	0	0.900
ADCY4	CXCR1	9606.ENSP00000312126	9606.ENSP00000295683	0	0	0	0	0.092	0.060	0.900	0	0.907
ADCY4	CCR1	9606.ENSP00000312126	9606.ENSP00000296140	0	0	0	0	0.086	0.060	0.900	0	0.906
ADCY4	C3AR1	9606.ENSP00000312126	9606.ENSP00000302079	0	0	0	0	0.076	0	0.900	0	0.903
ADCY4	GPR27	9606.ENSP00000312126	9606.ENSP00000303149	0	0	0	0	0.063	0.060	0.900	0.054	0.905
ADCY4	ADORA2B	9606.ENSP00000312126	9606.ENSP00000304501	0	0	0	0	0.063	0.060	0.900	0.364	0.936
ADCY4	ADRB2	9606.ENSP00000312126	9606.ENSP00000305372	0	0	0	0	0.063	0.060	0.900	0.250	0.925
ADCY4	ADM	9606.ENSP00000312126	9606.ENSP00000436607	0	0	0	0	0	0	0.900	0	0.900
ADCY4	GPER1	9606.ENSP00000312126	9606.ENSP00000380281	0	0	0	0	0	0	0.900	0	0.900
ADCY4	S1PR3	9606.ENSP00000312126	9606.ENSP00000365006	0	0	0	0	0	0	0.900	0	0.900
ADCY4	RLN2	9606.ENSP00000312126	9606.ENSP00000371040	0	0	0	0	0	0	0.900	0	0.900
ADCY4	TAS2R38	9606.ENSP00000312126	9606.ENSP00000448219	0	0	0	0	0	0	0.900	0	0.900
ADCY4	PENK	9606.ENSP00000312126	9606.ENSP00000324248	0	0	0	0	0	0	0.900	0.049	0.900
ADCY4	INSL3	9606.ENSP00000312126	9606.ENSP00000369017	0	0	0	0	0	0	0.900	0	0.900
ADCY4	ANXA1	9606.ENSP00000312126	9606.ENSP00000366109	0	0	0	0	0	0	0.900	0.065	0.902
ADCY4	FPR2	9606.ENSP00000312126	9606.ENSP00000468897	0	0	0	0	0.081	0.060	0.900	0.049	0.906
ADCY4	GPR84	9606.ENSP00000312126	9606.ENSP00000450310	0	0	0	0	0.090	0.060	0.900	0	0.907
ADCY4	FPR3	9606.ENSP00000312126	9606.ENSP00000341821	0	0	0	0	0.109	0.060	0.900	0	0.909
ADCY4	LPAR2	9606.ENSP00000312126	9606.ENSP00000443256	0	0	0	0	0.063	0.060	0.900	0.108	0.911
ADCY4	SSTR2	9606.ENSP00000312126	9606.ENSP00000350198	0	0	0	0	0.063	0.060	0.900	0.114	0.911
ADCY4	ADCYAP1R1	9606.ENSP00000312126	9606.ENSP00000483721	0	0	0	0	0	0.092	0.900	0.166	0.917
ADCY4	GNAZ	9606.ENSP00000312126	9606.ENSP00000478892	0	0	0	0	0.061	0.184	0.900	0.068	0.919
ADCY4	GNAI3	9606.ENSP00000312126	9606.ENSP00000358867	0	0	0	0	0.062	0.184	0.900	0.196	0.930
ADCYAP1R1	GNB4	9606.ENSP00000483721	9606.ENSP00000232564	0	0	0	0	0	0.180	0.900	0	0.914
ADCYAP1R1	GNGT1	9606.ENSP00000483721	9606.ENSP00000248572	0	0	0	0	0	0.166	0.900	0	0.913
ADCYAP1R1	GPR27	9606.ENSP00000483721	9606.ENSP00000303149	0	0	0	0	0.089	0	0.900	0.221	0.922
ADCYAP1R1	ADORA2B	9606.ENSP00000483721	9606.ENSP00000304501	0	0	0	0	0	0	0.900	0.068	0.902
ADCYAP1R1	ADRB2	9606.ENSP00000483721	9606.ENSP00000305372	0	0	0	0	0	0	0.900	0.244	0.921
ADCYAP1R1	INSL3	9606.ENSP00000483721	9606.ENSP00000369017	0	0	0	0	0	0	0.900	0	0.900
ADCYAP1R1	RLN2	9606.ENSP00000483721	9606.ENSP00000371040	0	0	0	0	0	0	0.900	0	0.900
ADCYAP1R1	ADM	9606.ENSP00000483721	9606.ENSP00000436607	0	0	0	0	0	0	0.900	0.136	0.909
ADCYAP1R1	GPR84	9606.ENSP00000483721	9606.ENSP00000450310	0	0	0	0	0	0	0.900	0.095	0.905
ADH4	MAOA	9606.ENSP00000265512	9606.ENSP00000340684	0	0	0	0	0.061	0	0.900	0.203	0.918
ADIPOR2	PRKAB2	9606.ENSP00000349616	9606.ENSP00000254101	0	0	0	0	0	0	0.900	0.192	0.915
ADM	GNB4	9606.ENSP00000436607	9606.ENSP00000232564	0	0	0	0	0	0	0.900	0	0.900
ADM	GNGT1	9606.ENSP00000436607	9606.ENSP00000248572	0	0	0	0	0	0	0.900	0	0.900
ADM	GPR27	9606.ENSP00000436607	9606.ENSP00000303149	0	0	0	0	0	0	0.900	0.063	0.902
ADM	ADORA2B	9606.ENSP00000436607	9606.ENSP00000304501	0	0	0	0	0	0	0.900	0.190	0.915
ADM	ADRB2	9606.ENSP00000436607	9606.ENSP00000305372	0	0	0	0	0	0	0.900	0.211	0.917
ADM	INSL3	9606.ENSP00000436607	9606.ENSP00000369017	0	0	0	0	0	0	0.900	0.077	0.903
ADM	RLN2	9606.ENSP00000436607	9606.ENSP00000371040	0	0	0	0	0	0	0.900	0.091	0.905
ADM	GPR84	9606.ENSP00000436607	9606.ENSP00000450310	0	0	0	0	0	0	0.900	0.105	0.906
ADORA2B	GNB4	9606.ENSP00000304501	9606.ENSP00000232564	0	0	0	0	0	0.192	0.900	0.058	0.917
ADORA2B	GNGT1	9606.ENSP00000304501	9606.ENSP00000248572	0	0	0	0	0	0.165	0.900	0	0.912
ADORA2B	GPR27	9606.ENSP00000304501	9606.ENSP00000303149	0	0	0	0	0	0	0.900	0.046	0.900
ADORA2B	RLN2	9606.ENSP00000304501	9606.ENSP00000371040	0	0	0	0	0	0	0.900	0	0.900
ADORA2B	SFTPB	9606.ENSP00000304501	9606.ENSP00000386346	0	0	0	0	0	0	0.900	0	0.900
ADORA2B	INSL3	9606.ENSP00000304501	9606.ENSP00000369017	0	0	0	0	0	0	0.900	0	0.900
ADORA2B	ADRB2	9606.ENSP00000304501	9606.ENSP00000305372	0	0	0	0.745	0	0	0.900	0.549	0.913
ADORA2B	GPR84	9606.ENSP00000304501	9606.ENSP00000450310	0	0	0	0	0	0	0.900	0.267	0.923
ADRA1A	GNB4	9606.ENSP00000369960	9606.ENSP00000232564	0	0	0	0	0	0.185	0.900	0	0.915
ADRA1A	GNGT1	9606.ENSP00000369960	9606.ENSP00000248572	0	0	0	0	0	0.165	0.900	0.183	0.925
ADRA1A	TACR1	9606.ENSP00000369960	9606.ENSP00000303522	0	0	0	0.624	0	0	0.900	0.417	0.914
ADRA1A	ADRBK1	9606.ENSP00000369960	9606.ENSP00000312262	0	0	0	0	0	0.173	0.900	0.543	0.958
ADRA1A	GPR132	9606.ENSP00000369960	9606.ENSP00000328818	0	0	0	0	0	0	0.900	0	0.900
ADRA1A	BRS3	9606.ENSP00000369960	9606.ENSP00000359682	0	0	0	0.606	0	0	0.900	0.196	0.906
ADRA1A	ANXA1	9606.ENSP00000369960	9606.ENSP00000366109	0	0	0	0	0	0	0.900	0.090	0.905
ADRA1A	LPAR6	9606.ENSP00000369960	9606.ENSP00000367691	0	0	0	0.594	0	0	0.900	0	0.900
ADRA1A	PLCB4	9606.ENSP00000369960	9606.ENSP00000367762	0	0	0	0	0	0.062	0.900	0.132	0.911
ADRA1A	LTB4R	9606.ENSP00000369960	9606.ENSP00000380008	0	0	0	0.592	0	0	0.900	0.041	0.900
ADRA1A	LPAR4	9606.ENSP00000369960	9606.ENSP00000408205	0	0	0	0.612	0	0	0.900	0	0.900
ADRA1A	FFAR2	9606.ENSP00000369960	9606.ENSP00000473159	0	0	0	0	0	0	0.900	0.055	0.901
ADRA1A	LPAR2	9606.ENSP00000369960	9606.ENSP00000443256	0	0	0	0.593	0	0	0.900	0.076	0.901
ADRA1A	FPR2	9606.ENSP00000369960	9606.ENSP00000468897	0	0	0	0.613	0	0	0.900	0.100	0.902
ADRA1A	HTR2A	9606.ENSP00000369960	9606.ENSP00000437737	0	0	0	0.700	0	0	0.900	0.675	0.919
ADRB2	GNB4	9606.ENSP00000305372	9606.ENSP00000232564	0	0	0	0	0	0.185	0.900	0	0.915
ADRB2	GNGT1	9606.ENSP00000305372	9606.ENSP00000248572	0	0	0	0	0	0.165	0.900	0	0.912
ADRB2	HIP1R	9606.ENSP00000305372	9606.ENSP00000253083	0	0	0	0	0	0	0.900	0	0.900
ADRB2	VAMP7	9606.ENSP00000305372	9606.ENSP00000262640	0	0	0	0	0	0	0.900	0	0.900
ADRB2	STAM2	9606.ENSP00000305372	9606.ENSP00000263904	0	0	0	0	0	0	0.900	0	0.900
ADRB2	SCARB2	9606.ENSP00000305372	9606.ENSP00000264896	0	0	0	0	0	0.064	0.900	0	0.902
ADRB2	GPR27	9606.ENSP00000305372	9606.ENSP00000303149	0	0	0	0	0	0	0.900	0.050	0.900
ADRB2	TACR1	9606.ENSP00000305372	9606.ENSP00000303522	0	0	0	0.652	0	0	0.900	0.428	0.914
ADRB2	REPS2	9606.ENSP00000305372	9606.ENSP00000349824	0	0	0	0	0	0	0.900	0	0.900
ADRB2	GAK	9606.ENSP00000305372	9606.ENSP00000314499	0	0	0	0	0	0	0.900	0	0.900
ADRB2	NECAP1	9606.ENSP00000305372	9606.ENSP00000341737	0	0	0	0	0	0	0.900	0	0.900
ADRB2	STON2	9606.ENSP00000305372	9606.ENSP00000450857	0	0	0	0	0	0	0.900	0	0.900
ADRB2	HIP1	9606.ENSP00000305372	9606.ENSP00000336747	0	0	0	0	0	0	0.900	0	0.900
ADRB2	FCHO2	9606.ENSP00000305372	9606.ENSP00000393776	0	0	0	0	0	0	0.900	0	0.900
ADRB2	INSL3	9606.ENSP00000305372	9606.ENSP00000369017	0	0	0	0	0	0	0.900	0	0.900
ADRB2	DNAJC6	9606.ENSP00000305372	9606.ENSP00000360108	0	0	0	0	0	0	0.900	0	0.900
ADRB2	GPR84	9606.ENSP00000305372	9606.ENSP00000450310	0	0	0	0.572	0	0	0.900	0.070	0.901
ADRB2	SH3GL3	9606.ENSP00000305372	9606.ENSP00000320092	0	0	0	0	0	0.057	0.900	0.059	0.903
ADRB2	IGF2R	9606.ENSP00000305372	9606.ENSP00000349437	0	0	0	0	0	0	0.900	0.071	0.903
ADRB2	RLN2	9606.ENSP00000305372	9606.ENSP00000371040	0	0	0	0	0	0	0.900	0.087	0.904
ADRB2	AGFG1	9606.ENSP00000305372	9606.ENSP00000387282	0	0	0	0	0	0.057	0.900	0.185	0.916
ADRB2	LDLR	9606.ENSP00000305372	9606.ENSP00000454071	0	0	0	0	0	0.062	0.900	0.206	0.919
ADRB2	GRK6	9606.ENSP00000305372	9606.ENSP00000433511	0	0	0	0	0	0.464	0.900	0.361	0.962
ADRB2	ADRBK2	9606.ENSP00000305372	9606.ENSP00000317578	0	0	0	0	0	0.407	0.900	0.496	0.967
ADRB2	ADRBK1	9606.ENSP00000305372	9606.ENSP00000312262	0	0	0	0	0	0.464	0.900	0.680	0.981
ADRBK1	GNB4	9606.ENSP00000312262	9606.ENSP00000232564	0	0	0	0	0.050	0.381	0.900	0.084	0.938
ADRBK1	GNGT1	9606.ENSP00000312262	9606.ENSP00000248572	0	0	0	0	0	0.260	0.900	0.067	0.924
ADRBK1	CXCR1	9606.ENSP00000312262	9606.ENSP00000295683	0	0	0	0	0	0.173	0.900	0.459	0.951
ADRBK1	TACR1	9606.ENSP00000312262	9606.ENSP00000303522	0	0	0	0	0	0	0.900	0.403	0.937
ADRBK1	LPAR6	9606.ENSP00000312262	9606.ENSP00000367691	0	0	0	0	0	0	0.900	0	0.900
ADRBK1	LPAR4	9606.ENSP00000312262	9606.ENSP00000408205	0	0	0	0	0	0	0.900	0.046	0.900
ADRBK1	ANXA1	9606.ENSP00000312262	9606.ENSP00000366109	0	0	0	0	0	0	0.900	0	0.900
ADRBK1	FFAR2	9606.ENSP00000312262	9606.ENSP00000473159	0	0	0	0	0	0	0.900	0.067	0.902
ADRBK1	GPR132	9606.ENSP00000312262	9606.ENSP00000328818	0	0	0	0	0	0	0.900	0.073	0.903
ADRBK1	BRS3	9606.ENSP00000312262	9606.ENSP00000359682	0	0	0	0	0	0.173	0.900	0.047	0.914
ADRBK1	GRK6	9606.ENSP00000312262	9606.ENSP00000433511	0	0	0	0.827	0.062	0	0.900	0.914	0.917
ADRBK1	LPAR2	9606.ENSP00000312262	9606.ENSP00000443256	0	0	0	0	0	0.173	0.900	0.169	0.925
ADRBK1	HTR2A	9606.ENSP00000312262	9606.ENSP00000437737	0	0	0	0	0	0.173	0.900	0.198	0.927
ADRBK1	GIT2	9606.ENSP00000312262	9606.ENSP00000347464	0	0	0	0	0.059	0.320	0	0.898	0.929
ADRBK1	FPR2	9606.ENSP00000312262	9606.ENSP00000468897	0	0	0	0	0	0.173	0.900	0.241	0.931
ADRBK1	LTB4R	9606.ENSP00000312262	9606.ENSP00000380008	0	0	0	0	0	0.173	0.900	0.420	0.947
ADRBK1	ADRBK2	9606.ENSP00000312262	9606.ENSP00000317578	0	0	0	0.983	0	0.680	0.900	0.891	0.967
ADRBK2	GRK6	9606.ENSP00000317578	9606.ENSP00000433511	0	0	0	0.830	0.061	0	0.900	0.910	0.917
ADSL	AMPD2	9606.ENSP00000485525	9606.ENSP00000256578	0.051	0	0	0	0.064	0	0.900	0.582	0.957
ADSL	NT5E	9606.ENSP00000485525	9606.ENSP00000257770	0.074	0	0	0	0	0	0.900	0.226	0.922
ADSL	AK2	9606.ENSP00000485525	9606.ENSP00000346921	0.042	0	0	0	0.201	0	0.900	0.623	0.967
ADSL	ENTPD1	9606.ENSP00000485525	9606.ENSP00000360250	0	0	0	0	0.063	0	0.900	0.174	0.915
ADSL	PDE1C	9606.ENSP00000485525	9606.ENSP00000379496	0	0	0	0	0	0	0.900	0.063	0.902
AGFG1	HIP1R	9606.ENSP00000387282	9606.ENSP00000253083	0	0	0	0	0	0.107	0.900	0.106	0.913
AGFG1	VAMP7	9606.ENSP00000387282	9606.ENSP00000262640	0	0	0	0	0.061	0.407	0.900	0.698	0.980
AGFG1	STAM2	9606.ENSP00000387282	9606.ENSP00000263904	0	0	0	0	0.053	0.055	0.900	0.076	0.906
AGFG1	SCARB2	9606.ENSP00000387282	9606.ENSP00000264896	0	0	0	0	0	0	0.900	0.054	0.901
AGFG1	TACR1	9606.ENSP00000387282	9606.ENSP00000303522	0	0	0	0	0	0	0.900	0	0.900
AGFG1	GAK	9606.ENSP00000387282	9606.ENSP00000314499	0	0	0	0	0.098	0.079	0.900	0.061	0.911
AGFG1	SH3GL3	9606.ENSP00000387282	9606.ENSP00000320092	0	0	0	0	0	0	0.900	0.194	0.915
AGFG1	HIP1	9606.ENSP00000387282	9606.ENSP00000336747	0	0	0	0	0	0.107	0.900	0.060	0.908
AGFG1	NECAP1	9606.ENSP00000387282	9606.ENSP00000341737	0	0	0	0	0.062	0	0.900	0.224	0.920
AGFG1	IGF2R	9606.ENSP00000387282	9606.ENSP00000349437	0	0	0	0	0	0	0.900	0.232	0.919
AGFG1	REPS2	9606.ENSP00000387282	9606.ENSP00000349824	0	0	0	0	0.077	0.078	0.900	0.110	0.914
AGFG1	DNAJC6	9606.ENSP00000387282	9606.ENSP00000360108	0	0	0	0	0.061	0.079	0.900	0.107	0.912
AGFG1	LDLR	9606.ENSP00000387282	9606.ENSP00000454071	0	0	0	0	0	0	0.900	0.185	0.915
AGFG1	STON2	9606.ENSP00000387282	9606.ENSP00000450857	0	0	0	0	0	0	0.900	0.615	0.959
AGFG1	FCHO2	9606.ENSP00000387282	9606.ENSP00000393776	0	0	0	0	0.061	0	0.900	0.694	0.968
AGO2	POP4	9606.ENSP00000220592	9606.ENSP00000465213	0	0	0	0	0	0	0.900	0	0.900
AGO2	POLR2K	9606.ENSP00000220592	9606.ENSP00000342889	0	0	0	0	0	0	0.900	0	0.900
AGO2	NUP205	9606.ENSP00000220592	9606.ENSP00000285968	0	0	0	0	0.065	0	0.900	0	0.902
AGO2	NUP214	9606.ENSP00000220592	9606.ENSP00000352400	0	0	0	0	0	0	0.900	0.104	0.906
AGO2	EIF4E2	9606.ENSP00000220592	9606.ENSP00000258416	0	0	0	0	0	0	0.900	0.102	0.906
AGO2	RAE1	9606.ENSP00000220592	9606.ENSP00000379182	0	0	0	0	0.059	0	0.900	0.108	0.908
AGO2	KAT2B	9606.ENSP00000220592	9606.ENSP00000263754	0	0	0	0	0	0	0.900	0.143	0.910
AGO2	POLR2I	9606.ENSP00000220592	9606.ENSP00000221859	0	0	0	0	0.059	0.157	0.900	0	0.913
AGO2	KPNA2	9606.ENSP00000220592	9606.ENSP00000438483	0	0	0	0	0.124	0	0.900	0.089	0.913
AGO2	NUP153	9606.ENSP00000220592	9606.ENSP00000444029	0	0	0	0	0.135	0	0.900	0.210	0.925
AGO2	PML	9606.ENSP00000220592	9606.ENSP00000268058	0	0	0	0	0	0.157	0.900	0.231	0.929
AGO2	NOTCH1	9606.ENSP00000220592	9606.ENSP00000277541	0	0	0	0	0.064	0	0.900	0.312	0.930
AGO2	TFDP1	9606.ENSP00000220592	9606.ENSP00000364519	0	0	0	0	0.061	0	0.900	0.579	0.957
AGPAT9	MBOAT7	9606.ENSP00000482571	9606.ENSP00000245615	0	0	0	0	0.062	0.157	0.900	0.206	0.928
AGPAT9	MBOAT2	9606.ENSP00000482571	9606.ENSP00000302177	0	0	0	0	0.062	0.157	0.900	0.583	0.962
AGPAT9	GPD2	9606.ENSP00000482571	9606.ENSP00000308610	0.041	0	0	0	0.064	0	0.900	0.107	0.909
AGPAT9	GK	9606.ENSP00000482571	9606.ENSP00000401720	0.045	0	0	0	0.062	0.050	0.900	0.128	0.912
AGTRAP	PAPSS1	9606.ENSP00000319713	9606.ENSP00000265174	0	0	0	0	0	0	0.900	0	0.900
AGTRAP	BRAF	9606.ENSP00000319713	9606.ENSP00000288602	0	0	0	0	0	0	0.900	0.147	0.911
AGTRAP	ATG7	9606.ENSP00000319713	9606.ENSP00000346437	0	0	0	0	0	0	0.900	0	0.900
AGTRAP	APBB1IP	9606.ENSP00000319713	9606.ENSP00000365411	0	0	0	0	0	0	0.900	0	0.900
AGTRAP	MARK3	9606.ENSP00000319713	9606.ENSP00000411397	0	0	0	0	0	0	0.900	0	0.900
AGTRAP	FAM114A2	9606.ENSP00000319713	9606.ENSP00000341597	0	0	0	0	0	0	0.900	0	0.900
AGTRAP	ESRP1	9606.ENSP00000319713	9606.ENSP00000405738	0	0	0	0	0	0	0.900	0.312	0.928
AIM2	CARD8	9606.ENSP00000357112	9606.ENSP00000375767	0	0	0	0	0.079	0	0.900	0.426	0.942
AIM2	CASP5	9606.ENSP00000357112	9606.ENSP00000376849	0	0	0	0	0.100	0	0.900	0.648	0.965
AIM2	CASP1	9606.ENSP00000357112	9606.ENSP00000433138	0	0	0	0	0.093	0.294	0.900	0.891	0.992
AK2	RRM2B	9606.ENSP00000346921	9606.ENSP00000251810	0	0	0	0	0.102	0	0.900	0.276	0.929
AK2	ATP5B	9606.ENSP00000346921	9606.ENSP00000262030	0	0	0	0	0.170	0	0.900	0.265	0.933
AK2	ATP5L	9606.ENSP00000346921	9606.ENSP00000300688	0	0	0	0	0.194	0	0.900	0.082	0.919
AK2	ATP5H	9606.ENSP00000346921	9606.ENSP00000301587	0	0	0	0	0.210	0.057	0.900	0.167	0.929
ALDH3A2	AOC2	9606.ENSP00000345774	9606.ENSP00000253799	0	0	0	0	0.064	0.132	0.900	0.082	0.915
ALDH3A2	GADL1	9606.ENSP00000345774	9606.ENSP00000282538	0	0	0	0	0.064	0.084	0.900	0.084	0.910
ALDH3A2	LRTOMT	9606.ENSP00000345774	9606.ENSP00000305742	0	0	0	0	0	0	0.900	0.060	0.901
ALDH3A2	UPB1	9606.ENSP00000345774	9606.ENSP00000324343	0	0	0	0	0.062	0	0.900	0.079	0.906
ALDH3A2	MAOA	9606.ENSP00000345774	9606.ENSP00000340684	0	0	0	0	0.065	0	0.900	0.298	0.928
ALKBH6	ALKBH7	9606.ENSP00000368152	9606.ENSP00000245812	0	0	0	0	0.064	0	0	0.899	0.902
ALOX5	CYP4F3	9606.ENSP00000363512	9606.ENSP00000221307	0	0	0	0	0	0	0.900	0.420	0.939
ALOX5	CYP4F2	9606.ENSP00000363512	9606.ENSP00000221700	0	0	0	0	0	0	0.900	0.227	0.919
ALOX5	CYP2C9	9606.ENSP00000363512	9606.ENSP00000260682	0	0	0	0	0	0	0.900	0.293	0.926
ALOX5	GPX8	9606.ENSP00000363512	9606.ENSP00000423822	0	0	0	0	0	0	0.900	0.130	0.909
ALYREF	RBM22	9606.ENSP00000421592	9606.ENSP00000199814	0	0	0	0	0.059	0	0.900	0	0.901
ALYREF	SF3A1	9606.ENSP00000421592	9606.ENSP00000215793	0	0	0	0	0.142	0	0.900	0	0.910
ALYREF	PAPOLA	9606.ENSP00000421592	9606.ENSP00000216277	0	0	0	0	0.077	0	0.900	0.270	0.926
ALYREF	HNRNPL	9606.ENSP00000421592	9606.ENSP00000221419	0	0	0	0	0.944	0	0.900	0.261	0.995
ALYREF	SF3A2	9606.ENSP00000421592	9606.ENSP00000221494	0	0	0	0	0.165	0.412	0.900	0	0.946
ALYREF	POLR2I	9606.ENSP00000421592	9606.ENSP00000221859	0	0	0	0	0.183	0	0.900	0.088	0.918
ALYREF	DDX39A	9606.ENSP00000421592	9606.ENSP00000242776	0	0	0	0	0.362	0.761	0.900	0.742	0.995
ALYREF	SNRNP40	9606.ENSP00000421592	9606.ENSP00000263694	0	0	0	0	0.370	0	0.900	0	0.934
ALYREF	DHX38	9606.ENSP00000421592	9606.ENSP00000268482	0	0	0	0	0.076	0.439	0.900	0.057	0.944
ALYREF	SNRPG	9606.ENSP00000421592	9606.ENSP00000272348	0	0	0	0	0.860	0	0.900	0	0.985
ALYREF	NUP205	9606.ENSP00000421592	9606.ENSP00000285968	0	0	0	0	0.076	0	0.900	0	0.903
ALYREF	LSM3	9606.ENSP00000421592	9606.ENSP00000302160	0	0	0	0	0.514	0	0.900	0	0.949
ALYREF	LSM10	9606.ENSP00000421592	9606.ENSP00000319341	0	0	0	0	0.062	0.185	0.900	0.041	0.916
ALYREF	POLR2K	9606.ENSP00000421592	9606.ENSP00000342889	0	0	0	0	0	0	0.900	0	0.900
ALYREF	NUP214	9606.ENSP00000421592	9606.ENSP00000352400	0	0	0	0	0.088	0.409	0.900	0.366	0.961
ALYREF	PPIL1	9606.ENSP00000421592	9606.ENSP00000362803	0	0	0	0	0.143	0.057	0.900	0	0.912
ALYREF	LSM2	9606.ENSP00000421592	9606.ENSP00000364813	0	0	0	0	0.184	0.185	0.900	0	0.927
ALYREF	NXF3	9606.ENSP00000421592	9606.ENSP00000378504	0	0	0	0	0.064	0.268	0.800	0.454	0.915
ALYREF	RAE1	9606.ENSP00000421592	9606.ENSP00000379182	0	0	0	0	0.075	0.287	0.900	0.711	0.978
ALYREF	ELAVL2	9606.ENSP00000421592	9606.ENSP00000380479	0	0	0	0	0	0	0.900	0	0.900
ALYREF	PRPF40A	9606.ENSP00000421592	9606.ENSP00000386458	0	0	0	0	0.196	0	0.900	0.080	0.919
ALYREF	EFTUD2	9606.ENSP00000421592	9606.ENSP00000392094	0	0	0	0	0.327	0.906	0.900	0.100	0.993
ALYREF	THOC5	9606.ENSP00000421592	9606.ENSP00000420306	0	0	0	0	0.331	0.860	0.900	0.852	0.998
ALYREF	CWC25	9606.ENSP00000421592	9606.ENSP00000478070	0	0	0	0	0.062	0	0.900	0	0.902
ALYREF	NUP153	9606.ENSP00000421592	9606.ENSP00000444029	0	0	0	0	0.077	0.129	0.900	0.289	0.935
ALYREF	PLRG1	9606.ENSP00000421592	9606.ENSP00000424417	0	0	0	0	0.160	0.412	0.900	0	0.946
AMDHD1	HAL	9606.ENSP00000266736	9606.ENSP00000261208	0.219	0.377	0.448	0	0.132	0	0	0.678	0.911
AMOTL2	STK4	9606.ENSP00000424765	9606.ENSP00000361892	0	0	0	0	0.061	0	0.900	0.252	0.923
AMOTL2	LATS2	9606.ENSP00000424765	9606.ENSP00000372035	0	0	0	0	0.095	0.379	0.900	0.765	0.985
AMPD2	ENTPD1	9606.ENSP00000256578	9606.ENSP00000360250	0	0	0	0	0.062	0	0.900	0.304	0.929
AMPD2	GMPR2	9606.ENSP00000256578	9606.ENSP00000454038	0.060	0	0	0	0.090	0.062	0.900	0.389	0.942
AMPD2	IMPDH1	9606.ENSP00000256578	9606.ENSP00000345096	0.060	0	0	0	0.111	0.062	0.900	0.402	0.944
ANGPT1	GRB14	9606.ENSP00000428340	9606.ENSP00000263915	0	0	0	0	0	0.078	0.900	0.108	0.910
ANGPT1	FES	9606.ENSP00000428340	9606.ENSP00000331504	0	0	0	0	0.049	0.054	0.900	0.062	0.904
ANGPT1	BMX	9606.ENSP00000428340	9606.ENSP00000350224	0	0	0	0	0	0.054	0.900	0	0.901
ANGPT1	TEK	9606.ENSP00000428340	9606.ENSP00000369375	0	0	0	0	0.076	0.385	0.900	0.986	0.999
ANGPT1	SHC1	9606.ENSP00000428340	9606.ENSP00000401303	0	0	0	0	0	0.077	0.900	0.162	0.915
ANKRD32	FAM178A	9606.ENSP00000265140	9606.ENSP00000359292	0	0	0	0	0.055	0.764	0	0.843	0.961
ANKRD9	RBX1	9606.ENSP00000286918	9606.ENSP00000216225	0	0	0	0	0	0.081	0.900	0.043	0.904
ANKRD9	FBXO30	9606.ENSP00000286918	9606.ENSP00000237281	0	0	0	0	0	0	0.900	0	0.900
ANKRD9	WSB1	9606.ENSP00000286918	9606.ENSP00000262394	0	0	0	0	0	0.076	0.900	0.044	0.903
ANKRD9	RNF7	9606.ENSP00000286918	9606.ENSP00000273480	0	0	0	0	0	0.081	0.900	0.043	0.904
ANKRD9	COMMD3	9606.ENSP00000286918	9606.ENSP00000366032	0	0	0	0	0	0	0.900	0	0.900
ANKRD9	KLHL13	9606.ENSP00000286918	9606.ENSP00000443191	0	0	0	0	0	0	0.900	0	0.900
ANKRD9	COMMD6	9606.ENSP00000286918	9606.ENSP00000348054	0	0	0	0	0	0	0.900	0	0.900
ANKRD9	KLHL9	9606.ENSP00000286918	9606.ENSP00000351933	0	0	0	0	0	0	0.900	0	0.900
ANKRD9	KBTBD7	9606.ENSP00000286918	9606.ENSP00000368797	0	0	0	0	0	0	0.900	0	0.900
ANKRD9	SOCS3	9606.ENSP00000286918	9606.ENSP00000330341	0	0	0	0	0	0	0.900	0	0.900
ANKRD9	FBXL5	9606.ENSP00000286918	9606.ENSP00000344866	0	0	0	0	0	0	0.900	0	0.900
ANKRD9	FBXL13	9606.ENSP00000286918	9606.ENSP00000321927	0	0	0	0	0.064	0	0.900	0	0.902
ANKRD9	ASB7	9606.ENSP00000286918	9606.ENSP00000328327	0	0	0	0	0	0	0.900	0.063	0.902
ANKRD9	DCUN1D1	9606.ENSP00000286918	9606.ENSP00000292782	0	0	0	0	0.061	0	0.900	0	0.902
ANKRD9	UBE2F	9606.ENSP00000286918	9606.ENSP00000478474	0	0	0	0	0.062	0.050	0.900	0	0.903
ANKRD9	FBXO32	9606.ENSP00000286918	9606.ENSP00000428205	0	0	0	0	0.062	0.085	0.900	0	0.906
ANKRD9	COPS2	9606.ENSP00000286918	9606.ENSP00000299259	0	0	0	0	0.059	0.253	0.900	0.050	0.924
ANLN	DLGAP5	9606.ENSP00000265748	9606.ENSP00000247191	0	0	0	0	0.909	0	0	0.266	0.930
ANLN	KIF11	9606.ENSP00000265748	9606.ENSP00000260731	0	0	0	0	0.910	0.080	0	0.499	0.955
ANLN	PBK	9606.ENSP00000265748	9606.ENSP00000428489	0	0	0	0	0.865	0	0	0.325	0.905
ANLN	PRC1	9606.ENSP00000265748	9606.ENSP00000377793	0	0	0	0	0.854	0	0	0.391	0.907
ANLN	TPX2	9606.ENSP00000265748	9606.ENSP00000300403	0	0	0	0	0.839	0	0	0.455	0.908
ANLN	KIF4A	9606.ENSP00000265748	9606.ENSP00000363524	0	0	0	0	0.797	0.080	0	0.569	0.912
ANLN	BUB1	9606.ENSP00000265748	9606.ENSP00000302530	0	0	0	0	0.913	0	0	0.328	0.939
ANLN	KIF20A	9606.ENSP00000265748	9606.ENSP00000378356	0	0	0	0	0.847	0.157	0	0.599	0.943
ANXA1	C5	9606.ENSP00000366109	9606.ENSP00000223642	0	0	0	0	0	0	0.900	0.078	0.903
ANXA1	NR3C1	9606.ENSP00000366109	9606.ENSP00000231509	0	0	0	0	0.065	0	0.900	0.381	0.937
ANXA1	GNB4	9606.ENSP00000366109	9606.ENSP00000232564	0	0	0	0	0.061	0	0.900	0.041	0.902
ANXA1	CCR7	9606.ENSP00000366109	9606.ENSP00000246657	0	0	0	0	0.061	0	0.900	0.104	0.908
ANXA1	GNGT1	9606.ENSP00000366109	9606.ENSP00000248572	0	0	0	0	0	0	0.900	0.046	0.900
ANXA1	CXCR5	9606.ENSP00000366109	9606.ENSP00000292174	0	0	0	0	0	0	0.900	0.053	0.901
ANXA1	CCR2	9606.ENSP00000366109	9606.ENSP00000292301	0	0	0	0	0.055	0	0.900	0.172	0.914
ANXA1	CXCL16	9606.ENSP00000366109	9606.ENSP00000293778	0	0	0	0	0.062	0	0.900	0.110	0.909
ANXA1	CXCR1	9606.ENSP00000366109	9606.ENSP00000295683	0	0	0	0	0.050	0	0.900	0.098	0.906
ANXA1	CCR1	9606.ENSP00000366109	9606.ENSP00000296140	0	0	0	0	0.062	0	0.900	0.138	0.912
ANXA1	C3AR1	9606.ENSP00000366109	9606.ENSP00000302079	0	0	0	0	0.089	0	0.900	0.066	0.907
ANXA1	TACR1	9606.ENSP00000366109	9606.ENSP00000303522	0	0	0	0	0.061	0	0.900	0	0.902
ANXA1	PENK	9606.ENSP00000366109	9606.ENSP00000324248	0	0	0	0	0	0	0.900	0.072	0.903
ANXA1	GPR132	9606.ENSP00000366109	9606.ENSP00000328818	0	0	0	0	0.061	0	0.900	0.147	0.912
ANXA1	FPR3	9606.ENSP00000366109	9606.ENSP00000341821	0	0	0	0	0	0	0.900	0.766	0.975
ANXA1	SSTR2	9606.ENSP00000366109	9606.ENSP00000350198	0	0	0	0	0	0	0.900	0.041	0.900
ANXA1	GNAI3	9606.ENSP00000366109	9606.ENSP00000358867	0	0	0	0	0.061	0	0.900	0.046	0.902
ANXA1	BRS3	9606.ENSP00000366109	9606.ENSP00000359682	0	0	0	0	0	0	0.900	0	0.900
ANXA1	S1PR3	9606.ENSP00000366109	9606.ENSP00000365006	0	0	0	0	0.061	0	0.900	0.048	0.902
ANXA1	FFAR2	9606.ENSP00000366109	9606.ENSP00000473159	0	0	0	0	0	0	0.900	0.041	0.900
ANXA1	GPER1	9606.ENSP00000366109	9606.ENSP00000380281	0	0	0	0	0	0	0.900	0.041	0.900
ANXA1	HTR2A	9606.ENSP00000366109	9606.ENSP00000437737	0	0	0	0	0	0	0.900	0	0.900
ANXA1	TAS2R38	9606.ENSP00000366109	9606.ENSP00000448219	0	0	0	0	0	0	0.900	0	0.900
ANXA1	LPAR4	9606.ENSP00000366109	9606.ENSP00000408205	0	0	0	0	0	0	0.900	0.053	0.901
ANXA1	LPAR6	9606.ENSP00000366109	9606.ENSP00000367691	0	0	0	0	0.061	0	0.900	0.048	0.902
ANXA1	PLCB4	9606.ENSP00000366109	9606.ENSP00000367762	0	0	0	0	0	0	0.900	0.085	0.904
ANXA1	LPAR2	9606.ENSP00000366109	9606.ENSP00000443256	0	0	0	0	0	0	0.900	0.187	0.915
ANXA1	LTB4R	9606.ENSP00000366109	9606.ENSP00000380008	0	0	0	0	0.061	0	0.900	0.305	0.929
ANXA1	FPR2	9606.ENSP00000366109	9606.ENSP00000468897	0	0	0	0	0	0	0.900	0.849	0.984
ANXA1	DYSF	9606.ENSP00000366109	9606.ENSP00000386881	0	0	0	0	0.063	0.472	0.900	0.755	0.986
AOC2	LRTOMT	9606.ENSP00000253799	9606.ENSP00000305742	0	0	0	0	0	0	0.900	0	0.900
AOC2	MAOA	9606.ENSP00000253799	9606.ENSP00000340684	0	0	0	0	0.055	0	0.800	0.751	0.948
AP1G1	CPD	9606.ENSP00000377148	9606.ENSP00000225719	0	0	0	0	0.063	0	0.900	0.218	0.920
AP1G1	HIP1R	9606.ENSP00000377148	9606.ENSP00000253083	0	0	0	0	0.051	0.050	0.900	0.345	0.933
AP1G1	SORT1	9606.ENSP00000377148	9606.ENSP00000256637	0	0	0	0	0.129	0.053	0.900	0.327	0.937
AP1G1	VAMP7	9606.ENSP00000377148	9606.ENSP00000262640	0	0	0	0	0.063	0.064	0.900	0.066	0.907
AP1G1	GAK	9606.ENSP00000377148	9606.ENSP00000314499	0	0	0	0	0.083	0.365	0.900	0.079	0.939
AP1G1	AP3S1	9606.ENSP00000377148	9606.ENSP00000325369	0	0	0	0	0.062	0.306	0.900	0.701	0.977
AP1G1	DTNBP1	9606.ENSP00000377148	9606.ENSP00000341680	0	0	0	0	0	0	0.900	0	0.900
AP1G1	NECAP1	9606.ENSP00000377148	9606.ENSP00000341737	0	0	0	0	0	0.386	0.900	0.063	0.937
AP1G1	IGF2R	9606.ENSP00000377148	9606.ENSP00000349437	0	0	0	0	0.061	0.803	0.900	0.222	0.983
AP1G1	SNAPIN	9606.ENSP00000377148	9606.ENSP00000357674	0	0	0	0	0.054	0	0.900	0.041	0.901
AP1G1	DNAJC6	9606.ENSP00000377148	9606.ENSP00000360108	0	0	0	0	0.063	0.186	0.900	0.057	0.918
AP3D1	AP3S1	9606.ENSP00000347416	9606.ENSP00000325369	0	0	0	0	0.062	0.969	0.800	0.942	0.999
AP3D1	AP3M1	9606.ENSP00000347416	9606.ENSP00000347408	0	0	0	0	0.944	0.922	0.800	0.859	0.999
AP3M1	AP3S1	9606.ENSP00000347408	9606.ENSP00000325369	0	0	0	0	0.081	0.750	0.800	0.795	0.989
AP3S1	CPD	9606.ENSP00000325369	9606.ENSP00000225719	0	0	0	0	0.059	0	0.900	0	0.901
AP3S1	HIP1R	9606.ENSP00000325369	9606.ENSP00000253083	0	0	0	0	0	0	0.900	0.084	0.904
AP3S1	SORT1	9606.ENSP00000325369	9606.ENSP00000256637	0	0	0	0	0.063	0	0.900	0.095	0.907
AP3S1	VAMP7	9606.ENSP00000325369	9606.ENSP00000262640	0	0	0	0	0.124	0	0.900	0.055	0.910
AP3S1	GAK	9606.ENSP00000325369	9606.ENSP00000314499	0	0	0	0	0.061	0.398	0.900	0	0.938
AP3S1	SNAPIN	9606.ENSP00000325369	9606.ENSP00000357674	0	0	0	0	0.046	0	0.900	0	0.900
AP3S1	IGF2R	9606.ENSP00000325369	9606.ENSP00000349437	0	0	0	0	0	0	0.900	0	0.900
AP3S1	NECAP1	9606.ENSP00000325369	9606.ENSP00000341737	0	0	0	0	0.061	0	0.900	0	0.902
AP3S1	DTNBP1	9606.ENSP00000325369	9606.ENSP00000341680	0	0	0	0	0	0.119	0.900	0.105	0.914
AP3S1	DNAJC6	9606.ENSP00000325369	9606.ENSP00000360108	0	0	0	0	0.061	0.308	0.900	0	0.929
APBB1IP	VASP	9606.ENSP00000365411	9606.ENSP00000245932	0	0	0	0	0.070	0.400	0.800	0.594	0.948
APBB1IP	PAPSS1	9606.ENSP00000365411	9606.ENSP00000265174	0	0	0	0	0	0	0.900	0	0.900
APBB1IP	BRAF	9606.ENSP00000365411	9606.ENSP00000288602	0	0	0	0	0	0.079	0.900	0.043	0.904
APBB1IP	FAM114A2	9606.ENSP00000365411	9606.ENSP00000341597	0	0	0	0	0	0	0.900	0	0.900
APBB1IP	ATG7	9606.ENSP00000365411	9606.ENSP00000346437	0	0	0	0	0	0	0.900	0	0.900
APBB1IP	ESRP1	9606.ENSP00000365411	9606.ENSP00000405738	0	0	0	0	0	0	0.900	0	0.900
APBB1IP	MARK3	9606.ENSP00000365411	9606.ENSP00000411397	0	0	0	0	0	0	0.900	0	0.900
APBB1IP	SHC1	9606.ENSP00000365411	9606.ENSP00000401303	0	0	0	0	0.051	0.076	0.900	0.109	0.911
APC	RBX1	9606.ENSP00000257430	9606.ENSP00000216225	0	0	0	0	0	0	0.900	0	0.900
APC	PSME3	9606.ENSP00000257430	9606.ENSP00000293362	0	0	0	0	0	0	0.900	0	0.900
APC	PSMC3	9606.ENSP00000257430	9606.ENSP00000481029	0	0	0	0	0	0	0.900	0	0.900
APC	PSMD12	9606.ENSP00000257430	9606.ENSP00000348442	0	0	0	0	0	0	0.900	0	0.900
APC	PSMB5	9606.ENSP00000257430	9606.ENSP00000355325	0	0	0	0	0	0	0.900	0	0.900
APC	PSMD2	9606.ENSP00000257430	9606.ENSP00000310129	0	0	0	0	0.059	0	0.900	0	0.901
APC	PPP2R1B	9606.ENSP00000257430	9606.ENSP00000311344	0	0	0	0	0.079	0	0.900	0.059	0.905
APC	FRAT1	9606.ENSP00000257430	9606.ENSP00000360060	0	0	0	0	0	0	0.900	0.296	0.926
APC	NOTCH1	9606.ENSP00000257430	9606.ENSP00000277541	0	0	0	0	0.063	0	0.900	0.437	0.942
APC	PPP2R5A	9606.ENSP00000257430	9606.ENSP00000261461	0	0	0	0	0.064	0.379	0.900	0.123	0.942
APC	CSNK1E	9606.ENSP00000257430	9606.ENSP00000380044	0	0	0	0	0.060	0.538	0.900	0.247	0.962
APC	JUP	9606.ENSP00000257430	9606.ENSP00000377508	0	0	0	0	0.051	0.868	0.720	0.167	0.967
APC	GSK3B	9606.ENSP00000257430	9606.ENSP00000324806	0	0	0	0	0.084	0.653	0.900	0.613	0.986
APC	AXIN2	9606.ENSP00000257430	9606.ENSP00000302625	0	0	0	0	0.064	0.827	0.900	0.721	0.994
APOO	MTX1	9606.ENSP00000368528	9606.ENSP00000357360	0	0	0	0	0.081	0	0.900	0.619	0.962
ARAP3	RHOT1	9606.ENSP00000239440	9606.ENSP00000351132	0	0	0	0	0	0.157	0.900	0.049	0.912
ARAP3	RHOH	9606.ENSP00000239440	9606.ENSP00000371219	0	0	0	0	0	0.157	0.900	0.228	0.929
ARAP3	RHOG	9606.ENSP00000239440	9606.ENSP00000339467	0	0	0	0	0.061	0.157	0.900	0.271	0.934
AREL1	RBX1	9606.ENSP00000348714	9606.ENSP00000216225	0	0	0	0	0	0	0.900	0.174	0.913
AREL1	FBXO30	9606.ENSP00000348714	9606.ENSP00000237281	0	0	0	0	0.063	0	0.900	0	0.902
AREL1	TRIM21	9606.ENSP00000348714	9606.ENSP00000254436	0	0	0	0	0.053	0.051	0.900	0	0.902
AREL1	MKRN1	9606.ENSP00000348714	9606.ENSP00000255977	0	0	0	0	0	0	0.900	0.093	0.905
AREL1	HECW2	9606.ENSP00000348714	9606.ENSP00000260983	0	0	0	0.616	0.086	0.064	0.900	0.172	0.911
AREL1	UBE2K	9606.ENSP00000348714	9606.ENSP00000261427	0	0	0	0	0.063	0.188	0.900	0.166	0.928
AREL1	WSB1	9606.ENSP00000348714	9606.ENSP00000262394	0	0	0	0	0.061	0	0.900	0.085	0.906
AREL1	HERC5	9606.ENSP00000348714	9606.ENSP00000264350	0	0	0	0.549	0.063	0	0.900	0.180	0.908
AREL1	UBE2S	9606.ENSP00000348714	9606.ENSP00000264552	0	0	0	0	0.060	0.188	0.900	0.385	0.946
AREL1	RNF7	9606.ENSP00000348714	9606.ENSP00000273480	0	0	0	0	0	0	0.900	0.187	0.915
AREL1	SH3RF1	9606.ENSP00000348714	9606.ENSP00000284637	0	0	0	0	0.051	0.051	0.900	0	0.902
AREL1	TRAF7	9606.ENSP00000348714	9606.ENSP00000318944	0	0	0	0	0.063	0.056	0.900	0.083	0.908
AREL1	FBXL13	9606.ENSP00000348714	9606.ENSP00000321927	0	0	0	0	0.062	0	0.900	0.056	0.903
AREL1	ASB7	9606.ENSP00000348714	9606.ENSP00000328327	0	0	0	0	0.092	0.080	0.900	0	0.909
AREL1	SOCS3	9606.ENSP00000348714	9606.ENSP00000330341	0	0	0	0	0	0	0.900	0	0.900
AREL1	UBE2G2	9606.ENSP00000348714	9606.ENSP00000338348	0	0	0	0	0.062	0.124	0.900	0.063	0.912
AREL1	FBXL5	9606.ENSP00000348714	9606.ENSP00000344866	0	0	0	0	0	0	0.900	0	0.900
AREL1	ATG7	9606.ENSP00000348714	9606.ENSP00000346437	0	0	0	0	0.055	0	0.900	0.062	0.903
AREL1	FBXO32	9606.ENSP00000348714	9606.ENSP00000428205	0	0	0	0	0	0	0.900	0.048	0.900
AREL1	KBTBD7	9606.ENSP00000348714	9606.ENSP00000368797	0	0	0	0	0	0	0.900	0	0.900
AREL1	MEX3C	9606.ENSP00000348714	9606.ENSP00000385610	0	0	0	0	0	0	0.900	0.052	0.901
AREL1	KLHL13	9606.ENSP00000348714	9606.ENSP00000443191	0	0	0	0	0.063	0	0.900	0	0.902
AREL1	KLHL9	9606.ENSP00000348714	9606.ENSP00000351933	0	0	0	0	0.063	0	0.900	0	0.902
AREL1	TRIM69	9606.ENSP00000348714	9606.ENSP00000453177	0	0	0	0	0.051	0.051	0.900	0	0.902
AREL1	LONRF1	9606.ENSP00000348714	9606.ENSP00000381298	0	0	0	0	0.062	0	0.900	0	0.902
AREL1	RNF217	9606.ENSP00000348714	9606.ENSP00000428698	0	0	0	0	0.062	0	0.900	0.049	0.903
AREL1	UBE2F	9606.ENSP00000348714	9606.ENSP00000478474	0	0	0	0	0	0.080	0.900	0.056	0.905
AREL1	CDC20	9606.ENSP00000348714	9606.ENSP00000361540	0	0	0	0	0.062	0.077	0.900	0.047	0.906
AREL1	MIB2	9606.ENSP00000348714	9606.ENSP00000426103	0	0	0	0	0.055	0.080	0.900	0.115	0.912
AREL1	UBE2J2	9606.ENSP00000348714	9606.ENSP00000383719	0	0	0	0	0	0.073	0.900	0.127	0.912
AREL1	UBE2G1	9606.ENSP00000348714	9606.ENSP00000380178	0	0	0	0	0.061	0.188	0.900	0.057	0.918
AREL1	UBE2C	9606.ENSP00000348714	9606.ENSP00000348838	0	0	0	0	0.060	0.188	0.900	0.057	0.918
AREL1	UBE2A	9606.ENSP00000348714	9606.ENSP00000360613	0	0	0	0	0.060	0.188	0.900	0.131	0.924
AREL1	UBE2E3	9606.ENSP00000348714	9606.ENSP00000386788	0	0	0	0	0.061	0.188	0.900	0.124	0.924
ARF3	DCTN6	9606.ENSP00000256682	9606.ENSP00000221114	0	0	0	0	0	0	0.900	0	0.900
ARF3	CD55	9606.ENSP00000256682	9606.ENSP00000356030	0	0	0	0	0	0	0.900	0	0.900
ARF3	DCTN4	9606.ENSP00000256682	9606.ENSP00000414906	0	0	0	0	0.049	0	0.900	0.068	0.903
ARF3	SPTB	9606.ENSP00000256682	9606.ENSP00000451752	0	0	0	0	0.062	0.063	0.900	0.041	0.904
ARF3	KIF4A	9606.ENSP00000256682	9606.ENSP00000363524	0	0	0	0	0	0.131	0.900	0.043	0.909
ARF3	KIF27	9606.ENSP00000256682	9606.ENSP00000297814	0	0	0	0	0	0.131	0.900	0.049	0.910
ARF3	KIF11	9606.ENSP00000256682	9606.ENSP00000260731	0	0	0	0	0.055	0.131	0.900	0.057	0.912
ARF3	KIF1B	9606.ENSP00000256682	9606.ENSP00000263934	0	0	0	0	0.061	0.131	0.900	0.057	0.912
ARF3	KIF3C	9606.ENSP00000256682	9606.ENSP00000264712	0	0	0	0	0.085	0.131	0.900	0.070	0.916
ARF3	KIF20A	9606.ENSP00000256682	9606.ENSP00000378356	0	0	0	0	0.061	0.131	0.900	0.097	0.916
ARF3	COPZ2	9606.ENSP00000256682	9606.ENSP00000480707	0	0	0	0	0.098	0.126	0.900	0.193	0.927
ARF3	COPG1	9606.ENSP00000256682	9606.ENSP00000325002	0	0	0	0	0.096	0.261	0.900	0.173	0.937
ARG1	FUCA2	9606.ENSP00000349446	9606.ENSP00000002165	0	0	0	0	0	0	0.900	0.184	0.914
ARG1	PGLYRP1	9606.ENSP00000349446	9606.ENSP00000008938	0	0	0	0	0.213	0	0.900	0	0.917
ARG1	GRN	9606.ENSP00000349446	9606.ENSP00000053867	0	0	0	0	0	0	0.900	0.104	0.906
ARG1	GLA	9606.ENSP00000349446	9606.ENSP00000218516	0	0	0	0	0.061	0	0.900	0	0.902
ARG1	MPO	9606.ENSP00000349446	9606.ENSP00000225275	0	0	0	0	0.102	0	0.900	0.390	0.940
ARG1	TCN1	9606.ENSP00000349446	9606.ENSP00000257264	0	0	0	0	0.077	0	0.900	0.076	0.907
ARG1	GGH	9606.ENSP00000349446	9606.ENSP00000260118	0	0	0	0	0	0	0.900	0	0.900
ARG1	ARSB	9606.ENSP00000349446	9606.ENSP00000264914	0	0	0	0	0	0	0.900	0.071	0.903
ARG1	PDXK	9606.ENSP00000349446	9606.ENSP00000291565	0	0	0	0	0	0	0.900	0.060	0.901
ARG1	PTX3	9606.ENSP00000349446	9606.ENSP00000295927	0	0	0	0	0	0	0.900	0.125	0.908
ARG1	CAMP	9606.ENSP00000349446	9606.ENSP00000296435	0	0	0	0	0.137	0	0.900	0.121	0.917
ARG1	DEFA4	9606.ENSP00000349446	9606.ENSP00000297435	0	0	0	0	0.168	0	0.900	0.050	0.914
ARG1	NOS3	9606.ENSP00000349446	9606.ENSP00000297494	0	0	0	0	0.060	0.108	0.900	0.551	0.957
ARG1	LRG1	9606.ENSP00000349446	9606.ENSP00000302621	0	0	0	0	0.091	0	0.900	0	0.905
ARG1	GUSB	9606.ENSP00000349446	9606.ENSP00000302728	0	0	0	0	0	0	0.900	0.144	0.910
ARG1	PA2G4	9606.ENSP00000349446	9606.ENSP00000302886	0	0	0	0	0.061	0	0.900	0.089	0.906
ARG1	RNASE2	9606.ENSP00000349446	9606.ENSP00000303276	0	0	0	0	0.110	0	0.900	0.160	0.918
ARG1	CANT1	9606.ENSP00000349446	9606.ENSP00000307674	0	0	0	0	0	0	0.900	0.049	0.900
ARG1	SLPI	9606.ENSP00000349446	9606.ENSP00000342082	0	0	0	0	0.061	0	0.900	0.081	0.906
ARG1	QPCT	9606.ENSP00000349446	9606.ENSP00000344829	0	0	0	0	0	0	0.900	0	0.900
ARG1	IMPDH1	9606.ENSP00000349446	9606.ENSP00000345096	0.060	0	0	0	0.078	0	0.900	0.062	0.907
ARG1	JUP	9606.ENSP00000349446	9606.ENSP00000377508	0	0	0	0	0	0	0.900	0.049	0.900
ARG1	CYFIP1	9606.ENSP00000349446	9606.ENSP00000481038	0	0	0	0	0	0	0.900	0	0.900
ARG1	DNASE1L1	9606.ENSP00000349446	9606.ENSP00000358824	0	0	0	0	0	0	0.900	0	0.900
ARG1	HEBP2	9606.ENSP00000349446	9606.ENSP00000475750	0	0	0	0	0	0	0.900	0	0.900
ARG1	CEP290	9606.ENSP00000349446	9606.ENSP00000448012	0	0	0	0	0	0	0.900	0	0.900
ARG1	QSOX1	9606.ENSP00000349446	9606.ENSP00000356574	0	0	0	0	0.061	0	0.900	0	0.902
ARG1	HPSE	9606.ENSP00000349446	9606.ENSP00000384262	0	0	0	0	0.061	0	0.900	0	0.902
ARG1	FOLR3	9606.ENSP00000349446	9606.ENSP00000481114	0	0	0	0	0.077	0	0.900	0.053	0.904
ARHGAP26	RHOT1	9606.ENSP00000274498	9606.ENSP00000351132	0	0	0	0	0.051	0	0.900	0	0.901
ARHGAP26	RHOG	9606.ENSP00000274498	9606.ENSP00000339467	0	0	0	0	0	0	0.900	0.111	0.907
ARHGAP26	RHOH	9606.ENSP00000274498	9606.ENSP00000371219	0	0	0	0	0	0	0.900	0.216	0.918
ARHGAP29	RHOT1	9606.ENSP00000260526	9606.ENSP00000351132	0	0	0	0	0	0.096	0.900	0.050	0.906
ARHGAP29	RHOH	9606.ENSP00000260526	9606.ENSP00000371219	0	0	0	0	0.062	0.096	0.900	0.090	0.912
ARHGAP29	RHOG	9606.ENSP00000260526	9606.ENSP00000339467	0	0	0	0	0.061	0.096	0.900	0.165	0.919
ARHGAP32	RHOT1	9606.ENSP00000310561	9606.ENSP00000351132	0	0	0	0	0.061	0.098	0.900	0.050	0.908
ARHGAP32	RHOH	9606.ENSP00000310561	9606.ENSP00000371219	0	0	0	0	0	0.098	0.900	0.257	0.927
ARHGAP32	RHOG	9606.ENSP00000310561	9606.ENSP00000339467	0	0	0	0	0	0.098	0.900	0.289	0.930
ARHGAP4	RHOG	9606.ENSP00000359045	9606.ENSP00000339467	0	0	0	0	0.108	0.186	0.900	0.141	0.929
ARHGAP4	RHOT1	9606.ENSP00000359045	9606.ENSP00000351132	0	0	0	0	0	0.157	0.900	0	0.912
ARHGAP4	RHOH	9606.ENSP00000359045	9606.ENSP00000371219	0	0	0	0	0.085	0.186	0.900	0.074	0.921
ARL3	TBCC	9606.ENSP00000260746	9606.ENSP00000361967	0	0	0	0	0.062	0	0	0.903	0.905
ARPP19	PPP2R1B	9606.ENSP00000455625	9606.ENSP00000311344	0	0	0	0	0.061	0	0.900	0.238	0.922
ARSB	FUCA2	9606.ENSP00000264914	9606.ENSP00000002165	0.046	0	0	0	0	0	0.900	0.133	0.910
ARSB	GRN	9606.ENSP00000264914	9606.ENSP00000053867	0	0	0	0	0.061	0	0.900	0.065	0.904
ARSB	STS	9606.ENSP00000264914	9606.ENSP00000217961	0	0	0.446	0.646	0	0	0.900	0.665	0.934
ARSB	GLA	9606.ENSP00000264914	9606.ENSP00000218516	0	0	0	0	0	0	0.900	0.349	0.932
ARSB	MPO	9606.ENSP00000264914	9606.ENSP00000225275	0	0	0	0	0	0	0.900	0	0.900
ARSB	GGH	9606.ENSP00000264914	9606.ENSP00000260118	0	0	0	0	0	0	0.900	0	0.900
ARSB	PA2G4	9606.ENSP00000264914	9606.ENSP00000302886	0	0	0	0	0	0	0.900	0	0.900
ARSB	IMPDH1	9606.ENSP00000264914	9606.ENSP00000345096	0	0	0	0	0.050	0	0.900	0	0.900
ARSB	HEBP2	9606.ENSP00000264914	9606.ENSP00000475750	0	0	0	0	0	0	0.900	0	0.900
ARSB	RNASE2	9606.ENSP00000264914	9606.ENSP00000303276	0	0	0	0	0	0	0.900	0.082	0.904
ARSB	ARSG	9606.ENSP00000264914	9606.ENSP00000407193	0	0	0.445	0.627	0.061	0	0.900	0.228	0.923
ARSB	ARSD	9606.ENSP00000264914	9606.ENSP00000370546	0	0	0.446	0.631	0.050	0	0.900	0.692	0.937
ARSB	GUSB	9606.ENSP00000264914	9606.ENSP00000302728	0.056	0	0	0	0	0	0.900	0.634	0.962
ARSB	SUMF1	9606.ENSP00000264914	9606.ENSP00000272902	0.068	0	0.429	0	0	0	0.900	0.614	0.976
ARSD	STS	9606.ENSP00000370546	9606.ENSP00000217961	0	0	0.448	0.941	0	0	0.900	0.710	0.906
ARSD	SUMF1	9606.ENSP00000370546	9606.ENSP00000272902	0.068	0	0.413	0	0.052	0	0.900	0.480	0.968
ARSD	ARSG	9606.ENSP00000370546	9606.ENSP00000407193	0	0	0.444	0.774	0	0	0.900	0	0.909
ARSG	STS	9606.ENSP00000407193	9606.ENSP00000217961	0	0	0.445	0.739	0	0	0.900	0.073	0.911
ARSG	SUMF1	9606.ENSP00000407193	9606.ENSP00000272902	0.068	0	0.418	0	0.061	0.141	0.900	0.566	0.976
ASB7	RBX1	9606.ENSP00000328327	9606.ENSP00000216225	0	0	0	0	0	0.081	0.900	0.043	0.904
ASB7	FBXO30	9606.ENSP00000328327	9606.ENSP00000237281	0	0	0	0	0.061	0	0.900	0	0.902
ASB7	TRIM21	9606.ENSP00000328327	9606.ENSP00000254436	0	0	0	0	0.057	0.079	0.900	0	0.905
ASB7	MKRN1	9606.ENSP00000328327	9606.ENSP00000255977	0	0	0	0	0	0.058	0.900	0	0.901
ASB7	HECW2	9606.ENSP00000328327	9606.ENSP00000260983	0	0	0	0	0.051	0.080	0.900	0	0.905
ASB7	UBE2K	9606.ENSP00000328327	9606.ENSP00000261427	0	0	0	0	0.062	0.088	0.900	0.044	0.907
ASB7	WSB1	9606.ENSP00000328327	9606.ENSP00000262394	0	0	0	0	0	0.076	0.900	0.050	0.904
ASB7	HERC5	9606.ENSP00000328327	9606.ENSP00000264350	0	0	0	0	0.062	0.080	0.900	0	0.906
ASB7	UBE2S	9606.ENSP00000328327	9606.ENSP00000264552	0	0	0	0	0.058	0.088	0.900	0.044	0.906
ASB7	RNF7	9606.ENSP00000328327	9606.ENSP00000273480	0	0	0	0	0	0.395	0.900	0.330	0.955
ASB7	SH3RF1	9606.ENSP00000328327	9606.ENSP00000284637	0	0	0	0	0.057	0.079	0.900	0	0.905
ASB7	DCUN1D1	9606.ENSP00000328327	9606.ENSP00000292782	0	0	0	0	0.061	0	0.900	0	0.902
ASB7	COPS2	9606.ENSP00000328327	9606.ENSP00000299259	0	0	0	0	0.059	0.253	0.900	0.050	0.924
ASB7	TRAF7	9606.ENSP00000328327	9606.ENSP00000318944	0	0	0	0	0.060	0.186	0.900	0.054	0.917
ASB7	FBXL13	9606.ENSP00000328327	9606.ENSP00000321927	0	0	0	0	0.062	0	0.900	0	0.902
ASB7	UBE2F	9606.ENSP00000328327	9606.ENSP00000478474	0	0	0	0	0	0.050	0.900	0	0.900
ASB7	COMMD3	9606.ENSP00000328327	9606.ENSP00000366032	0	0	0	0	0	0	0.900	0	0.900
ASB7	COMMD6	9606.ENSP00000328327	9606.ENSP00000348054	0	0	0	0	0	0	0.900	0	0.900
ASB7	LONRF1	9606.ENSP00000328327	9606.ENSP00000381298	0	0	0	0	0	0	0.900	0	0.900
ASB7	KLHL13	9606.ENSP00000328327	9606.ENSP00000443191	0	0	0	0	0.055	0	0.900	0	0.901
ASB7	KLHL9	9606.ENSP00000328327	9606.ENSP00000351933	0	0	0	0	0.055	0	0.900	0	0.901
ASB7	SOCS3	9606.ENSP00000328327	9606.ENSP00000330341	0	0	0	0	0	0	0.900	0.057	0.901
ASB7	FBXL5	9606.ENSP00000328327	9606.ENSP00000344866	0	0	0	0	0.055	0	0.900	0	0.901
ASB7	MIB2	9606.ENSP00000328327	9606.ENSP00000426103	0	0	0	0.637	0.051	0	0.900	0.074	0.902
ASB7	UBE2J2	9606.ENSP00000328327	9606.ENSP00000383719	0	0	0	0	0	0.050	0.900	0.056	0.902
ASB7	MEX3C	9606.ENSP00000328327	9606.ENSP00000385610	0	0	0	0	0.061	0	0.900	0.041	0.902
ASB7	KBTBD7	9606.ENSP00000328327	9606.ENSP00000368797	0	0	0	0	0.062	0	0.900	0	0.902
ASB7	UBE2G2	9606.ENSP00000328327	9606.ENSP00000338348	0	0	0	0	0.061	0	0.900	0	0.902
ASB7	RNF217	9606.ENSP00000328327	9606.ENSP00000428698	0	0	0	0	0.061	0.050	0.900	0	0.903
ASB7	FBXO32	9606.ENSP00000328327	9606.ENSP00000428205	0	0	0	0	0.055	0.077	0.900	0	0.905
ASB7	UBE2E3	9606.ENSP00000328327	9606.ENSP00000386788	0	0	0	0	0	0.088	0.900	0.044	0.905
ASB7	TRIM69	9606.ENSP00000328327	9606.ENSP00000453177	0	0	0	0	0.057	0.079	0.900	0	0.905
ASB7	ATG7	9606.ENSP00000328327	9606.ENSP00000346437	0	0	0	0	0.061	0.089	0.900	0	0.906
ASB7	UBE2G1	9606.ENSP00000328327	9606.ENSP00000380178	0	0	0	0	0.060	0.088	0.900	0.081	0.910
ASB7	UBE2A	9606.ENSP00000328327	9606.ENSP00000360613	0	0	0	0	0.061	0.088	0.900	0.093	0.911
ASB7	CDC20	9606.ENSP00000328327	9606.ENSP00000361540	0	0	0	0	0.062	0.123	0.900	0.104	0.916
ASB7	UBE2C	9606.ENSP00000328327	9606.ENSP00000348838	0	0	0	0	0.061	0.088	0.900	0.185	0.920
ASCC1	TRIP4	9606.ENSP00000339404	9606.ENSP00000261884	0	0	0	0	0.133	0.852	0	0.742	0.964
ASPH	CREB1	9606.ENSP00000368767	9606.ENSP00000387699	0	0	0	0	0	0	0.900	0.092	0.905
ASPH	FKBP1B	9606.ENSP00000368767	9606.ENSP00000370373	0	0	0	0	0.055	0	0.900	0.650	0.964
ATF3	CREB1	9606.ENSP00000344352	9606.ENSP00000387699	0	0	0	0	0.063	0	0.800	0.803	0.960
ATF3	DDIT3	9606.ENSP00000344352	9606.ENSP00000448665	0	0	0	0	0.115	0.407	0.720	0.840	0.973
ATF6	DDIT3	9606.ENSP00000356919	9606.ENSP00000448665	0	0	0	0	0	0	0.900	0.897	0.989
ATG3	GABARAPL2	9606.ENSP00000283290	9606.ENSP00000037243	0	0	0	0	0.172	0.686	0.900	0.948	0.998
ATG3	PIK3C3	9606.ENSP00000283290	9606.ENSP00000262039	0	0	0	0	0.102	0	0.900	0.897	0.989
ATG3	ATG7	9606.ENSP00000283290	9606.ENSP00000346437	0	0	0	0	0.148	0.897	0.900	0.991	0.999
ATG7	GABARAPL2	9606.ENSP00000346437	9606.ENSP00000037243	0	0	0	0	0.077	0.812	0.900	0.949	0.999
ATG7	RBX1	9606.ENSP00000346437	9606.ENSP00000216225	0	0	0	0	0.045	0	0.900	0.179	0.914
ATG7	FBXO30	9606.ENSP00000346437	9606.ENSP00000237281	0	0	0	0	0.056	0	0.900	0.054	0.902
ATG7	TRIM21	9606.ENSP00000346437	9606.ENSP00000254436	0	0	0	0	0	0.043	0.900	0.111	0.907
ATG7	MKRN1	9606.ENSP00000346437	9606.ENSP00000255977	0	0	0	0	0	0	0.900	0	0.900
ATG7	HECW2	9606.ENSP00000346437	9606.ENSP00000260983	0	0	0	0	0.062	0	0.900	0.062	0.904
ATG7	UBE2K	9606.ENSP00000346437	9606.ENSP00000261427	0.044	0	0	0	0.054	0.262	0.900	0.278	0.943
ATG7	PIK3C3	9606.ENSP00000346437	9606.ENSP00000262039	0	0	0	0	0.163	0	0	0.918	0.928
ATG7	WSB1	9606.ENSP00000346437	9606.ENSP00000262394	0	0	0	0	0.063	0	0.900	0	0.902
ATG7	HERC5	9606.ENSP00000346437	9606.ENSP00000264350	0	0	0	0	0.064	0	0.900	0.061	0.904
ATG7	UBE2S	9606.ENSP00000346437	9606.ENSP00000264552	0.044	0	0	0	0.049	0.262	0.900	0.268	0.941
ATG7	PAPSS1	9606.ENSP00000346437	9606.ENSP00000265174	0.072	0	0	0	0.107	0	0.900	0	0.909
ATG7	RNF7	9606.ENSP00000346437	9606.ENSP00000273480	0	0	0	0	0.055	0	0.900	0.108	0.908
ATG7	SH3RF1	9606.ENSP00000346437	9606.ENSP00000284637	0	0	0	0	0	0.043	0.900	0	0.900
ATG7	BRAF	9606.ENSP00000346437	9606.ENSP00000288602	0	0	0	0	0.063	0.080	0.900	0	0.906
ATG7	TRAF7	9606.ENSP00000346437	9606.ENSP00000318944	0	0	0	0	0.061	0.090	0.900	0.063	0.909
ATG7	FBXL13	9606.ENSP00000346437	9606.ENSP00000321927	0	0	0	0	0.063	0	0.900	0	0.902
ATG7	SOCS3	9606.ENSP00000346437	9606.ENSP00000330341	0	0	0	0	0	0	0.900	0.087	0.904
ATG7	UBE2G2	9606.ENSP00000346437	9606.ENSP00000338348	0	0	0	0	0.061	0.185	0.900	0.148	0.926
ATG7	FAM114A2	9606.ENSP00000346437	9606.ENSP00000341597	0	0	0	0	0.072	0	0.900	0	0.903
ATG7	FBXL5	9606.ENSP00000346437	9606.ENSP00000344866	0	0	0	0	0	0	0.900	0	0.900
ATG7	MARK3	9606.ENSP00000346437	9606.ENSP00000411397	0	0	0	0	0.047	0	0.900	0	0.900
ATG7	TRIM69	9606.ENSP00000346437	9606.ENSP00000453177	0	0	0	0	0	0.043	0.900	0	0.900
ATG7	CDC20	9606.ENSP00000346437	9606.ENSP00000361540	0	0	0	0	0	0	0.900	0.058	0.901
ATG7	MEX3C	9606.ENSP00000346437	9606.ENSP00000385610	0	0	0	0	0.055	0	0.900	0	0.901
ATG7	ESRP1	9606.ENSP00000346437	9606.ENSP00000405738	0	0	0	0	0.064	0	0.900	0	0.902
ATG7	RNF217	9606.ENSP00000346437	9606.ENSP00000428698	0	0	0	0	0.062	0	0.900	0.056	0.903
ATG7	LONRF1	9606.ENSP00000346437	9606.ENSP00000381298	0	0	0	0	0.063	0	0.900	0.049	0.903
ATG7	KBTBD7	9606.ENSP00000346437	9606.ENSP00000368797	0	0	0	0	0	0	0.900	0.096	0.905
ATG7	KLHL13	9606.ENSP00000346437	9606.ENSP00000443191	0	0	0	0	0.061	0.123	0.900	0	0.910
ATG7	KLHL9	9606.ENSP00000346437	9606.ENSP00000351933	0	0	0	0	0.061	0.123	0.900	0	0.910
ATG7	UBE2J2	9606.ENSP00000346437	9606.ENSP00000383719	0	0	0	0	0.052	0.185	0.900	0	0.915
ATG7	UBE2C	9606.ENSP00000346437	9606.ENSP00000348838	0.044	0	0	0	0.049	0.262	0.900	0.068	0.926
ATG7	UBE2A	9606.ENSP00000346437	9606.ENSP00000360613	0.044	0	0	0	0.063	0.262	0.900	0.086	0.928
ATG7	UBE2G1	9606.ENSP00000346437	9606.ENSP00000380178	0.044	0	0	0	0.064	0.262	0.900	0.092	0.929
ATG7	FBXO32	9606.ENSP00000346437	9606.ENSP00000428205	0	0	0	0	0	0	0.900	0.396	0.937
ATG7	UBE2F	9606.ENSP00000346437	9606.ENSP00000478474	0	0	0	0	0.054	0.345	0.900	0.128	0.938
ATG7	UBE2E3	9606.ENSP00000346437	9606.ENSP00000386788	0.044	0	0	0	0.062	0.262	0.900	0.269	0.942
ATG7	MIB2	9606.ENSP00000346437	9606.ENSP00000426103	0	0	0	0	0.061	0.089	0.900	0.420	0.943
ATN1	EED	9606.ENSP00000349076	9606.ENSP00000263360	0	0	0	0	0	0	0.900	0	0.900
ATN1	CBX4	9606.ENSP00000349076	9606.ENSP00000269397	0	0	0	0	0.076	0	0.900	0.050	0.904
ATP1B3	FXYD1	9606.ENSP00000286371	9606.ENSP00000481244	0	0	0	0	0	0	0.900	0.128	0.909
ATP1B3	FXYD6	9606.ENSP00000286371	9606.ENSP00000482442	0	0	0	0	0	0	0.900	0.245	0.921
ATP5B	UQCRC1	9606.ENSP00000262030	9606.ENSP00000203407	0	0	0	0	0.810	0.394	0	0.672	0.959
ATP5B	ATP6V1D	9606.ENSP00000262030	9606.ENSP00000216442	0	0	0	0	0.093	0	0.900	0.225	0.923
ATP5B	CMC2	9606.ENSP00000262030	9606.ENSP00000219400	0	0	0	0	0.076	0	0.900	0	0.903
ATP5B	COX19	9606.ENSP00000262030	9606.ENSP00000342015	0	0	0	0	0.065	0	0.900	0	0.902
ATP5B	TIMM8A	9606.ENSP00000262030	9606.ENSP00000361993	0	0	0	0	0.055	0	0.900	0.085	0.906
ATP5B	TOMM5	9606.ENSP00000262030	9606.ENSP00000438204	0	0	0	0	0.101	0	0.900	0	0.906
ATP5B	ATPAF1	9606.ENSP00000262030	9606.ENSP00000460964	0	0	0	0	0.110	0.521	0	0.942	0.973
ATP5B	ATP5L	9606.ENSP00000262030	9606.ENSP00000300688	0	0	0	0	0.592	0.920	0.900	0.617	0.998
ATP5B	ATP5H	9606.ENSP00000262030	9606.ENSP00000301587	0	0	0	0	0.971	0.971	0.900	0.805	0.999
ATP5H	ATP6V1D	9606.ENSP00000301587	9606.ENSP00000216442	0	0	0	0	0.119	0	0.900	0.185	0.921
ATP5H	NDUFB3	9606.ENSP00000301587	9606.ENSP00000237889	0	0	0	0	0.887	0	0	0.349	0.923
ATP5H	ATP5L	9606.ENSP00000301587	9606.ENSP00000300688	0	0	0	0	0.909	0.939	0.900	0.653	0.999
ATP5H	C14orf2	9606.ENSP00000301587	9606.ENSP00000401770	0	0	0	0	0.654	0.185	0.720	0	0.914
ATP5H	COX7C	9606.ENSP00000301587	9606.ENSP00000425759	0	0	0	0	0.881	0	0	0.320	0.916
ATP5H	COX7A2	9606.ENSP00000301587	9606.ENSP00000359098	0	0	0	0	0.799	0	0	0.632	0.923
ATP5H	NDUFA6	9606.ENSP00000301587	9606.ENSP00000418842	0	0	0	0	0.916	0	0	0.407	0.948
ATP5H	USMG5	9606.ENSP00000301587	9606.ENSP00000358840	0	0	0	0	0.710	0	0.720	0.500	0.955
ATP5H	COX6C	9606.ENSP00000301587	9606.ENSP00000428895	0	0	0	0	0.946	0	0	0.435	0.968
ATP5H	UQCRQ	9606.ENSP00000301587	9606.ENSP00000367939	0	0	0	0	0.930	0.401	0	0.307	0.968
ATP5L	ATP6V1D	9606.ENSP00000300688	9606.ENSP00000216442	0	0	0	0	0.094	0	0.900	0.277	0.928
ATP5L	COX7A2	9606.ENSP00000300688	9606.ENSP00000359098	0	0	0	0	0.843	0	0	0.467	0.913
ATP5L	COX6C	9606.ENSP00000300688	9606.ENSP00000428895	0	0	0	0	0.900	0	0	0.284	0.926
ATP5L	COX7C	9606.ENSP00000300688	9606.ENSP00000425759	0	0	0	0	0.825	0	0	0.657	0.937
ATP5L	USMG5	9606.ENSP00000300688	9606.ENSP00000358840	0	0	0	0	0.940	0	0.720	0.077	0.983
ATP5L	UQCRQ	9606.ENSP00000300688	9606.ENSP00000367939	0	0	0	0	0.939	0.465	0	0.541	0.983
ATP6V0B	ATP6V1D	9606.ENSP00000434729	9606.ENSP00000216442	0.154	0	0	0	0.237	0.651	0.900	0.858	0.996
ATP6V0B	TCIRG1	9606.ENSP00000434729	9606.ENSP00000265686	0.074	0	0	0	0.082	0.564	0.900	0.686	0.986
ATP6V0B	ATP6V1C2	9606.ENSP00000434729	9606.ENSP00000272238	0	0	0	0	0.227	0.414	0.900	0.817	0.990
ATP6V0B	ATP6V1C1	9606.ENSP00000434729	9606.ENSP00000379203	0	0	0	0	0.227	0.414	0.900	0.815	0.990
ATP6V1C1	ATP6V1D	9606.ENSP00000379203	9606.ENSP00000216442	0	0	0	0	0.649	0.737	0.900	0.832	0.998
ATP6V1C1	TCIRG1	9606.ENSP00000379203	9606.ENSP00000265686	0	0	0	0	0.148	0.383	0.900	0.704	0.982
ATP6V1C1	ATP6V1C2	9606.ENSP00000379203	9606.ENSP00000272238	0	0	0	0.964	0	0.568	0.800	0.614	0.911
ATP6V1C2	ATP6V1D	9606.ENSP00000272238	9606.ENSP00000216442	0	0	0	0	0.648	0.915	0.900	0.823	0.999
ATP6V1C2	TCIRG1	9606.ENSP00000272238	9606.ENSP00000265686	0	0	0	0	0.148	0.383	0.900	0.700	0.982
ATP6V1D	SLC2A3	9606.ENSP00000216442	9606.ENSP00000075120	0	0	0	0	0	0	0.900	0	0.900
ATP6V1D	CEACAM1	9606.ENSP00000216442	9606.ENSP00000161559	0	0	0	0	0	0	0.900	0	0.900
ATP6V1D	ITGAM	9606.ENSP00000216442	9606.ENSP00000441691	0	0	0	0	0	0	0.900	0	0.900
ATP6V1D	C3AR1	9606.ENSP00000216442	9606.ENSP00000302079	0	0	0	0	0	0	0.900	0	0.900
ATP6V1D	CLEC4D	9606.ENSP00000216442	9606.ENSP00000299665	0	0	0	0	0	0	0.900	0	0.900
ATP6V1D	CYBB	9606.ENSP00000216442	9606.ENSP00000367851	0	0	0	0	0	0	0.900	0	0.900
ATP6V1D	TSPAN14	9606.ENSP00000216442	9606.ENSP00000396270	0	0	0	0	0	0	0.900	0	0.900
ATP6V1D	MOSPD2	9606.ENSP00000216442	9606.ENSP00000369860	0	0	0	0	0	0	0.900	0	0.900
ATP6V1D	FPR2	9606.ENSP00000216442	9606.ENSP00000468897	0	0	0	0	0	0	0.900	0	0.900
ATP6V1D	GPR84	9606.ENSP00000216442	9606.ENSP00000450310	0	0	0	0	0	0	0.900	0	0.900
ATP6V1D	CD93	9606.ENSP00000216442	9606.ENSP00000246006	0	0	0	0	0	0	0.900	0	0.900
ATP6V1D	FCAR	9606.ENSP00000216442	9606.ENSP00000347714	0	0	0	0	0	0	0.900	0	0.900
ATP6V1D	CLEC5A	9606.ENSP00000216442	9606.ENSP00000449999	0	0	0	0	0	0	0.900	0	0.900
ATP6V1D	TMC6	9606.ENSP00000216442	9606.ENSP00000465261	0	0	0	0	0	0	0.900	0	0.900
ATP6V1D	TOM1	9606.ENSP00000216442	9606.ENSP00000413697	0	0	0	0	0	0	0.900	0	0.900
ATP6V1D	MCEMP1	9606.ENSP00000216442	9606.ENSP00000329920	0	0	0	0	0	0	0.900	0	0.900
ATP6V1D	MMP25	9606.ENSP00000216442	9606.ENSP00000337816	0	0	0	0	0	0	0.900	0	0.900
ATP6V1D	SLCO4C1	9606.ENSP00000216442	9606.ENSP00000309741	0	0	0	0	0.049	0	0.900	0	0.900
ATP6V1D	GPR97	9606.ENSP00000216442	9606.ENSP00000332900	0	0	0	0	0	0	0.900	0	0.900
ATP6V1D	CD36	9606.ENSP00000216442	9606.ENSP00000399421	0	0	0	0	0	0	0.900	0.064	0.902
ATP6V1D	STOM	9606.ENSP00000216442	9606.ENSP00000286713	0.049	0	0	0	0.062	0	0.900	0.096	0.908
ATP6V1D	PLD1	9606.ENSP00000216442	9606.ENSP00000342793	0.136	0	0	0	0	0	0.900	0	0.909
ATP6V1D	LAMTOR3	9606.ENSP00000216442	9606.ENSP00000424183	0	0	0	0	0.162	0	0.900	0	0.912
ATP6V1D	TCIRG1	9606.ENSP00000216442	9606.ENSP00000265686	0.167	0	0	0	0.064	0.896	0.900	0.604	0.996
ATXN2L	LSM12	9606.ENSP00000378917	9606.ENSP00000466718	0	0	0	0	0.087	0.941	0	0.603	0.976
AXIN2	PSME3	9606.ENSP00000302625	9606.ENSP00000293362	0	0	0	0	0.049	0	0.900	0	0.900
AXIN2	PSMC3	9606.ENSP00000302625	9606.ENSP00000481029	0	0	0	0	0	0	0.900	0	0.900
AXIN2	PSMD12	9606.ENSP00000302625	9606.ENSP00000348442	0	0	0	0	0	0	0.900	0	0.900
AXIN2	PSMD2	9606.ENSP00000302625	9606.ENSP00000310129	0	0	0	0	0	0	0.900	0	0.900
AXIN2	PSMB5	9606.ENSP00000302625	9606.ENSP00000355325	0	0	0	0	0	0	0.900	0	0.900
AXIN2	CSNK1E	9606.ENSP00000302625	9606.ENSP00000380044	0	0	0	0	0.063	0.389	0.800	0.380	0.919
AXIN2	RNF146	9606.ENSP00000302625	9606.ENSP00000357297	0	0	0	0	0	0.379	0.900	0.589	0.972
AXIN2	TNKS	9606.ENSP00000302625	9606.ENSP00000311579	0	0	0	0	0.063	0.472	0.900	0.831	0.990
AXIN2	GSK3B	9606.ENSP00000302625	9606.ENSP00000324806	0	0	0	0	0.062	0.876	0.900	0.650	0.995
B3GALT1	B3GNT5	9606.ENSP00000376456	9606.ENSP00000316173	0	0	0	0.803	0	0	0.900	0	0.900
B3GALT2	B3GNT5	9606.ENSP00000356404	9606.ENSP00000316173	0	0	0	0.778	0	0	0.900	0.247	0.904
B3GALT4	ST3GAL1	9606.ENSP00000390784	9606.ENSP00000428540	0	0	0	0	0	0	0.900	0.393	0.936
B3GAT2	SDC1	9606.ENSP00000230053	9606.ENSP00000370542	0	0	0	0	0	0	0.900	0.075	0.903
B3GAT2	VCAN	9606.ENSP00000230053	9606.ENSP00000265077	0	0	0	0	0	0	0.900	0.074	0.903
BAK1	BCL2A1	9606.ENSP00000363591	9606.ENSP00000267953	0	0	0	0	0	0.876	0	0.522	0.938
BCL7A	DPF2	9606.ENSP00000445868	9606.ENSP00000436901	0	0	0	0	0.090	0.813	0	0.599	0.925
BDNF	SORT1	9606.ENSP00000414303	9606.ENSP00000256637	0	0	0	0	0	0.411	0.900	0.679	0.979
BDNF	GAB1	9606.ENSP00000414303	9606.ENSP00000262995	0	0	0	0	0	0	0.900	0.162	0.912
BDNF	DOCK3	9606.ENSP00000414303	9606.ENSP00000266037	0	0	0	0	0.081	0	0.900	0.187	0.918
BDNF	CDK5R1	9606.ENSP00000414303	9606.ENSP00000318486	0	0	0	0	0.061	0	0.900	0.213	0.919
BDNF	DYNLT1	9606.ENSP00000414303	9606.ENSP00000356056	0	0	0	0	0	0	0.900	0.094	0.905
BDNF	GIPC1	9606.ENSP00000414303	9606.ENSP00000376753	0	0	0	0	0	0	0.900	0.239	0.920
BDNF	CREB1	9606.ENSP00000414303	9606.ENSP00000387699	0	0	0	0	0	0	0	0.946	0.947
BDNF	SHC1	9606.ENSP00000414303	9606.ENSP00000401303	0	0	0	0	0	0	0.900	0.553	0.953
BDNF	TRAF6	9606.ENSP00000414303	9606.ENSP00000433623	0	0	0	0	0	0	0.900	0.293	0.926
BIRC2	LY96	9606.ENSP00000477613	9606.ENSP00000284818	0	0	0	0	0	0	0.900	0.069	0.902
BIRC2	PSME3	9606.ENSP00000477613	9606.ENSP00000293362	0	0	0	0	0	0.133	0.900	0.099	0.915
BIRC2	FADD	9606.ENSP00000477613	9606.ENSP00000301838	0	0	0	0	0	0.189	0.900	0.705	0.974
BIRC2	PSMD2	9606.ENSP00000477613	9606.ENSP00000310129	0	0	0	0	0	0	0.900	0	0.900
BIRC2	RNF31	9606.ENSP00000477613	9606.ENSP00000315112	0	0	0	0	0	0.377	0.900	0.581	0.971
BIRC2	CASP9	9606.ENSP00000477613	9606.ENSP00000330237	0	0	0	0	0	0.591	0.900	0.720	0.987
BIRC2	PSMD12	9606.ENSP00000477613	9606.ENSP00000348442	0	0	0	0	0.064	0	0.900	0.062	0.904
BIRC2	PSMB5	9606.ENSP00000477613	9606.ENSP00000355325	0	0	0	0	0	0	0.900	0.163	0.912
BIRC2	TAB3	9606.ENSP00000477613	9606.ENSP00000368215	0	0	0	0	0.061	0	0.900	0.552	0.954
BIRC2	TAX1BP1	9606.ENSP00000477613	9606.ENSP00000379612	0	0	0	0	0.138	0	0.900	0.640	0.966
BIRC2	LTB	9606.ENSP00000477613	9606.ENSP00000410481	0	0	0	0	0	0	0.900	0.059	0.901
BIRC2	PSMC3	9606.ENSP00000477613	9606.ENSP00000481029	0	0	0	0	0.056	0.336	0.900	0.056	0.932
BIRC5	RBX1	9606.ENSP00000301633	9606.ENSP00000216225	0	0	0	0	0.082	0	0.900	0.170	0.917
BIRC5	DLGAP5	9606.ENSP00000301633	9606.ENSP00000247191	0	0	0	0	0.913	0	0	0.440	0.949
BIRC5	CCNB1	9606.ENSP00000301633	9606.ENSP00000256442	0	0	0	0	0.888	0.185	0.900	0.651	0.996
BIRC5	KIF11	9606.ENSP00000301633	9606.ENSP00000260731	0	0	0	0	0.940	0.052	0	0.451	0.966
BIRC5	PPP2R5A	9606.ENSP00000301633	9606.ENSP00000261461	0	0	0	0	0.048	0.185	0.900	0.054	0.916
BIRC5	CDCA5	9606.ENSP00000301633	9606.ENSP00000275517	0	0	0	0	0.881	0	0.900	0.365	0.991
BIRC5	ITGA1	9606.ENSP00000301633	9606.ENSP00000282588	0	0	0	0	0	0	0.900	0	0.900
BIRC5	NUP205	9606.ENSP00000301633	9606.ENSP00000285968	0	0	0	0	0.099	0	0.900	0.058	0.907
BIRC5	CCNB2	9606.ENSP00000301633	9606.ENSP00000288207	0	0	0	0	0.880	0.185	0.900	0.577	0.995
BIRC5	TPX2	9606.ENSP00000301633	9606.ENSP00000300403	0	0	0	0	0.932	0	0	0.470	0.962
BIRC5	NUP214	9606.ENSP00000301633	9606.ENSP00000352400	0	0	0	0	0	0	0.900	0	0.900
BIRC5	PPP2R1B	9606.ENSP00000301633	9606.ENSP00000311344	0	0	0	0	0	0	0.900	0.041	0.900
BIRC5	NUP153	9606.ENSP00000301633	9606.ENSP00000444029	0	0	0	0	0.062	0	0.900	0.043	0.902
BIRC5	RAE1	9606.ENSP00000301633	9606.ENSP00000379182	0	0	0	0	0.061	0	0.900	0	0.902
BIRC5	KLHL13	9606.ENSP00000301633	9606.ENSP00000443191	0	0	0	0	0	0.079	0.900	0	0.903
BIRC5	KLHL9	9606.ENSP00000301633	9606.ENSP00000351933	0	0	0	0	0	0.079	0.900	0	0.903
BIRC5	SUMO3	9606.ENSP00000301633	9606.ENSP00000409666	0	0	0	0	0.064	0	0.900	0.085	0.906
BIRC5	PIAS3	9606.ENSP00000301633	9606.ENSP00000376765	0	0	0	0	0.049	0	0.900	0.106	0.907
BIRC5	PTTG1	9606.ENSP00000301633	9606.ENSP00000377536	0	0	0	0	0.902	0	0	0.476	0.946
BIRC5	KIF4A	9606.ENSP00000301633	9606.ENSP00000363524	0	0	0	0	0.907	0	0	0.471	0.948
BIRC5	CASC5	9606.ENSP00000301633	9606.ENSP00000335463	0	0	0	0	0.397	0	0.900	0.212	0.948
BIRC5	NUSAP1	9606.ENSP00000301633	9606.ENSP00000453403	0	0	0	0	0.910	0	0	0.517	0.954
BIRC5	CENPN	9606.ENSP00000301633	9606.ENSP00000377007	0	0	0	0	0.659	0	0.900	0.189	0.969
BIRC5	PBK	9606.ENSP00000301633	9606.ENSP00000428489	0	0	0	0	0.952	0.176	0	0.416	0.974
BIRC5	UBE2C	9606.ENSP00000301633	9606.ENSP00000348838	0	0	0	0	0.956	0.193	0	0.579	0.983
BIRC5	ZWINT	9606.ENSP00000301633	9606.ENSP00000363055	0	0	0	0	0.780	0	0.900	0.419	0.986
BIRC5	KIF20A	9606.ENSP00000301633	9606.ENSP00000378356	0	0	0	0	0.875	0	0.900	0.443	0.992
BIRC5	BUB1	9606.ENSP00000301633	9606.ENSP00000302530	0	0	0	0	0.901	0.185	0.900	0.592	0.996
BIRC5	CDC20	9606.ENSP00000301633	9606.ENSP00000361540	0	0	0	0	0.965	0.064	0.900	0.610	0.998
BMP2K	RALBP1	9606.ENSP00000334836	9606.ENSP00000019317	0	0	0	0	0	0.914	0	0	0.914
BMPR1B	NOG	9606.ENSP00000401907	9606.ENSP00000328181	0	0	0	0	0.061	0	0.900	0.698	0.969
BMPR1B	ZFYVE16	9606.ENSP00000401907	9606.ENSP00000337159	0	0	0	0	0.063	0	0.900	0.156	0.914
BMPR1B	SMAD1	9606.ENSP00000401907	9606.ENSP00000426568	0	0	0	0	0.080	0.262	0.900	0.596	0.968
BMX	TEK	9606.ENSP00000350224	9606.ENSP00000369375	0	0	0	0.649	0.070	0.096	0.900	0.390	0.920
BRAF	PPP5C	9606.ENSP00000288602	9606.ENSP00000012443	0	0	0	0	0.049	0.157	0.900	0.050	0.913
BRAF	PPP2R5A	9606.ENSP00000288602	9606.ENSP00000261461	0	0	0	0	0.063	0.156	0.900	0.056	0.915
BRAF	PAPSS1	9606.ENSP00000288602	9606.ENSP00000265174	0	0	0	0	0	0.063	0.900	0	0.902
BRAF	FAM114A2	9606.ENSP00000288602	9606.ENSP00000341597	0	0	0	0	0	0	0.900	0	0.900
BRAF	PPP2R1B	9606.ENSP00000288602	9606.ENSP00000311344	0	0	0	0	0.063	0	0.900	0.050	0.903
BRAF	MARK3	9606.ENSP00000288602	9606.ENSP00000411397	0	0	0	0.565	0.061	0.066	0.900	0.127	0.908
BRAF	ESRP1	9606.ENSP00000288602	9606.ENSP00000405738	0	0	0	0	0.063	0	0.900	0.211	0.919
BRAF	PAK2	9606.ENSP00000288602	9606.ENSP00000314067	0	0	0	0.607	0	0.233	0.900	0.099	0.921
BRAF	MAP2K6	9606.ENSP00000288602	9606.ENSP00000468348	0	0	0	0.594	0.061	0.303	0.900	0.109	0.930
BRAF	BRAP	9606.ENSP00000288602	9606.ENSP00000403524	0	0	0	0	0.062	0.398	0.900	0	0.938
BRAF	SFN	9606.ENSP00000288602	9606.ENSP00000340989	0	0	0	0	0	0.573	0.900	0.050	0.955
BRAF	LAMTOR3	9606.ENSP00000288602	9606.ENSP00000424183	0	0	0	0	0	0	0.900	0.641	0.962
BRAP	MARK3	9606.ENSP00000403524	9606.ENSP00000411397	0	0	0	0	0.062	0	0.900	0.290	0.927
BRCA1	POLR2I	9606.ENSP00000418960	9606.ENSP00000221859	0	0	0	0	0	0	0.900	0.064	0.902
BRCA1	LMNB1	9606.ENSP00000418960	9606.ENSP00000261366	0	0	0	0	0.180	0	0.900	0.293	0.937
BRCA1	UBE2S	9606.ENSP00000418960	9606.ENSP00000264552	0	0	0	0	0.081	0.157	0.900	0.401	0.947
BRCA1	NBN	9606.ENSP00000418960	9606.ENSP00000265433	0	0	0	0	0.061	0.567	0.900	0.716	0.986
BRCA1	CBX4	9606.ENSP00000418960	9606.ENSP00000269397	0	0	0	0	0	0	0.900	0.169	0.913
BRCA1	SPIDR	9606.ENSP00000418960	9606.ENSP00000297423	0	0	0	0	0.062	0	0.900	0.197	0.918
BRCA1	TERF2IP	9606.ENSP00000418960	9606.ENSP00000300086	0	0	0	0	0	0.693	0.900	0.210	0.973
BRCA1	CLSPN	9606.ENSP00000418960	9606.ENSP00000312995	0	0	0	0	0.345	0.379	0.900	0.630	0.983
BRCA1	POLR2K	9606.ENSP00000418960	9606.ENSP00000342889	0	0	0	0	0	0.379	0.900	0	0.935
BRCA1	UBE2C	9606.ENSP00000418960	9606.ENSP00000348838	0	0	0	0	0.287	0.157	0.900	0.312	0.953
BRCA1	XRCC2	9606.ENSP00000418960	9606.ENSP00000352271	0	0	0	0	0.152	0	0.900	0.668	0.969
BRCA1	GADD45A	9606.ENSP00000418960	9606.ENSP00000360025	0	0	0	0	0	0	0.900	0.582	0.956
BRCA1	RNF8	9606.ENSP00000418960	9606.ENSP00000362578	0	0	0	0	0	0.354	0.900	0.803	0.986
BRCA1	TFDP1	9606.ENSP00000418960	9606.ENSP00000364519	0	0	0	0	0.086	0	0.900	0.211	0.921
BRCA1	SYCP3	9606.ENSP00000418960	9606.ENSP00000376658	0	0	0	0	0	0	0.900	0.425	0.940
BRCA1	EME1	9606.ENSP00000418960	9606.ENSP00000376952	0	0	0	0	0.195	0.693	0.900	0.499	0.985
BRCA1	POLD1	9606.ENSP00000418960	9606.ENSP00000406046	0	0	0	0	0.196	0.691	0.900	0.449	0.984
BRCA1	SUMO3	9606.ENSP00000418960	9606.ENSP00000409666	0	0	0	0	0.061	0.124	0.900	0.231	0.928
BRCA1	POLE4	9606.ENSP00000418960	9606.ENSP00000420176	0	0	0	0	0.089	0	0.900	0.048	0.905
BRCA1	RAD51B	9606.ENSP00000418960	9606.ENSP00000419471	0	0	0	0	0.129	0.763	0.900	0.673	0.992
BRI3	STOM	9606.ENSP00000297290	9606.ENSP00000286713	0	0	0	0	0.061	0	0.900	0	0.902
BRI3	PRCP	9606.ENSP00000297290	9606.ENSP00000377055	0	0	0	0	0	0	0.900	0	0.900
BRI3	VNN1	9606.ENSP00000297290	9606.ENSP00000356905	0	0	0	0	0	0	0.900	0	0.900
BRI3	TOM1	9606.ENSP00000297290	9606.ENSP00000413697	0	0	0	0	0	0	0.900	0	0.900
BRI3	SLCO4C1	9606.ENSP00000297290	9606.ENSP00000309741	0	0	0	0	0	0	0.900	0	0.900
BRI3	C3AR1	9606.ENSP00000297290	9606.ENSP00000302079	0	0	0	0	0	0	0.900	0	0.900
BRI3	SYNGR1	9606.ENSP00000297290	9606.ENSP00000332287	0	0	0	0	0	0	0.900	0	0.900
BRI3	MGST1	9606.ENSP00000297290	9606.ENSP00000379512	0	0	0	0	0	0	0.900	0	0.900
BRI3	LAMP2	9606.ENSP00000297290	9606.ENSP00000408411	0	0	0	0	0	0	0.900	0	0.900
BRI3	PSEN1	9606.ENSP00000297290	9606.ENSP00000326366	0	0	0	0	0	0	0.900	0	0.900
BRI3	VAPA	9606.ENSP00000297290	9606.ENSP00000345656	0	0	0	0	0	0	0.900	0	0.900
BRS3	GNB4	9606.ENSP00000359682	9606.ENSP00000232564	0	0	0	0	0	0.185	0.900	0	0.915
BRS3	GNGT1	9606.ENSP00000359682	9606.ENSP00000248572	0	0	0	0	0	0.165	0.900	0	0.912
BRS3	TACR1	9606.ENSP00000359682	9606.ENSP00000303522	0	0	0	0.697	0.061	0	0.900	0.304	0.910
BRS3	GPR132	9606.ENSP00000359682	9606.ENSP00000328818	0	0	0	0.568	0	0	0.900	0	0.900
BRS3	FFAR2	9606.ENSP00000359682	9606.ENSP00000473159	0	0	0	0	0	0	0.900	0.050	0.900
BRS3	LTB4R	9606.ENSP00000359682	9606.ENSP00000380008	0	0	0	0.623	0	0	0.900	0.042	0.900
BRS3	LPAR6	9606.ENSP00000359682	9606.ENSP00000367691	0	0	0	0.618	0	0	0.900	0	0.900
BRS3	LPAR2	9606.ENSP00000359682	9606.ENSP00000443256	0	0	0	0	0	0	0.900	0	0.900
BRS3	PLCB4	9606.ENSP00000359682	9606.ENSP00000367762	0	0	0	0	0.056	0.062	0.900	0	0.903
BRS3	LPAR4	9606.ENSP00000359682	9606.ENSP00000408205	0	0	0	0.634	0.080	0	0.900	0	0.904
BRS3	HTR2A	9606.ENSP00000359682	9606.ENSP00000437737	0	0	0	0.579	0.061	0	0.900	0.105	0.904
BRS3	FPR2	9606.ENSP00000359682	9606.ENSP00000468897	0	0	0	0.607	0	0	0.900	0.231	0.907
BUB1	NCAPH	9606.ENSP00000302530	9606.ENSP00000240423	0	0	0	0	0.906	0	0	0.449	0.946
BUB1	DLGAP5	9606.ENSP00000302530	9606.ENSP00000247191	0	0	0	0	0.972	0	0	0.793	0.994
BUB1	CCNB1	9606.ENSP00000302530	9606.ENSP00000256442	0	0	0	0	0.902	0.085	0.900	0.793	0.997
BUB1	KIF11	9606.ENSP00000302530	9606.ENSP00000260731	0	0	0	0	0.990	0.185	0	0.672	0.997
BUB1	PPP2R5A	9606.ENSP00000302530	9606.ENSP00000261461	0	0	0	0	0	0.185	0.900	0.183	0.927
BUB1	CDCA5	9606.ENSP00000302530	9606.ENSP00000275517	0	0	0	0	0.834	0	0.900	0.479	0.990
BUB1	CCNB2	9606.ENSP00000302530	9606.ENSP00000288207	0	0	0	0	0.974	0.085	0.900	0.793	0.999
BUB1	TPX2	9606.ENSP00000302530	9606.ENSP00000300403	0	0	0	0	0.974	0	0	0.518	0.987
BUB1	PPP2R1B	9606.ENSP00000302530	9606.ENSP00000311344	0	0	0	0	0.084	0	0.900	0.094	0.909
BUB1	CDKN3	9606.ENSP00000302530	9606.ENSP00000335357	0	0	0	0	0.903	0.058	0	0.278	0.928
BUB1	CDC45	9606.ENSP00000302530	9606.ENSP00000405726	0	0	0	0	0.915	0.062	0	0.443	0.952
BUB1	PTTG1	9606.ENSP00000302530	9606.ENSP00000377536	0	0	0	0	0.850	0	0	0.724	0.957
BUB1	PMF1	9606.ENSP00000302530	9606.ENSP00000357256	0	0	0	0	0.063	0.929	0.360	0.211	0.961
BUB1	PRC1	9606.ENSP00000302530	9606.ENSP00000377793	0	0	0	0	0.922	0.192	0	0.458	0.963
BUB1	NUSAP1	9606.ENSP00000302530	9606.ENSP00000453403	0	0	0	0	0.930	0	0	0.539	0.966
BUB1	PBK	9606.ENSP00000302530	9606.ENSP00000428489	0	0	0	0	0.945	0.064	0	0.440	0.968
BUB1	UBE2C	9606.ENSP00000302530	9606.ENSP00000348838	0	0	0	0	0.938	0	0	0.552	0.971
BUB1	HMMR	9606.ENSP00000302530	9606.ENSP00000377492	0	0	0	0	0.957	0	0	0.595	0.982
BUB1	KIF4A	9606.ENSP00000302530	9606.ENSP00000363524	0	0	0	0	0.959	0.185	0	0.537	0.983
BUB1	CENPN	9606.ENSP00000302530	9606.ENSP00000377007	0	0	0	0	0.812	0	0.900	0.410	0.987
BUB1	KIF20A	9606.ENSP00000302530	9606.ENSP00000378356	0	0	0	0	0.975	0.185	0	0.528	0.989
BUB1	CDC20	9606.ENSP00000302530	9606.ENSP00000361540	0	0	0	0	0.968	0.998	0.900	0.959	0.999
BUB1	ZWINT	9606.ENSP00000302530	9606.ENSP00000363055	0	0	0	0	0.728	0.929	0.900	0.669	0.999
BUB1	CASC5	9606.ENSP00000302530	9606.ENSP00000335463	0	0	0	0	0.621	0.989	0.900	0.836	0.999
C10orf32	SNAPIN	9606.ENSP00000342331	9606.ENSP00000357674	0	0	0	0	0.211	0	0.900	0.492	0.956
C11orf73	NUP214	9606.ENSP00000278483	9606.ENSP00000352400	0	0	0	0	0.042	0	0.900	0.055	0.901
C11orf73	NUP205	9606.ENSP00000278483	9606.ENSP00000285968	0	0	0	0	0.082	0	0.900	0.139	0.914
C11orf73	RAE1	9606.ENSP00000278483	9606.ENSP00000379182	0	0	0	0	0.189	0	0.900	0	0.915
C11orf73	NUP153	9606.ENSP00000278483	9606.ENSP00000444029	0	0	0	0	0	0	0.900	0.241	0.920
C14orf2	USMG5	9606.ENSP00000401770	9606.ENSP00000358840	0	0	0	0	0.479	0.183	0.720	0.664	0.954
C18orf8	MON1A	9606.ENSP00000269221	9606.ENSP00000296473	0	0	0	0	0.063	0	0.900	0	0.902
C18orf8	XPR1	9606.ENSP00000269221	9606.ENSP00000356562	0	0	0	0	0	0	0	0.908	0.908
C1QB	VSIG4	9606.ENSP00000313967	9606.ENSP00000363869	0	0	0	0	0.955	0	0	0.298	0.967
C1QB	C1QC	9606.ENSP00000313967	9606.ENSP00000363770	0	0	0.426	0.927	0.989	0.454	0.900	0.893	0.999
C1orf86	EME1	9606.ENSP00000383710	9606.ENSP00000376952	0	0	0	0	0	0	0.900	0.418	0.939
C3AR1	SLC2A3	9606.ENSP00000302079	9606.ENSP00000075120	0	0	0	0	0.061	0	0.900	0	0.902
C3AR1	CEACAM1	9606.ENSP00000302079	9606.ENSP00000161559	0	0	0	0	0	0	0.900	0.093	0.905
C3AR1	C5	9606.ENSP00000302079	9606.ENSP00000223642	0	0	0	0	0	0.180	0.900	0.512	0.956
C3AR1	GNB4	9606.ENSP00000302079	9606.ENSP00000232564	0	0	0	0	0	0	0.900	0.049	0.900
C3AR1	CD93	9606.ENSP00000302079	9606.ENSP00000246006	0	0	0	0	0.267	0	0.900	0.508	0.960
C3AR1	CCR7	9606.ENSP00000302079	9606.ENSP00000246657	0	0	0	0.593	0.088	0	0.900	0.161	0.909
C3AR1	GNGT1	9606.ENSP00000302079	9606.ENSP00000248572	0	0	0	0	0	0	0.900	0.047	0.900
C3AR1	STOM	9606.ENSP00000302079	9606.ENSP00000286713	0	0	0	0	0.062	0	0.900	0	0.902
C3AR1	CXCR5	9606.ENSP00000302079	9606.ENSP00000292174	0	0	0	0.638	0.063	0	0.900	0.139	0.905
C3AR1	CCR2	9606.ENSP00000302079	9606.ENSP00000292301	0	0	0	0.582	0.270	0	0.900	0.316	0.933
C3AR1	CXCL16	9606.ENSP00000302079	9606.ENSP00000293778	0	0	0	0	0.118	0	0.900	0.140	0.917
C3AR1	CXCR1	9606.ENSP00000302079	9606.ENSP00000295683	0	0	0	0.599	0.153	0	0.900	0.283	0.920
C3AR1	CCR1	9606.ENSP00000302079	9606.ENSP00000296140	0	0	0	0.595	0.574	0	0.900	0.353	0.961
C3AR1	CLEC4D	9606.ENSP00000302079	9606.ENSP00000299665	0	0	0	0	0.206	0	0.900	0.250	0.935
C3AR1	LAMTOR3	9606.ENSP00000302079	9606.ENSP00000424183	0	0	0	0	0	0	0.900	0	0.900
C3AR1	SSTR2	9606.ENSP00000302079	9606.ENSP00000350198	0	0	0	0.639	0	0	0.900	0.052	0.900
C3AR1	TSPAN14	9606.ENSP00000302079	9606.ENSP00000396270	0	0	0	0	0	0	0.900	0	0.900
C3AR1	FCAR	9606.ENSP00000302079	9606.ENSP00000347714	0	0	0	0	0	0	0.900	0	0.900
C3AR1	GPER1	9606.ENSP00000302079	9606.ENSP00000380281	0	0	0	0.586	0	0	0.900	0	0.900
C3AR1	TMC6	9606.ENSP00000302079	9606.ENSP00000465261	0	0	0	0	0	0	0.900	0	0.900
C3AR1	TAS2R38	9606.ENSP00000302079	9606.ENSP00000448219	0	0	0	0	0	0	0.900	0	0.900
C3AR1	PENK	9606.ENSP00000302079	9606.ENSP00000324248	0	0	0	0	0	0	0.900	0	0.900
C3AR1	S1PR3	9606.ENSP00000302079	9606.ENSP00000365006	0	0	0	0	0	0	0.900	0	0.900
C3AR1	MGST1	9606.ENSP00000302079	9606.ENSP00000379512	0	0	0	0	0	0	0.900	0	0.900
C3AR1	VAPA	9606.ENSP00000302079	9606.ENSP00000345656	0	0	0	0	0	0	0.900	0	0.900
C3AR1	PLD1	9606.ENSP00000302079	9606.ENSP00000342793	0	0	0	0	0	0	0.900	0.054	0.901
C3AR1	SLCO4C1	9606.ENSP00000302079	9606.ENSP00000309741	0	0	0	0	0.055	0	0.900	0	0.901
C3AR1	LAMP2	9606.ENSP00000302079	9606.ENSP00000408411	0	0	0	0	0.054	0	0.900	0	0.901
C3AR1	PRCP	9606.ENSP00000302079	9606.ENSP00000377055	0	0	0	0	0.062	0	0.900	0	0.902
C3AR1	MOSPD2	9606.ENSP00000302079	9606.ENSP00000369860	0	0	0	0	0.061	0	0.900	0	0.902
C3AR1	GNAI3	9606.ENSP00000302079	9606.ENSP00000358867	0	0	0	0	0	0	0.900	0.069	0.902
C3AR1	TOM1	9606.ENSP00000302079	9606.ENSP00000413697	0	0	0	0	0.065	0	0.900	0	0.902
C3AR1	PSEN1	9606.ENSP00000302079	9606.ENSP00000326366	0	0	0	0	0	0	0.900	0.087	0.904
C3AR1	MMP25	9606.ENSP00000302079	9606.ENSP00000337816	0	0	0	0	0.077	0	0.900	0.059	0.905
C3AR1	SYNGR1	9606.ENSP00000302079	9606.ENSP00000332287	0	0	0	0	0	0	0.900	0.118	0.908
C3AR1	CD36	9606.ENSP00000302079	9606.ENSP00000399421	0	0	0	0	0.135	0	0.900	0	0.909
C3AR1	GPR97	9606.ENSP00000302079	9606.ENSP00000332900	0	0	0	0	0.050	0	0.900	0.173	0.914
C3AR1	FPR2	9606.ENSP00000302079	9606.ENSP00000468897	0	0	0	0.786	0.153	0	0.900	0.305	0.916
C3AR1	LPAR2	9606.ENSP00000302079	9606.ENSP00000443256	0	0	0	0	0	0	0.900	0.218	0.918
C3AR1	VNN1	9606.ENSP00000302079	9606.ENSP00000356905	0	0	0	0	0.144	0	0.900	0.138	0.919
C3AR1	MCEMP1	9606.ENSP00000302079	9606.ENSP00000329920	0	0	0	0	0.249	0	0.900	0	0.921
C3AR1	CLEC5A	9606.ENSP00000302079	9606.ENSP00000449999	0	0	0	0	0.350	0	0.900	0.063	0.933
C3AR1	FPR3	9606.ENSP00000302079	9606.ENSP00000341821	0	0	0	0.787	0.329	0	0.900	0.238	0.933
C3AR1	GPR84	9606.ENSP00000302079	9606.ENSP00000450310	0	0	0	0	0.334	0	0.900	0.132	0.937
C3AR1	CYBB	9606.ENSP00000302079	9606.ENSP00000367851	0	0	0	0	0.397	0	0.900	0.159	0.944
C3AR1	ITGAM	9606.ENSP00000302079	9606.ENSP00000441691	0	0	0	0	0.532	0	0.900	0.400	0.969
C5	GNB4	9606.ENSP00000223642	9606.ENSP00000232564	0	0	0	0	0	0	0.900	0	0.900
C5	SSTR2	9606.ENSP00000223642	9606.ENSP00000350198	0	0	0	0	0	0	0.900	0	0.900
C5	GNAI3	9606.ENSP00000223642	9606.ENSP00000358867	0	0	0	0	0	0	0.900	0	0.900
C5	GNGT1	9606.ENSP00000223642	9606.ENSP00000248572	0	0	0	0	0	0	0.900	0	0.900
C5	GPER1	9606.ENSP00000223642	9606.ENSP00000380281	0	0	0	0	0	0	0.900	0.041	0.900
C5	LPAR2	9606.ENSP00000223642	9606.ENSP00000443256	0	0	0	0	0	0	0.900	0	0.900
C5	TAS2R38	9606.ENSP00000223642	9606.ENSP00000448219	0	0	0	0	0	0	0.900	0	0.900
C5	PENK	9606.ENSP00000223642	9606.ENSP00000324248	0	0	0	0	0	0	0.900	0	0.900
C5	CXCR5	9606.ENSP00000223642	9606.ENSP00000292174	0	0	0	0	0	0	0.900	0.055	0.901
C5	CCR7	9606.ENSP00000223642	9606.ENSP00000246657	0	0	0	0	0	0	0.900	0.053	0.901
C5	CXCL16	9606.ENSP00000223642	9606.ENSP00000293778	0	0	0	0	0.057	0	0.900	0.050	0.902
C5	CCR1	9606.ENSP00000223642	9606.ENSP00000296140	0	0	0	0	0	0	0.900	0.078	0.903
C5	S1PR3	9606.ENSP00000223642	9606.ENSP00000365006	0	0	0	0	0.061	0	0.900	0.058	0.903
C5	CCR2	9606.ENSP00000223642	9606.ENSP00000292301	0	0	0	0	0	0	0.900	0.125	0.908
C5	CXCR1	9606.ENSP00000223642	9606.ENSP00000295683	0	0	0	0	0	0	0.900	0.153	0.911
C5	FPR2	9606.ENSP00000223642	9606.ENSP00000468897	0	0	0	0	0	0	0.900	0.181	0.914
C5	FPR3	9606.ENSP00000223642	9606.ENSP00000341821	0	0	0	0	0	0	0.900	0.202	0.916
CACNA2D1	CACNG8	9606.ENSP00000349320	9606.ENSP00000270458	0	0	0	0	0.060	0	0.900	0.552	0.954
CACNG8	EPB41L1	9606.ENSP00000270458	9606.ENSP00000337168	0	0	0	0	0	0	0.900	0.063	0.902
CADM1	EPB41L3	9606.ENSP00000329797	9606.ENSP00000343158	0	0	0	0	0.069	0.973	0	0.787	0.994
CALCOCO2	GABARAPL2	9606.ENSP00000398523	9606.ENSP00000037243	0	0	0	0	0.061	0.320	0.800	0.681	0.953
CALD1	ITGA1	9606.ENSP00000354826	9606.ENSP00000282588	0	0	0	0	0.120	0	0.900	0.067	0.910
CALD1	MYL5	9606.ENSP00000354826	9606.ENSP00000383023	0	0	0	0	0	0	0.900	0.421	0.939
CALD1	MYL6B	9606.ENSP00000354826	9606.ENSP00000450385	0	0	0	0	0	0	0.900	0.418	0.939
CALD1	TPM2	9606.ENSP00000354826	9606.ENSP00000367542	0	0	0	0	0.231	0	0.900	0.473	0.955
CAMKMT	PLOD1	9606.ENSP00000367755	9606.ENSP00000196061	0	0	0	0	0	0	0.900	0	0.900
CAMP	PGLYRP1	9606.ENSP00000296435	9606.ENSP00000008938	0	0	0	0	0.560	0	0.900	0.337	0.968
CAMP	TNFAIP6	9606.ENSP00000296435	9606.ENSP00000243347	0	0	0	0	0.065	0	0.900	0.104	0.908
CAMP	TCN1	9606.ENSP00000296435	9606.ENSP00000257264	0	0	0	0	0.112	0	0.900	0.041	0.907
CAMP	GGH	9606.ENSP00000296435	9606.ENSP00000260118	0	0	0	0	0	0	0.900	0	0.900
CAMP	PDXK	9606.ENSP00000296435	9606.ENSP00000291565	0	0	0	0	0	0	0.900	0	0.900
CAMP	PTX3	9606.ENSP00000296435	9606.ENSP00000295927	0	0	0	0	0	0	0.900	0.267	0.923
CAMP	IDH1	9606.ENSP00000296435	9606.ENSP00000390265	0	0	0	0	0	0	0.900	0	0.900
CAMP	QPCT	9606.ENSP00000296435	9606.ENSP00000344829	0	0	0	0	0	0	0.900	0	0.900
CAMP	DNASE1L1	9606.ENSP00000296435	9606.ENSP00000358824	0	0	0	0	0	0	0.900	0	0.900
CAMP	QSOX1	9606.ENSP00000296435	9606.ENSP00000356574	0	0	0	0	0	0	0.900	0	0.900
CAMP	JUP	9606.ENSP00000296435	9606.ENSP00000377508	0	0	0	0	0	0	0.900	0	0.900
CAMP	CYFIP1	9606.ENSP00000296435	9606.ENSP00000481038	0	0	0	0	0	0	0.900	0	0.900
CAMP	CANT1	9606.ENSP00000296435	9606.ENSP00000307674	0	0	0	0	0	0	0.900	0	0.900
CAMP	CEP290	9606.ENSP00000296435	9606.ENSP00000448012	0	0	0	0	0	0	0.900	0	0.900
CAMP	PGM1	9606.ENSP00000296435	9606.ENSP00000360124	0	0	0	0	0	0	0.900	0.058	0.901
CAMP	HPSE	9606.ENSP00000296435	9606.ENSP00000384262	0	0	0	0	0	0	0.900	0.067	0.902
CAMP	LRG1	9606.ENSP00000296435	9606.ENSP00000302621	0	0	0	0	0.069	0	0.900	0	0.902
CAMP	FOLR3	9606.ENSP00000296435	9606.ENSP00000481114	0	0	0	0	0.165	0	0.900	0	0.912
CAMP	MMP9	9606.ENSP00000296435	9606.ENSP00000361405	0	0	0	0	0.140	0	0.900	0.327	0.937
CAMP	SLPI	9606.ENSP00000296435	9606.ENSP00000342082	0	0	0	0	0.088	0	0.900	0.645	0.964
CAMP	DEFA4	9606.ENSP00000296435	9606.ENSP00000297435	0	0	0	0	0.749	0	0.900	0.292	0.980
CANT1	PGLYRP1	9606.ENSP00000307674	9606.ENSP00000008938	0	0	0	0	0	0	0.900	0	0.900
CANT1	TNFAIP6	9606.ENSP00000307674	9606.ENSP00000243347	0	0	0	0	0	0	0.900	0.042	0.900
CANT1	TCN1	9606.ENSP00000307674	9606.ENSP00000257264	0	0	0	0	0	0	0.900	0.044	0.900
CANT1	GGH	9606.ENSP00000307674	9606.ENSP00000260118	0	0	0	0	0	0	0.900	0	0.900
CANT1	PDXK	9606.ENSP00000307674	9606.ENSP00000291565	0	0	0	0	0.061	0	0.900	0	0.902
CANT1	PTX3	9606.ENSP00000307674	9606.ENSP00000295927	0	0	0	0	0	0	0.900	0	0.900
CANT1	DEFA4	9606.ENSP00000307674	9606.ENSP00000297435	0	0	0	0	0	0	0.900	0	0.900
CANT1	LRG1	9606.ENSP00000307674	9606.ENSP00000302621	0	0	0	0	0	0	0.900	0	0.900
CANT1	PKLR	9606.ENSP00000307674	9606.ENSP00000339933	0	0	0	0	0	0	0.900	0	0.900
CANT1	HPSE	9606.ENSP00000307674	9606.ENSP00000384262	0	0	0	0	0	0	0.900	0	0.900
CANT1	QPCT	9606.ENSP00000307674	9606.ENSP00000344829	0	0	0	0	0	0	0.900	0	0.900
CANT1	SLPI	9606.ENSP00000307674	9606.ENSP00000342082	0	0	0	0	0	0	0.900	0	0.900
CANT1	CEP290	9606.ENSP00000307674	9606.ENSP00000448012	0	0	0	0	0	0	0.900	0	0.900
CANT1	GMPR2	9606.ENSP00000307674	9606.ENSP00000454038	0	0	0	0	0.051	0	0.900	0	0.901
CANT1	MMP9	9606.ENSP00000307674	9606.ENSP00000361405	0	0	0	0	0	0	0.900	0.053	0.901
CANT1	IDH1	9606.ENSP00000307674	9606.ENSP00000390265	0	0	0	0	0.063	0	0.900	0	0.902
CANT1	PKM	9606.ENSP00000307674	9606.ENSP00000320171	0	0	0	0	0.063	0	0.900	0	0.902
CANT1	CYFIP1	9606.ENSP00000307674	9606.ENSP00000481038	0	0	0	0	0.069	0	0.900	0	0.902
CANT1	GMPS	9606.ENSP00000307674	9606.ENSP00000419851	0	0	0	0	0.061	0	0.900	0	0.902
CANT1	DNASE1L1	9606.ENSP00000307674	9606.ENSP00000358824	0	0	0	0	0.077	0	0.900	0	0.903
CANT1	JUP	9606.ENSP00000307674	9606.ENSP00000377508	0	0	0	0	0.072	0	0.900	0.062	0.905
CANT1	QSOX1	9606.ENSP00000307674	9606.ENSP00000356574	0	0	0	0	0.096	0	0.900	0	0.905
CANT1	IMPDH1	9606.ENSP00000307674	9606.ENSP00000345096	0	0	0	0	0.102	0	0.900	0	0.906
CANT1	PGM1	9606.ENSP00000307674	9606.ENSP00000360124	0	0	0	0	0.062	0	0.900	0.091	0.907
CANT1	FOLR3	9606.ENSP00000307674	9606.ENSP00000481114	0	0	0	0	0	0	0.900	0.206	0.917
CAPN3	DYSF	9606.ENSP00000380349	9606.ENSP00000386881	0	0	0	0	0.116	0.379	0	0.847	0.909
CARD16	CASP1	9606.ENSP00000364858	9606.ENSP00000433138	0	0	0	0.948	0.524	0.379	0.800	0.470	0.937
CARD8	CASP5	9606.ENSP00000375767	9606.ENSP00000376849	0	0	0	0	0.065	0	0.900	0.712	0.970
CARD8	CASP1	9606.ENSP00000375767	9606.ENSP00000433138	0	0	0	0	0.076	0.379	0.900	0.925	0.995
CARKD	UBE2C	9606.ENSP00000311984	9606.ENSP00000348838	0	0	0	0	0.287	0.885	0	0	0.914
CARS	VARS2	9606.ENSP00000369897	9606.ENSP00000441000	0.110	0	0	0	0.423	0	0	0.846	0.914
CASC5	CCNB1	9606.ENSP00000335463	9606.ENSP00000256442	0	0	0	0	0.452	0	0.900	0.288	0.957
CASC5	PPP2R5A	9606.ENSP00000335463	9606.ENSP00000261461	0	0	0	0	0	0	0.900	0.169	0.913
CASC5	CDCA5	9606.ENSP00000335463	9606.ENSP00000275517	0	0	0	0	0.385	0	0.900	0.338	0.955
CASC5	CCNB2	9606.ENSP00000335463	9606.ENSP00000288207	0	0	0	0	0.567	0	0.900	0.150	0.960
CASC5	MIS18A	9606.ENSP00000335463	9606.ENSP00000290130	0	0	0	0	0.098	0	0.900	0.168	0.918
CASC5	PPP2R1B	9606.ENSP00000335463	9606.ENSP00000311344	0	0	0	0	0	0	0.900	0.046	0.900
CASC5	CENPN	9606.ENSP00000335463	9606.ENSP00000377007	0	0	0	0	0.269	0	0.900	0.559	0.964
CASC5	CDC20	9606.ENSP00000335463	9606.ENSP00000361540	0	0	0	0	0.650	0.837	0.900	0.616	0.997
CASC5	ZWINT	9606.ENSP00000335463	9606.ENSP00000363055	0	0	0	0	0.284	0.929	0.900	0.829	0.999
CASP1	IL1R2	9606.ENSP00000433138	9606.ENSP00000330959	0	0	0	0	0.155	0	0.900	0.492	0.953
CASP1	CASP5	9606.ENSP00000433138	9606.ENSP00000376849	0	0	0	0.917	0.347	0	0.900	0.896	0.936
CBX4	EED	9606.ENSP00000269397	9606.ENSP00000263360	0	0	0	0	0.055	0.333	0.900	0.415	0.958
CBX4	UBE2S	9606.ENSP00000269397	9606.ENSP00000264552	0	0	0	0	0	0.079	0.900	0.055	0.905
CBX4	TFDP1	9606.ENSP00000269397	9606.ENSP00000364519	0	0	0	0	0	0	0.900	0.062	0.902
CBX4	UBE2C	9606.ENSP00000269397	9606.ENSP00000348838	0	0	0	0	0	0.079	0.900	0	0.903
CBX4	SUMO3	9606.ENSP00000269397	9606.ENSP00000409666	0	0	0	0	0	0.064	0.900	0.118	0.910
CBX4	EZH1	9606.ENSP00000269397	9606.ENSP00000404658	0	0	0	0	0	0.157	0.900	0.676	0.970
CCDC23	VASH1	9606.ENSP00000361599	9606.ENSP00000167106	0	0	0	0	0	0.379	0	0.869	0.915
CCDC6	PPP4C	9606.ENSP00000263102	9606.ENSP00000279387	0	0	0	0	0.042	0.752	0	0.631	0.904
CCL8	CCR2	9606.ENSP00000378118	9606.ENSP00000292301	0	0	0	0	0.109	0.520	0.600	0.805	0.962
CCL8	CCR1	9606.ENSP00000378118	9606.ENSP00000296140	0	0	0	0	0.182	0.520	0.600	0.653	0.938
CCNB1	ORC2	9606.ENSP00000256442	9606.ENSP00000234296	0	0	0	0	0.086	0.269	0.900	0.238	0.942
CCNB1	NCAPH	9606.ENSP00000256442	9606.ENSP00000240423	0	0	0	0	0.761	0	0.900	0.372	0.983
CCNB1	DLGAP5	9606.ENSP00000256442	9606.ENSP00000247191	0	0	0	0	0.976	0	0	0.506	0.987
CCNB1	NCAPH2	9606.ENSP00000256442	9606.ENSP00000299821	0	0	0	0	0.077	0	0.900	0.046	0.904
CCNB1	CDK14	9606.ENSP00000256442	9606.ENSP00000369390	0	0	0	0	0.312	0.413	0.720	0.292	0.909
CCNB1	NUP214	9606.ENSP00000256442	9606.ENSP00000352400	0	0	0	0	0.075	0.054	0.900	0.123	0.913
CCNB1	RAE1	9606.ENSP00000256442	9606.ENSP00000379182	0	0	0	0	0.095	0.086	0.900	0.096	0.915
CCNB1	NUP153	9606.ENSP00000256442	9606.ENSP00000444029	0	0	0	0	0.111	0	0.900	0.140	0.917
CCNB1	NUP205	9606.ENSP00000256442	9606.ENSP00000285968	0	0	0	0	0.232	0	0.900	0	0.919
CCNB1	NUSAP1	9606.ENSP00000256442	9606.ENSP00000453403	0	0	0	0	0.883	0	0	0.455	0.933
CCNB1	PPP2R5A	9606.ENSP00000256442	9606.ENSP00000261461	0	0	0	0	0	0.262	0.900	0.216	0.937
CCNB1	LIN54	9606.ENSP00000256442	9606.ENSP00000341947	0	0	0	0	0.107	0	0.900	0.400	0.941
CCNB1	KIF4A	9606.ENSP00000256442	9606.ENSP00000363524	0	0	0	0	0.888	0.150	0	0.463	0.944
CCNB1	PPP2R1B	9606.ENSP00000256442	9606.ENSP00000311344	0	0	0	0	0.117	0.262	0.900	0.252	0.944
CCNB1	TFDP1	9606.ENSP00000256442	9606.ENSP00000364519	0	0	0	0	0.149	0.128	0.900	0.374	0.947
CCNB1	SFN	9606.ENSP00000256442	9606.ENSP00000340989	0	0	0	0	0.059	0.190	0.900	0.441	0.951
CCNB1	STMN1	9606.ENSP00000256442	9606.ENSP00000410452	0	0	0	0	0.331	0	0.900	0.367	0.954
CCNB1	CDKN3	9606.ENSP00000256442	9606.ENSP00000335357	0	0	0	0	0.868	0.185	0	0.607	0.954
CCNB1	KPNA2	9606.ENSP00000256442	9606.ENSP00000438483	0	0	0	0	0.927	0.283	0	0.363	0.963
CCNB1	LMNB1	9606.ENSP00000256442	9606.ENSP00000261366	0	0	0	0	0.470	0	0.900	0.402	0.965
CCNB1	TPX2	9606.ENSP00000256442	9606.ENSP00000300403	0	0	0	0	0.946	0	0	0.515	0.972
CCNB1	GADD45A	9606.ENSP00000256442	9606.ENSP00000360025	0	0	0	0	0	0.313	0.900	0.648	0.973
CCNB1	CENPN	9606.ENSP00000256442	9606.ENSP00000377007	0	0	0	0	0.736	0	0.900	0.142	0.975
CCNB1	PRC1	9606.ENSP00000256442	9606.ENSP00000377793	0	0	0	0	0.941	0.384	0	0.418	0.977
CCNB1	KIF20A	9606.ENSP00000256442	9606.ENSP00000378356	0	0	0	0	0.956	0.150	0	0.542	0.981
CCNB1	CDCA5	9606.ENSP00000256442	9606.ENSP00000275517	0	0	0	0	0.741	0	0.900	0.349	0.981
CCNB1	PTTG1	9606.ENSP00000256442	9606.ENSP00000377536	0	0	0	0	0.929	0	0	0.778	0.983
CCNB1	PBK	9606.ENSP00000256442	9606.ENSP00000428489	0	0	0	0	0.937	0.410	0	0.668	0.986
CCNB1	KIF11	9606.ENSP00000256442	9606.ENSP00000260731	0	0	0	0	0.939	0.266	0	0.725	0.986
CCNB1	ZWINT	9606.ENSP00000256442	9606.ENSP00000363055	0	0	0	0	0.796	0	0.900	0.399	0.986
CCNB1	UBE2C	9606.ENSP00000256442	9606.ENSP00000348838	0	0	0	0	0.924	0.164	0.900	0.825	0.998
CCNB1	CDC20	9606.ENSP00000256442	9606.ENSP00000361540	0	0	0	0	0.972	0.997	0.900	0.878	0.999
CCNB1	CCNB2	9606.ENSP00000256442	9606.ENSP00000288207	0	0	0	0.943	0.955	0.945	0.900	0.839	0.999
CCNB2	NCAPH	9606.ENSP00000288207	9606.ENSP00000240423	0	0	0	0	0.820	0	0.900	0.405	0.988
CCNB2	DLGAP5	9606.ENSP00000288207	9606.ENSP00000247191	0	0	0	0	0.976	0	0	0.437	0.986
CCNB2	KIF11	9606.ENSP00000288207	9606.ENSP00000260731	0	0	0	0	0.964	0.266	0	0.709	0.991
CCNB2	PPP2R5A	9606.ENSP00000288207	9606.ENSP00000261461	0	0	0	0	0	0.262	0.900	0.130	0.930
CCNB2	CDCA5	9606.ENSP00000288207	9606.ENSP00000275517	0	0	0	0	0.837	0	0.900	0.471	0.990
CCNB2	NUP205	9606.ENSP00000288207	9606.ENSP00000285968	0	0	0	0	0.230	0	0.900	0	0.919
CCNB2	NUP214	9606.ENSP00000288207	9606.ENSP00000352400	0	0	0	0	0.059	0.054	0.900	0	0.903
CCNB2	NUP153	9606.ENSP00000288207	9606.ENSP00000444029	0	0	0	0	0.095	0	0.900	0.058	0.907
CCNB2	RAE1	9606.ENSP00000288207	9606.ENSP00000379182	0	0	0	0	0.095	0.086	0.900	0.067	0.912
CCNB2	HNRNPLL	9606.ENSP00000288207	9606.ENSP00000390625	0	0	0	0	0	0.917	0	0	0.917
CCNB2	CDKN3	9606.ENSP00000288207	9606.ENSP00000335357	0	0	0	0	0.857	0.185	0	0.363	0.919
CCNB2	SFN	9606.ENSP00000288207	9606.ENSP00000340989	0	0	0	0	0.061	0.190	0.900	0.142	0.926
CCNB2	CDC45	9606.ENSP00000288207	9606.ENSP00000405726	0	0	0	0	0.864	0.080	0	0.537	0.937
CCNB2	PPP2R1B	9606.ENSP00000288207	9606.ENSP00000311344	0	0	0	0	0.086	0.262	0.900	0.200	0.938
CCNB2	LIN54	9606.ENSP00000288207	9606.ENSP00000341947	0	0	0	0	0.107	0	0.900	0.394	0.941
CCNB2	KPNA2	9606.ENSP00000288207	9606.ENSP00000438483	0	0	0	0	0.902	0.283	0	0.231	0.941
CCNB2	PRC1	9606.ENSP00000288207	9606.ENSP00000377793	0	0	0	0	0.900	0.191	0	0.542	0.959
CCNB2	TPX2	9606.ENSP00000288207	9606.ENSP00000300403	0	0	0	0	0.935	0	0	0.426	0.961
CCNB2	KIF4A	9606.ENSP00000288207	9606.ENSP00000363524	0	0	0	0	0.924	0.150	0	0.504	0.965
CCNB2	PBK	9606.ENSP00000288207	9606.ENSP00000428489	0	0	0	0	0.951	0.090	0	0.354	0.968
CCNB2	PTTG1	9606.ENSP00000288207	9606.ENSP00000377536	0	0	0	0	0.936	0	0	0.613	0.974
CCNB2	NUSAP1	9606.ENSP00000288207	9606.ENSP00000453403	0	0	0	0	0.956	0	0	0.534	0.978
CCNB2	KIF20A	9606.ENSP00000288207	9606.ENSP00000378356	0	0	0	0	0.952	0.150	0	0.542	0.979
CCNB2	CENPN	9606.ENSP00000288207	9606.ENSP00000377007	0	0	0	0	0.841	0	0.900	0.206	0.986
CCNB2	ZWINT	9606.ENSP00000288207	9606.ENSP00000363055	0	0	0	0	0.799	0	0.900	0.448	0.987
CCNB2	UBE2C	9606.ENSP00000288207	9606.ENSP00000348838	0	0	0	0	0.976	0.164	0	0.696	0.993
CCNB2	CDC20	9606.ENSP00000288207	9606.ENSP00000361540	0	0	0	0	0.989	0.710	0.900	0.829	0.999
CCR1	GNB4	9606.ENSP00000296140	9606.ENSP00000232564	0	0	0	0	0	0.185	0.900	0.085	0.918
CCR1	CCR7	9606.ENSP00000296140	9606.ENSP00000246657	0	0	0	0.851	0.127	0	0.900	0.816	0.919
CCR1	GNGT1	9606.ENSP00000296140	9606.ENSP00000248572	0	0	0	0	0	0.165	0.900	0	0.912
CCR1	CXCR5	9606.ENSP00000296140	9606.ENSP00000292174	0	0	0	0.790	0.062	0	0.900	0.691	0.916
CCR1	CCR2	9606.ENSP00000296140	9606.ENSP00000292301	0	0	0	0.946	0.334	0	0.900	0.860	0.933
CCR1	CXCL16	9606.ENSP00000296140	9606.ENSP00000293778	0	0	0	0	0.107	0	0.900	0.472	0.948
CCR1	CXCR1	9606.ENSP00000296140	9606.ENSP00000295683	0	0	0	0.810	0.266	0	0.900	0.730	0.933
CCR1	SSTR2	9606.ENSP00000296140	9606.ENSP00000350198	0	0	0	0.728	0	0	0.900	0	0.900
CCR1	LPAR2	9606.ENSP00000296140	9606.ENSP00000443256	0	0	0	0	0	0	0.900	0.048	0.900
CCR1	TAS2R38	9606.ENSP00000296140	9606.ENSP00000448219	0	0	0	0	0	0	0.900	0	0.900
CCR1	PENK	9606.ENSP00000296140	9606.ENSP00000324248	0	0	0	0	0	0	0.900	0	0.900
CCR1	GPER1	9606.ENSP00000296140	9606.ENSP00000380281	0	0	0	0.709	0	0	0.900	0.107	0.902
CCR1	S1PR3	9606.ENSP00000296140	9606.ENSP00000365006	0	0	0	0	0	0	0.900	0.128	0.909
CCR1	GNAI3	9606.ENSP00000296140	9606.ENSP00000358867	0	0	0	0	0	0.178	0.900	0.057	0.915
CCR1	FPR2	9606.ENSP00000296140	9606.ENSP00000468897	0	0	0	0.702	0.210	0	0.900	0.429	0.927
CCR1	FPR3	9606.ENSP00000296140	9606.ENSP00000341821	0	0	0	0.662	0.291	0	0.900	0.296	0.932
CCR2	GNB4	9606.ENSP00000292301	9606.ENSP00000232564	0	0	0	0	0	0.185	0.900	0.041	0.915
CCR2	CCR7	9606.ENSP00000292301	9606.ENSP00000246657	0	0	0	0.842	0.125	0	0.900	0.757	0.919
CCR2	GNGT1	9606.ENSP00000292301	9606.ENSP00000248572	0	0	0	0	0	0.165	0.900	0	0.912
CCR2	CXCR5	9606.ENSP00000292301	9606.ENSP00000292174	0	0	0	0.783	0.081	0	0.900	0.603	0.916
CCR2	SSTR2	9606.ENSP00000292301	9606.ENSP00000350198	0	0	0	0.690	0	0	0.900	0.049	0.900
CCR2	GPER1	9606.ENSP00000292301	9606.ENSP00000380281	0	0	0	0.669	0	0	0.900	0.047	0.900
CCR2	LPAR2	9606.ENSP00000292301	9606.ENSP00000443256	0	0	0	0	0	0	0.900	0.050	0.900
CCR2	TAS2R38	9606.ENSP00000292301	9606.ENSP00000448219	0	0	0	0	0	0	0.900	0	0.900
CCR2	PENK	9606.ENSP00000292301	9606.ENSP00000324248	0	0	0	0	0	0	0.900	0.069	0.902
CCR2	S1PR3	9606.ENSP00000292301	9606.ENSP00000365006	0	0	0	0	0	0	0.900	0.161	0.912
CCR2	GNAI3	9606.ENSP00000292301	9606.ENSP00000358867	0	0	0	0	0	0.178	0.900	0.057	0.915
CCR2	FPR3	9606.ENSP00000292301	9606.ENSP00000341821	0	0	0	0.639	0.139	0	0.900	0.265	0.917
CCR2	FPR2	9606.ENSP00000292301	9606.ENSP00000468897	0	0	0	0.683	0.139	0	0.900	0.473	0.923
CCR2	CXCR1	9606.ENSP00000292301	9606.ENSP00000295683	0	0	0	0.826	0.212	0	0.900	0.738	0.928
CCR2	CXCL16	9606.ENSP00000292301	9606.ENSP00000293778	0	0	0	0	0.083	0	0.900	0.477	0.947
CCR7	GNB4	9606.ENSP00000246657	9606.ENSP00000232564	0	0	0	0	0	0	0.900	0	0.900
CCR7	SSTR2	9606.ENSP00000246657	9606.ENSP00000350198	0	0	0	0.713	0	0	0.900	0.048	0.900
CCR7	GPER1	9606.ENSP00000246657	9606.ENSP00000380281	0	0	0	0.652	0	0	0.900	0.041	0.900
CCR7	TAS2R38	9606.ENSP00000246657	9606.ENSP00000448219	0	0	0	0	0	0	0.900	0	0.900
CCR7	PENK	9606.ENSP00000246657	9606.ENSP00000324248	0	0	0	0	0	0	0.900	0	0.900
CCR7	LPAR2	9606.ENSP00000246657	9606.ENSP00000443256	0	0	0	0	0	0	0.900	0.074	0.903
CCR7	GNGT1	9606.ENSP00000246657	9606.ENSP00000248572	0	0	0	0	0	0	0.900	0.086	0.904
CCR7	GNAI3	9606.ENSP00000246657	9606.ENSP00000358867	0	0	0	0	0	0	0.900	0.113	0.907
CCR7	FPR3	9606.ENSP00000246657	9606.ENSP00000341821	0	0	0	0.680	0.076	0	0.900	0.238	0.909
CCR7	FPR2	9606.ENSP00000246657	9606.ENSP00000468897	0	0	0	0.691	0.088	0	0.900	0.255	0.911
CCR7	CXCR1	9606.ENSP00000246657	9606.ENSP00000295683	0	0	0	0.845	0.095	0	0.900	0.731	0.916
CCR7	CXCR5	9606.ENSP00000246657	9606.ENSP00000292174	0	0	0	0.850	0.180	0	0.900	0.899	0.926
CCR7	S1PR3	9606.ENSP00000246657	9606.ENSP00000365006	0	0	0	0	0	0	0.900	0.329	0.930
CCR7	CXCL16	9606.ENSP00000246657	9606.ENSP00000293778	0	0	0	0	0.062	0	0.900	0.418	0.940
CCRN4L	CLOCK	9606.ENSP00000280614	9606.ENSP00000308741	0	0	0	0	0	0	0.900	0.801	0.979
CD109	CEACAM5	9606.ENSP00000287097	9606.ENSP00000221992	0	0	0	0	0	0	0.900	0.098	0.905
CD109	RECK	9606.ENSP00000287097	9606.ENSP00000367202	0	0	0	0	0.061	0	0.900	0.054	0.903
CD109	CNTN4	9606.ENSP00000287097	9606.ENSP00000380602	0	0	0	0	0.086	0	0.900	0.050	0.905
CD109	VNN1	9606.ENSP00000287097	9606.ENSP00000356905	0.046	0	0	0	0	0	0.900	0.087	0.905
CD109	VNN3	9606.ENSP00000287097	9606.ENSP00000440594	0.046	0	0	0	0	0	0.900	0.087	0.905
CD19	CD22	9606.ENSP00000437940	9606.ENSP00000085219	0	0	0	0	0.229	0.294	0	0.933	0.960
CD19	CD79A	9606.ENSP00000437940	9606.ENSP00000221972	0	0	0	0	0.789	0.294	0.900	0.803	0.996
CD19	CR2	9606.ENSP00000437940	9606.ENSP00000356024	0	0	0	0	0.160	0.379	0.900	0.940	0.996
CD19	CD79B	9606.ENSP00000437940	9606.ENSP00000376544	0	0	0	0	0.712	0.294	0.900	0.703	0.993
CD19	DAPP1	9606.ENSP00000437940	9606.ENSP00000423602	0	0	0	0	0.112	0	0.900	0.183	0.921
CD19	ITGAM	9606.ENSP00000437940	9606.ENSP00000441691	0	0	0	0	0.102	0	0	0.897	0.904
CD19	NCAM1	9606.ENSP00000437940	9606.ENSP00000480132	0	0	0	0	0.064	0	0	0.920	0.922
CD22	CD79B	9606.ENSP00000085219	9606.ENSP00000376544	0	0	0	0	0.209	0	0.900	0.733	0.977
CD22	CD79A	9606.ENSP00000085219	9606.ENSP00000221972	0	0	0	0	0.185	0	0.900	0.788	0.981
CD34	NT5E	9606.ENSP00000310036	9606.ENSP00000257770	0	0	0	0	0	0	0	0.900	0.900
CD36	SLC2A3	9606.ENSP00000399421	9606.ENSP00000075120	0	0	0	0	0	0	0.900	0.128	0.909
CD36	CEACAM1	9606.ENSP00000399421	9606.ENSP00000161559	0	0	0	0	0.052	0	0.900	0	0.901
CD36	TBL1X	9606.ENSP00000399421	9606.ENSP00000217964	0	0	0	0	0	0	0.900	0	0.900
CD36	MED31	9606.ENSP00000399421	9606.ENSP00000225728	0	0	0	0	0	0	0.900	0	0.900
CD36	CD93	9606.ENSP00000399421	9606.ENSP00000246006	0	0	0	0	0.192	0	0.900	0	0.915
CD36	TLR2	9606.ENSP00000399421	9606.ENSP00000260010	0	0	0	0	0.147	0	0.900	0.250	0.930
CD36	THBS1	9606.ENSP00000399421	9606.ENSP00000260356	0	0	0	0	0.061	0.379	0.800	0.441	0.926
CD36	SMARCD3	9606.ENSP00000399421	9606.ENSP00000262188	0	0	0	0	0.061	0	0.900	0.048	0.902
CD36	STOM	9606.ENSP00000399421	9606.ENSP00000286713	0	0	0	0	0.063	0	0.900	0	0.902
CD36	MED8	9606.ENSP00000399421	9606.ENSP00000290663	0	0	0	0	0	0	0.900	0.062	0.902
CD36	CLEC4D	9606.ENSP00000399421	9606.ENSP00000299665	0	0	0	0	0.107	0	0.900	0	0.906
CD36	SLCO4C1	9606.ENSP00000399421	9606.ENSP00000309741	0	0	0	0	0.050	0	0.900	0	0.900
CD36	MCEMP1	9606.ENSP00000399421	9606.ENSP00000329920	0	0	0	0	0.102	0	0.900	0	0.906
CD36	GPR97	9606.ENSP00000399421	9606.ENSP00000332900	0	0	0	0	0	0	0.900	0	0.900
CD36	MMP25	9606.ENSP00000399421	9606.ENSP00000337816	0	0	0	0	0	0	0.900	0	0.900
CD36	PLD1	9606.ENSP00000399421	9606.ENSP00000342793	0	0	0	0	0	0	0.900	0.060	0.902
CD36	THRAP3	9606.ENSP00000399421	9606.ENSP00000346634	0	0	0	0	0	0	0.900	0.044	0.900
CD36	FCAR	9606.ENSP00000399421	9606.ENSP00000347714	0	0	0	0	0.076	0	0.900	0.123	0.911
CD36	CDK19	9606.ENSP00000399421	9606.ENSP00000357907	0	0	0	0	0	0	0.900	0	0.900
CD36	CYBB	9606.ENSP00000399421	9606.ENSP00000367851	0	0	0	0	0.151	0	0.900	0.154	0.922
CD36	MOSPD2	9606.ENSP00000399421	9606.ENSP00000369860	0	0	0	0	0.060	0	0.900	0	0.901
CD36	TSPAN14	9606.ENSP00000399421	9606.ENSP00000396270	0	0	0	0	0	0	0.900	0.206	0.917
CD36	TMC6	9606.ENSP00000399421	9606.ENSP00000465261	0	0	0	0	0	0	0.900	0	0.900
CD36	TOM1	9606.ENSP00000399421	9606.ENSP00000413697	0	0	0	0	0.061	0	0.900	0	0.902
CD36	HELZ2	9606.ENSP00000399421	9606.ENSP00000417401	0	0	0	0	0.062	0	0.900	0.050	0.903
CD36	CLEC5A	9606.ENSP00000399421	9606.ENSP00000449999	0	0	0	0	0.100	0	0.900	0	0.906
CD36	LAMTOR3	9606.ENSP00000399421	9606.ENSP00000424183	0	0	0	0	0	0	0.900	0.125	0.908
CD36	FPR2	9606.ENSP00000399421	9606.ENSP00000468897	0	0	0	0	0.088	0.064	0.900	0.061	0.909
CD36	ITGAM	9606.ENSP00000399421	9606.ENSP00000441691	0	0	0	0	0.147	0	0.900	0.139	0.920
CD36	GPR84	9606.ENSP00000399421	9606.ENSP00000450310	0	0	0	0	0.076	0.064	0.900	0.383	0.939
CD55	DCTN6	9606.ENSP00000356030	9606.ENSP00000221114	0	0	0	0	0	0	0.900	0	0.900
CD55	COG4	9606.ENSP00000356030	9606.ENSP00000315775	0	0	0	0	0	0	0.900	0	0.900
CD55	COPG1	9606.ENSP00000356030	9606.ENSP00000325002	0	0	0	0	0	0	0.900	0	0.900
CD55	SPTB	9606.ENSP00000356030	9606.ENSP00000451752	0	0	0	0	0	0	0.900	0	0.900
CD55	COPZ2	9606.ENSP00000356030	9606.ENSP00000480707	0	0	0	0	0	0	0.900	0	0.900
CD55	DCTN4	9606.ENSP00000356030	9606.ENSP00000414906	0	0	0	0	0	0	0.900	0	0.900
CD55	GOLGB1	9606.ENSP00000356030	9606.ENSP00000377275	0	0	0	0	0	0	0.900	0	0.900
CD7	SECTM1	9606.ENSP00000312027	9606.ENSP00000269389	0	0.289	0	0	0.214	0.379	0	0.906	0.963
CD72	CD79A	9606.ENSP00000379980	9606.ENSP00000221972	0	0	0	0	0.178	0	0.900	0.545	0.959
CD72	CD79B	9606.ENSP00000379980	9606.ENSP00000376544	0	0	0	0	0.267	0	0.900	0.559	0.964
CD79A	RPS6KB1	9606.ENSP00000221972	9606.ENSP00000225577	0	0	0	0	0	0	0.900	0.060	0.901
CD79A	ITPR3	9606.ENSP00000221972	9606.ENSP00000363435	0	0	0	0	0	0	0.900	0.055	0.901
CD79A	SHC1	9606.ENSP00000221972	9606.ENSP00000401303	0	0	0	0	0	0	0.900	0.093	0.905
CD79A	DAPP1	9606.ENSP00000221972	9606.ENSP00000423602	0	0	0	0	0.161	0	0.900	0.058	0.914
CD79A	CD79B	9606.ENSP00000221972	9606.ENSP00000376544	0	0	0	0.633	0.748	0.472	0.900	0.937	0.990
CD79B	RPS6KB1	9606.ENSP00000376544	9606.ENSP00000225577	0	0	0	0	0	0	0.900	0.057	0.901
CD79B	ITPR3	9606.ENSP00000376544	9606.ENSP00000363435	0	0	0	0	0	0	0.900	0.064	0.902
CD79B	SHC1	9606.ENSP00000376544	9606.ENSP00000401303	0	0	0	0	0	0	0.900	0.085	0.904
CD79B	DAPP1	9606.ENSP00000376544	9606.ENSP00000423602	0	0	0	0	0.127	0	0.900	0.168	0.921
CD93	SLC2A3	9606.ENSP00000246006	9606.ENSP00000075120	0	0	0	0	0	0	0.900	0	0.900
CD93	CEACAM1	9606.ENSP00000246006	9606.ENSP00000161559	0	0	0	0	0	0	0.900	0	0.900
CD93	SLC11A1	9606.ENSP00000246006	9606.ENSP00000233202	0	0	0	0	0.152	0	0.900	0.069	0.914
CD93	PLD1	9606.ENSP00000246006	9606.ENSP00000342793	0	0	0	0	0	0	0.900	0.049	0.900
CD93	CYSTM1	9606.ENSP00000246006	9606.ENSP00000261811	0	0	0	0	0	0	0.900	0	0.900
CD93	LAMTOR3	9606.ENSP00000246006	9606.ENSP00000424183	0	0	0	0	0	0	0.900	0	0.900
CD93	TOM1	9606.ENSP00000246006	9606.ENSP00000413697	0	0	0	0	0	0	0.900	0	0.900
CD93	TSPAN14	9606.ENSP00000246006	9606.ENSP00000396270	0	0	0	0	0	0	0.900	0.049	0.900
CD93	MOSPD2	9606.ENSP00000246006	9606.ENSP00000369860	0	0	0	0	0	0	0.900	0	0.900
CD93	SLCO4C1	9606.ENSP00000246006	9606.ENSP00000309741	0	0	0	0	0	0	0.900	0	0.900
CD93	GPR97	9606.ENSP00000246006	9606.ENSP00000332900	0	0	0	0	0.063	0	0.900	0	0.902
CD93	STOM	9606.ENSP00000246006	9606.ENSP00000286713	0	0	0	0	0.070	0	0.900	0	0.903
CD93	TMC6	9606.ENSP00000246006	9606.ENSP00000465261	0	0	0	0	0	0	0.900	0.098	0.905
CD93	MMP25	9606.ENSP00000246006	9606.ENSP00000337816	0	0	0	0	0.065	0	0.900	0.105	0.909
CD93	GPR84	9606.ENSP00000246006	9606.ENSP00000450310	0	0	0	0	0.176	0	0.900	0	0.914
CD93	CLEC4D	9606.ENSP00000246006	9606.ENSP00000299665	0	0	0	0	0.137	0	0.900	0.095	0.915
CD93	MCEMP1	9606.ENSP00000246006	9606.ENSP00000329920	0	0	0	0	0.191	0	0.900	0	0.915
CD93	FPR2	9606.ENSP00000246006	9606.ENSP00000468897	0	0	0	0	0.143	0	0.900	0.140	0.919
CD93	CYBB	9606.ENSP00000246006	9606.ENSP00000367851	0	0	0	0	0.214	0	0.900	0.087	0.921
CD93	FCAR	9606.ENSP00000246006	9606.ENSP00000347714	0	0	0	0	0.072	0	0.900	0.287	0.928
CD93	CLEC5A	9606.ENSP00000246006	9606.ENSP00000449999	0	0	0	0	0.300	0	0.900	0.059	0.928
CD93	ITGAM	9606.ENSP00000246006	9606.ENSP00000441691	0	0	0	0	0.284	0	0.900	0.520	0.962
CDC20	RBX1	9606.ENSP00000361540	9606.ENSP00000216225	0	0	0	0	0	0.262	0.900	0.471	0.957
CDC20	FBXO30	9606.ENSP00000361540	9606.ENSP00000237281	0	0	0	0	0.061	0	0.900	0	0.902
CDC20	NCAPH	9606.ENSP00000361540	9606.ENSP00000240423	0	0	0	0	0.884	0	0	0.464	0.935
CDC20	DLGAP5	9606.ENSP00000361540	9606.ENSP00000247191	0	0	0	0	0.983	0	0	0.479	0.990
CDC20	TRIM21	9606.ENSP00000361540	9606.ENSP00000254436	0	0	0	0	0.061	0	0.900	0.042	0.902
CDC20	MKRN1	9606.ENSP00000361540	9606.ENSP00000255977	0	0	0	0	0.062	0	0.900	0.058	0.904
CDC20	USP44	9606.ENSP00000361540	9606.ENSP00000258499	0	0	0	0	0.068	0.167	0.900	0.648	0.969
CDC20	KIF11	9606.ENSP00000361540	9606.ENSP00000260731	0	0	0	0	0.981	0.260	0	0.656	0.995
CDC20	HECW2	9606.ENSP00000361540	9606.ENSP00000260983	0	0	0	0	0.064	0.151	0.900	0.047	0.914
CDC20	UBE2K	9606.ENSP00000361540	9606.ENSP00000261427	0	0	0	0	0.064	0.145	0.900	0.597	0.963
CDC20	PPP2R5A	9606.ENSP00000361540	9606.ENSP00000261461	0	0	0	0	0.049	0.873	0.900	0.166	0.988
CDC20	WSB1	9606.ENSP00000361540	9606.ENSP00000262394	0	0	0.404	0.570	0.061	0	0.900	0.044	0.918
CDC20	HERC5	9606.ENSP00000361540	9606.ENSP00000264350	0	0	0	0	0.064	0.077	0.900	0.046	0.906
CDC20	UBE2S	9606.ENSP00000361540	9606.ENSP00000264552	0	0	0	0	0.573	0.993	0.900	0.615	0.999
CDC20	RNF7	9606.ENSP00000361540	9606.ENSP00000273480	0	0	0	0	0	0.262	0.900	0.126	0.929
CDC20	PLK2	9606.ENSP00000361540	9606.ENSP00000274289	0	0	0	0	0.812	0.301	0	0.426	0.918
CDC20	CDCA5	9606.ENSP00000361540	9606.ENSP00000275517	0	0	0	0	0.838	0	0.900	0.454	0.990
CDC20	SH3RF1	9606.ENSP00000361540	9606.ENSP00000284637	0	0	0	0	0.061	0	0.900	0	0.902
CDC20	PSME3	9606.ENSP00000361540	9606.ENSP00000293362	0	0	0	0	0.097	0	0.900	0.060	0.907
CDC20	TPX2	9606.ENSP00000361540	9606.ENSP00000300403	0	0	0	0	0.922	0	0	0.473	0.957
CDC20	PSMD2	9606.ENSP00000361540	9606.ENSP00000310129	0	0	0	0	0.107	0	0.900	0.093	0.912
CDC20	PPP2R1B	9606.ENSP00000361540	9606.ENSP00000311344	0	0	0	0	0.064	0	0.900	0.191	0.917
CDC20	TRAF7	9606.ENSP00000361540	9606.ENSP00000318944	0	0	0.252	0	0.098	0.099	0.900	0.055	0.932
CDC20	FBXL13	9606.ENSP00000361540	9606.ENSP00000321927	0	0	0	0	0.064	0.062	0.900	0	0.904
CDC20	SOCS3	9606.ENSP00000361540	9606.ENSP00000330341	0	0	0	0	0.061	0	0.900	0.085	0.906
CDC20	CDKN3	9606.ENSP00000361540	9606.ENSP00000335357	0	0	0	0	0.825	0.161	0	0.427	0.908
CDC20	UBE2G2	9606.ENSP00000361540	9606.ENSP00000338348	0	0	0	0	0.063	0	0.900	0.073	0.905
CDC20	FBXL5	9606.ENSP00000361540	9606.ENSP00000344866	0	0	0	0	0	0	0.900	0.089	0.905
CDC20	PSMD12	9606.ENSP00000361540	9606.ENSP00000348442	0	0	0	0	0.061	0	0.900	0.057	0.903
CDC20	UBE2C	9606.ENSP00000361540	9606.ENSP00000348838	0	0	0	0	0.982	0.905	0.900	0.866	0.999
CDC20	KLHL9	9606.ENSP00000361540	9606.ENSP00000351933	0	0	0	0	0.062	0	0.900	0	0.902
CDC20	PSMB5	9606.ENSP00000361540	9606.ENSP00000355325	0	0	0	0	0.088	0	0.900	0.070	0.907
CDC20	UBE2A	9606.ENSP00000361540	9606.ENSP00000360613	0	0	0	0	0	0.145	0.900	0.146	0.920
CDC20	FBXO32	9606.ENSP00000361540	9606.ENSP00000428205	0	0	0	0	0	0	0.900	0.049	0.900
CDC20	KBTBD7	9606.ENSP00000361540	9606.ENSP00000368797	0	0	0	0	0	0	0.900	0	0.900
CDC20	MEX3C	9606.ENSP00000361540	9606.ENSP00000385610	0	0	0	0	0	0	0.900	0.053	0.901
CDC20	UBE2F	9606.ENSP00000361540	9606.ENSP00000478474	0	0	0	0	0.062	0	0.900	0	0.902
CDC20	KLHL13	9606.ENSP00000361540	9606.ENSP00000443191	0	0	0	0	0.062	0	0.900	0	0.902
CDC20	RNF217	9606.ENSP00000361540	9606.ENSP00000428698	0	0	0	0	0.061	0	0.900	0	0.902
CDC20	TRIM69	9606.ENSP00000361540	9606.ENSP00000453177	0	0	0	0	0.061	0	0.900	0.047	0.902
CDC20	LONRF1	9606.ENSP00000361540	9606.ENSP00000381298	0	0	0	0	0.064	0	0.900	0	0.902
CDC20	UBE2J2	9606.ENSP00000361540	9606.ENSP00000383719	0	0	0	0	0.061	0	0.900	0.093	0.907
CDC20	MIB2	9606.ENSP00000361540	9606.ENSP00000426103	0	0	0	0	0	0.123	0.900	0.046	0.909
CDC20	UBE2G1	9606.ENSP00000361540	9606.ENSP00000380178	0	0	0	0	0.062	0.145	0.900	0.075	0.915
CDC20	PSMC3	9606.ENSP00000361540	9606.ENSP00000481029	0	0	0	0	0.154	0	0.900	0.120	0.919
CDC20	CDC45	9606.ENSP00000361540	9606.ENSP00000405726	0	0	0	0	0.858	0.050	0	0.538	0.932
CDC20	UBE2E3	9606.ENSP00000361540	9606.ENSP00000386788	0	0	0	0	0.055	0.145	0.900	0.268	0.933
CDC20	KIF4A	9606.ENSP00000361540	9606.ENSP00000363524	0	0	0	0	0.937	0.078	0	0.417	0.963
CDC20	PBK	9606.ENSP00000361540	9606.ENSP00000428489	0	0	0	0	0.964	0.082	0	0.327	0.976
CDC20	KIF20A	9606.ENSP00000361540	9606.ENSP00000378356	0	0	0	0	0.958	0.078	0	0.520	0.979
CDC20	PRC1	9606.ENSP00000361540	9606.ENSP00000377793	0	0	0	0	0.967	0	0	0.560	0.985
CDC20	CENPN	9606.ENSP00000361540	9606.ENSP00000377007	0	0	0	0	0.838	0	0.900	0.299	0.987
CDC20	ZWINT	9606.ENSP00000361540	9606.ENSP00000363055	0	0	0	0	0.771	0	0.900	0.543	0.988
CDC20	NUSAP1	9606.ENSP00000361540	9606.ENSP00000453403	0	0	0	0	0.981	0	0	0.552	0.991
CDC20	PTTG1	9606.ENSP00000361540	9606.ENSP00000377536	0	0	0	0	0.931	0.993	0.900	0.886	0.999
CDC45	ORC2	9606.ENSP00000405726	9606.ENSP00000234296	0	0	0	0	0.390	0.964	0.900	0.952	0.999
CDC45	KIF11	9606.ENSP00000405726	9606.ENSP00000260731	0	0	0	0	0.937	0	0	0.217	0.948
CDC45	CLSPN	9606.ENSP00000405726	9606.ENSP00000312995	0	0	0	0	0.486	0.379	0.900	0.735	0.990
CDC45	TFDP1	9606.ENSP00000405726	9606.ENSP00000364519	0	0	0	0	0.159	0	0.900	0.151	0.922
CDC45	PRC1	9606.ENSP00000405726	9606.ENSP00000377793	0	0	0	0	0.958	0	0	0.051	0.958
CDC45	POLD1	9606.ENSP00000405726	9606.ENSP00000406046	0	0	0	0	0.582	0.548	0	0.610	0.920
CDC45	POLE4	9606.ENSP00000405726	9606.ENSP00000420176	0	0	0	0	0.195	0.294	0.900	0.177	0.946
CDCA2	PBK	9606.ENSP00000328228	9606.ENSP00000428489	0	0	0	0	0.871	0	0	0.314	0.907
CDCA5	PPP2R5A	9606.ENSP00000275517	9606.ENSP00000261461	0	0	0	0	0	0	0.900	0	0.900
CDCA5	PPP2R1B	9606.ENSP00000275517	9606.ENSP00000311344	0	0	0	0	0.061	0	0.900	0	0.902
CDCA5	CENPN	9606.ENSP00000275517	9606.ENSP00000377007	0	0	0	0	0.726	0	0.900	0.298	0.979
CDCA5	ZWINT	9606.ENSP00000275517	9606.ENSP00000363055	0	0	0	0	0.758	0	0.900	0.415	0.984
CDCA7	NASP	9606.ENSP00000306968	9606.ENSP00000255120	0	0	0	0	0.936	0	0	0.051	0.937
CDH24	JUP	9606.ENSP00000380517	9606.ENSP00000377508	0	0	0	0	0	0.194	0.900	0.042	0.916
CDIPT	MTMR7	9606.ENSP00000219789	9606.ENSP00000180173	0	0	0	0	0.064	0	0.900	0.152	0.913
CDIPT	MTMR3	9606.ENSP00000219789	9606.ENSP00000384651	0	0	0	0	0.049	0	0.900	0.058	0.902
CDIPT	PIK3CG	9606.ENSP00000219789	9606.ENSP00000352121	0	0	0	0	0.061	0	0.900	0.110	0.909
CDIPT	IMPAD1	9606.ENSP00000219789	9606.ENSP00000262644	0	0	0	0	0.061	0	0.900	0.127	0.910
CDIPT	PIK3C3	9606.ENSP00000219789	9606.ENSP00000262039	0	0	0	0	0.086	0	0.900	0.317	0.932
CDIPT	PIKFYVE	9606.ENSP00000219789	9606.ENSP00000264380	0	0	0	0	0.053	0	0.900	0.391	0.937
CDK19	MED31	9606.ENSP00000357907	9606.ENSP00000225728	0	0	0	0	0.061	0.865	0.900	0.567	0.993
CDK19	MED8	9606.ENSP00000357907	9606.ENSP00000290663	0	0	0	0	0.062	0.841	0.900	0.538	0.992
CDK19	EBF1	9606.ENSP00000357907	9606.ENSP00000322898	0	0	0	0	0.056	0	0.900	0	0.901
CDK19	THRAP3	9606.ENSP00000357907	9606.ENSP00000346634	0	0	0	0	0	0	0.900	0	0.900
CDK19	CEBPD	9606.ENSP00000357907	9606.ENSP00000386165	0	0	0	0	0	0	0.900	0.049	0.900
CDK19	HELZ2	9606.ENSP00000357907	9606.ENSP00000417401	0	0	0	0	0.064	0.085	0.900	0.050	0.907
CDK5R1	NR3C1	9606.ENSP00000318486	9606.ENSP00000231509	0	0	0	0	0.061	0	0.900	0.074	0.905
CDK5R1	LMNB1	9606.ENSP00000318486	9606.ENSP00000261366	0	0	0	0	0	0	0.900	0.050	0.900
CDK5R1	GSK3B	9606.ENSP00000318486	9606.ENSP00000324806	0	0	0	0	0.061	0.080	0.900	0.186	0.920
CDKN3	DLGAP5	9606.ENSP00000335357	9606.ENSP00000247191	0	0	0	0	0.913	0.058	0	0.086	0.919
CDKN3	PRC1	9606.ENSP00000335357	9606.ENSP00000377793	0	0	0	0	0.819	0.267	0	0.376	0.910
CDKN3	PBK	9606.ENSP00000335357	9606.ENSP00000428489	0	0	0	0	0.904	0.131	0	0.113	0.920
CDKN3	PTTG1	9606.ENSP00000335357	9606.ENSP00000377536	0	0	0	0	0.907	0	0	0.262	0.928
CEACAM1	SLC2A3	9606.ENSP00000161559	9606.ENSP00000075120	0	0	0	0	0	0	0.900	0.073	0.903
CEACAM1	CYSTM1	9606.ENSP00000161559	9606.ENSP00000261811	0	0	0	0	0	0	0.900	0.046	0.900
CEACAM1	LAMTOR3	9606.ENSP00000161559	9606.ENSP00000424183	0	0	0	0	0	0	0.900	0	0.900
CEACAM1	CLEC4D	9606.ENSP00000161559	9606.ENSP00000299665	0	0	0	0	0	0	0.900	0	0.900
CEACAM1	CLEC5A	9606.ENSP00000161559	9606.ENSP00000449999	0	0	0	0	0	0	0.900	0.047	0.900
CEACAM1	TMC6	9606.ENSP00000161559	9606.ENSP00000465261	0	0	0	0	0	0	0.900	0	0.900
CEACAM1	TOM1	9606.ENSP00000161559	9606.ENSP00000413697	0	0	0	0	0	0	0.900	0	0.900
CEACAM1	TSPAN14	9606.ENSP00000161559	9606.ENSP00000396270	0	0	0	0	0	0	0.900	0	0.900
CEACAM1	STOM	9606.ENSP00000161559	9606.ENSP00000286713	0	0	0	0	0	0	0.900	0	0.900
CEACAM1	MMP25	9606.ENSP00000161559	9606.ENSP00000337816	0	0	0	0	0	0	0.900	0	0.900
CEACAM1	MOSPD2	9606.ENSP00000161559	9606.ENSP00000369860	0	0	0	0	0	0	0.900	0	0.900
CEACAM1	FPR2	9606.ENSP00000161559	9606.ENSP00000468897	0	0	0	0	0	0	0.900	0	0.900
CEACAM1	GPR84	9606.ENSP00000161559	9606.ENSP00000450310	0	0	0	0	0	0	0.900	0	0.900
CEACAM1	SLCO4C1	9606.ENSP00000161559	9606.ENSP00000309741	0	0	0	0	0	0	0.900	0	0.900
CEACAM1	GPR97	9606.ENSP00000161559	9606.ENSP00000332900	0	0	0	0	0	0	0.900	0	0.900
CEACAM1	SLC11A1	9606.ENSP00000161559	9606.ENSP00000233202	0	0	0	0	0.049	0	0.900	0.053	0.902
CEACAM1	MCEMP1	9606.ENSP00000161559	9606.ENSP00000329920	0	0	0	0	0.061	0	0.900	0	0.902
CEACAM1	PLD1	9606.ENSP00000161559	9606.ENSP00000342793	0	0	0	0	0	0	0.900	0.095	0.905
CEACAM1	CYBB	9606.ENSP00000161559	9606.ENSP00000367851	0	0	0	0	0.057	0	0.900	0.085	0.906
CEACAM1	FCAR	9606.ENSP00000161559	9606.ENSP00000347714	0	0	0	0	0	0	0.900	0.175	0.913
CEACAM1	ITGAM	9606.ENSP00000161559	9606.ENSP00000441691	0	0	0	0	0	0	0.900	0.250	0.921
CEACAM5	CNTN4	9606.ENSP00000221992	9606.ENSP00000380602	0	0	0	0.569	0	0	0.900	0	0.900
CEACAM5	RECK	9606.ENSP00000221992	9606.ENSP00000367202	0	0	0	0	0	0	0.900	0.074	0.903
CEACAM5	VNN3	9606.ENSP00000221992	9606.ENSP00000440594	0	0	0	0	0	0	0.900	0.071	0.903
CEACAM5	VNN1	9606.ENSP00000221992	9606.ENSP00000356905	0	0	0	0	0	0	0.900	0.107	0.906
CEBPD	MED31	9606.ENSP00000386165	9606.ENSP00000225728	0	0	0	0	0	0	0.900	0.056	0.901
CEBPD	MED8	9606.ENSP00000386165	9606.ENSP00000290663	0	0	0	0	0.061	0.060	0.900	0.056	0.905
CEBPD	EBF1	9606.ENSP00000386165	9606.ENSP00000322898	0	0	0	0	0.049	0	0.900	0.195	0.916
CEBPD	THRAP3	9606.ENSP00000386165	9606.ENSP00000346634	0	0	0	0	0	0	0.900	0.088	0.904
CEBPD	HELZ2	9606.ENSP00000386165	9606.ENSP00000417401	0	0	0	0	0.082	0	0.900	0.160	0.916
CELSR1	VANGL2	9606.ENSP00000262738	9606.ENSP00000357040	0	0	0	0	0	0.185	0	0.908	0.922
CENPN	PPP2R5A	9606.ENSP00000377007	9606.ENSP00000261461	0	0	0	0	0.055	0	0.900	0.045	0.901
CENPN	MIS18A	9606.ENSP00000377007	9606.ENSP00000290130	0	0	0	0	0.171	0	0.900	0.121	0.920
CENPN	PPP2R1B	9606.ENSP00000377007	9606.ENSP00000311344	0	0	0	0	0.061	0	0.900	0	0.902
CENPN	ZWINT	9606.ENSP00000377007	9606.ENSP00000363055	0	0	0	0	0.563	0	0.900	0.511	0.976
CEP164	TUBA4A	9606.ENSP00000278935	9606.ENSP00000248437	0	0	0	0	0	0	0.900	0.050	0.900
CEP164	RAB11A	9606.ENSP00000278935	9606.ENSP00000261890	0	0	0	0	0	0	0.900	0.406	0.938
CEP164	HMMR	9606.ENSP00000278935	9606.ENSP00000377492	0	0	0	0	0	0	0.900	0	0.900
CEP164	TPX2	9606.ENSP00000278935	9606.ENSP00000300403	0	0	0	0	0.057	0	0.900	0	0.901
CEP164	CSNK1E	9606.ENSP00000278935	9606.ENSP00000380044	0	0	0	0	0.062	0	0.900	0.105	0.908
CEP164	CLSPN	9606.ENSP00000278935	9606.ENSP00000312995	0	0	0	0	0	0	0.900	0.238	0.920
CEP164	TMEM216	9606.ENSP00000278935	9606.ENSP00000440638	0	0	0	0	0	0	0.900	0.473	0.945
CEP164	NPHP1	9606.ENSP00000278935	9606.ENSP00000313169	0	0	0	0	0.059	0.236	0.900	0.628	0.969
CEP164	CEP290	9606.ENSP00000278935	9606.ENSP00000448012	0	0	0	0	0	0	0.900	0.721	0.970
CEP290	PGLYRP1	9606.ENSP00000448012	9606.ENSP00000008938	0	0	0	0	0	0	0.900	0	0.900
CEP290	TUBA4A	9606.ENSP00000448012	9606.ENSP00000248437	0	0	0	0	0.061	0	0.900	0	0.902
CEP290	TCN1	9606.ENSP00000448012	9606.ENSP00000257264	0	0	0	0	0	0	0.900	0	0.900
CEP290	GGH	9606.ENSP00000448012	9606.ENSP00000260118	0	0	0	0	0	0	0.900	0	0.900
CEP290	RAB11A	9606.ENSP00000448012	9606.ENSP00000261890	0	0	0	0	0	0	0.900	0.395	0.936
CEP290	PDXK	9606.ENSP00000448012	9606.ENSP00000291565	0	0	0	0	0	0	0.900	0	0.900
CEP290	PTX3	9606.ENSP00000448012	9606.ENSP00000295927	0	0	0	0	0	0	0.900	0	0.900
CEP290	DEFA4	9606.ENSP00000448012	9606.ENSP00000297435	0	0	0	0	0	0	0.900	0	0.900
CEP290	TPX2	9606.ENSP00000448012	9606.ENSP00000300403	0	0	0	0	0	0	0.900	0.050	0.900
CEP290	LRG1	9606.ENSP00000448012	9606.ENSP00000302621	0	0	0	0	0	0	0.900	0	0.900
CEP290	NPHP1	9606.ENSP00000448012	9606.ENSP00000313169	0	0	0	0	0	0	0.900	0.918	0.991
CEP290	SLPI	9606.ENSP00000448012	9606.ENSP00000342082	0	0	0	0	0	0	0.900	0	0.900
CEP290	QPCT	9606.ENSP00000448012	9606.ENSP00000344829	0	0	0	0	0	0	0.900	0	0.900
CEP290	QSOX1	9606.ENSP00000448012	9606.ENSP00000356574	0	0	0	0	0	0	0.900	0	0.900
CEP290	DNASE1L1	9606.ENSP00000448012	9606.ENSP00000358824	0	0	0	0	0	0	0.900	0	0.900
CEP290	HMMR	9606.ENSP00000448012	9606.ENSP00000377492	0	0	0	0	0	0	0.900	0.066	0.902
CEP290	JUP	9606.ENSP00000448012	9606.ENSP00000377508	0	0	0	0	0	0	0.900	0	0.900
CEP290	CSNK1E	9606.ENSP00000448012	9606.ENSP00000380044	0	0	0	0	0	0.122	0.900	0.074	0.911
CEP290	HPSE	9606.ENSP00000448012	9606.ENSP00000384262	0	0	0	0	0	0	0.900	0	0.900
CEP290	TMEM216	9606.ENSP00000448012	9606.ENSP00000440638	0	0	0	0	0	0	0.900	0.896	0.989
CEP290	FOLR3	9606.ENSP00000448012	9606.ENSP00000481114	0	0	0	0	0	0	0.900	0	0.900
CEP290	CYFIP1	9606.ENSP00000448012	9606.ENSP00000481038	0	0	0	0	0	0	0.900	0.068	0.902
CES2	GUSB	9606.ENSP00000317842	9606.ENSP00000302728	0.052	0	0	0	0	0	0.900	0.279	0.925
CFD	THBS1	9606.ENSP00000332139	9606.ENSP00000260356	0	0	0	0	0	0	0.900	0.094	0.905
CFD	QSOX1	9606.ENSP00000332139	9606.ENSP00000356574	0	0	0	0	0	0	0.900	0	0.900
CFD	SCCPDH	9606.ENSP00000332139	9606.ENSP00000355467	0	0	0	0	0	0	0.900	0	0.900
CFD	FAM49B	9606.ENSP00000332139	9606.ENSP00000429150	0	0	0	0	0	0	0.900	0	0.900
CFD	F8	9606.ENSP00000332139	9606.ENSP00000353393	0	0	0	0	0	0	0.900	0.057	0.901
CFD	F5	9606.ENSP00000332139	9606.ENSP00000356771	0	0	0	0	0	0.264	0.900	0.048	0.923
CFD	VEGFA	9606.ENSP00000332139	9606.ENSP00000478570	0	0	0	0	0	0	0.900	0.270	0.923
CHCHD1	MRPL3	9606.ENSP00000361923	9606.ENSP00000264995	0	0	0	0	0.194	0.829	0.900	0	0.985
CHCHD1	MRPS18C	9606.ENSP00000361923	9606.ENSP00000295491	0	0	0	0	0.648	0.872	0.900	0	0.995
CHCHD1	GFM2	9606.ENSP00000361923	9606.ENSP00000296805	0	0	0	0	0.057	0	0.900	0	0.901
CHCHD1	MRPL12	9606.ENSP00000361923	9606.ENSP00000333837	0	0	0	0	0.209	0	0.900	0.144	0.926
CHCHD1	MRPL43	9606.ENSP00000361923	9606.ENSP00000339844	0	0	0	0	0.174	0.847	0.900	0	0.986
CHCHD1	MRPL41	9606.ENSP00000361923	9606.ENSP00000360498	0	0	0	0	0.215	0.819	0.900	0.297	0.988
CHCHD1	MRPS14	9606.ENSP00000361923	9606.ENSP00000420714	0	0	0	0	0.187	0.865	0.900	0	0.988
CHMP2A	GABARAPL2	9606.ENSP00000469240	9606.ENSP00000037243	0	0	0	0	0.062	0	0.900	0.082	0.906
CHMP2A	TSG101	9606.ENSP00000469240	9606.ENSP00000251968	0	0	0	0	0.121	0.185	0.900	0.869	0.989
CHMP2A	VPS37C	9606.ENSP00000469240	9606.ENSP00000301765	0	0	0	0	0.062	0.183	0.900	0.677	0.971
CHMP2A	MVB12B	9606.ENSP00000469240	9606.ENSP00000354772	0	0	0	0	0.063	0	0.900	0.389	0.937
CHMP2A	CHMP7	9606.ENSP00000469240	9606.ENSP00000380794	0	0	0	0	0.086	0.132	0.900	0.849	0.986
CHMP7	GABARAPL2	9606.ENSP00000380794	9606.ENSP00000037243	0	0	0	0	0.060	0	0.900	0	0.902
CHMP7	TSG101	9606.ENSP00000380794	9606.ENSP00000251968	0	0	0	0	0	0	0.900	0.206	0.917
CHMP7	VPS37C	9606.ENSP00000380794	9606.ENSP00000301765	0	0	0	0	0.062	0	0.900	0	0.902
CHMP7	MVB12B	9606.ENSP00000380794	9606.ENSP00000354772	0	0	0	0	0.061	0	0.900	0.144	0.912
CHN1	RHOG	9606.ENSP00000386741	9606.ENSP00000339467	0	0	0	0	0	0.096	0.900	0.090	0.910
CHN1	RHOT1	9606.ENSP00000386741	9606.ENSP00000351132	0	0	0	0	0	0.096	0.900	0.050	0.906
CHN1	RHOH	9606.ENSP00000386741	9606.ENSP00000371219	0	0	0	0	0	0.096	0.900	0.120	0.913
CHPF2	VCAN	9606.ENSP00000035307	9606.ENSP00000265077	0	0	0	0	0	0	0.900	0.157	0.912
CHST13	VCAN	9606.ENSP00000317404	9606.ENSP00000265077	0	0	0	0	0.055	0	0.900	0.229	0.920
CKLF	CMTM7	9606.ENSP00000264001	9606.ENSP00000335605	0	0	0	0	0.060	0	0	0.902	0.903
CKLF	CMTM4	9606.ENSP00000264001	9606.ENSP00000333833	0	0	0	0	0	0	0	0.906	0.906
CLDN23	PPP1R3B	9606.ENSP00000428780	9606.ENSP00000308318	0	0	0	0	0	0	0	0.905	0.905
CLDN23	CLDN8	9606.ENSP00000428780	9606.ENSP00000382783	0	0	0	0.634	0.064	0	0.900	0.490	0.919
CLDN23	CLDN9	9606.ENSP00000428780	9606.ENSP00000398017	0	0	0	0.729	0.064	0	0.900	0.478	0.914
CLDN8	CLDN9	9606.ENSP00000382783	9606.ENSP00000398017	0	0	0	0.935	0.061	0	0.900	0.550	0.905
CLEC4D	SLC2A3	9606.ENSP00000299665	9606.ENSP00000075120	0	0	0	0	0.070	0	0.900	0	0.903
CLEC4D	SLC11A1	9606.ENSP00000299665	9606.ENSP00000233202	0	0	0	0	0.270	0	0.900	0.168	0.934
CLEC4D	CYSTM1	9606.ENSP00000299665	9606.ENSP00000261811	0	0	0	0	0	0	0.900	0	0.900
CLEC4D	STOM	9606.ENSP00000299665	9606.ENSP00000286713	0	0	0	0	0.061	0	0.900	0	0.902
CLEC4D	LAMTOR3	9606.ENSP00000299665	9606.ENSP00000424183	0	0	0	0	0	0	0.900	0	0.900
CLEC4D	TSPAN14	9606.ENSP00000299665	9606.ENSP00000396270	0	0	0	0	0	0	0.900	0	0.900
CLEC4D	MOSPD2	9606.ENSP00000299665	9606.ENSP00000369860	0	0	0	0	0	0	0.900	0	0.900
CLEC4D	TMC6	9606.ENSP00000299665	9606.ENSP00000465261	0	0	0	0	0	0	0.900	0	0.900
CLEC4D	GPR97	9606.ENSP00000299665	9606.ENSP00000332900	0	0	0	0	0	0	0.900	0	0.900
CLEC4D	PLD1	9606.ENSP00000299665	9606.ENSP00000342793	0	0	0	0	0.057	0	0.900	0	0.901
CLEC4D	TOM1	9606.ENSP00000299665	9606.ENSP00000413697	0	0	0	0	0.058	0	0.900	0	0.901
CLEC4D	SLCO4C1	9606.ENSP00000299665	9606.ENSP00000309741	0	0	0	0	0.076	0	0.900	0	0.903
CLEC4D	MMP25	9606.ENSP00000299665	9606.ENSP00000337816	0	0	0	0	0.139	0	0.900	0	0.910
CLEC4D	FCAR	9606.ENSP00000299665	9606.ENSP00000347714	0	0	0	0	0.124	0	0.900	0.153	0.919
CLEC4D	CYBB	9606.ENSP00000299665	9606.ENSP00000367851	0	0	0	0	0.232	0	0.900	0.056	0.921
CLEC4D	GPR84	9606.ENSP00000299665	9606.ENSP00000450310	0	0	0	0	0.313	0	0.900	0	0.928
CLEC4D	CLEC5A	9606.ENSP00000299665	9606.ENSP00000449999	0	0	0	0.690	0.347	0	0.900	0.524	0.942
CLEC4D	ITGAM	9606.ENSP00000299665	9606.ENSP00000441691	0	0	0	0	0.301	0	0.900	0.250	0.943
CLEC4D	FPR2	9606.ENSP00000299665	9606.ENSP00000468897	0	0	0	0	0.339	0	0.900	0.250	0.946
CLEC4D	MCEMP1	9606.ENSP00000299665	9606.ENSP00000329920	0	0	0	0	0.382	0	0.900	0.198	0.946
CLEC5A	SLC2A3	9606.ENSP00000449999	9606.ENSP00000075120	0	0	0	0	0	0	0.900	0	0.900
CLEC5A	SLC11A1	9606.ENSP00000449999	9606.ENSP00000233202	0	0	0	0	0.229	0	0.900	0	0.919
CLEC5A	CYSTM1	9606.ENSP00000449999	9606.ENSP00000261811	0	0	0	0	0	0	0.900	0	0.900
CLEC5A	STOM	9606.ENSP00000449999	9606.ENSP00000286713	0	0	0	0	0.061	0	0.900	0	0.902
CLEC5A	SLCO4C1	9606.ENSP00000449999	9606.ENSP00000309741	0	0	0	0	0	0	0.900	0	0.900
CLEC5A	MCEMP1	9606.ENSP00000449999	9606.ENSP00000329920	0	0	0	0	0.380	0	0.900	0	0.935
CLEC5A	GPR97	9606.ENSP00000449999	9606.ENSP00000332900	0	0	0	0	0	0	0.900	0	0.900
CLEC5A	MMP25	9606.ENSP00000449999	9606.ENSP00000337816	0	0	0	0	0.076	0	0.900	0	0.903
CLEC5A	PLD1	9606.ENSP00000449999	9606.ENSP00000342793	0	0	0	0	0.057	0	0.900	0	0.901
CLEC5A	FCAR	9606.ENSP00000449999	9606.ENSP00000347714	0	0	0	0	0.098	0	0.900	0.100	0.911
CLEC5A	CYBB	9606.ENSP00000449999	9606.ENSP00000367851	0	0	0	0	0.349	0	0.900	0.048	0.932
CLEC5A	MOSPD2	9606.ENSP00000449999	9606.ENSP00000369860	0	0	0	0	0	0	0.900	0	0.900
CLEC5A	TSPAN14	9606.ENSP00000449999	9606.ENSP00000396270	0	0	0	0	0	0	0.900	0	0.900
CLEC5A	TOM1	9606.ENSP00000449999	9606.ENSP00000413697	0	0	0	0	0.058	0	0.900	0	0.901
CLEC5A	LAMTOR3	9606.ENSP00000449999	9606.ENSP00000424183	0	0	0	0	0	0	0.900	0	0.900
CLEC5A	ITGAM	9606.ENSP00000449999	9606.ENSP00000441691	0	0	0	0	0.351	0	0.900	0.253	0.947
CLEC5A	TMC6	9606.ENSP00000449999	9606.ENSP00000465261	0	0	0	0	0	0	0.900	0	0.900
CLEC5A	FPR2	9606.ENSP00000449999	9606.ENSP00000468897	0	0	0	0	0.245	0	0.900	0.171	0.931
CLEC5A	GPR84	9606.ENSP00000449999	9606.ENSP00000450310	0	0	0	0	0.450	0	0.900	0.223	0.953
CLIC2	CLIC4	9606.ENSP00000358460	9606.ENSP00000363500	0	0	0.214	0.966	0	0.912	0.540	0.750	0.959
CLOCK	CSNK1E	9606.ENSP00000308741	9606.ENSP00000380044	0	0	0	0	0	0.888	0.900	0.774	0.997
CLSPN	ORC2	9606.ENSP00000312995	9606.ENSP00000234296	0	0	0	0	0.206	0	0.900	0.410	0.949
CLSPN	NBN	9606.ENSP00000312995	9606.ENSP00000265433	0	0	0	0	0.098	0	0.900	0.480	0.949
CMTM1	CMTM4	9606.ENSP00000368814	9606.ENSP00000333833	0	0	0	0	0	0	0	0.905	0.905
CNPY3	TLR8	9606.ENSP00000361926	9606.ENSP00000312082	0	0	0	0	0	0.063	0.900	0.429	0.941
CNTN4	VNN1	9606.ENSP00000380602	9606.ENSP00000356905	0	0	0	0	0	0	0.900	0	0.900
CNTN4	RECK	9606.ENSP00000380602	9606.ENSP00000367202	0	0	0	0	0	0	0.900	0.050	0.900
CNTN4	VNN3	9606.ENSP00000380602	9606.ENSP00000440594	0	0	0	0	0	0	0.900	0	0.900
CNTNAP2	EPB41L3	9606.ENSP00000354778	9606.ENSP00000343158	0	0	0	0	0.061	0.553	0	0.792	0.905
COG4	DCTN6	9606.ENSP00000315775	9606.ENSP00000221114	0	0	0	0	0	0	0.900	0	0.900
COG4	STX6	9606.ENSP00000315775	9606.ENSP00000258301	0	0	0	0	0	0	0.900	0.532	0.951
COG4	MAN2A1	9606.ENSP00000315775	9606.ENSP00000261483	0	0	0	0	0.049	0	0.900	0.354	0.933
COG4	RAB36	9606.ENSP00000315775	9606.ENSP00000263116	0	0	0	0	0.064	0.261	0.900	0.350	0.949
COG4	VPS54	9606.ENSP00000315775	9606.ENSP00000272322	0	0	0	0	0.230	0.086	0.900	0.825	0.986
COG4	VPS51	9606.ENSP00000315775	9606.ENSP00000279281	0	0	0	0	0.087	0	0.900	0.524	0.952
COG4	DCTN4	9606.ENSP00000315775	9606.ENSP00000414906	0	0	0	0	0	0	0.900	0	0.900
COG4	COPZ2	9606.ENSP00000315775	9606.ENSP00000480707	0	0	0	0	0	0	0.900	0.110	0.907
COG4	SPTB	9606.ENSP00000315775	9606.ENSP00000451752	0	0	0	0	0	0	0.900	0.151	0.911
COG4	RAB43	9606.ENSP00000315775	9606.ENSP00000319781	0	0	0	0	0.062	0.127	0.900	0.121	0.918
COG4	COPG1	9606.ENSP00000315775	9606.ENSP00000325002	0	0	0	0	0.188	0	0.900	0.227	0.931
COG4	MAN1C1	9606.ENSP00000315775	9606.ENSP00000363452	0	0	0	0	0	0.344	0.900	0.070	0.933
COG4	GOLGB1	9606.ENSP00000315775	9606.ENSP00000377275	0	0	0	0	0	0	0.900	0.499	0.947
COG4	VPS53	9606.ENSP00000315775	9606.ENSP00000401435	0	0	0	0	0.063	0.050	0.900	0.850	0.984
COL1A2	PLOD1	9606.ENSP00000297268	9606.ENSP00000196061	0	0	0	0	0.107	0.093	0.900	0.441	0.948
COL1A2	P4HA1	9606.ENSP00000297268	9606.ENSP00000263556	0	0	0	0	0.073	0	0.900	0.370	0.936
COL1A2	COL5A3	9606.ENSP00000297268	9606.ENSP00000264828	0	0	0.441	0.835	0.146	0.379	0.900	0.502	0.950
COL1A2	ITGA1	9606.ENSP00000297268	9606.ENSP00000282588	0	0	0	0	0.098	0	0.900	0.290	0.930
COL1A2	SDC1	9606.ENSP00000297268	9606.ENSP00000370542	0	0	0	0	0.078	0	0.900	0.146	0.914
COL1A2	COL9A2	9606.ENSP00000297268	9606.ENSP00000361834	0	0	0.440	0.773	0.064	0	0.900	0.348	0.918
COL1A2	COL4A3	9606.ENSP00000297268	9606.ENSP00000379823	0	0	0.423	0.707	0	0	0.900	0.478	0.923
COL1A2	COL4A1	9606.ENSP00000297268	9606.ENSP00000364979	0	0	0.419	0.708	0.566	0.093	0.900	0.684	0.969
COL1A2	CRTAP	9606.ENSP00000297268	9606.ENSP00000323696	0	0	0	0	0.081	0	0.900	0.748	0.974
COL1A2	COL5A1	9606.ENSP00000297268	9606.ENSP00000360882	0	0	0.426	0.840	0.726	0.406	0.900	0.715	0.985
COL4A1	PLOD1	9606.ENSP00000364979	9606.ENSP00000196061	0	0	0	0	0.112	0.305	0.900	0.257	0.948
COL4A1	F12	9606.ENSP00000364979	9606.ENSP00000253496	0	0	0	0	0	0.063	0.900	0.043	0.902
COL4A1	P4HA1	9606.ENSP00000364979	9606.ENSP00000263556	0	0	0	0	0.081	0	0.900	0.284	0.928
COL4A1	COL5A3	9606.ENSP00000364979	9606.ENSP00000264828	0	0	0.412	0.691	0.115	0	0.900	0.484	0.930
COL4A1	ITGA1	9606.ENSP00000364979	9606.ENSP00000282588	0	0	0	0	0.109	0	0.900	0.530	0.954
COL4A1	CRTAP	9606.ENSP00000364979	9606.ENSP00000323696	0	0	0	0	0.090	0	0.900	0	0.905
COL4A1	COL5A1	9606.ENSP00000364979	9606.ENSP00000360882	0	0	0.400	0.684	0.616	0	0.900	0.684	0.972
COL4A1	COL9A2	9606.ENSP00000364979	9606.ENSP00000361834	0	0	0.429	0.771	0.079	0	0.900	0.294	0.918
COL4A1	NCAM1	9606.ENSP00000364979	9606.ENSP00000480132	0	0	0	0	0.061	0	0.900	0.085	0.906
COL4A1	COL4A3	9606.ENSP00000364979	9606.ENSP00000379823	0	0	0.421	0.912	0.061	0	0.900	0.709	0.911
COL4A1	SDC1	9606.ENSP00000364979	9606.ENSP00000370542	0	0	0	0	0.090	0	0.900	0.167	0.917
COL4A3	PLOD1	9606.ENSP00000379823	9606.ENSP00000196061	0	0	0	0	0	0.093	0.900	0.043	0.905
COL4A3	F12	9606.ENSP00000379823	9606.ENSP00000253496	0	0	0	0	0	0.063	0.900	0.043	0.902
COL4A3	P4HA1	9606.ENSP00000379823	9606.ENSP00000263556	0	0	0	0	0.052	0	0.900	0.058	0.902
COL4A3	COL5A3	9606.ENSP00000379823	9606.ENSP00000264828	0	0	0.397	0.700	0	0	0.900	0.263	0.917
COL4A3	ITGA1	9606.ENSP00000379823	9606.ENSP00000282588	0	0	0	0	0	0	0.900	0.138	0.910
COL4A3	CRTAP	9606.ENSP00000379823	9606.ENSP00000323696	0	0	0	0	0	0	0.900	0	0.900
COL4A3	COL5A1	9606.ENSP00000379823	9606.ENSP00000360882	0	0	0.353	0.685	0	0	0.900	0.505	0.923
COL4A3	COL9A2	9606.ENSP00000379823	9606.ENSP00000361834	0	0	0.427	0.757	0	0	0.900	0.090	0.910
COL4A3	SDC1	9606.ENSP00000379823	9606.ENSP00000370542	0	0	0	0	0	0	0.900	0.089	0.905
COL4A3	NCAM1	9606.ENSP00000379823	9606.ENSP00000480132	0	0	0	0	0	0	0.900	0.071	0.903
COL5A1	PLOD1	9606.ENSP00000360882	9606.ENSP00000196061	0	0	0	0	0.120	0.256	0.900	0.620	0.971
COL5A1	P4HA1	9606.ENSP00000360882	9606.ENSP00000263556	0	0	0	0	0.096	0	0.900	0.325	0.933
COL5A1	COL5A3	9606.ENSP00000360882	9606.ENSP00000264828	0	0	0.421	0.951	0.119	0.379	0.900	0.800	0.943
COL5A1	ITGA1	9606.ENSP00000360882	9606.ENSP00000282588	0	0	0	0	0.083	0	0.900	0.200	0.920
COL5A1	CRTAP	9606.ENSP00000360882	9606.ENSP00000323696	0	0	0	0	0.096	0	0.900	0.419	0.942
COL5A1	SDC1	9606.ENSP00000360882	9606.ENSP00000370542	0	0	0	0	0.098	0	0.900	0.144	0.916
COL5A1	COL9A2	9606.ENSP00000360882	9606.ENSP00000361834	0	0	0.410	0.767	0.119	0	0.900	0.351	0.922
COL5A3	PLOD1	9606.ENSP00000264828	9606.ENSP00000196061	0	0	0	0	0.061	0.093	0.900	0.067	0.909
COL5A3	P4HA1	9606.ENSP00000264828	9606.ENSP00000263556	0	0	0	0	0.052	0	0.900	0.058	0.902
COL5A3	CRTAP	9606.ENSP00000264828	9606.ENSP00000323696	0	0	0	0	0.061	0	0.900	0	0.902
COL5A3	COL9A2	9606.ENSP00000264828	9606.ENSP00000361834	0	0	0.428	0.781	0.065	0	0.900	0.293	0.916
COL9A2	PLOD1	9606.ENSP00000361834	9606.ENSP00000196061	0	0	0	0	0	0.093	0.900	0.194	0.920
COL9A2	P4HA1	9606.ENSP00000361834	9606.ENSP00000263556	0	0	0	0	0.052	0	0.900	0.115	0.908
COL9A2	ITGA1	9606.ENSP00000361834	9606.ENSP00000282588	0	0	0	0	0	0	0.900	0.048	0.900
COL9A2	CRTAP	9606.ENSP00000361834	9606.ENSP00000323696	0	0	0	0	0	0	0.900	0	0.900
COL9A2	NCAM1	9606.ENSP00000361834	9606.ENSP00000480132	0	0	0	0	0.061	0	0.900	0.054	0.903
COMMD3	RBX1	9606.ENSP00000366032	9606.ENSP00000216225	0	0	0	0	0.162	0	0.900	0	0.912
COMMD3	FBXO30	9606.ENSP00000366032	9606.ENSP00000237281	0	0	0	0	0.072	0	0.900	0	0.903
COMMD3	WSB1	9606.ENSP00000366032	9606.ENSP00000262394	0	0	0	0	0	0	0.900	0	0.900
COMMD3	ERCC8	9606.ENSP00000366032	9606.ENSP00000265038	0	0	0	0	0	0	0.900	0	0.900
COMMD3	RNF7	9606.ENSP00000366032	9606.ENSP00000273480	0	0	0	0	0.061	0	0.900	0	0.902
COMMD3	DCUN1D1	9606.ENSP00000366032	9606.ENSP00000292782	0	0	0	0	0.068	0	0.900	0	0.902
COMMD3	COPS2	9606.ENSP00000366032	9606.ENSP00000299259	0	0	0	0	0.094	0	0.900	0	0.905
COMMD3	FBXL13	9606.ENSP00000366032	9606.ENSP00000321927	0	0	0	0	0	0	0.900	0	0.900
COMMD3	SOCS3	9606.ENSP00000366032	9606.ENSP00000330341	0	0	0	0	0	0	0.900	0	0.900
COMMD3	FBXL5	9606.ENSP00000366032	9606.ENSP00000344866	0	0	0	0	0	0	0.900	0.049	0.900
COMMD3	COMMD6	9606.ENSP00000366032	9606.ENSP00000348054	0	0	0	0	0.063	0.976	0.900	0.495	0.998
COMMD3	KLHL9	9606.ENSP00000366032	9606.ENSP00000351933	0	0	0	0	0	0	0.900	0	0.900
COMMD3	RFWD2	9606.ENSP00000366032	9606.ENSP00000356641	0	0	0	0	0.061	0	0.900	0	0.902
COMMD3	KLHL13	9606.ENSP00000366032	9606.ENSP00000443191	0	0	0	0	0	0	0.900	0	0.900
COMMD3	UBE2F	9606.ENSP00000366032	9606.ENSP00000478474	0	0	0	0	0	0	0.900	0	0.900
COMMD3	KBTBD7	9606.ENSP00000366032	9606.ENSP00000368797	0	0	0	0	0	0	0.900	0	0.900
COMMD3	FBXO32	9606.ENSP00000366032	9606.ENSP00000428205	0	0	0	0	0	0	0.900	0.066	0.902
COMMD3	DCAF10	9606.ENSP00000366032	9606.ENSP00000366953	0	0	0	0	0.064	0	0.900	0	0.902
COMMD3	CUL4B	9606.ENSP00000366032	9606.ENSP00000384109	0	0	0	0	0.085	0	0.900	0	0.904
COMMD6	RBX1	9606.ENSP00000348054	9606.ENSP00000216225	0	0	0	0	0.094	0	0.900	0	0.905
COMMD6	FBXO30	9606.ENSP00000348054	9606.ENSP00000237281	0	0	0	0	0	0	0.900	0	0.900
COMMD6	WSB1	9606.ENSP00000348054	9606.ENSP00000262394	0	0	0	0	0	0	0.900	0	0.900
COMMD6	ERCC8	9606.ENSP00000348054	9606.ENSP00000265038	0	0	0	0	0.062	0	0.900	0	0.902
COMMD6	RNF7	9606.ENSP00000348054	9606.ENSP00000273480	0	0	0	0	0.080	0	0.900	0	0.904
COMMD6	DCUN1D1	9606.ENSP00000348054	9606.ENSP00000292782	0	0	0	0	0	0	0.900	0	0.900
COMMD6	COPS2	9606.ENSP00000348054	9606.ENSP00000299259	0	0	0	0	0.057	0	0.900	0	0.901
COMMD6	FBXL13	9606.ENSP00000348054	9606.ENSP00000321927	0	0	0	0	0	0	0.900	0	0.900
COMMD6	SOCS3	9606.ENSP00000348054	9606.ENSP00000330341	0	0	0	0	0	0	0.900	0	0.900
COMMD6	FBXL5	9606.ENSP00000348054	9606.ENSP00000344866	0	0	0	0	0	0	0.900	0	0.900
COMMD6	KLHL13	9606.ENSP00000348054	9606.ENSP00000443191	0	0	0	0	0	0	0.900	0	0.900
COMMD6	FBXO32	9606.ENSP00000348054	9606.ENSP00000428205	0	0	0	0	0	0	0.900	0	0.900
COMMD6	DCAF10	9606.ENSP00000348054	9606.ENSP00000366953	0	0	0	0	0	0	0.900	0	0.900
COMMD6	CUL4B	9606.ENSP00000348054	9606.ENSP00000384109	0	0	0	0	0	0	0.900	0	0.900
COMMD6	KBTBD7	9606.ENSP00000348054	9606.ENSP00000368797	0	0	0	0	0	0	0.900	0	0.900
COMMD6	RFWD2	9606.ENSP00000348054	9606.ENSP00000356641	0	0	0	0	0	0	0.900	0	0.900
COMMD6	KLHL9	9606.ENSP00000348054	9606.ENSP00000351933	0	0	0	0	0	0	0.900	0	0.900
COMMD6	UBE2F	9606.ENSP00000348054	9606.ENSP00000478474	0	0	0	0	0.061	0	0.900	0	0.902
COPG1	DCTN6	9606.ENSP00000325002	9606.ENSP00000221114	0	0	0	0	0	0	0.900	0	0.900
COPG1	KIF11	9606.ENSP00000325002	9606.ENSP00000260731	0	0	0	0	0	0	0.900	0.073	0.903
COPG1	KIF1B	9606.ENSP00000325002	9606.ENSP00000263934	0	0	0	0	0.049	0	0.900	0	0.900
COPG1	KIF3C	9606.ENSP00000325002	9606.ENSP00000264712	0	0	0	0	0	0	0.900	0	0.900
COPG1	KIF27	9606.ENSP00000325002	9606.ENSP00000297814	0	0	0	0	0.056	0	0.900	0	0.901
COPG1	KIF20A	9606.ENSP00000325002	9606.ENSP00000378356	0	0	0	0	0	0	0.900	0	0.900
COPG1	GOLGB1	9606.ENSP00000325002	9606.ENSP00000377275	0	0	0	0	0.049	0	0.900	0	0.900
COPG1	KIF4A	9606.ENSP00000325002	9606.ENSP00000363524	0	0	0	0	0.056	0	0.900	0	0.901
COPG1	DCTN4	9606.ENSP00000325002	9606.ENSP00000414906	0	0	0	0	0.061	0	0.900	0	0.902
COPG1	SPTB	9606.ENSP00000325002	9606.ENSP00000451752	0	0	0	0	0.062	0	0.900	0.126	0.910
COPG1	COPZ2	9606.ENSP00000325002	9606.ENSP00000480707	0	0	0	0	0.189	0.568	0.900	0.620	0.984
COPRS	SMARCD3	9606.ENSP00000304327	9606.ENSP00000262188	0	0	0	0	0	0	0.900	0	0.900
COPRS	PRMT5	9606.ENSP00000304327	9606.ENSP00000319169	0	0	0	0	0.065	0.379	0.900	0.791	0.986
COPS2	RBX1	9606.ENSP00000299259	9606.ENSP00000216225	0	0	0	0	0.137	0.195	0.900	0.563	0.965
COPS2	POLR2I	9606.ENSP00000299259	9606.ENSP00000221859	0	0	0	0	0.073	0	0.900	0	0.903
COPS2	FBXO30	9606.ENSP00000299259	9606.ENSP00000237281	0	0	0	0	0.070	0	0.900	0.043	0.903
COPS2	TOR1B	9606.ENSP00000299259	9606.ENSP00000259339	0	0	0	0	0.120	0	0.900	0	0.908
COPS2	WSB1	9606.ENSP00000299259	9606.ENSP00000262394	0	0	0	0	0.061	0.083	0.900	0.088	0.910
COPS2	ERCC8	9606.ENSP00000299259	9606.ENSP00000265038	0	0	0	0	0.062	0.240	0.900	0.313	0.944
COPS2	RNF7	9606.ENSP00000299259	9606.ENSP00000273480	0	0	0	0	0.049	0.177	0.900	0.112	0.921
COPS2	DCUN1D1	9606.ENSP00000299259	9606.ENSP00000292782	0	0	0	0	0.145	0.065	0.900	0.131	0.921
COPS2	FBXO32	9606.ENSP00000299259	9606.ENSP00000428205	0	0	0	0	0	0	0.900	0	0.900
COPS2	SOCS3	9606.ENSP00000299259	9606.ENSP00000330341	0	0	0	0	0	0	0.900	0	0.900
COPS2	STON2	9606.ENSP00000299259	9606.ENSP00000450857	0	0	0	0	0	0	0.900	0	0.900
COPS2	KBTBD7	9606.ENSP00000299259	9606.ENSP00000368797	0	0	0	0	0.063	0	0.900	0	0.902
COPS2	FBXL13	9606.ENSP00000299259	9606.ENSP00000321927	0	0	0	0	0	0	0.900	0.068	0.902
COPS2	KLHL9	9606.ENSP00000299259	9606.ENSP00000351933	0	0	0	0	0.064	0	0.900	0.043	0.902
COPS2	DCAF10	9606.ENSP00000299259	9606.ENSP00000366953	0	0	0	0	0.064	0	0.900	0.071	0.905
COPS2	POLR2K	9606.ENSP00000299259	9606.ENSP00000342889	0	0	0	0	0.141	0	0.900	0	0.910
COPS2	PSMD12	9606.ENSP00000299259	9606.ENSP00000348442	0	0	0	0	0.473	0.708	0	0.491	0.914
COPS2	RFWD2	9606.ENSP00000299259	9606.ENSP00000356641	0	0	0	0	0	0.379	0.900	0.064	0.936
COPS2	FBXL5	9606.ENSP00000299259	9606.ENSP00000344866	0	0	0	0	0.061	0.530	0.900	0	0.952
COPS2	KLHL13	9606.ENSP00000299259	9606.ENSP00000443191	0	0	0	0	0.062	0.552	0.900	0.043	0.954
COPS2	MYEOV2	9606.ENSP00000299259	9606.ENSP00000304147	0	0	0	0	0.063	0.320	0.900	0.420	0.958
COPS2	CUL4B	9606.ENSP00000299259	9606.ENSP00000384109	0	0	0	0	0.233	0.838	0.900	0.222	0.989
COPZ2	DCTN6	9606.ENSP00000480707	9606.ENSP00000221114	0	0	0	0	0.061	0	0.900	0	0.902
COPZ2	KIF11	9606.ENSP00000480707	9606.ENSP00000260731	0	0	0	0	0	0	0.900	0.177	0.914
COPZ2	KIF1B	9606.ENSP00000480707	9606.ENSP00000263934	0	0	0	0	0	0	0.900	0.058	0.901
COPZ2	KIF3C	9606.ENSP00000480707	9606.ENSP00000264712	0	0	0	0	0	0	0.900	0	0.900
COPZ2	KIF27	9606.ENSP00000480707	9606.ENSP00000297814	0	0	0	0	0	0	0.900	0	0.900
COPZ2	KIF4A	9606.ENSP00000480707	9606.ENSP00000363524	0	0	0	0	0	0	0.900	0	0.900
COPZ2	GOLGB1	9606.ENSP00000480707	9606.ENSP00000377275	0	0	0	0	0	0	0.900	0.043	0.900
COPZ2	KIF20A	9606.ENSP00000480707	9606.ENSP00000378356	0	0	0	0	0	0	0.900	0	0.900
COPZ2	DCTN4	9606.ENSP00000480707	9606.ENSP00000414906	0	0	0	0	0	0	0.900	0	0.900
COPZ2	SPTB	9606.ENSP00000480707	9606.ENSP00000451752	0	0	0	0	0.062	0	0.900	0	0.902
COX15	SURF1	9606.ENSP00000016171	9606.ENSP00000361042	0.295	0	0	0	0.216	0.834	0	0.915	0.991
COX6C	NDUFB3	9606.ENSP00000428895	9606.ENSP00000237889	0	0	0	0	0.890	0	0	0.445	0.936
COX6C	NDUFS6	9606.ENSP00000428895	9606.ENSP00000274137	0	0	0	0	0.917	0	0	0.456	0.953
COX6C	NDUFA4	9606.ENSP00000428895	9606.ENSP00000339720	0	0	0	0	0.570	0.187	0.900	0.440	0.977
COX6C	USMG5	9606.ENSP00000428895	9606.ENSP00000358840	0	0	0	0	0.939	0	0	0.472	0.966
COX6C	COX7A2	9606.ENSP00000428895	9606.ENSP00000359098	0	0	0	0	0.937	0.558	0	0.555	0.986
COX6C	NDUFA1	9606.ENSP00000428895	9606.ENSP00000360492	0	0	0	0	0.884	0	0	0.381	0.925
COX6C	UQCRQ	9606.ENSP00000428895	9606.ENSP00000367939	0	0	0	0	0.972	0.737	0	0.473	0.995
COX6C	COX7B	9606.ENSP00000428895	9606.ENSP00000417656	0	0	0	0	0.268	0.794	0.900	0.632	0.993
COX6C	NDUFA6	9606.ENSP00000428895	9606.ENSP00000418842	0	0	0	0	0.937	0	0	0.318	0.955
COX6C	COX7C	9606.ENSP00000428895	9606.ENSP00000425759	0	0	0	0	0.967	0.736	0.900	0.871	0.999
COX7A2	NDUFS6	9606.ENSP00000359098	9606.ENSP00000274137	0	0	0	0	0.856	0	0	0.415	0.912
COX7A2	NDUFA4	9606.ENSP00000359098	9606.ENSP00000339720	0	0	0	0	0.849	0.187	0	0.637	0.951
COX7A2	USMG5	9606.ENSP00000359098	9606.ENSP00000358840	0	0	0	0	0.901	0	0	0	0.901
COX7A2	NDUFA6	9606.ENSP00000359098	9606.ENSP00000418842	0	0	0	0	0.898	0	0	0.285	0.924
COX7A2	UQCRQ	9606.ENSP00000359098	9606.ENSP00000367939	0	0	0	0	0.964	0.262	0	0.447	0.984
COX7A2	COX7C	9606.ENSP00000359098	9606.ENSP00000425759	0	0	0	0	0.976	0.377	0	0.695	0.995
COX7B	UQCRC1	9606.ENSP00000417656	9606.ENSP00000203407	0	0	0	0	0.063	0.730	0.540	0.554	0.941
COX7B	NDUFA4	9606.ENSP00000417656	9606.ENSP00000339720	0	0	0	0	0.686	0	0.900	0.578	0.985
COX7B	UQCRQ	9606.ENSP00000417656	9606.ENSP00000367939	0	0	0	0	0.208	0.730	0.540	0.562	0.951
COX7B	COX7C	9606.ENSP00000417656	9606.ENSP00000425759	0	0	0	0	0.258	0.763	0.900	0.638	0.992
COX7C	UQCRC1	9606.ENSP00000425759	9606.ENSP00000203407	0	0	0	0	0.231	0.732	0.540	0.394	0.934
COX7C	NDUFS6	9606.ENSP00000425759	9606.ENSP00000274137	0	0	0	0	0.919	0	0	0.148	0.928
COX7C	NDUFA4	9606.ENSP00000425759	9606.ENSP00000339720	0	0	0	0	0.812	0.187	0.900	0.565	0.992
COX7C	USMG5	9606.ENSP00000425759	9606.ENSP00000358840	0	0	0	0	0.941	0	0	0.433	0.965
COX7C	UQCRQ	9606.ENSP00000425759	9606.ENSP00000367939	0	0	0	0	0.979	0.795	0.540	0.592	0.999
COX7C	NDUFA6	9606.ENSP00000425759	9606.ENSP00000418842	0	0	0	0	0.893	0	0	0.348	0.927
CPD	SNAPIN	9606.ENSP00000225719	9606.ENSP00000357674	0	0	0	0	0	0	0.900	0	0.900
CPD	GAK	9606.ENSP00000225719	9606.ENSP00000314499	0	0	0	0	0.064	0	0.900	0	0.902
CPD	NECAP1	9606.ENSP00000225719	9606.ENSP00000341737	0	0	0	0	0.062	0	0.900	0	0.902
CPD	DNAJC6	9606.ENSP00000225719	9606.ENSP00000360108	0	0	0	0	0.061	0	0.900	0.047	0.902
CPD	HIP1R	9606.ENSP00000225719	9606.ENSP00000253083	0	0	0	0	0	0	0.900	0.081	0.904
CPD	VAMP7	9606.ENSP00000225719	9606.ENSP00000262640	0	0	0	0	0.095	0	0.900	0	0.905
CPD	DTNBP1	9606.ENSP00000225719	9606.ENSP00000341680	0	0	0	0	0	0	0.900	0.103	0.906
CPD	SORT1	9606.ENSP00000225719	9606.ENSP00000256637	0	0	0	0	0.061	0	0.900	0.367	0.935
CPD	IGF2R	9606.ENSP00000225719	9606.ENSP00000349437	0	0	0	0	0.093	0	0.900	0.457	0.946
CREB1	MAPK13	9606.ENSP00000387699	9606.ENSP00000211287	0	0	0	0	0	0	0.900	0.263	0.923
CREB1	HMOX1	9606.ENSP00000387699	9606.ENSP00000216117	0	0	0	0	0	0	0.900	0.482	0.946
CREB1	NOS3	9606.ENSP00000387699	9606.ENSP00000297494	0	0	0	0	0	0	0.900	0.473	0.945
CREB1	GSK3B	9606.ENSP00000387699	9606.ENSP00000324806	0	0	0	0	0.058	0.379	0.800	0.715	0.962
CREB1	ILK	9606.ENSP00000387699	9606.ENSP00000379975	0	0	0	0	0	0	0.900	0.231	0.919
CREB1	MAP3K1	9606.ENSP00000387699	9606.ENSP00000382423	0	0	0	0	0.061	0	0.900	0.358	0.934
CREB1	SHC1	9606.ENSP00000387699	9606.ENSP00000401303	0	0	0	0	0	0	0.900	0.447	0.942
CREB1	VEGFA	9606.ENSP00000387699	9606.ENSP00000478570	0	0	0	0	0	0.379	0.900	0.559	0.970
CSNK1E	RRP36	9606.ENSP00000380044	9606.ENSP00000244496	0	0	0	0	0	0	0.900	0.062	0.902
CSNK1E	TUBA4A	9606.ENSP00000380044	9606.ENSP00000248437	0	0	0	0	0.062	0.154	0.900	0.051	0.914
CSNK1E	RAB11A	9606.ENSP00000380044	9606.ENSP00000261890	0	0	0	0	0.063	0.080	0.900	0.044	0.906
CSNK1E	TPX2	9606.ENSP00000380044	9606.ENSP00000300403	0	0	0	0	0.061	0	0.900	0	0.902
CSNK1E	NPHP1	9606.ENSP00000380044	9606.ENSP00000313169	0	0	0	0	0	0	0.900	0.043	0.900
CSNK1E	GSK3B	9606.ENSP00000380044	9606.ENSP00000324806	0	0	0.200	0	0.082	0.085	0.800	0.531	0.925
CSNK1E	SFN	9606.ENSP00000380044	9606.ENSP00000340989	0	0	0	0	0.064	0.085	0.900	0	0.906
CSNK1E	RPS21	9606.ENSP00000380044	9606.ENSP00000345957	0	0	0	0	0	0	0.900	0	0.900
CSNK1E	WDR46	9606.ENSP00000380044	9606.ENSP00000363746	0	0	0	0	0.064	0.083	0.900	0	0.906
CSNK1E	HMMR	9606.ENSP00000380044	9606.ENSP00000377492	0	0	0	0	0	0.197	0.900	0.062	0.918
CSNK1E	TMEM216	9606.ENSP00000380044	9606.ENSP00000440638	0	0	0	0	0	0	0.900	0.050	0.900
CSNK1G1	SFN	9606.ENSP00000305777	9606.ENSP00000340989	0	0	0	0	0.086	0.085	0.900	0	0.909
CSNK1G1	GSK3B	9606.ENSP00000305777	9606.ENSP00000324806	0	0	0	0	0.063	0.085	0.900	0.223	0.924
CSTA	DSC2	9606.ENSP00000264474	9606.ENSP00000280904	0	0	0	0	0	0	0.900	0.058	0.901
CSTA	JUP	9606.ENSP00000264474	9606.ENSP00000377508	0	0	0	0	0	0	0.900	0.167	0.913
CTDNEP1	PPP3R1	9606.ENSP00000461749	9606.ENSP00000234310	0	0	0	0	0.060	0	0.900	0.050	0.902
CTDNEP1	PPP2R5A	9606.ENSP00000461749	9606.ENSP00000261461	0	0	0	0	0.058	0.050	0.900	0.085	0.907
CTGF	TGFBR3	9606.ENSP00000356954	9606.ENSP00000212355	0	0	0	0	0.061	0	0.900	0.345	0.933
CTGF	ITGAM	9606.ENSP00000356954	9606.ENSP00000441691	0	0	0	0	0	0	0.900	0.284	0.925
CTGF	VEGFA	9606.ENSP00000356954	9606.ENSP00000478570	0	0	0	0	0.062	0.379	0	0.881	0.925
CUL4B	RBX1	9606.ENSP00000384109	9606.ENSP00000216225	0	0	0	0	0.098	0.972	0.900	0.830	0.999
CUL4B	POLR2I	9606.ENSP00000384109	9606.ENSP00000221859	0	0	0	0	0.075	0.126	0.900	0	0.912
CUL4B	ERCC8	9606.ENSP00000384109	9606.ENSP00000265038	0	0	0	0	0.049	0.473	0.900	0.320	0.961
CUL4B	RNF7	9606.ENSP00000384109	9606.ENSP00000273480	0	0	0	0	0.061	0.793	0.540	0.714	0.971
CUL4B	DCUN1D1	9606.ENSP00000384109	9606.ENSP00000292782	0	0	0	0	0.063	0.557	0.900	0.480	0.975
CUL4B	POLR2K	9606.ENSP00000384109	9606.ENSP00000342889	0	0	0	0	0.060	0	0.900	0	0.901
CUL4B	RFWD2	9606.ENSP00000384109	9606.ENSP00000356641	0	0	0	0	0.061	0.166	0.900	0.146	0.924
CUL4B	DCAF10	9606.ENSP00000384109	9606.ENSP00000366953	0	0	0	0	0.098	0.589	0.900	0.132	0.963
CUL4B	UVSSA	9606.ENSP00000384109	9606.ENSP00000374501	0	0	0	0	0.061	0	0.900	0.285	0.927
CUL4B	PIAS3	9606.ENSP00000384109	9606.ENSP00000376765	0	0	0	0	0.083	0.050	0.900	0.068	0.907
CUL4B	POLE4	9606.ENSP00000384109	9606.ENSP00000420176	0	0	0	0	0.085	0	0.900	0.043	0.904
CUL4B	POLD1	9606.ENSP00000384109	9606.ENSP00000406046	0	0	0	0	0.069	0	0.900	0.053	0.904
CUL4B	SUMO3	9606.ENSP00000384109	9606.ENSP00000409666	0	0	0	0	0	0	0.900	0.173	0.913
CWC25	RBM22	9606.ENSP00000478070	9606.ENSP00000199814	0	0	0	0	0.061	0.708	0.900	0.718	0.991
CWC25	SF3A1	9606.ENSP00000478070	9606.ENSP00000215793	0	0	0	0	0.055	0.050	0.900	0.765	0.976
CWC25	PAPOLA	9606.ENSP00000478070	9606.ENSP00000216277	0	0	0	0	0.062	0	0.900	0	0.902
CWC25	HNRNPL	9606.ENSP00000478070	9606.ENSP00000221419	0	0	0	0	0	0	0.900	0.041	0.900
CWC25	SF3A2	9606.ENSP00000478070	9606.ENSP00000221494	0	0	0	0	0.050	0.052	0.900	0.582	0.957
CWC25	POLR2I	9606.ENSP00000478070	9606.ENSP00000221859	0	0	0	0	0.061	0	0.900	0.074	0.905
CWC25	SNRNP40	9606.ENSP00000478070	9606.ENSP00000263694	0	0	0	0	0.062	0	0.900	0	0.902
CWC25	DHX38	9606.ENSP00000478070	9606.ENSP00000268482	0	0	0	0	0.108	0.794	0.900	0.919	0.998
CWC25	SNRPG	9606.ENSP00000478070	9606.ENSP00000272348	0	0	0	0	0.061	0.651	0.900	0.090	0.966
CWC25	LSM3	9606.ENSP00000478070	9606.ENSP00000302160	0	0	0	0	0.062	0	0.900	0.596	0.958
CWC25	POLR2K	9606.ENSP00000478070	9606.ENSP00000342889	0	0	0	0	0	0	0.900	0	0.900
CWC25	PPIL1	9606.ENSP00000478070	9606.ENSP00000362803	0	0	0	0	0.062	0	0.900	0.149	0.913
CWC25	LSM2	9606.ENSP00000478070	9606.ENSP00000364813	0	0	0	0	0.054	0.263	0.900	0.119	0.930
CWC25	ELAVL2	9606.ENSP00000478070	9606.ENSP00000380479	0	0	0	0	0	0	0.900	0	0.900
CWC25	PRPF40A	9606.ENSP00000478070	9606.ENSP00000386458	0	0	0	0	0.130	0.090	0.900	0.215	0.929
CWC25	EFTUD2	9606.ENSP00000478070	9606.ENSP00000392094	0	0	0	0	0.063	0.736	0.900	0.816	0.994
CWC25	PLRG1	9606.ENSP00000478070	9606.ENSP00000424417	0	0	0	0	0.063	0.708	0.900	0.679	0.990
CXCL16	GNB4	9606.ENSP00000293778	9606.ENSP00000232564	0	0	0	0	0	0	0.900	0	0.900
CXCL16	GNGT1	9606.ENSP00000293778	9606.ENSP00000248572	0	0	0	0	0.055	0	0.900	0	0.901
CXCL16	CXCR5	9606.ENSP00000293778	9606.ENSP00000292174	0	0	0	0	0	0	0.900	0.419	0.939
CXCL16	GNAI3	9606.ENSP00000293778	9606.ENSP00000358867	0	0	0	0	0.041	0	0.900	0	0.900
CXCL16	GPER1	9606.ENSP00000293778	9606.ENSP00000380281	0	0	0	0	0	0	0.900	0	0.900
CXCL16	SSTR2	9606.ENSP00000293778	9606.ENSP00000350198	0	0	0	0	0	0	0.900	0	0.900
CXCL16	LPAR2	9606.ENSP00000293778	9606.ENSP00000443256	0	0	0	0	0	0	0.900	0	0.900
CXCL16	TAS2R38	9606.ENSP00000293778	9606.ENSP00000448219	0	0	0	0	0	0	0.900	0	0.900
CXCL16	PENK	9606.ENSP00000293778	9606.ENSP00000324248	0	0	0	0	0	0	0.900	0	0.900
CXCL16	S1PR3	9606.ENSP00000293778	9606.ENSP00000365006	0	0	0	0	0	0	0.900	0.086	0.904
CXCL16	FPR2	9606.ENSP00000293778	9606.ENSP00000468897	0	0	0	0	0.082	0	0.900	0.127	0.913
CXCL16	FPR3	9606.ENSP00000293778	9606.ENSP00000341821	0	0	0	0	0.112	0	0.900	0.109	0.914
CXCL16	CXCR1	9606.ENSP00000293778	9606.ENSP00000295683	0	0	0	0	0.065	0	0.900	0.401	0.939
CXCR1	GNB4	9606.ENSP00000295683	9606.ENSP00000232564	0	0	0	0	0	0.185	0.900	0.057	0.916
CXCR1	GNGT1	9606.ENSP00000295683	9606.ENSP00000248572	0	0	0	0	0	0.165	0.900	0	0.912
CXCR1	CXCR5	9606.ENSP00000295683	9606.ENSP00000292174	0	0	0	0.847	0.055	0	0.900	0.630	0.910
CXCR1	SSTR2	9606.ENSP00000295683	9606.ENSP00000350198	0	0	0	0.737	0	0	0.900	0.072	0.900
CXCR1	TAS2R38	9606.ENSP00000295683	9606.ENSP00000448219	0	0	0	0	0	0	0.900	0	0.900
CXCR1	PENK	9606.ENSP00000295683	9606.ENSP00000324248	0	0	0	0	0	0	0.900	0	0.900
CXCR1	GPER1	9606.ENSP00000295683	9606.ENSP00000380281	0	0	0	0.735	0	0	0.900	0.151	0.903
CXCR1	LPAR2	9606.ENSP00000295683	9606.ENSP00000443256	0	0	0	0	0	0	0.900	0.101	0.906
CXCR1	FPR3	9606.ENSP00000295683	9606.ENSP00000341821	0	0	0	0.744	0.090	0	0.900	0.292	0.911
CXCR1	GNAI3	9606.ENSP00000295683	9606.ENSP00000358867	0	0	0	0	0	0.178	0.900	0.055	0.915
CXCR1	S1PR3	9606.ENSP00000295683	9606.ENSP00000365006	0	0	0	0	0	0	0.900	0.209	0.917
CXCR1	FPR2	9606.ENSP00000295683	9606.ENSP00000468897	0	0	0	0.746	0.521	0	0.900	0.474	0.955
CXCR5	GNB4	9606.ENSP00000292174	9606.ENSP00000232564	0	0	0	0	0	0.185	0.900	0.055	0.916
CXCR5	GNGT1	9606.ENSP00000292174	9606.ENSP00000248572	0	0	0	0	0	0.165	0.900	0.138	0.921
CXCR5	SSTR2	9606.ENSP00000292174	9606.ENSP00000350198	0	0	0	0.725	0	0	0.900	0.045	0.900
CXCR5	GPER1	9606.ENSP00000292174	9606.ENSP00000380281	0	0	0	0.671	0	0	0.900	0.053	0.900
CXCR5	LPAR2	9606.ENSP00000292174	9606.ENSP00000443256	0	0	0	0	0	0	0.900	0	0.900
CXCR5	PENK	9606.ENSP00000292174	9606.ENSP00000324248	0	0	0	0	0	0	0.900	0	0.900
CXCR5	FPR3	9606.ENSP00000292174	9606.ENSP00000341821	0	0	0	0.669	0	0	0.900	0.069	0.900
CXCR5	TAS2R38	9606.ENSP00000292174	9606.ENSP00000448219	0	0	0	0	0	0	0.900	0.054	0.901
CXCR5	FPR2	9606.ENSP00000292174	9606.ENSP00000468897	0	0	0	0.696	0	0	0.900	0.221	0.905
CXCR5	S1PR3	9606.ENSP00000292174	9606.ENSP00000365006	0	0	0	0.565	0	0	0.900	0.358	0.914
CXCR5	GNAI3	9606.ENSP00000292174	9606.ENSP00000358867	0	0	0	0	0	0.178	0.900	0.154	0.924
CYBB	SLC2A3	9606.ENSP00000367851	9606.ENSP00000075120	0	0	0	0	0	0	0.900	0.080	0.904
CYBB	SLC11A1	9606.ENSP00000367851	9606.ENSP00000233202	0	0	0	0	0.197	0.050	0.900	0.424	0.950
CYBB	CYSTM1	9606.ENSP00000367851	9606.ENSP00000261811	0	0	0	0	0	0	0.900	0	0.900
CYBB	STOM	9606.ENSP00000367851	9606.ENSP00000286713	0	0	0	0	0.062	0	0.900	0.043	0.902
CYBB	SLCO4C1	9606.ENSP00000367851	9606.ENSP00000309741	0	0	0	0	0.061	0	0.900	0	0.902
CYBB	MCEMP1	9606.ENSP00000367851	9606.ENSP00000329920	0	0	0	0	0.314	0	0.900	0	0.928
CYBB	GPR97	9606.ENSP00000367851	9606.ENSP00000332900	0	0	0	0	0.061	0	0.900	0	0.902
CYBB	MMP25	9606.ENSP00000367851	9606.ENSP00000337816	0	0	0	0	0.076	0	0.900	0.085	0.908
CYBB	PLD1	9606.ENSP00000367851	9606.ENSP00000342793	0	0	0	0	0	0	0.900	0.140	0.910
CYBB	FCAR	9606.ENSP00000367851	9606.ENSP00000347714	0	0	0	0	0	0	0.900	0.071	0.903
CYBB	VAV3	9606.ENSP00000367851	9606.ENSP00000359073	0	0	0	0	0.085	0	0.900	0.064	0.906
CYBB	MMP9	9606.ENSP00000367851	9606.ENSP00000361405	0	0	0	0	0.170	0	0.650	0.695	0.903
CYBB	LAMTOR3	9606.ENSP00000367851	9606.ENSP00000424183	0	0	0	0	0	0	0.900	0	0.900
CYBB	MOSPD2	9606.ENSP00000367851	9606.ENSP00000369860	0	0	0	0	0	0	0.900	0.049	0.900
CYBB	TOM1	9606.ENSP00000367851	9606.ENSP00000413697	0	0	0	0	0	0	0.900	0	0.900
CYBB	TSPAN14	9606.ENSP00000367851	9606.ENSP00000396270	0	0	0	0	0	0	0.900	0.053	0.901
CYBB	TMC6	9606.ENSP00000367851	9606.ENSP00000465261	0	0	0	0	0.095	0	0.900	0	0.905
CYBB	GPR84	9606.ENSP00000367851	9606.ENSP00000450310	0	0	0	0	0.240	0	0.900	0.041	0.920
CYBB	FPR2	9606.ENSP00000367851	9606.ENSP00000468897	0	0	0	0	0.169	0	0.900	0.294	0.936
CYBB	ITGAM	9606.ENSP00000367851	9606.ENSP00000441691	0	0	0	0	0.560	0	0.900	0.520	0.977
CYFIP1	PGLYRP1	9606.ENSP00000481038	9606.ENSP00000008938	0	0	0	0	0	0	0.900	0	0.900
CYFIP1	TNFAIP6	9606.ENSP00000481038	9606.ENSP00000243347	0	0	0	0	0	0	0.900	0	0.900
CYFIP1	TCN1	9606.ENSP00000481038	9606.ENSP00000257264	0	0	0	0	0	0	0.900	0.213	0.917
CYFIP1	GGH	9606.ENSP00000481038	9606.ENSP00000260118	0	0	0	0	0	0	0.900	0	0.900
CYFIP1	PDXK	9606.ENSP00000481038	9606.ENSP00000291565	0	0	0	0	0	0	0.900	0	0.900
CYFIP1	PTX3	9606.ENSP00000481038	9606.ENSP00000295927	0	0	0	0	0	0	0.900	0	0.900
CYFIP1	DEFA4	9606.ENSP00000481038	9606.ENSP00000297435	0	0	0	0	0	0	0.900	0	0.900
CYFIP1	LRG1	9606.ENSP00000481038	9606.ENSP00000302621	0	0	0	0	0	0.058	0.900	0	0.901
CYFIP1	ELMO1	9606.ENSP00000481038	9606.ENSP00000312185	0	0	0	0	0.055	0	0.900	0.112	0.908
CYFIP1	NIPA2	9606.ENSP00000481038	9606.ENSP00000337618	0	0	0	0	0.937	0	0	0.848	0.990
CYFIP1	SLPI	9606.ENSP00000481038	9606.ENSP00000342082	0	0	0	0	0	0	0.900	0	0.900
CYFIP1	QPCT	9606.ENSP00000481038	9606.ENSP00000344829	0	0	0	0	0	0	0.900	0.058	0.901
CYFIP1	QSOX1	9606.ENSP00000481038	9606.ENSP00000356574	0	0	0	0	0.070	0	0.900	0	0.903
CYFIP1	FCGR1A	9606.ENSP00000481038	9606.ENSP00000358165	0	0	0	0	0	0	0.900	0	0.900
CYFIP1	DNASE1L1	9606.ENSP00000481038	9606.ENSP00000358824	0	0	0	0	0	0	0.900	0	0.900
CYFIP1	VAV3	9606.ENSP00000481038	9606.ENSP00000359073	0	0	0	0	0.063	0	0.900	0.048	0.903
CYFIP1	PGM1	9606.ENSP00000481038	9606.ENSP00000360124	0	0	0	0	0.061	0	0.900	0	0.902
CYFIP1	MMP9	9606.ENSP00000481038	9606.ENSP00000361405	0	0	0	0	0.062	0	0.900	0.092	0.907
CYFIP1	JUP	9606.ENSP00000481038	9606.ENSP00000377508	0	0	0	0	0.082	0.086	0.900	0.083	0.912
CYFIP1	HPSE	9606.ENSP00000481038	9606.ENSP00000384262	0	0	0	0	0	0	0.900	0	0.900
CYFIP1	IDH1	9606.ENSP00000481038	9606.ENSP00000390265	0	0	0	0	0.096	0	0.900	0	0.905
CYFIP1	FOLR3	9606.ENSP00000481038	9606.ENSP00000481114	0	0	0	0	0	0.082	0.900	0	0.904
CYP1B1	LRTOMT	9606.ENSP00000478561	9606.ENSP00000305742	0	0	0	0	0	0	0.900	0.057	0.901
CYP2C9	FMO2	9606.ENSP00000260682	9606.ENSP00000209929	0.043	0	0	0	0.063	0.127	0.900	0.231	0.928
CYP2C9	CYP4F3	9606.ENSP00000260682	9606.ENSP00000221307	0	0	0.446	0.585	0.085	0	0.900	0.607	0.940
CYP2C9	CYP4F2	9606.ENSP00000260682	9606.ENSP00000221700	0	0	0.446	0.590	0.107	0	0.900	0.865	0.950
CYP2C9	EPHX2	9606.ENSP00000260682	9606.ENSP00000430269	0.056	0	0	0	0.051	0.081	0.900	0.500	0.951
CYSTM1	SLC2A3	9606.ENSP00000261811	9606.ENSP00000075120	0	0	0	0	0.064	0	0.900	0	0.902
CYSTM1	SLC11A1	9606.ENSP00000261811	9606.ENSP00000233202	0	0	0	0	0	0	0.900	0	0.900
CYSTM1	ITGAM	9606.ENSP00000261811	9606.ENSP00000441691	0	0	0	0	0	0	0.900	0	0.900
CYSTM1	MCEMP1	9606.ENSP00000261811	9606.ENSP00000329920	0	0	0	0	0	0	0.900	0	0.900
CYSTM1	PLD1	9606.ENSP00000261811	9606.ENSP00000342793	0	0	0	0	0	0	0.900	0	0.900
CYSTM1	STOM	9606.ENSP00000261811	9606.ENSP00000286713	0	0	0	0	0	0	0.900	0	0.900
CYSTM1	LAMTOR3	9606.ENSP00000261811	9606.ENSP00000424183	0	0	0	0	0	0	0.900	0	0.900
CYSTM1	FCAR	9606.ENSP00000261811	9606.ENSP00000347714	0	0	0	0	0	0	0.900	0	0.900
CYSTM1	FPR2	9606.ENSP00000261811	9606.ENSP00000468897	0	0	0	0	0	0	0.900	0	0.900
CYSTM1	TMC6	9606.ENSP00000261811	9606.ENSP00000465261	0	0	0	0	0	0	0.900	0	0.900
CYSTM1	GPR84	9606.ENSP00000261811	9606.ENSP00000450310	0	0	0	0	0	0	0.900	0	0.900
CYSTM1	TSPAN14	9606.ENSP00000261811	9606.ENSP00000396270	0	0	0	0	0	0	0.900	0.062	0.902
DAD1	RPN2	9606.ENSP00000250498	9606.ENSP00000237530	0	0	0	0	0.716	0.815	0.900	0.921	0.999
DAD1	OST4	9606.ENSP00000250498	9606.ENSP00000457935	0	0	0	0	0.125	0	0.720	0.669	0.911
DAD1	KRTCAP2	9606.ENSP00000250498	9606.ENSP00000295682	0	0	0	0	0.888	0.065	0.360	0.582	0.968
DAD1	OSTC	9606.ENSP00000250498	9606.ENSP00000426167	0	0	0	0	0.861	0	0.720	0.349	0.972
DAD1	TMEM258	9606.ENSP00000250498	9606.ENSP00000443216	0	0	0	0	0.913	0.118	0.720	0.478	0.987
DAD1	STT3A	9606.ENSP00000250498	9606.ENSP00000376472	0	0	0	0	0.552	0.735	0.900	0.820	0.997
DAD1	RPN1	9606.ENSP00000250498	9606.ENSP00000296255	0	0	0	0	0.203	0.788	0.900	0.935	0.998
DAPP1	ITPR3	9606.ENSP00000423602	9606.ENSP00000363435	0	0	0	0	0	0	0.900	0.091	0.905
DAPP1	MAP3K1	9606.ENSP00000423602	9606.ENSP00000382423	0	0	0	0	0.085	0	0.900	0.063	0.906
DCAF10	RBX1	9606.ENSP00000366953	9606.ENSP00000216225	0	0	0	0	0.063	0	0.900	0.063	0.904
DCAF10	ERCC8	9606.ENSP00000366953	9606.ENSP00000265038	0	0	0	0	0.062	0	0.900	0.085	0.906
DCAF10	DCUN1D1	9606.ENSP00000366953	9606.ENSP00000292782	0	0	0	0	0.061	0	0.900	0	0.902
DCAF10	RFWD2	9606.ENSP00000366953	9606.ENSP00000356641	0	0	0	0	0.064	0	0.900	0.050	0.903
DCTN4	DCTN6	9606.ENSP00000414906	9606.ENSP00000221114	0	0	0	0	0	0.951	0.900	0.833	0.999
DCTN4	NR3C1	9606.ENSP00000414906	9606.ENSP00000231509	0	0	0	0	0.064	0	0.900	0.069	0.905
DCTN4	KIF11	9606.ENSP00000414906	9606.ENSP00000260731	0	0	0	0	0.049	0	0.900	0.043	0.901
DCTN4	KIF3C	9606.ENSP00000414906	9606.ENSP00000264712	0	0	0	0	0.063	0	0.900	0.262	0.924
DCTN4	RAB7A	9606.ENSP00000414906	9606.ENSP00000265062	0	0	0	0	0.120	0	0.900	0	0.908
DCTN4	OSBPL1A	9606.ENSP00000414906	9606.ENSP00000320291	0	0	0	0	0	0	0.900	0	0.900
DCTN4	KIF4A	9606.ENSP00000414906	9606.ENSP00000363524	0	0	0	0	0.049	0	0.900	0.043	0.901
DCTN4	GOLGB1	9606.ENSP00000414906	9606.ENSP00000377275	0	0	0	0	0	0	0.900	0	0.900
DCTN4	KIF20A	9606.ENSP00000414906	9606.ENSP00000378356	0	0	0	0	0.064	0	0.900	0.043	0.902
DCTN4	RAB18	9606.ENSP00000414906	9606.ENSP00000478479	0	0	0	0	0.136	0	0.900	0	0.909
DCTN4	SPTB	9606.ENSP00000414906	9606.ENSP00000451752	0	0	0	0	0	0	0.900	0.227	0.919
DCTN6	NR3C1	9606.ENSP00000221114	9606.ENSP00000231509	0	0	0	0	0	0	0.900	0	0.900
DCTN6	SPTB	9606.ENSP00000221114	9606.ENSP00000451752	0	0	0	0	0	0	0.900	0	0.900
DCTN6	KIF4A	9606.ENSP00000221114	9606.ENSP00000363524	0	0	0	0	0	0	0.900	0	0.900
DCTN6	RAB7A	9606.ENSP00000221114	9606.ENSP00000265062	0	0	0	0	0	0	0.900	0.044	0.900
DCTN6	OSBPL1A	9606.ENSP00000221114	9606.ENSP00000320291	0	0	0	0	0	0	0.900	0	0.900
DCTN6	KIF3C	9606.ENSP00000221114	9606.ENSP00000264712	0	0	0	0	0	0	0.900	0	0.900
DCTN6	GOLGB1	9606.ENSP00000221114	9606.ENSP00000377275	0	0	0	0	0	0	0.900	0	0.900
DCTN6	RAB18	9606.ENSP00000221114	9606.ENSP00000478479	0	0	0	0	0.062	0	0.900	0	0.902
DCTN6	KIF11	9606.ENSP00000221114	9606.ENSP00000260731	0	0	0	0	0	0	0.900	0.093	0.905
DCTN6	KIF20A	9606.ENSP00000221114	9606.ENSP00000378356	0	0	0	0	0	0	0.900	0.167	0.913
DCUN1D1	RBX1	9606.ENSP00000292782	9606.ENSP00000216225	0	0	0	0	0.099	0.972	0.900	0.722	0.999
DCUN1D1	FBXO30	9606.ENSP00000292782	9606.ENSP00000237281	0	0	0	0	0.063	0	0.900	0	0.902
DCUN1D1	WSB1	9606.ENSP00000292782	9606.ENSP00000262394	0	0	0	0	0	0.059	0.900	0	0.901
DCUN1D1	ERCC8	9606.ENSP00000292782	9606.ENSP00000265038	0	0	0	0	0.054	0	0.900	0.053	0.902
DCUN1D1	RNF7	9606.ENSP00000292782	9606.ENSP00000273480	0	0	0	0	0	0.576	0.900	0.664	0.984
DCUN1D1	FBXO32	9606.ENSP00000292782	9606.ENSP00000428205	0	0	0	0	0	0	0.900	0	0.900
DCUN1D1	RFWD2	9606.ENSP00000292782	9606.ENSP00000356641	0	0	0	0	0	0	0.900	0	0.900
DCUN1D1	FBXL13	9606.ENSP00000292782	9606.ENSP00000321927	0	0	0	0	0	0	0.900	0	0.900
DCUN1D1	SOCS3	9606.ENSP00000292782	9606.ENSP00000330341	0	0	0	0	0	0	0.900	0	0.900
DCUN1D1	FBXL5	9606.ENSP00000292782	9606.ENSP00000344866	0	0	0	0	0	0	0.900	0	0.900
DCUN1D1	KLHL13	9606.ENSP00000292782	9606.ENSP00000443191	0	0	0	0	0.055	0.045	0.900	0	0.901
DCUN1D1	KLHL9	9606.ENSP00000292782	9606.ENSP00000351933	0	0	0	0	0.055	0.046	0.900	0	0.901
DCUN1D1	KBTBD7	9606.ENSP00000292782	9606.ENSP00000368797	0	0	0	0	0.064	0	0.900	0	0.902
DCUN1D1	UBE2F	9606.ENSP00000292782	9606.ENSP00000478474	0	0	0	0	0.061	0.658	0.900	0.714	0.989
DDX39A	PAPOLA	9606.ENSP00000242776	9606.ENSP00000216277	0	0	0	0	0.094	0.131	0.900	0.225	0.930
DDX39A	NUP205	9606.ENSP00000242776	9606.ENSP00000285968	0	0	0	0	0.141	0	0.900	0	0.910
DDX39A	NUP153	9606.ENSP00000242776	9606.ENSP00000444029	0	0	0	0	0.112	0.097	0.900	0.105	0.918
DDX39A	NUP214	9606.ENSP00000242776	9606.ENSP00000352400	0	0	0	0	0.153	0.050	0.900	0.262	0.932
DDX39A	DHX38	9606.ENSP00000242776	9606.ENSP00000268482	0	0	0	0	0.106	0.157	0.900	0.521	0.959
DDX39A	RAE1	9606.ENSP00000242776	9606.ENSP00000379182	0	0	0	0	0.172	0.363	0.900	0.638	0.978
DDX39A	THOC5	9606.ENSP00000242776	9606.ENSP00000420306	0	0	0	0	0.202	0.604	0.900	0.730	0.990
DECR2	IDH1	9606.ENSP00000219481	9606.ENSP00000390265	0	0	0	0	0.065	0	0.900	0.145	0.913
DECR2	PEX2	9606.ENSP00000219481	9606.ENSP00000349543	0	0	0	0	0.141	0	0.900	0.101	0.916
DECR2	EPHX2	9606.ENSP00000219481	9606.ENSP00000430269	0.051	0	0	0	0.063	0.084	0.900	0.195	0.922
DEFA4	PGLYRP1	9606.ENSP00000297435	9606.ENSP00000008938	0	0	0	0	0.542	0	0.900	0.297	0.964
DEFA4	TCN1	9606.ENSP00000297435	9606.ENSP00000257264	0	0	0	0	0.157	0	0.900	0.295	0.935
DEFA4	GGH	9606.ENSP00000297435	9606.ENSP00000260118	0	0	0	0	0	0	0.900	0	0.900
DEFA4	PDXK	9606.ENSP00000297435	9606.ENSP00000291565	0	0	0	0	0	0	0.900	0	0.900
DEFA4	PTX3	9606.ENSP00000297435	9606.ENSP00000295927	0	0	0	0	0	0	0.900	0.059	0.901
DEFA4	QSOX1	9606.ENSP00000297435	9606.ENSP00000356574	0	0	0	0	0	0	0.900	0	0.900
DEFA4	JUP	9606.ENSP00000297435	9606.ENSP00000377508	0	0	0	0	0	0	0.900	0	0.900
DEFA4	QPCT	9606.ENSP00000297435	9606.ENSP00000344829	0	0	0	0	0	0	0.900	0	0.900
DEFA4	DNASE1L1	9606.ENSP00000297435	9606.ENSP00000358824	0	0	0	0	0	0	0.900	0	0.900
DEFA4	HPSE	9606.ENSP00000297435	9606.ENSP00000384262	0	0	0	0	0.055	0	0.900	0	0.901
DEFA4	LRG1	9606.ENSP00000297435	9606.ENSP00000302621	0	0	0	0	0.062	0	0.900	0.111	0.909
DEFA4	SLPI	9606.ENSP00000297435	9606.ENSP00000342082	0	0	0	0	0	0	0.900	0.195	0.916
DEFA4	FOLR3	9606.ENSP00000297435	9606.ENSP00000481114	0	0	0	0	0.140	0	0.900	0.296	0.934
DEFA4	DEFB108B	9606.ENSP00000297435	9606.ENSP00000333234	0	0	0	0	0	0	0.900	0.433	0.940
DENND1B	GDI1	9606.ENSP00000479816	9606.ENSP00000394071	0	0	0	0	0	0	0.900	0	0.900
DERA	PGM2	9606.ENSP00000416583	9606.ENSP00000371393	0.185	0	0	0	0.115	0	0.900	0.616	0.968
DHCR7	IDI1	9606.ENSP00000347717	9606.ENSP00000370748	0	0	0	0	0.535	0	0	0.796	0.901
DHCR7	SOAT1	9606.ENSP00000347717	9606.ENSP00000356591	0	0	0	0	0	0.071	0.900	0.328	0.932
DHCR7	NSDHL	9606.ENSP00000347717	9606.ENSP00000359297	0	0	0	0	0.806	0.268	0	0.695	0.953
DHDDS	PDSS1	9606.ENSP00000353104	9606.ENSP00000365388	0.070	0	0	0	0.065	0.064	0.900	0.565	0.958
DHX38	RBM22	9606.ENSP00000268482	9606.ENSP00000199814	0	0	0	0	0.063	0.788	0.900	0.777	0.994
DHX38	SF3A1	9606.ENSP00000268482	9606.ENSP00000215793	0	0	0	0	0.211	0.187	0.900	0.765	0.982
DHX38	PAPOLA	9606.ENSP00000268482	9606.ENSP00000216277	0	0	0	0	0.205	0	0.900	0.097	0.921
DHX38	HNRNPL	9606.ENSP00000268482	9606.ENSP00000221419	0	0	0	0	0.117	0	0.900	0.074	0.911
DHX38	SF3A2	9606.ENSP00000268482	9606.ENSP00000221494	0	0	0	0	0.090	0.263	0.900	0.294	0.946
DHX38	POLR2I	9606.ENSP00000268482	9606.ENSP00000221859	0	0	0	0	0.087	0	0.900	0	0.904
DHX38	SNRNP40	9606.ENSP00000268482	9606.ENSP00000263694	0	0	0	0	0.089	0.327	0.900	0.066	0.935
DHX38	ELAVL2	9606.ENSP00000268482	9606.ENSP00000380479	0	0	0	0	0	0	0.900	0	0.900
DHX38	POLR2K	9606.ENSP00000268482	9606.ENSP00000342889	0	0	0	0	0.050	0	0.900	0	0.900
DHX38	RAE1	9606.ENSP00000268482	9606.ENSP00000379182	0	0	0	0	0.063	0	0.900	0	0.902
DHX38	NUP205	9606.ENSP00000268482	9606.ENSP00000285968	0	0	0	0	0.062	0	0.900	0	0.902
DHX38	NUP153	9606.ENSP00000268482	9606.ENSP00000444029	0	0	0	0	0.070	0	0.900	0	0.903
DHX38	LSM3	9606.ENSP00000268482	9606.ENSP00000302160	0	0	0	0	0.061	0	0.900	0.070	0.905
DHX38	THOC5	9606.ENSP00000268482	9606.ENSP00000420306	0	0	0	0	0.097	0	0.900	0.053	0.907
DHX38	NUP214	9606.ENSP00000268482	9606.ENSP00000352400	0	0	0	0	0.182	0	0.900	0.064	0.916
DHX38	PPIL1	9606.ENSP00000268482	9606.ENSP00000362803	0	0	0	0	0	0.185	0.900	0.095	0.919
DHX38	PRPF40A	9606.ENSP00000268482	9606.ENSP00000386458	0	0	0	0	0.106	0.086	0.900	0.381	0.942
DHX38	LSM2	9606.ENSP00000268482	9606.ENSP00000364813	0	0	0	0	0	0.479	0.900	0.059	0.946
DHX38	SNRPG	9606.ENSP00000268482	9606.ENSP00000272348	0	0	0	0	0.083	0.651	0.900	0.044	0.965
DHX38	PLRG1	9606.ENSP00000268482	9606.ENSP00000424417	0	0	0	0	0.126	0.788	0.900	0.246	0.984
DHX38	EFTUD2	9606.ENSP00000268482	9606.ENSP00000392094	0	0	0	0	0.227	0.788	0.900	0.834	0.996
DLGAP4	NLGN3	9606.ENSP00000363023	9606.ENSP00000351591	0	0	0	0	0.061	0	0.900	0.199	0.918
DLGAP5	PRC1	9606.ENSP00000247191	9606.ENSP00000377793	0	0	0	0	0.899	0	0	0.064	0.901
DLGAP5	E2F8	9606.ENSP00000247191	9606.ENSP00000481103	0	0	0	0	0.915	0	0	0.186	0.928
DLGAP5	PTTG1	9606.ENSP00000247191	9606.ENSP00000377536	0	0	0	0	0.923	0	0	0.499	0.959
DLGAP5	KIF4A	9606.ENSP00000247191	9606.ENSP00000363524	0	0	0	0	0.939	0.056	0	0.427	0.964
DLGAP5	PBK	9606.ENSP00000247191	9606.ENSP00000428489	0	0	0	0	0.957	0.050	0	0.437	0.975
DLGAP5	HMMR	9606.ENSP00000247191	9606.ENSP00000377492	0	0	0	0	0.956	0	0	0.522	0.978
DLGAP5	UBE2C	9606.ENSP00000247191	9606.ENSP00000348838	0	0	0	0	0.969	0.058	0	0.388	0.980
DLGAP5	KIF20A	9606.ENSP00000247191	9606.ENSP00000378356	0	0	0	0	0.963	0.056	0	0.493	0.980
DLGAP5	NUSAP1	9606.ENSP00000247191	9606.ENSP00000453403	0	0	0	0	0.955	0	0	0.792	0.990
DLGAP5	TPX2	9606.ENSP00000247191	9606.ENSP00000300403	0	0	0	0	0.965	0	0	0.790	0.992
DLGAP5	KIF11	9606.ENSP00000247191	9606.ENSP00000260731	0	0	0	0	0.971	0.056	0	0.808	0.994
DNAH11	NME8	9606.ENSP00000475939	9606.ENSP00000199447	0	0	0	0	0.080	0	0.540	0.790	0.903
DNAJC6	HIP1R	9606.ENSP00000360108	9606.ENSP00000253083	0	0	0	0	0.148	0.098	0.900	0.453	0.952
DNAJC6	SORT1	9606.ENSP00000360108	9606.ENSP00000256637	0	0	0	0	0.078	0	0.900	0.073	0.907
DNAJC6	VAMP7	9606.ENSP00000360108	9606.ENSP00000262640	0	0	0	0	0.092	0	0.900	0.056	0.906
DNAJC6	STAM2	9606.ENSP00000360108	9606.ENSP00000263904	0	0	0	0	0.063	0	0.900	0.050	0.903
DNAJC6	SCARB2	9606.ENSP00000360108	9606.ENSP00000264896	0	0	0	0	0	0	0.900	0	0.900
DNAJC6	TACR1	9606.ENSP00000360108	9606.ENSP00000303522	0	0	0	0	0	0	0.900	0	0.900
DNAJC6	GAK	9606.ENSP00000360108	9606.ENSP00000314499	0	0	0	0.911	0.064	0.052	0.900	0.747	0.909
DNAJC6	SH3GL3	9606.ENSP00000360108	9606.ENSP00000320092	0	0	0	0	0.108	0	0.900	0.156	0.918
DNAJC6	HIP1	9606.ENSP00000360108	9606.ENSP00000336747	0	0	0	0	0.129	0.098	0.900	0.131	0.922
DNAJC6	DTNBP1	9606.ENSP00000360108	9606.ENSP00000341680	0	0	0	0	0	0	0.900	0.061	0.902
DNAJC6	NECAP1	9606.ENSP00000360108	9606.ENSP00000341737	0	0	0	0	0.078	0	0.900	0.237	0.923
DNAJC6	IGF2R	9606.ENSP00000360108	9606.ENSP00000349437	0	0	0	0	0	0.080	0.900	0.222	0.922
DNAJC6	REPS2	9606.ENSP00000360108	9606.ENSP00000349824	0	0	0	0	0.085	0	0.900	0	0.904
DNAJC6	SNAPIN	9606.ENSP00000360108	9606.ENSP00000357674	0	0	0	0	0	0	0.900	0	0.900
DNAJC6	LDLR	9606.ENSP00000360108	9606.ENSP00000454071	0	0	0	0	0.067	0.084	0.900	0.158	0.918
DNAJC6	STON2	9606.ENSP00000360108	9606.ENSP00000450857	0	0	0	0	0.062	0	0.900	0.396	0.938
DNASE1L1	PGLYRP1	9606.ENSP00000358824	9606.ENSP00000008938	0	0	0	0	0	0	0.900	0	0.900
DNASE1L1	TCN1	9606.ENSP00000358824	9606.ENSP00000257264	0	0	0	0	0	0	0.900	0.048	0.900
DNASE1L1	GGH	9606.ENSP00000358824	9606.ENSP00000260118	0	0	0	0	0	0	0.900	0.066	0.902
DNASE1L1	PDXK	9606.ENSP00000358824	9606.ENSP00000291565	0	0	0	0	0	0	0.900	0.065	0.902
DNASE1L1	PTX3	9606.ENSP00000358824	9606.ENSP00000295927	0	0	0	0	0	0	0.900	0	0.900
DNASE1L1	LRG1	9606.ENSP00000358824	9606.ENSP00000302621	0	0	0	0	0	0	0.900	0	0.900
DNASE1L1	SLPI	9606.ENSP00000358824	9606.ENSP00000342082	0	0	0	0	0	0	0.900	0	0.900
DNASE1L1	QPCT	9606.ENSP00000358824	9606.ENSP00000344829	0	0	0	0	0	0	0.900	0	0.900
DNASE1L1	QSOX1	9606.ENSP00000358824	9606.ENSP00000356574	0	0	0	0	0.076	0	0.900	0	0.903
DNASE1L1	JUP	9606.ENSP00000358824	9606.ENSP00000377508	0	0	0	0	0	0	0.900	0	0.900
DNASE1L1	FOLR3	9606.ENSP00000358824	9606.ENSP00000481114	0	0	0	0	0	0	0.900	0	0.900
DNASE1L1	HPSE	9606.ENSP00000358824	9606.ENSP00000384262	0	0	0	0	0	0	0.900	0	0.900
DOCK3	ELMO1	9606.ENSP00000266037	9606.ENSP00000312185	0	0	0	0	0.061	0.921	0	0.567	0.965
DOCK4	ELMO1	9606.ENSP00000404179	9606.ENSP00000312185	0	0	0	0	0	0.843	0	0.574	0.930
DOCK4	RPS21	9606.ENSP00000404179	9606.ENSP00000345957	0	0	0	0	0.778	0.736	0	0.087	0.941
DOCK4	RPL22L1	9606.ENSP00000404179	9606.ENSP00000346080	0	0	0	0	0.637	0.730	0	0.173	0.911
DOCK4	RPL34	9606.ENSP00000404179	9606.ENSP00000378163	0	0	0	0	0.720	0.736	0	0.108	0.928
DPF2	SMARCD3	9606.ENSP00000436901	9606.ENSP00000262188	0	0	0	0	0.078	0.835	0	0.540	0.924
DPF2	ITGA1	9606.ENSP00000436901	9606.ENSP00000282588	0	0	0	0	0	0	0.900	0	0.900
DPF3	SMARCD3	9606.ENSP00000479526	9606.ENSP00000262188	0	0	0	0	0.078	0.806	0.800	0.657	0.986
DPH2	DPH3	9606.ENSP00000255108	9606.ENSP00000419599	0	0	0	0	0.064	0.490	0.900	0.946	0.997
DPM2	PIGC	9606.ENSP00000322181	9606.ENSP00000356702	0	0	0	0	0	0.305	0.900	0.855	0.989
DPM2	DPM3	9606.ENSP00000322181	9606.ENSP00000357384	0	0	0	0	0.063	0.379	0.900	0.959	0.997
DR1	KAT2B	9606.ENSP00000359295	9606.ENSP00000263754	0	0	0	0	0.049	0.433	0.900	0.294	0.956
DR1	DRAP1	9606.ENSP00000359295	9606.ENSP00000307850	0	0	0	0	0.065	0.974	0	0.894	0.997
DSC2	JUP	9606.ENSP00000280904	9606.ENSP00000377508	0	0	0	0	0.089	0.478	0.900	0.748	0.986
DSE	VCAN	9606.ENSP00000332151	9606.ENSP00000265077	0	0	0	0	0.080	0	0.900	0.286	0.928
DSEL	VCAN	9606.ENSP00000310565	9606.ENSP00000265077	0	0	0	0	0.061	0	0.900	0.101	0.908
DTNBP1	HIP1R	9606.ENSP00000341680	9606.ENSP00000253083	0	0	0	0	0	0	0.900	0	0.900
DTNBP1	SORT1	9606.ENSP00000341680	9606.ENSP00000256637	0	0	0	0	0	0	0.900	0.056	0.901
DTNBP1	VAMP7	9606.ENSP00000341680	9606.ENSP00000262640	0	0	0	0	0	0	0.900	0.425	0.940
DTNBP1	GAK	9606.ENSP00000341680	9606.ENSP00000314499	0	0	0	0	0	0	0.900	0	0.900
DTNBP1	NECAP1	9606.ENSP00000341680	9606.ENSP00000341737	0	0	0	0	0	0	0.900	0	0.900
DTNBP1	IGF2R	9606.ENSP00000341680	9606.ENSP00000349437	0	0	0	0	0	0	0.900	0.064	0.902
DTNBP1	SNAPIN	9606.ENSP00000341680	9606.ENSP00000357674	0	0	0	0	0.064	0.641	0.900	0.848	0.994
DTX1	PSENEN	9606.ENSP00000257600	9606.ENSP00000468411	0	0	0	0	0	0	0.900	0.148	0.911
DTX1	PSEN1	9606.ENSP00000257600	9606.ENSP00000326366	0	0	0	0	0	0	0.900	0.411	0.938
DTX1	NOTCH1	9606.ENSP00000257600	9606.ENSP00000277541	0	0	0	0	0.058	0.525	0.900	0.808	0.990
DUSP1	NR3C1	9606.ENSP00000239223	9606.ENSP00000231509	0	0	0	0	0	0.064	0.900	0.581	0.957
DYNLT1	RGS19	9606.ENSP00000356056	9606.ENSP00000378483	0	0	0	0	0	0	0.900	0	0.900
DYNLT1	GIPC1	9606.ENSP00000356056	9606.ENSP00000376753	0	0	0	0	0.061	0	0.900	0.079	0.906
E2F8	KIF11	9606.ENSP00000481103	9606.ENSP00000260731	0	0	0	0	0.903	0	0	0.178	0.917
EBF1	MED31	9606.ENSP00000322898	9606.ENSP00000225728	0	0	0	0	0	0	0.900	0	0.900
EBF1	MED8	9606.ENSP00000322898	9606.ENSP00000290663	0	0	0	0	0	0	0.900	0	0.900
EBF1	THRAP3	9606.ENSP00000322898	9606.ENSP00000346634	0	0	0	0	0	0	0.900	0	0.900
EBF1	HELZ2	9606.ENSP00000322898	9606.ENSP00000417401	0	0	0	0	0	0	0.900	0.075	0.903
EBF1	PAX5	9606.ENSP00000322898	9606.ENSP00000350844	0	0	0	0	0.078	0.379	0	0.941	0.963
EED	POLR2I	9606.ENSP00000263360	9606.ENSP00000221859	0	0	0	0	0.116	0	0.900	0	0.907
EED	PBX1	9606.ENSP00000263360	9606.ENSP00000405890	0	0	0	0	0	0	0.900	0	0.900
EED	POLR2K	9606.ENSP00000263360	9606.ENSP00000342889	0	0	0	0	0.063	0	0.900	0	0.902
EED	TFDP1	9606.ENSP00000263360	9606.ENSP00000364519	0	0	0	0	0.064	0	0.900	0.061	0.904
EED	HOXB3	9606.ENSP00000263360	9606.ENSP00000417207	0	0	0	0	0	0	0.900	0.104	0.906
EED	HIST1H4D	9606.ENSP00000263360	9606.ENSP00000479461	0	0	0	0	0	0.906	0	0.230	0.925
EED	HIST1H4H	9606.ENSP00000263360	9606.ENSP00000366956	0	0	0	0	0	0.906	0	0.230	0.925
EED	HIST1H4E	9606.ENSP00000263360	9606.ENSP00000484789	0	0	0	0	0.053	0.906	0	0.230	0.926
EED	EZH1	9606.ENSP00000263360	9606.ENSP00000404658	0	0	0	0	0.064	0.893	0.900	0.792	0.997
EFNA5	PIK3CG	9606.ENSP00000328777	9606.ENSP00000352121	0	0	0	0	0.061	0	0.900	0.133	0.911
EFNA5	EPHB4	9606.ENSP00000328777	9606.ENSP00000350896	0	0	0	0	0.188	0.712	0.900	0.895	0.997
EFNA5	EPHB1	9606.ENSP00000328777	9606.ENSP00000381097	0	0	0	0	0.188	0.819	0.900	0.888	0.998
EFTUD2	RBM22	9606.ENSP00000392094	9606.ENSP00000199814	0	0	0	0	0.133	0.960	0.900	0.729	0.998
EFTUD2	SF3A1	9606.ENSP00000392094	9606.ENSP00000215793	0	0	0	0	0.450	0.737	0.900	0.758	0.996
EFTUD2	PAPOLA	9606.ENSP00000392094	9606.ENSP00000216277	0	0	0	0	0.148	0	0.900	0	0.911
EFTUD2	HNRNPL	9606.ENSP00000392094	9606.ENSP00000221419	0	0	0	0	0.514	0	0.900	0.162	0.955
EFTUD2	SF3A2	9606.ENSP00000392094	9606.ENSP00000221494	0	0	0	0	0.162	0.921	0.900	0.680	0.997
EFTUD2	POLR2I	9606.ENSP00000392094	9606.ENSP00000221859	0	0	0	0	0.191	0	0.900	0.058	0.917
EFTUD2	SNRNP40	9606.ENSP00000392094	9606.ENSP00000263694	0	0	0	0	0.427	0.998	0.900	0.559	0.999
EFTUD2	SNRPG	9606.ENSP00000392094	9606.ENSP00000272348	0	0	0	0	0.514	0.985	0.900	0.240	0.999
EFTUD2	ZMAT2	9606.ENSP00000392094	9606.ENSP00000274712	0	0	0	0	0.231	0.960	0.540	0.626	0.994
EFTUD2	LSM3	9606.ENSP00000392094	9606.ENSP00000302160	0	0	0	0	0.317	0.960	0.900	0.199	0.997
EFTUD2	POLR2K	9606.ENSP00000392094	9606.ENSP00000342889	0	0	0	0	0	0	0.900	0.050	0.900
EFTUD2	PPIL1	9606.ENSP00000392094	9606.ENSP00000362803	0	0	0	0	0.128	0.960	0.900	0.086	0.996
EFTUD2	LSM2	9606.ENSP00000392094	9606.ENSP00000364813	0	0	0	0	0.198	0.960	0.900	0.561	0.998
EFTUD2	ELAVL2	9606.ENSP00000392094	9606.ENSP00000380479	0	0	0	0	0.061	0	0.900	0.049	0.902
EFTUD2	PRPF40A	9606.ENSP00000392094	9606.ENSP00000386458	0	0	0	0	0.323	0.085	0.900	0.622	0.973
EFTUD2	RNPC3	9606.ENSP00000392094	9606.ENSP00000432886	0	0	0	0	0.061	0.734	0.900	0.106	0.974
EFTUD2	PLRG1	9606.ENSP00000392094	9606.ENSP00000424417	0	0	0	0	0.297	0.958	0.900	0.702	0.999
EIF2AK2	USP18	9606.ENSP00000233057	9606.ENSP00000215794	0	0	0	0	0.418	0	0.900	0.446	0.965
EIF2AK2	LY96	9606.ENSP00000233057	9606.ENSP00000284818	0	0	0	0	0.061	0	0.900	0.179	0.916
EIF2AK2	JAK1	9606.ENSP00000233057	9606.ENSP00000343204	0	0	0	0.571	0.062	0.342	0.900	0.277	0.939
EIF2AK2	TRAF6	9606.ENSP00000233057	9606.ENSP00000433623	0	0	0	0	0.064	0.473	0.900	0.226	0.956
EIF2AK2	MX2	9606.ENSP00000233057	9606.ENSP00000333657	0	0	0	0	0.230	0.127	0.900	0.567	0.967
EIF2AK2	HERC5	9606.ENSP00000233057	9606.ENSP00000264350	0	0	0	0	0.641	0	0.900	0.423	0.977
EIF4E2	HERC5	9606.ENSP00000258416	9606.ENSP00000264350	0	0	0	0	0	0	0.900	0	0.900
EIF4E2	EIF4E3	9606.ENSP00000258416	9606.ENSP00000393324	0	0	0	0.770	0.054	0	0.900	0.881	0.921
EIF4E3	HERC5	9606.ENSP00000393324	9606.ENSP00000264350	0	0	0	0	0	0	0.900	0	0.900
ELAVL2	RBM22	9606.ENSP00000380479	9606.ENSP00000199814	0	0	0	0	0.055	0.119	0.900	0	0.909
ELAVL2	SF3A1	9606.ENSP00000380479	9606.ENSP00000215793	0	0	0	0	0.064	0	0.900	0	0.902
ELAVL2	PAPOLA	9606.ENSP00000380479	9606.ENSP00000216277	0	0	0	0	0.062	0	0.900	0.086	0.906
ELAVL2	HNRNPL	9606.ENSP00000380479	9606.ENSP00000221419	0	0	0	0	0.061	0.513	0.900	0.222	0.959
ELAVL2	SF3A2	9606.ENSP00000380479	9606.ENSP00000221494	0	0	0	0	0.055	0	0.900	0.050	0.902
ELAVL2	POLR2I	9606.ENSP00000380479	9606.ENSP00000221859	0	0	0	0	0.062	0	0.900	0	0.902
ELAVL2	SNRNP40	9606.ENSP00000380479	9606.ENSP00000263694	0	0	0	0	0.063	0	0.900	0	0.902
ELAVL2	SNRPG	9606.ENSP00000380479	9606.ENSP00000272348	0	0	0	0	0.062	0	0.900	0.087	0.906
ELAVL2	LSM3	9606.ENSP00000380479	9606.ENSP00000302160	0	0	0	0	0	0	0.900	0	0.900
ELAVL2	POLR2K	9606.ENSP00000380479	9606.ENSP00000342889	0	0	0	0	0	0	0.900	0	0.900
ELAVL2	PPIL1	9606.ENSP00000380479	9606.ENSP00000362803	0	0	0	0	0	0	0.900	0	0.900
ELAVL2	LSM2	9606.ENSP00000380479	9606.ENSP00000364813	0	0	0	0	0	0	0.900	0	0.900
ELAVL2	PRPF40A	9606.ENSP00000380479	9606.ENSP00000386458	0	0	0	0	0.063	0	0.900	0	0.902
ELAVL2	PLRG1	9606.ENSP00000380479	9606.ENSP00000424417	0	0	0	0	0.049	0	0.900	0.062	0.903
ELMO1	FCGR1A	9606.ENSP00000312185	9606.ENSP00000358165	0	0	0	0	0.066	0	0.900	0.049	0.903
ELMO1	VAV3	9606.ENSP00000312185	9606.ENSP00000359073	0	0	0	0	0	0	0.900	0.281	0.925
ELMO1	RHOG	9606.ENSP00000312185	9606.ENSP00000339467	0	0	0	0	0.061	0.504	0.900	0.786	0.988
ELP4	ELP5	9606.ENSP00000379267	9606.ENSP00000379869	0	0	0	0	0.048	0.336	0.900	0.708	0.979
EME1	NBN	9606.ENSP00000376952	9606.ENSP00000265433	0	0	0	0	0	0	0.900	0.166	0.913
EME1	XRCC2	9606.ENSP00000376952	9606.ENSP00000352271	0	0	0	0	0.095	0	0.900	0.579	0.958
EME1	RAD51B	9606.ENSP00000376952	9606.ENSP00000419471	0	0	0	0	0.064	0	0.900	0.398	0.938
ENAH	VASP	9606.ENSP00000355809	9606.ENSP00000245932	0	0	0	0.868	0	0.993	0.900	0.733	0.999
ENAM	FUCA2	9606.ENSP00000379383	9606.ENSP00000002165	0	0	0	0	0	0	0.900	0.053	0.901
ENAM	VCAN	9606.ENSP00000379383	9606.ENSP00000265077	0	0	0	0	0	0	0.900	0	0.900
ENAM	PENK	9606.ENSP00000379383	9606.ENSP00000324248	0	0	0	0	0	0	0.900	0	0.900
ENAM	QSOX1	9606.ENSP00000379383	9606.ENSP00000356574	0	0	0	0	0	0	0.900	0	0.900
ENAM	F5	9606.ENSP00000379383	9606.ENSP00000356771	0	0	0	0	0	0	0.900	0.087	0.904
ENAM	GOLM1	9606.ENSP00000379383	9606.ENSP00000373364	0	0	0	0	0	0	0.900	0	0.900
ENO1	PGM1	9606.ENSP00000234590	9606.ENSP00000360124	0	0	0	0	0.527	0.363	0	0.730	0.911
ENO1	PKLR	9606.ENSP00000234590	9606.ENSP00000339933	0.111	0	0	0	0.515	0	0.900	0.683	0.984
ENO1	PKM	9606.ENSP00000234590	9606.ENSP00000320171	0.111	0	0	0	0.711	0	0.900	0.774	0.993
ENTPD1	RRM2B	9606.ENSP00000360250	9606.ENSP00000251810	0	0	0	0	0.065	0	0.900	0.063	0.904
ENTPD1	NT5E	9606.ENSP00000360250	9606.ENSP00000257770	0	0	0	0	0.061	0	0.650	0.896	0.963
ENTPD1	PKM	9606.ENSP00000360250	9606.ENSP00000320171	0	0	0	0	0.061	0	0.900	0.091	0.907
ENTPD1	PKLR	9606.ENSP00000360250	9606.ENSP00000339933	0	0	0	0	0.061	0	0.900	0	0.902
ENTPD1	IMPDH1	9606.ENSP00000360250	9606.ENSP00000345096	0	0	0	0	0.061	0	0.900	0.049	0.902
ENTPD1	GMPR2	9606.ENSP00000360250	9606.ENSP00000454038	0	0	0	0	0.061	0	0.900	0.049	0.902
ENTPD1	GMPS	9606.ENSP00000360250	9606.ENSP00000419851	0	0	0	0	0.097	0	0.900	0	0.905
EPB41L1	NLGN3	9606.ENSP00000337168	9606.ENSP00000351591	0	0	0	0	0	0	0.900	0.136	0.909
EPB41L1	EPB41L3	9606.ENSP00000337168	9606.ENSP00000343158	0	0	0	0.909	0.063	0.104	0.900	0.766	0.914
EPB41L3	NLGN3	9606.ENSP00000343158	9606.ENSP00000351591	0	0	0	0	0.084	0	0.900	0.084	0.908
EPC2	MORF4L2	9606.ENSP00000258484	9606.ENSP00000394417	0	0	0	0	0	0.767	0.540	0.399	0.930
EPHB1	PAK2	9606.ENSP00000381097	9606.ENSP00000314067	0	0	0	0.563	0.055	0.157	0.900	0.092	0.915
EPHB1	PSEN1	9606.ENSP00000381097	9606.ENSP00000326366	0	0	0	0	0	0.085	0.900	0.124	0.912
EPHB1	EPHB4	9606.ENSP00000381097	9606.ENSP00000350896	0	0	0	0.955	0	0	0.900	0.700	0.903
EPHB1	PAK3	9606.ENSP00000381097	9606.ENSP00000353864	0	0	0	0.558	0.095	0.157	0.900	0.092	0.919
EPHB1	MMP9	9606.ENSP00000381097	9606.ENSP00000361405	0	0	0	0	0	0	0.900	0.466	0.944
EPHB1	PSENEN	9606.ENSP00000381097	9606.ENSP00000468411	0	0	0	0	0	0	0.900	0	0.900
EPHB1	SHC1	9606.ENSP00000381097	9606.ENSP00000401303	0	0	0	0	0	0.260	0.900	0.188	0.934
EPHB4	PAK2	9606.ENSP00000350896	9606.ENSP00000314067	0	0	0	0.561	0	0.157	0.900	0.091	0.914
EPHB4	PSEN1	9606.ENSP00000350896	9606.ENSP00000326366	0	0	0	0	0	0.085	0.900	0.163	0.916
EPHB4	PSENEN	9606.ENSP00000350896	9606.ENSP00000468411	0	0	0	0	0	0	0.900	0.097	0.905
EPHB4	PAK3	9606.ENSP00000350896	9606.ENSP00000353864	0	0	0	0.555	0	0.157	0.900	0.090	0.914
EPHB4	MMP9	9606.ENSP00000350896	9606.ENSP00000361405	0	0	0	0	0	0	0.900	0.269	0.923
EPHX2	PEX2	9606.ENSP00000430269	9606.ENSP00000349543	0	0	0	0	0.050	0	0.900	0.041	0.900
EPHX2	IDH1	9606.ENSP00000430269	9606.ENSP00000390265	0	0	0	0	0.063	0	0.900	0.094	0.907
ERCC8	RBX1	9606.ENSP00000265038	9606.ENSP00000216225	0	0	0	0	0.051	0.348	0.900	0.324	0.952
ERCC8	POLR2I	9606.ENSP00000265038	9606.ENSP00000221859	0	0	0	0	0	0	0.900	0.059	0.901
ERCC8	POLE4	9606.ENSP00000265038	9606.ENSP00000420176	0	0	0	0	0.050	0	0.900	0	0.900
ERCC8	POLR2K	9606.ENSP00000265038	9606.ENSP00000342889	0	0	0	0	0.063	0	0.900	0	0.902
ERCC8	RFWD2	9606.ENSP00000265038	9606.ENSP00000356641	0	0	0	0	0.061	0.166	0.900	0	0.914
ERCC8	PRKDC	9606.ENSP00000265038	9606.ENSP00000313420	0	0	0	0	0.061	0	0.900	0.249	0.923
ERCC8	POLD1	9606.ENSP00000265038	9606.ENSP00000406046	0	0	0	0	0	0	0.900	0.329	0.930
ERCC8	UVSSA	9606.ENSP00000265038	9606.ENSP00000374501	0	0	0	0	0	0.373	0.900	0.647	0.975
ERO1L	GPX8	9606.ENSP00000379042	9606.ENSP00000423822	0	0	0	0	0.063	0.379	0.900	0.276	0.952
ESF1	RRP12	9606.ENSP00000202816	9606.ENSP00000446184	0	0	0	0	0.856	0	0	0.663	0.949
ESRP1	POLR2I	9606.ENSP00000405738	9606.ENSP00000221859	0	0	0	0	0	0	0.900	0	0.900
[truncated: 2,330 more rows]
